# Supplementary material for: Aggresome assembly at the centrosome is driven by CP110–CEP97–CEP290 and centriolar satellites
Source: Nat Cell Biol. 2022 Apr 11;24(4):483–96. doi: 10.1038/s41556-022-00869-0 (PMC9033585; doi:10.1038/s41556-022-00869-0)
Supplement: Supplementary file 3 — File contains a workbook with multiple tabs assigned to Supplementary Tables 1, 2 and 3. [file 41556_2022_869_MOESM3_ESM.xlsx]

## Sheet: Supp. Table 1
Supplementary Table 1. Details of centriolar satellite protein knockout cell lines
AZI1/CEP131
Guide Sequence	GCACTTGCTTCAGGCCAAGC
Genomic Forward	tcctgtcttggccctgagtc
Genomic Reverse	aatctcagggccagcag
Allele 1 & 2 (+1)	GAGACGCCCACACTGACCTCCCGCT|nTGGCCTGAAGCAAGTGCTCCAGGCGGGCAGCTCCTGCTCCGCGCCGCTG
CCDC14
Guide Sequence	AGGAGTCACTAAAGAGCC
Genomic Forward	agaggaggagtggaagggag
Genomic Reverse	ttcgccaggtttgaaattcc
Allele 1 (-11)	TTTTTACTCTGCAGTAATTCCTGGC| - - - - - - - - - - - TCCTCCAATTGATTTTGCAGTGACATATTCAATGACTGA
Allele 2 (-11)	TTTTTACTCTGCAGTAATT - - - - - - | - - - - - AGTGACTCCTCCAATTGATTTTGCAGTGACATATTCAATGACTGA
KIAA0753
Guide Sequence	TGGCCAAGTACATCACCAAA
Genomic Forward	ccagctctatgggaatttgc
Genomic Reverse	aaatgcttttgaagcagatgg
Allele 1 & 2 (+1)	TGGAGAGATGGCCAAGTACATCACC|nAAAGGGTGAGAGGAGGCCCCTCACAGCAAAGGACACATTCCCACAGGAA
PIBF1/CEP90
Guide Sequence	TGTTCGCTGTGCTCATGAAG
Genomic Forward	acttgaagcctctcacatgat
Genomic Reverse	aaagccaagagttccctcaaag
Allele 1 (-4)	TGAAGTCTTTCAAGGCGATCCTCT - | - - - GAGCACAGCGAACACTAAGCTCCATGTTTTGGCGATTAAGATATTCT
Allele 2 (-25)	TGAAGTCTTT - - - - - - - - - - - - - - - | - - - - - - - - - - GCGAACACTAAGCTCCATGTTTTGGCGATTAAGATATTCT
OFD1
Guide Sequence	CTCGGTCCATTTCAGTAGAA
Genomic Forward	tgtgcaggggaaggtttcta
Genomic Reverse	tggacctagtcgaggagcac
Allele 1 & 2 (+1)	GAACTGCAGCCTCGGTCCATTTCAG|nTAGAAGGGAGCTCCCTCTTAATAGGCGCCTCTAACTCTTTAGTGGCAGA
PCM1
Guide Sequence	CTCTACAAGATCTTCCCGCA
Genomic Forward	tccaagtgtctttggttatcttcg
Genomic Reverse	tttgaggggttcttccctgg
Allele 1 & 2 (-1)	TATATTACTAAAGCTAGTTCCATGC|-GGAAGATCTTGTAGAGAAAAATGAGAGATCTGCTAATGTTGAGCGCCTT

## Sheet: Supp. Table 2 Legend
Supplementary Table 2. miniTurbo-CP110 proximity interactors and KEGG analysis
	Raw data:	Raw Data
	Interactors:	CP110 Proximity Interactors
	KEGG:	Spectral Counts KEGG
	Visualization:	KEGG Visualization

## Sheet: Supp. Table 2 Raw Data
Bait	Prey	PreyGene	Spec	SpecSum	AvgSpec	NumReplicates	ctrlCounts	AvgP	MaxP	TopoAvgP	TopoMaxP	SaintScore	logOddsScore	FoldChange	BFDR	boosted_by	mistReproducibility	mistAbundance	mistSpecificity	MiST
FmT-CCP110-60min	NP_079390.3	CEP290	147|154|175|181	657	164.25	4	0|0|0|0	1	1	1	1	1	211.58	1642.5	0	NP_079175.2|NP_078824.2|NP_001005408.1|NP_006188.3|NP_001018864.2|	0.9981	0.001	1	0.99892
FmT-CCP110-60min	NP_055800.2	CEP152	71|73|70|73	287	71.75	4	15|12|14|13	1	1	1	1	1	38.39	5.31	0	NP_001073867.1|NP_060921.3|NP_003582.2|	0.9994	0.0007	1	0.99966
FmT-CCP110-60min	NP_055935.4	ALMS1	25|47|34|40	146	36.5	4	0|0|0|0	1	1	1	1	1	37.85	365	0	NP_115518.3|	0.9791	0.0001	1	0.98807
FmT-CCP110-60min	NP_055799.2	AZI1	57|57|57|56	227	56.75	4	0|0|0|0	1	1	1	1	1	82.51	567.5	0	NP_001119712.1|NP_003591.2|NP_006188.3|	0.9997	0.0008	1	0.99985
FmT-CCP110-60min	NP_065859.3	SIPA1L2	3|0|5|4	12	3	4	0|0|0|0	1	1	1	1	1	-2.22	30	0		0.7793	0	1	0.87397
FmT-CCP110-60min	NP_057212.1	COPG1	6|6|2|2	16	4	4	0|0|0|0	1	1	1	1	1	2.32	40	0	NP_004362.2|NP_055472.1|NP_001186307.1|NP_008917.3|	0.8993	0.0001	1	0.94252
FmT-CCP110-60min	NP_079066.5	CSPP1	38|37|28|38	141	35.25	4	0|0|0|0	1	1	1	1	1	42.22	352.5	0		0.993	0.0004	1	0.99602
FmT-CCP110-60min	NP_112181.2	FAM83D	3|2|6|4	15	3.75	4	0|0|0|0	1	1	1	1	1	2.32	37.5	0		0.9511	0.0001	1	0.97206
FmT-CCP110-60min	NP_056087.2	RPGRIP1L	21|19|16|12	68	17	4	0|0|0|0	1	1	1	1	1	18.57	170	0		0.9833	0.0002	1	0.99047
FmT-CCP110-60min	NP_001073898.1	CAMSAP3	6|6|0|3	15	3.75	4	0|0|0|0	1	1	1	1	1	-2.22	37.5	0		0.7586	0	1	0.86213
FmT-CCP110-60min	NP_277048.2	TPGS1	47|43|46|46	182	45.5	4	7|6|9|10	1	1	1	1	1	23.75	5.69	0		0.9998	0.0024	1	0.99991
FmT-CCP110-60min	NP_073733.1	KLC2	7|10|10|11	38	9.5	4	0|0|0|2	1	1	1	1	1	3.41	19	0	NP_689929.2|NP_004513.1|	0.9904	0.0002	1	0.99456
FmT-CCP110-60min	NP_060921.3	CENPJ	15|14|15|16	60	15	4	0|0|0|0	1	1	1	1	1	21.59	150	0	NP_079285.2|NP_001061.2|	0.9995	0.0002	1	0.99974
FmT-CCP110-60min	NP_085134.1	SLC25A21	4|0|2|2	8	2	4	0|0|0|0	0.95	1	0.95	1	0.95	-2.22	20	0.01		0.7472	0.0001	1	0.8556
FmT-CCP110-60min	NP_114427.1	SPNS1	3|3|5|4	15	3.75	4	0|0|0|0	1	1	1	1	1	4.16	37.5	0		0.9862	0.0001	1	0.99216
FmT-CCP110-60min	NP_115700.1	NTPCR	8|6|0|7	21	5.25	4	2|0|0|2	0.97	0.99	0.97	0.99	0.97	-5.22	5.25	0		0.7887	0.0004	1	0.87932
FmT-CCP110-60min	NP_115734.1	CCDC77	13|15|7|7	42	10.5	4	0|0|0|0	1	1	1	1	1	10.83	105	0		0.9523	0.0003	1	0.97276
FmT-CCP110-60min	NP_004362.2	COPA	47|43|28|43	161	40.25	4	13|17|16|17	0.94	1	0.94	1	0.94	-17.32	2.56	0.01	NP_004913.2|NP_009135.4|	0.9852	0.0005	1	0.99159
FmT-CCP110-60min	NP_065972.3	NIN	2|3|2|0	7	1.75	4	0|0|0|0	0.95	0.98	0.95	0.98	0.95	-2.22	17.5	0.01	NP_003591.2|NP_001705.2|NP_002721.1|NP_001171587.1|	0.774	0	1	0.87093
FmT-CCP110-60min	NP_056346.3	C2CD3	15|8|7|10	40	10	4	0|0|0|0	1	1	1	1	1	10.83	100	0		0.967	0.0001	1	0.98117
FmT-CCP110-60min	NP_055710.2	KIAA1009	37|33|29|27	126	31.5	4	0|0|0|0	1	1	1	1	1	40.77	315	0		0.9934	0.0003	1	0.99625
FmT-CCP110-60min	NP_001092272.1	CEP78	6|8|4|5	23	5.75	4	0|0|0|0	1	1	1	1	1	5.91	57.5	0		0.9715	0.0001	1	0.98373
FmT-CCP110-60min	NP_056117.1	HAUS5	29|31|32|32	124	31	4	9|8|11|9	1	1	1	1	1	5.03	3.35	0	NP_060115.3|	0.9994	0.0007	1	0.99969
FmT-CCP110-60min	NP_653244.2	SCLT1	4|2|0|3	9	2.25	4	0|0|0|0	0.99	1	0.99	1	0.99	-2.22	22.5	0		0.7678	0.0001	1	0.86739
FmT-CCP110-60min	NP_919289.2	KIF24	5|6|9|6	26	6.5	4	0|0|0|0	1	1	1	1	1	7.59	65	0	NP_078824.2|	0.9847	0.0001	1	0.99126
FmT-CCP110-60min	NP_055619.2	KIAA0753	12|12|8|8	40	10	4	0|0|0|0	1	1	1	1	1	12.41	100	0		0.9823	0.0002	1	0.98993
FmT-CCP110-60min	NP_002803.2	PSMD8	4|2|0|2	8	2	4	0|0|0|0	0.95	1	0.95	1	0.95	-2.22	20	0.01	NP_057225.2|NP_002800.2|NP_055629.1|NP_001061.2|NP_002785.1|NP_002782.1|NP_002778.1|NP_001027467.2|NP_002783.1|NP_001015.1|NP_004777.1|	0.7517	0.0001	1	0.85822
FmT-CCP110-60min	NP_061925.2	CCHCR1	3|0|4|2	9	2.25	4	0|0|0|0	0.99	1	0.99	1	0.99	-2.22	22.5	0		0.7674	0	1	0.86714
FmT-CCP110-60min	NP_203753.1	KIAA1731	11|5|5|7	28	7	4	0|0|0|0	1	1	1	1	1	7.59	70	0		0.9585	0	1	0.97632
FmT-CCP110-60min	NP_072097.2	VPS16	4|5|0|3	12	3	4	0|0|0|0	1	1	1	1	1	-2.22	30	0	NP_075067.2|NP_065908.1|	0.7743	0.0001	1	0.87112
FmT-CCP110-60min	NP_004332.2	CAD	90|99|105|108	402	100.5	4	40|40|28|26	1	1	1	1	1	-3.67	3	0	NP_001060.1|NP_006079.1|NP_001257825.1|NP_001027467.2|NP_001157882.1|	0.9985	0.0007	1	0.99919
FmT-CCP110-60min	NP_056262.3	CAMSAP1	3|0|2|3	8	2	4	0|0|0|0	0.98	0.98	0.98	0.98	0.98	-2.22	20	0		0.7789	0	1	0.87372
FmT-CCP110-60min	NP_004209.2	RAB11B	11|10|15|10	46	11.5	4	2|3|4|0	0.99	1	0.99	1	0.99	3.08	5.11	0	NP_005361.2|NP_000695.2|	0.9915	0.0008	1	0.99519
FmT-CCP110-60min	NP_659486.2	UBLCP1	5|7|5|5	22	5.5	4	0|0|0|0	1	1	1	1	1	7.59	55	0		0.9884	0.0003	1	0.99342
FmT-CCP110-60min	NP_001124384.1	SUGT1	13|14|12|21	60	15	4	2|5|6|4	0.95	1	0.95	1	0.95	-0.18	3.53	0.01	NP_005021.2|NP_036256.2|NP_002800.2|NP_078824.2|	0.981	0.0006	1	0.98919
FmT-CCP110-60min	NP_848591.2	MB21D2	18|15|17|15	65	16.25	4	0|0|0|0	1	1	1	1	1	23.09	162.5	0		0.9982	0.0005	1	0.99896
FmT-CCP110-60min	NP_006244.2	PRKAB1	5|3|2|0	10	2.5	4	0|0|0|0	0.99	1	0.99	1	0.99	-2.22	25	0	NP_001243285.1|NP_001007215.1|NP_055629.1|NP_006301.3|NP_001177645.1|NP_002717.3|NP_002782.1|NP_006212.1|NP_009135.4|NP_036526.2|NP_002783.1|NP_001242941.1|	0.741	0.0001	1	0.85211
FmT-CCP110-60min	NP_612372.1	CEP95	8|4|8|7	27	6.75	4	0|0|0|0	1	1	1	1	1	5.91	67.5	0		0.9796	0.0001	1	0.98839
FmT-CCP110-60min	NP_612452.1	HAUS1	9|16|12|17	54	13.5	4	0|3|3|2	1	1	1	1	1	2.94	6.75	0	NP_060115.3|	0.9771	0.0007	1	0.98694
FmT-CCP110-60min	NP_940927.2	KIF7	22|17|17|17	73	18.25	4	0|0|0|0	1	1	1	1	1	26.08	182.5	0		0.9948	0.0002	1	0.99707
FmT-CCP110-60min	NP_001032895.2	NCKAP5L	4|8|6|7	25	6.25	4	0|0|0|0	1	1	1	1	1	5.91	62.5	0		0.9762	0.0001	1	0.98642
FmT-CCP110-60min	NP_001129123.1	EIF2AK2	9|9|12|6	36	9	4	4|3|2|0	0.94	0.99	0.94	0.99	0.94	-1.36	4	0.01	NP_000985.1|NP_003375.1|NP_004085.1|NP_006829.1|NP_000537.3|NP_006079.1|NP_003642.3|NP_066357.2|NP_001190174.1|NP_001269.3|NP_001177649.1|	0.9812	0.0002	1	0.98929
FmT-CCP110-60min	NP_001129663.1	KANK2	12|9|15|10	46	11.5	4	4|4|2|3	0.97	1	0.97	1	0.97	-0.74	3.54	0		0.989	0.0002	1	0.99375
FmT-CCP110-60min	NP_079175.2	CEP76	26|22|23|24	95	23.75	4	0|0|0|0	1	1	1	1	1	33.46	237.5	0	NP_056449.1|NP_078824.2|NP_001005408.1|	0.9987	0.0005	1	0.99927
FmT-CCP110-60min	NP_653319.1	SPICE1	30|37|39|36	142	35.5	4	0|0|0|0	1	1	1	1	1	45.13	355	0	NP_063937.2|	0.9968	0.0006	1	0.99818
FmT-CCP110-60min	NP_659415.1	CCDC138	51|48|58|48	205	51.25	4	8|3|4|4	1	1	1	1	1	60.13	10.79	0		0.9987	0.0012	1	0.99928
FmT-CCP110-60min	NP_001135887.1	AIMP1	6|6|13|10	35	8.75	4	0|0|0|0	1	1	1	1	1	9.22	87.5	0	NP_004085.1|NP_001123561.1|NP_002783.1|	0.9649	0.0004	1	0.97999
FmT-CCP110-60min	NP_055784.3	WDR47	3|3|0|4	10	2.5	4	0|0|0|0	0.99	1	0.99	1	0.99	-2.22	25	0		0.7867	0	1	0.8782
FmT-CCP110-60min	NP_001136028.1	HMMR	14|13|10|13	50	12.5	4	0|4|0|0	0.97	0.97	0.97	0.97	0.97	2.25	12.5	0	NP_003591.2|NP_001177.1|NP_001060.1|	0.993	0.0003	1	0.99603
FmT-CCP110-60min	NP_055455.3	TTLL4	3|3|3|0	9	2.25	4	0|0|0|0	0.98	0.98	0.98	0.98	0.98	-2.22	22.5	0		0.7922	0	1	0.8813
FmT-CCP110-60min	NP_114091.3	BBS2	2|2|0|4	8	2	4	0|0|0|0	0.95	1	0.95	1	0.95	-2.22	20	0.01	NP_005794.1|NP_006188.3|NP_789794.1|NP_078925.3|	0.7534	0	1	0.85915
FmT-CCP110-60min	NP_001138560.1	WDR67	7|9|9|13	38	9.5	4	0|0|0|0	1	1	1	1	1	10.83	95	0		0.9821	0.0001	1	0.98979
FmT-CCP110-60min	NP_060288.3	WRAP73	20|24|20|25	89	22.25	4	0|3|0|3	1	1	1	1	1	8.57	14.83	0	NP_002800.2|NP_061141.2|NP_079285.2|NP_002613.2|NP_003644.2|NP_036526.2|NP_057033.2|	0.995	0.0007	1	0.99716
FmT-CCP110-60min	NP_076968.2	SPATA5L1	5|5|6|0	16	4	4	0|0|0|0	1	1	1	1	1	-2.22	40	0		0.7911	0.0001	1	0.88068
FmT-CCP110-60min	NP_060561.3	ELP3	8|5|9|4	26	6.5	4	0|0|0|0	1	1	1	1	1	5.91	65	0		0.9663	0.0002	1	0.98075
FmT-CCP110-60min	NP_056449.1	KIAA1279	3|3|0|2	8	2	4	0|0|0|0	0.98	0.98	0.98	0.98	0.98	-2.22	20	0	NP_001193580.1|	0.779	0	1	0.87377
FmT-CCP110-60min	YP_003024026.1	ND1	4|0|3|3	10	2.5	4	0|0|0|0	0.99	1	0.99	1	0.99	-2.22	25	0		0.7843	0.0001	1	0.87681
FmT-CCP110-60min	NP_115518.3	CEP192	19|24|19|14	76	19	4	4|3|0|3	1	1	1	1	1	7.44	7.6	0	NP_003591.2|NP_073615.2|NP_001128647.1|NP_116026.1|NP_055634.3|	0.9847	0.0001	1	0.99127
FmT-CCP110-60min	NP_002800.2	PSMD3	38|36|30|32	136	34	4	18|9|10|8	0.95	0.98	0.95	0.98	0.95	-2.8	3.02	0.01	NP_005142.1|NP_055629.1|NP_002785.1|NP_002782.1|NP_002778.1|NP_001027467.2|NP_002783.1|NP_001015.1|NP_004777.1|	0.9954	0.001	1	0.9974
FmT-CCP110-60min	NP_001159698.1	CEP120	8|10|13|15	46	11.5	4	0|0|0|0	1	1	1	1	1	12.41	115	0		0.9819	0.0002	1	0.98968
FmT-CCP110-60min	NP_054740.3	SSX2IP	36|31|33|30	130	32.5	4	2|0|4|4	1	1	1	1	1	19.47	13	0		0.9983	0.0008	1	0.99903
FmT-CCP110-60min	NP_001164672.1	UBAP1	2|2|2|0	6	1.5	4	0|0|0|0	0.91	0.91	0.91	0.91	0.91	-2.22	15	0.01	NP_057292.1|	0.7922	0	1	0.8813
FmT-CCP110-60min	NP_057122.2	SBDS	4|0|6|5	15	3.75	4	0|0|0|0	1	1	1	1	1	-2.22	37.5	0	NP_001062.1|NP_004090.4|NP_003786.1|	0.7844	0.0002	1	0.87688
FmT-CCP110-60min	NP_001167532.1	SMG7	9|8|6|2	25	6.25	4	0|0|0|0	1	1	1	1	1	2.32	62.5	0	NP_055907.3|	0.9181	0.0001	1	0.95324
FmT-CCP110-60min	NP_061141.2	UNC45A	21|15|20|11	67	16.75	4	8|4|5|7	0.99	0.99	0.99	0.99	0.99	-7.21	2.79	0	NP_005142.1|	0.9796	0.0003	1	0.98835
FmT-CCP110-60min	NP_056345.3	GORASP2	3|2|0|2	7	1.75	4	0|0|0|0	0.95	0.98	0.95	0.98	0.95	-2.22	17.5	0.01	NP_620581.1|	0.7793	0.0001	1	0.87394
FmT-CCP110-60min	NP_060115.3	HAUS6	82|58|69|73	282	70.5	4	21|28|28|21	1	1	1	1	1	-7.1	2.88	0	NP_078787.2|NP_001128647.1|NP_003642.3|NP_060285.2|NP_059988.3|	0.9954	0.0011	1	0.99737
FmT-CCP110-60min	NP_078824.2	CEP97	316|296|342|331	1285	321.25	4	15|16|15|15	1	1	1	1	1	315.99	21.07	0	NP_001005408.1|NP_067642.1|	0.9997	0.0056	1	0.99985
FmT-CCP110-60min	NP_060647.2	N4BP2	4|3|3|2	12	3	4	0|0|0|0	0.99	1	0.99	1	0.99	2.32	30	0		0.9789	0	1	0.98796
FmT-CCP110-60min	NP_001073918.2	DNA2	4|4|3|5	16	4	4	0|0|0|0	1	1	1	1	1	4.16	40	0		0.9875	0.0001	1	0.99286
FmT-CCP110-60min	NP_000703.2	BLVRA	18|15|9|7	49	12.25	4	3|6|2|4	1	1	1	1	1	-4.98	3.27	0	NP_001103361.1|NP_002746.1|	0.9481	0.0006	1	0.97039
FmT-CCP110-60min	NP_060493.3	YEATS2	5|9|3|4	21	5.25	4	2|0|0|0	0.93	0.99	0.93	0.99	0.93	0.35	10.5	0.01	NP_001929.1|	0.9284	0.0001	1	0.95914
FmT-CCP110-60min	NP_001229713.1	HLCS	25|22|28|21	96	24	4	5|3|5|5	1	1	1	1	1	9.36	5.33	0		0.9966	0.0005	1	0.99807
FmT-CCP110-60min	NP_079106.3	LPCAT1	2|2|2|0	6	1.5	4	0|0|0|0	0.91	0.91	0.91	0.91	0.91	-2.22	15	0.01	NP_055428.1|	0.7922	0	1	0.8813
FmT-CCP110-60min	NP_005460.2	ACOT8	4|4|5|0	13	3.25	4	0|0|0|0	1	1	1	1	1	-2.22	32.5	0		0.79	0.0002	1	0.8801
FmT-CCP110-60min	NP_001243285.1	UBE2L3	5|5|8|4	22	5.5	4	0|0|0|0	1	1	1	1	1	5.91	55	0	NP_003591.2|NP_055524.3|NP_001034679.2|NP_055486.2|NP_001191330.1|NP_065108.1|	0.978	0.0004	1	0.98746
FmT-CCP110-60min	NP_073619.2	MPHOSPH9	83|94|81|89	347	86.75	4	4|3|0|0	1	1	1	1	1	31.66	49.57	0		0.9975	0.0013	1	0.9986
FmT-CCP110-60min	NP_932076.1	NME7	3|3|3|3	12	3	4	0|0|0|0	0.98	0.98	0.98	0.98	0.98	4.16	30	0	NP_003602.1|NP_060719.4|NP_115676.1|	0.9997	0.0001	1	0.99987
FmT-CCP110-60min	NP_003591.2	AURKA	3|3|0|3	9	2.25	4	0|0|0|0	0.98	0.98	0.98	0.98	0.98	-2.22	22.5	0	NP_006092.1|NP_000537.3|NP_001061.2|NP_001269.3|NP_079084.2|NP_001177649.1|	0.7923	0.0001	1	0.8814
FmT-CCP110-60min	NP_940926.1	TEX9	3|3|0|2	8	2	4	0|0|0|0	0.98	0.98	0.98	0.98	0.98	-2.22	20	0		0.779	0.0001	1	0.87377
FmT-CCP110-60min	NP_839943.2	IQGAP3	8|3|5|5	21	5.25	4	0|0|0|2	0.93	0.98	0.93	0.98	0.93	0.35	10.5	0.01	NP_001018864.2|	0.9602	0	1	0.97727
FmT-CCP110-60min	NP_073615.2	CEP85	15|18|20|14	67	16.75	4	2|2|2|7	0.99	1	0.99	1	0.99	2.44	5.15	0		0.993	0.0003	1	0.99601
FmT-CCP110-60min	NP_000476.1	APRT	4|5|5|2	16	4	4	0|0|0|0	1	1	1	1	1	2.32	40	0		0.9609	0.0003	1	0.97766
FmT-CCP110-60min	NP_003602.1	OFD1	74|80|74|70	298	74.5	4	6|4|7|0	1	1	1	1	1	25.83	17.53	0		0.9982	0.0011	1	0.99902
FmT-CCP110-60min	NP_000985.1	RPL32	4|6|5|4	19	4.75	4	0|0|0|0	1	1	1	1	1	5.91	47.5	0		0.987	0.0005	1	0.9926
FmT-CCP110-60min	NP_003008.1	SRSF3	13|13|8|14	48	12	4	0|0|0|0	1	1	1	1	1	12.41	120	0	NP_849189.1|NP_003582.2|	0.9828	0.0011	1	0.99021
FmT-CCP110-60min	NP_001062.1	TYMS	4|4|3|0	11	2.75	4	0|0|0|0	1	1	1	1	1	-2.22	27.5	0	NP_004860.2|NP_003327.2|NP_001155032.1|NP_620581.1|	0.7838	0.0001	1	0.87652
FmT-CCP110-60min	NP_003375.1	VRK1	9|11|6|7	33	8.25	4	0|2|0|0	0.99	1	0.99	1	0.99	2.7	16.5	0	NP_004102.1|NP_000537.3|NP_066357.2|	0.9761	0.0003	1	0.98637
FmT-CCP110-60min	NP_003452.1	ZYX	17|16|12|6	51	12.75	4	0|0|0|0	1	1	1	1	1	9.22	127.5	0	NP_001034679.2|NP_001074324.1|NP_003293.2|NP_066973.2|NP_060682.2|	0.9507	0.0003	1	0.97184
FmT-CCP110-60min	NP_115805.1	LZTS2	3|3|3|3	12	3	4	0|0|0|0	0.98	0.98	0.98	0.98	0.98	4.16	30	0		0.9997	0.0001	1	0.99987
FmT-CCP110-60min	NP_004273.1	BAG2	33|33|45|40	151	37.75	4	6|7|10|7	1	1	1	1	1	14.5	5.03	0	NP_005430.1|NP_055629.1|NP_060931.2|NP_000066.1|NP_001027467.2|NP_001157882.1|	0.9955	0.0027	1	0.99747
FmT-CCP110-60min	NP_005430.1	MLF2	6|11|8|6	31	7.75	4	0|0|3|0	0.94	0.97	0.94	0.97	0.94	1.44	10.33	0.01	NP_006547.1|NP_490647.1|	0.9721	0.0005	1	0.98409
FmT-CCP110-60min	NP_003265.3	TRAPPC10	4|2|2|0	8	2	4	0|0|0|0	0.95	1	0.95	1	0.95	-2.22	20	0.01	NP_057293.1|NP_057230.1|NP_113654.4|NP_001257825.1|	0.75	0	1	0.85722
FmT-CCP110-60min	NP_055186.2	AKAP8L	8|15|11|16	50	12.5	4	2|2|0|2	1	1	1	1	1	3.22	8.33	0	NP_008917.3|NP_003582.2|	0.9734	0.0003	1	0.98481
FmT-CCP110-60min	NP_079285.2	CEP135	13|13|14|12	52	13	4	0|0|0|0	1	1	1	1	1	18.57	130	0	NP_001027467.2|NP_919268.1|	0.9991	0.0002	1	0.99948
FmT-CCP110-60min	NP_005794.1	FLOT1	2|5|6|7	20	5	4	0|0|0|2	0.95	0.97	0.95	0.97	0.95	-0.56	10	0.01	NP_789794.1|NP_078925.3|NP_037518.3|NP_116093.1|	0.9433	0.0002	1	0.96765
FmT-CCP110-60min	NP_001005408.1	NEURL4	61|63|94|94	312	78	4	0|0|0|0	1	1	1	1	1	89.65	780	0	NP_060537.3|NP_004658.3|NP_006188.3|NP_919268.1|NP_444279.2|	0.9873	0.0008	1	0.99279
FmT-CCP110-60min	NP_006313.1	TUBGCP3	18|12|16|15	61	15.25	4	5|0|4|0	0.96	0.98	0.96	0.98	0.96	1.6	6.78	0	NP_006022.3|NP_490647.1|NP_001061.2|NP_001243546.1|NP_060719.4|	0.9939	0.0003	1	0.99655
FmT-CCP110-60min	NP_006136.1	DNAJB1	3|3|4|0	10	2.5	4	0|0|0|0	0.99	1	0.99	1	0.99	-2.22	25	0		0.7878	0.0001	1	0.87884
FmT-CCP110-60min	NP_065766.1	PLEKHH1	3|2|2|6	13	3.25	4	0|0|0|0	0.99	1	0.99	1	0.99	2.32	32.5	0		0.9185	0	1	0.95348
FmT-CCP110-60min	NP_006337.2	PIBF1	59|50|56|53	218	54.5	4	3|0|2|2	1	1	1	1	1	58.36	31.14	0		0.9991	0.0011	1	0.99949
FmT-CCP110-60min	NP_078787.2	HAUS3	31|31|24|19	105	26.25	4	4|3|3|0	1	1	1	1	1	13.64	10.5	0		0.9836	0.0007	1	0.99067
FmT-CCP110-60min	NP_006501.1	TRIM27	5|4|4|0	13	3.25	4	0|0|0|0	1	1	1	1	1	-2.22	32.5	0	NP_000537.3|NP_689866.1|NP_001269.3|NP_003327.2|NP_001191809.1|NP_872619.1|NP_001177649.1|	0.7881	0.0001	1	0.87898
FmT-CCP110-60min	NP_060610.2	CEP72	41|34|45|41	161	40.25	4	0|0|0|0	1	1	1	1	1	50.92	402.5	0	NP_006188.3|NP_001061.2|	0.998	0.0009	1	0.99887
FmT-CCP110-60min	NP_006452.3	SPAG5	36|29|37|33	135	33.75	4	8|8|10|6	1	1	1	1	1	8.71	4.22	0		0.9981	0.0004	1	0.99896
FmT-CCP110-60min	NP_054727.1	CCDC22	8|7|8|6	29	7.25	4	0|0|0|0	1	1	1	1	1	9.22	72.5	0	NP_003582.2|	0.9956	0.0002	1	0.99749
FmT-CCP110-60min	NP_055454.1	TTC37	12|11|7|7	37	9.25	4	0|4|4|2	0.96	0.97	0.96	0.97	0.96	-1.08	3.7	0		0.9748	0.0001	1	0.9856
FmT-CCP110-60min	NP_055569.1	PTDSS1	3|3|3|2	11	2.75	4	0|0|0|0	0.98	0.98	0.98	0.98	0.98	2.32	27.5	0		0.9897	0.0001	1	0.99414
FmT-CCP110-60min	NP_060537.3	MAP7D1	6|2|3|5	16	4	4	0|0|0|0	1	1	1	1	1	2.32	40	0		0.9425	0.0001	1	0.96719
FmT-CCP110-60min	NP_006022.3	PCNT	21|20|29|24	94	23.5	4	0|0|0|0	1	1	1	1	1	30.52	235	0	NP_006188.3|NP_001243546.1|NP_060719.4|	0.9946	0.0001	1	0.99691
FmT-CCP110-60min	NP_001035982.1	DIAPH3	28|28|20|24	100	25	4	10|10|7|11	0.96	0.96	0.96	0.96	0.96	-7	2.63	0		0.9912	0.0003	1	0.99498
FmT-CCP110-60min	NP_004658.3	HERC2	276|277|416|401	1370	342.5	4	0|3|0|0	1	1	1	1	1	83.58	456.67	0	NP_004171.2|	0.9891	0.0011	1	0.99381
FmT-CCP110-60min	NP_060606.3	ASPM	12|11|15|14	52	13	4	0|0|0|0	1	1	1	1	1	17.05	130	0	NP_000066.1|	0.9965	0.0001	1	0.99804
FmT-CCP110-60min	NP_079479.1	C2orf44	18|20|12|20	70	17.5	4	3|3|5|7	1	1	1	1	1	-0.97	3.89	0	NP_006852.1|	0.9837	0.0004	1	0.99073
FmT-CCP110-60min	NP_006188.3	PCM1	110|111|126|129	476	119	4	11|6|7|3	1	1	1	1	1	66.5	17.63	0	NP_002267.2|NP_078925.3|NP_065825.1|NP_653201.1|NP_005750.4|	0.9989	0.0009	1	0.99936
FmT-CCP110-60min	NP_115882.1	AP1M1	7|9|3|5	24	6	4	0|0|0|0	1	1	1	1	1	4.16	60	0	NP_004851.2|	0.9414	0.0002	1	0.96653
FmT-CCP110-60min	NP_001060.1	TUBB2A	28|28|0|28	84	21	4	0|0|0|0	1	1	1	1	1	-2.22	210	0	NP_006079.1|NP_001018864.2|NP_006000.2|NP_001924.2|NP_006254.1|NP_001244257.1|NP_116093.1|NP_003582.2|NP_001155032.1|	0.7923	0.0007	1	0.8814
FmT-CCP110-60min	NP_006079.1	TUBB4B	17|25|22|14	78	19.5	4	7|8|7|5	0.99	1	0.99	1	0.99	-5.74	2.89	0	NP_001018864.2|NP_006000.2|NP_001924.2|NP_002721.1|NP_006254.1|NP_001244257.1|NP_000066.1|NP_001027467.2|NP_116093.1|NP_001157882.1|NP_003582.2|	0.9805	0.0007	1	0.98886
FmT-CCP110-60min	NP_001034679.2	USP9X	19|24|32|20	95	23.75	4	5|4|5|4	1	1	1	1	1	7.21	5.28	0	NP_008917.3|NP_065812.1|NP_004949.1|NP_001139110.1|NP_001191809.1|	0.9858	0.0001	1	0.99192
FmT-CCP110-60min	NP_004960.2	IDE	3|2|4|2	11	2.75	4	0|0|0|0	0.99	1	0.99	1	0.99	2.32	27.5	0		0.9724	0	1	0.98424
FmT-CCP110-60min	NP_073594.4	CCDC14	14|19|13|14	60	15	4	0|0|0|0	1	1	1	1	1	20.09	150	0	NP_620581.1|	0.9884	0.0003	1	0.99338
FmT-CCP110-60min	NP_001018864.2	IQCB1	17|13|22|18	70	17.5	4	0|0|0|0	1	1	1	1	1	20.09	175	0	NP_006000.2|NP_000412.3|NP_006112.3|NP_000414.2|NP_002785.1|NP_000427.1|NP_002782.1|NP_060310.1|NP_006077.2|NP_003237.2|NP_056380.2|NP_036526.2|NP_919272.1|NP_002778.1|NP_116093.1|NP_000517.2|NP_000217.2|NP_006852.1|NP_000415.2|NP_002783.1|	0.9909	0.0004	1	0.99482
FmT-CCP110-60min	NP_006000.2	TUBA1A	24|19|24|19	86	21.5	4	6|0|6|5	1	1	1	1	1	3.85	5.06	0	NP_002613.2|NP_078983.1|NP_001244257.1|NP_006077.2|NP_055907.3|	0.9962	0.0007	1	0.99786
FmT-CCP110-60min	NP_001123561.1	KARS	7|5|6|4	22	5.5	4	0|0|0|0	1	1	1	1	1	5.91	55	0	NP_004171.2|NP_620581.1|	0.9855	0.0001	1	0.99172
FmT-CCP110-60min	NP_005361.2	RAB8A	6|4|5|4	19	4.75	4	0|0|0|0	1	1	1	1	1	5.91	47.5	0	NP_003225.2|	0.9901	0.0003	1	0.99437
FmT-CCP110-60min	NP_001924.2	DLST	3|3|2|5	13	3.25	4	0|0|0|0	0.99	1	0.99	1	0.99	2.32	32.5	0		0.9605	0.0001	1	0.97745
FmT-CCP110-60min	NP_001128647.1	NEDD1	26|27|31|28	112	28	4	4|0|4|0	1	1	1	1	1	7.69	14	0		0.9991	0.0006	1	0.99951
FmT-CCP110-60min	NP_001129134.1	RAB7L1	2|3|0|2	7	1.75	4	0|0|0|0	0.95	0.98	0.95	0.98	0.95	-2.22	17.5	0.01		0.7751	0.0001	1	0.87157
FmT-CCP110-60min	NP_000250.3	MYO5A	2|0|3|4	9	2.25	4	0|0|0|0	0.99	1	0.99	1	0.99	-2.22	22.5	0		0.7656	0	1	0.86611
FmT-CCP110-60min	NP_003091.2	SNX2	7|7|4|0	18	4.5	4	0|0|2|2	0.96	0.96	0.96	0.96	0.96	-5.22	4.5	0	NP_001129503.2|	0.7669	0.0001	1	0.8669
FmT-CCP110-60min	NP_000412.3	KRT10	31|27|131|114	303	75.75	4	0|0|0|0	1	1	1	1	1	40.77	757.5	0	NP_006112.3|NP_000414.2|NP_001490.1|NP_003582.2|	0.8577	0.0019	1	0.91874
FmT-CCP110-60min	NP_060641.2	APPL2	3|6|9|0	18	4.5	4	0|0|0|0	1	1	1	1	1	-2.22	45	0	NP_005750.4|	0.734	0.0001	1	0.8481
FmT-CCP110-60min	NP_060285.2	HAUS4	16|16|14|15	61	15.25	4	5|6|4|0	0.96	0.96	0.95	0.95	0.96	1.66	4.07	0.01		0.9978	0.0006	1	0.99876
FmT-CCP110-60min	NP_001108585.2	WDR26	3|0|2|3	8	2	4	0|0|0|0	0.98	0.98	0.98	0.98	0.98	-2.22	20	0	NP_055428.1|NP_001244257.1|	0.7789	0	1	0.87372
FmT-CCP110-60min	NP_789794.1	BBS7	5|4|4|6	19	4.75	4	0|0|0|0	1	1	1	1	1	5.91	47.5	0	NP_078925.3|	0.9896	0.0001	1	0.99406
FmT-CCP110-60min	NP_001177645.1	DNM2	13|15|10|7	45	11.25	4	3|3|2|3	1	1	1	1	1	-1.66	4.09	0		0.9702	0.0002	1	0.983
FmT-CCP110-60min	NP_065171.2	DOLPP1	11|8|12|12	43	10.75	4	0|0|0|0	1	1	1	1	1	12.41	107.5	0		0.9934	0.0007	1	0.99623
FmT-CCP110-60min	NP_001185946.1	LRRC49	47|42|57|50	196	49	4	0|3|2|0	1	1	1	1	1	25.09	39.2	0		0.9974	0.0011	1	0.99853
FmT-CCP110-60min	NP_001061.2	TUBG1	18|15|12|12	57	14.25	4	2|0|4|3	1	1	1	1	1	5.07	6.33	0	NP_060719.4|NP_006254.1|NP_055907.3|NP_001137451.1|NP_079305.2|	0.9875	0.0005	1	0.99288
FmT-CCP110-60min	NP_001190174.1	RPS10	18|20|16|14	68	17	4	0|0|0|0	1	1	1	1	1	21.59	170	0	NP_004414.3|NP_001015.1|	0.9915	0.0016	1	0.99518
FmT-CCP110-60min	NP_071908.2	NXN	6|4|3|6	19	4.75	4	0|0|0|0	1	1	1	1	1	4.16	47.5	0		0.9715	0.0002	1	0.98372
FmT-CCP110-60min	NP_006112.3	KRT1	9|11|23|24	67	16.75	4	0|0|0|0	1	1	1	1	1	13.97	167.5	0	NP_000414.2|NP_004171.2|NP_000217.2|NP_003582.2|	0.9433	0.0004	1	0.96763
FmT-CCP110-60min	NP_000414.2	KRT2	8|9|48|54	119	29.75	4	0|0|0|0	1	1	1	1	1	12.41	297.5	0	NP_003582.2|	0.8005	0.0007	1	0.88608
FmT-CCP110-60min	NP_001243546.1	TUBGCP2	9|10|6|5	30	7.5	4	3|0|0|2	0.96	0.97	0.96	0.97	0.96	0.1	6	0	NP_060719.4|	0.968	0.0001	1	0.98172
FmT-CCP110-60min	NP_001243596.1	FAM193A	31|27|30|26	114	28.5	4	6|6|6|4	1	1	1	1	1	12.13	5.18	0		0.9984	0.0003	1	0.99912
FmT-CCP110-60min	NP_037519.2	UQCR10	5|7|3|4	19	4.75	4	0|0|0|0	1	1	1	1	1	4.16	47.5	0		0.9596	0.0012	1	0.97695
FmT-CCP110-60min	NP_001734.1	CALM2	86|97|90|88	361	90.25	4	9|5|7|3	1	1	1	1	1	107.39	15.04	0		0.9984	0.0092	1	0.9991
FmT-CCP110-60min	NP_002721.1	PRKACA	8|8|4|5	25	6.25	4	0|0|0|0	1	1	1	1	1	5.91	62.5	0	NP_060719.4|	0.9654	0.0003	1	0.98024
FmT-CCP110-60min	NP_002785.1	PSMB2	6|5|2|0	13	3.25	4	0|0|0|0	1	1	1	1	1	-2.22	32.5	0	NP_006254.1|NP_002782.1|NP_001248753.1|NP_003327.2|NP_002778.1|NP_001027467.2|NP_002783.1|	0.7261	0.0002	1	0.84357
FmT-CCP110-60min	NP_056477.1	IFT172	13|9|16|6	44	11	4	0|3|3|3	1	1	1	1	1	-1.31	4.89	0		0.9589	0.0001	1	0.97654
FmT-CCP110-60min	NP_005491.1	SAE1	9|5|4|5	23	5.75	4	0|0|0|0	1	1	1	1	1	5.91	57.5	0	NP_001921.1|	0.9618	0.0003	1	0.97819
FmT-CCP110-60min	NP_001003677.1	C11orf49	20|18|20|12	70	17.5	4	7|5|0|0	0.93	0.93	0.93	0.93	0.93	0.51	5.83	0.01		0.9864	0.0008	1	0.99228
FmT-CCP110-60min	NP_008917.3	MAGED1	6|6|6|6	24	6	4	0|0|0|0	1	1	1	1	1	9.22	60	0	NP_001269.3|NP_001191330.1|NP_057033.2|NP_055634.3|	0.9997	0.0001	1	0.99987
FmT-CCP110-60min	NP_002746.1	MAP2K1	4|3|4|5	16	4	4	0|0|0|0	1	1	1	1	1	4.16	40	0	NP_001244257.1|	0.9903	0.0002	1	0.99448
FmT-CCP110-60min	NP_060719.4	CDK5RAP2	21|33|34|22	110	27.5	4	0|0|0|0	1	1	1	1	1	31.99	275	0	NP_056109.1|NP_065810.2|NP_006149.2|NP_001157882.1|NP_079305.2|	0.9821	0.0002	1	0.98979
FmT-CCP110-60min	NP_001269.3	CHUK	5|3|0|2	10	2.5	4	0|0|0|0	0.99	1	0.99	1	0.99	-2.22	25	0	NP_001244257.1|NP_004171.2|NP_001949.1|NP_001242941.1|NP_001177649.1|	0.7433	0.0001	1	0.85341
FmT-CCP110-60min	NP_116116.1	INA	3|0|4|7	14	3.5	4	0|0|0|0	1	1	1	1	1	-2.22	35	0		0.7457	0.0001	1	0.85479
FmT-CCP110-60min	NP_057292.1	VPS28	7|7|3|5	22	5.5	4	0|0|0|0	1	1	1	1	1	4.16	55	0	NP_078943.1|	0.9602	0.0004	1	0.97727
FmT-CCP110-60min	NP_056109.1	TRIM37	3|4|2|3	12	3	4	0|0|0|0	0.99	1	0.99	1	0.99	2.32	30	0	NP_004171.2|NP_001191809.1|NP_872619.1|	0.9751	0	1	0.98577
FmT-CCP110-60min	NP_055564.3	KIAA0586	6|6|6|11	29	7.25	4	0|0|0|0	1	1	1	1	1	9.22	72.5	0		0.9715	0.0001	1	0.98373
FmT-CCP110-60min	NP_055486.2	UBE3C	2|2|2|0	6	1.5	4	0|0|0|0	0.91	0.91	0.91	0.91	0.91	-2.22	15	0.01	NP_612467.1|NP_002778.1|NP_001191809.1|	0.7922	0	1	0.8813
FmT-CCP110-60min	NP_996769.3	CCDC18	3|0|4|3	10	2.5	4	0|0|0|0	0.99	1	0.99	1	0.99	-2.22	25	0		0.7869	0	1	0.87832
FmT-CCP110-60min	NP_932765.1	CCZ1B	2|2|3|6	13	3.25	4	0|0|0|0	0.99	1	0.99	1	0.99	2.32	32.5	0		0.9197	0.0001	1	0.95415
FmT-CCP110-60min	NP_001312.1	CSRP2	3|0|2|2	7	1.75	4	0|0|0|0	0.95	0.98	0.95	0.98	0.95	-2.22	17.5	0.01		0.7767	0.0001	1	0.87245
FmT-CCP110-60min	NP_006254.1	PSME1	2|3|2|3	10	2.5	4	0|0|0|0	0.98	0.98	0.98	0.98	0.98	2.32	25	0	NP_001092253.1|NP_002782.1|NP_002778.1|NP_002783.1|	0.9829	0.0002	1	0.99028
FmT-CCP110-60min	NP_001153699.1	SPG11	2|2|2|0	6	1.5	4	0|0|0|0	0.91	0.91	0.91	0.91	0.91	-2.22	15	0.01		0.7922	0	1	0.8813
FmT-CCP110-60min	NP_055824.1	PDZRN3	4|7|4|5	20	5	4	0|0|0|0	1	1	1	1	1	5.91	50	0		0.9749	0.0001	1	0.98565
FmT-CCP110-60min	NP_057030.3	PELO	8|5|6|4	23	5.75	4	0|0|0|0	1	1	1	1	1	5.91	57.5	0	NP_991330.1|	0.977	0.0002	1	0.98689
FmT-CCP110-60min	NP_065908.1	VPS18	2|3|2|2	9	2.25	4	0|0|0|0	0.95	0.98	0.95	0.98	0.95	2.32	22.5	0.01	NP_054720.1|	0.9837	0	1	0.99073
FmT-CCP110-60min	NP_059988.3	HAUS7	12|10|8|0	30	7.5	4	0|0|0|0	1	1	1	1	1	-2.22	75	0		0.781	0.0003	1	0.87496
FmT-CCP110-60min	NP_003356.2	UQCRC1	3|2|6|2	13	3.25	4	0|0|0|0	0.99	1	0.99	1	0.99	2.32	32.5	0	NP_958781.1|	0.9246	0.0001	1	0.95695
FmT-CCP110-60min	NP_055523.1	KNTC1	3|5|4|4	16	4	4	0|0|0|0	1	1	1	1	1	4.16	40	0		0.9864	0	1	0.99224
FmT-CCP110-60min	NP_078983.1	GEMIN7	3|0|4|3	10	2.5	4	0|0|0|0	0.99	1	0.99	1	0.99	-2.22	25	0		0.7869	0.0003	1	0.87832
FmT-CCP110-60min	NP_001191330.1	XIAP	0|4|5|5	14	3.5	4	0|0|0|0	1	1	1	1	1	-2.22	35	0	NP_001191809.1|	0.7904	0.0001	1	0.88029
FmT-CCP110-60min	NP_002433.1	MSI1	0|2|2|2	6	1.5	4	0|0|0|0	0.91	0.91	0.91	0.91	0.91	-2.22	15	0.01		0.7921	0.0001	1	0.8813
FmT-CCP110-60min	NP_005688.2	SCAMP2	0|2|2|2	6	1.5	4	0|0|0|0	0.91	0.91	0.91	0.91	0.91	-2.22	15	0.01	NP_000695.2|	0.7921	0.0001	1	0.8813
FmT-CCP110-60min	NP_068814.2	HSPA2	0|2|7|2	11	2.75	4	0|0|0|0	0.96	1	0.96	1	0.96	-2.22	27.5	0.01		0.665	0.0001	1	0.80866
FmT-CCP110-60min	NP_055388.2	TMEM97	0|5|5|3	13	3.25	4	0|0|0|0	1	1	1	1	1	-2.22	32.5	0		0.7732	0.0003	1	0.87048
FmT-CCP110-MG132-60min	NP_079390.3	CEP290	105|111|112|106	434	108.5	4	0|0|0|0	1	1	1	1	1	152.63	1085	0	NP_006188.3|NP_079175.2|NP_078824.2|NP_001005408.1|NP_001018864.2|	0.9997	0.0006	1	0.99982
FmT-CCP110-MG132-60min	NP_055524.3	USP34	7|9|5|7	28	7	4	0|0|0|3	0.94	0.96	0.94	0.96	0.94	1.4	9.33	0.01	NP_055955.1|NP_001243285.1|NP_005490.1|NP_068817.1|NP_001034679.2|NP_038472.2|NP_116296.1|NP_001229804.1|NP_003464.1|NP_001073888.2|	0.9817	0	1	0.98957
FmT-CCP110-MG132-60min	NP_055800.2	CEP152	19|25|12|16	72	18	4	3|7|7|7	0.98	1	0.98	1	0.98	-5.45	3	0	NP_001073867.1|NP_060921.3|NP_003582.2|	0.9705	0.0002	1	0.98319
FmT-CCP110-MG132-60min	NP_037415.1	MAT2B	5|0|2|3	10	2.5	4	0|0|0|0	0.99	1	0.99	1	0.99	-1.79	25	0	NP_004272.2|NP_065801.1|NP_006000.2|NP_821133.1|NP_001138384.1|	0.7366	0.0001	1	0.84957
FmT-CCP110-MG132-60min	NP_055935.4	ALMS1	16|23|27|17	83	20.75	4	0|0|3|0	1	1	1	1	1	5.99	27.67	0	NP_115518.3|	0.9851	0.0001	1	0.99153
FmT-CCP110-MG132-60min	NP_065859.3	SIPA1L2	5|0|6|4	15	3.75	4	0|0|0|0	1	1	1	1	1	-1.83	37.5	0		0.7841	0	1	0.87668
FmT-CCP110-MG132-60min	NP_057212.1	COPG1	4|2|5|2	13	3.25	4	0|0|0|0	1	1	1	1	1	2.79	32.5	0	NP_036421.2|NP_057195.2|NP_001186307.1|NP_004508.1|NP_008917.3|NP_006818.3|NP_055472.1|	0.9461	0.0001	1	0.96926
FmT-CCP110-MG132-60min	NP_079066.5	CSPP1	11|7|9|4	31	7.75	4	0|0|0|0	1	1	1	1	1	6.29	77.5	0		0.9562	0.0001	1	0.97502
FmT-CCP110-MG132-60min	NP_112181.2	FAM83D	4|6|7|5	22	5.5	4	0|0|0|2	0.97	0.98	0.97	0.98	0.97	1.57	11	0		0.9869	0.0001	1	0.99255
FmT-CCP110-MG132-60min	NP_001070651.1	TSC2	13|7|10|12	42	10.5	4	0|0|3|0	0.99	0.99	0.99	0.99	0.99	2.33	14	0	NP_003249.3|NP_001135970.1|NP_006212.1|	0.982	0.0001	1	0.98974
FmT-CCP110-MG132-60min	NP_000514.2	HOXD13	3|2|4|2	11	2.75	4	0|0|0|0	0.99	1	0.99	1	0.99	2.71	27.5	0		0.9718	0.0001	1	0.98393
FmT-CCP110-MG132-60min	NP_056087.2	RPGRIP1L	10|14|6|8	38	9.5	4	0|0|2|3	0.99	1	0.99	1	0.99	1.2	7.6	0		0.9605	0.0001	1	0.97745
FmT-CCP110-MG132-60min	NP_056197.2	HECTD1	10|5|4|9	28	7	4	0|0|0|0	1	1	1	1	1	6.3	70	0	NP_851307.1|	0.9486	0	1	0.97064
FmT-CCP110-MG132-60min	NP_001752.2	CCNF	4|2|9|0	15	3.75	4	0|0|0|0	1	1	1	1	1	-1.83	37.5	0		0.6802	0.0001	1	0.81735
FmT-CCP110-MG132-60min	NP_009200.2	STXBP3	4|0|3|4	11	2.75	4	0|0|0|0	1	1	1	1	1	-1.82	27.5	0	NP_055050.1|	0.7843	0.0001	1	0.87683
FmT-CCP110-MG132-60min	NP_006112.3	KRT1	4|4|11|13	32	8	4	4|4|4|0	0.95	0.99	0.96	0.99	0.96	-6.04	2.67	0.01	NP_004171.2|NP_006824.2|NP_001018864.2|NP_000126.2|NP_003582.2|NP_005018.1|NP_000412.3|NP_000414.2|	0.9099	0.0002	1	0.94854
FmT-CCP110-MG132-60min	NP_001073867.1	KIAA0368	10|10|14|9	43	10.75	4	0|0|2|0	1	1	1	1	1	5.39	21.5	0	NP_075408.1|NP_006188.3|NP_002803.2|NP_002797.3|NP_002798.2|NP_002800.2|NP_001108585.2|NP_002806.2|NP_002778.1|NP_002893.1|NP_005794.1|NP_065816.2|NP_004887.2|NP_006000.2|NP_904325.2|NP_821133.1|NP_002794.1|NP_002807.1|NP_006494.1|	0.9914	0.0001	1	0.99512
FmT-CCP110-MG132-60min	NP_001073898.1	CAMSAP3	3|3|5|2	13	3.25	4	0|0|0|0	0.99	1	0.99	1	0.99	2.72	32.5	0	NP_006078.2|	0.9652	0	1	0.98014
FmT-CCP110-MG132-60min	NP_001073932.1	DYNC2H1	3|4|3|2	12	3	4	0|0|0|0	0.99	1	0.99	1	0.99	2.71	30	0		0.977	0	1	0.9869
FmT-CCP110-MG132-60min	NP_056536.2	GEMIN4	19|13|16|18	66	16.5	4	7|2|3|3	1	1	1	1	1	2.69	4.4	0	NP_060288.3|NP_009135.4|NP_004508.1|NP_001018864.2|NP_000066.1|NP_003891.1|NP_055050.1|NP_974199.1|	0.9929	0.0002	1	0.99597
FmT-CCP110-MG132-60min	NP_060921.3	CENPJ	8|11|6|8	33	8.25	4	0|0|0|0	1	1	1	1	1	9.62	82.5	0	NP_079285.2|NP_001061.2|	0.9798	0.0001	1	0.98849
FmT-CCP110-MG132-60min	NP_076961.1	TMEM106C	5|4|4|0	13	3.25	4	0|0|0|0	1	1	1	1	1	-1.83	32.5	0		0.7871	0.0002	1	0.87839
FmT-CCP110-MG132-60min	NP_006188.3	PCM1	49|55|61|54	219	54.75	4	2|3|2|0	1	1	1	1	1	57.43	31.29	0	NP_001005408.1|NP_060610.2|NP_006022.3|NP_055799.2|NP_787072.2|NP_114091.3|NP_065825.1|	0.9987	0.0004	1	0.99927
FmT-CCP110-MG132-60min	NP_036423.4	ESPL1	10|12|15|9	46	11.5	4	0|0|5|0	0.95	0.97	0.95	0.97	0.95	1.84	9.2	0.01	NP_004508.1|NP_009057.1|	0.988	0.0001	1	0.99314
FmT-CCP110-MG132-60min	NP_109591.1	SERPINB1	5|5|3|4	17	4.25	4	0|0|0|0	1	1	1	1	1	4.55	42.5	0		0.9821	0.0002	1	0.98981
FmT-CCP110-MG132-60min	NP_004272.2	BAG3	13|10|14|15	52	13	4	5|0|3|0	0.96	0.97	0.97	0.98	0.97	1.9	6.5	0.01	NP_002803.2|NP_001124384.1|NP_002795.2|NP_002786.2|NP_002799.3|NP_002800.2|NP_001243285.1|NP_002778.1|NP_002784.1|NP_004273.1|NP_005490.1|NP_036357.1|NP_000166.2|NP_002781.2|NP_001958.2|NP_003891.1|NP_002794.1|NP_002807.1|NP_003339.1|NP_001485.2|NP_001560.2|NP_079517.1|NP_899195.1|NP_006254.1|NP_003286.1|NP_006510.1|NP_001319.1|NP_037473.3|NP_001138384.1|NP_005491.1|NP_068814.2|NP_001248753.1|NP_…	0.9938	0.0003	1	0.99648
FmT-CCP110-MG132-60min	NP_005890.2	NBR1	2|3|5|0	10	2.5	4	0|0|0|0	0.99	1	0.99	1	0.99	-1.81	25	0	NP_003891.1|NP_003310.4|	0.7497	0	1	0.85707
FmT-CCP110-MG132-60min	NP_115700.1	NTPCR	9|5|7|9	30	7.5	4	0|0|0|3	0.96	0.96	0.96	0.96	0.96	1.32	10	0.01	NP_004508.1|	0.9817	0.0006	1	0.98956
FmT-CCP110-MG132-60min	NP_115734.1	CCDC77	12|8|0|3	23	5.75	4	0|3|0|0	0.97	0.99	0.96	0.99	0.97	-4.41	7.67	0.01		0.6987	0.0002	1	0.82791
FmT-CCP110-MG132-60min	NP_116136.1	USMG5	4|3|6|3	16	4	4	0|0|0|0	1	1	1	1	1	4.57	40	0	NP_004508.1|NP_055050.1|	0.9726	0.001	1	0.98434
FmT-CCP110-MG132-60min	NP_976328.2	E2F7	4|0|3|4	11	2.75	4	0|0|0|0	1	1	1	1	1	-1.82	27.5	0	NP_001243300.1|	0.7843	0	1	0.87683
FmT-CCP110-MG132-60min	NP_056346.3	C2CD3	2|2|0|2	6	1.5	4	0|0|0|0	0.94	0.94	0.94	0.94	0.94	-1.83	15	0.01		0.7924	0	1	0.88144
FmT-CCP110-MG132-60min	NP_055710.2	KIAA1009	12|10|11|8	41	10.25	4	0|0|0|0	1	1	1	1	1	12.8	102.5	0		0.9917	0.0001	1	0.99526
FmT-CCP110-MG132-60min	NP_001092270.1	MAGED4	5|4|4|0	13	3.25	4	0|0|0|0	1	1	1	1	1	-1.83	32.5	0		0.7871	0.0001	1	0.87839
FmT-CCP110-MG132-60min	NP_001092272.1	CEP78	11|6|7|10	34	8.5	4	0|0|0|0	1	1	1	1	1	9.62	85	0	NP_003891.1|	0.9776	0.0002	1	0.98721
FmT-CCP110-MG132-60min	NP_056117.1	HAUS5	31|30|28|31	120	30	4	4|4|8|7	1	1	1	1	1	14.01	5.22	0	NP_060115.3|NP_004508.1|	0.9987	0.0007	1	0.99925
FmT-CCP110-MG132-60min	NP_055746.3	PPP6R1	6|6|6|6	24	6	4	2|0|0|2	0.93	0.93	0.93	0.93	0.93	2.51	6	0.01	NP_775866.2|	0.9998	0.0001	1	0.99988
FmT-CCP110-MG132-60min	NP_056986.2	UBR5	93|74|79|75	321	80.25	4	20|16|16|27	1	1	1	1	1	22.9	4.06	0	NP_006442.2|NP_871615.1|NP_004327.1|NP_000537.3|NP_001103361.1|NP_008917.3|NP_009057.1|NP_872619.1|	0.9962	0.0004	1	0.99782
FmT-CCP110-MG132-60min	NP_002878.2	RARS	30|33|34|33	130	32.5	4	8|12|12|12	1	1	1	1	1	1.33	2.95	0	NP_004171.2|NP_001135887.1|NP_001340.2|NP_004530.1|NP_005042.1|NP_004437.2|NP_001123561.1|NP_821133.1|NP_006077.2|	0.9995	0.0007	1	0.99974
FmT-CCP110-MG132-60min	NP_057336.3	BIRC6	9|11|9|6	35	8.75	4	0|0|0|3	0.97	0.98	0.97	0.98	0.97	1.85	11.67	0	NP_001186307.1|NP_002746.1|	0.9823	0	1	0.98993
FmT-CCP110-MG132-60min	NP_002682.2	POLD1	20|12|14|14	60	15	4	2|5|7|4	0.93	1	0.94	1	0.94	-0.55	3.33	0.01	NP_006824.2|NP_000066.1|NP_008921.1|NP_001120690.1|	0.985	0.0002	1	0.99144
FmT-CCP110-MG132-60min	NP_002803.2	PSMD8	13|14|10|8	45	11.25	4	0|0|0|3	0.99	0.99	0.99	1	0.99	2.99	15	0	NP_057225.2|NP_002797.3|NP_002795.2|NP_002786.2|NP_002798.2|NP_002799.3|NP_002800.2|NP_002806.2|NP_002778.1|NP_002784.1|NP_055629.1|NP_002789.1|NP_002781.2|NP_002785.1|NP_002794.1|NP_002807.1|NP_006494.1|NP_002802.2|NP_001061.2|NP_001015.1|	0.9802	0.0005	1	0.98868
FmT-CCP110-MG132-60min	NP_060272.3	HEATR2	7|10|12|8	37	9.25	4	0|0|3|0	0.98	0.99	0.98	0.99	0.98	2.35	12.33	0	NP_004508.1|NP_008917.3|NP_005712.1|NP_859051.1|	0.9867	0.0002	1	0.99243
FmT-CCP110-MG132-60min	NP_006585.2	AP4B1	3|6|3|2	14	3.5	4	0|0|0|0	0.99	1	0.99	1	0.99	2.72	35	0	NP_004327.1|NP_004713.2|	0.9333	0.0001	1	0.96195
FmT-CCP110-MG132-60min	NP_057225.2	DYNC1LI1	3|0|6|3	12	3	4	0|0|0|0	0.99	1	1	1	1	-1.76	30	0	NP_002797.3|NP_001128527.1|NP_001367.2|NP_006022.3|NP_009057.1|NP_054902.1|NP_006510.1|	0.7553	0.0001	1	0.86024
FmT-CCP110-MG132-60min	NP_444504.1	GLMN	6|7|6|8	27	6.75	4	0|0|0|0	1	1	1	1	1	9.62	67.5	0	NP_003582.2|	0.9942	0.0002	1	0.99673
FmT-CCP110-MG132-60min	NP_478123.1	RAD51C	8|7|8|8	31	7.75	4	0|0|0|0	1	1	1	1	1	11.21	77.5	0		0.9992	0.0003	1	0.99957
FmT-CCP110-MG132-60min	NP_055680.3	NCAPD2	26|20|22|15	83	20.75	4	4|3|6|5	1	1	1	1	1	3.07	4.61	0	NP_001002800.1|	0.9855	0.0002	1	0.99173
FmT-CCP110-MG132-60min	NP_072097.2	VPS16	8|6|9|7	30	7.5	4	0|0|0|0	1	1	1	1	1	9.64	75	0	NP_065908.1|NP_075067.2|	0.9937	0.0001	1	0.99641
FmT-CCP110-MG132-60min	NP_065908.1	VPS18	4|5|9|6	24	6	4	0|0|0|0	1	1	1	1	1	6.32	60	0	NP_075067.2|NP_008986.2|	0.9719	0.0001	1	0.98395
FmT-CCP110-MG132-60min	NP_004332.2	CAD	149|138|155|168	610	152.5	4	18|17|20|24	1	1	1	1	1	96.32	7.72	0	NP_002798.2|NP_004508.1|NP_002794.1|NP_001157882.1|NP_663304.1|	0.9988	0.001	1	0.99931
FmT-CCP110-MG132-60min	NP_075067.2	VPS33A	5|3|7|5	20	5	4	0|0|0|0	1	1	1	1	1	4.55	50	0		0.9746	0.0001	1	0.98553
FmT-CCP110-MG132-60min	NP_056453.1	TRPC4AP	4|2|4|0	10	2.5	4	0|0|0|0	1	1	1	1	1	-1.82	25	0	NP_001269.3|	0.7636	0	1	0.86497
FmT-CCP110-MG132-60min	NP_001119712.1	TP73	7|11|6|12	36	9	4	0|0|0|0	1	1	1	1	1	9.73	90	0	NP_112190.2|NP_001135970.1|NP_060647.2|NP_006212.1|NP_001269.3|NP_055799.2|NP_001070818.1|NP_060606.3|NP_002721.1|NP_001091896.1|NP_001093149.1|NP_001374.3|	0.9688	0.0002	1	0.98218
FmT-CCP110-MG132-60min	NP_057532.2	DTL	7|4|4|3	18	4.5	4	0|0|0|0	1	1	1	1	1	4.61	45	0	NP_871615.1|NP_006824.2|NP_000537.3|NP_003644.2|NP_775105.1|NP_003062.2|NP_001061.2|NP_001104567.1|	0.9593	0.0001	1	0.9768
FmT-CCP110-MG132-60min	NP_060016.3	C2orf29	5|3|4|3	15	3.75	4	0|0|0|0	1	1	1	1	1	4.55	37.5	0	NP_056257.1|	0.9822	0.0001	1	0.98986
FmT-CCP110-MG132-60min	NP_112190.2	CDT1	6|5|4|2	17	4.25	4	0|0|0|0	1	1	1	1	1	2.75	42.5	0	NP_001058.2|NP_612452.1|NP_000066.1|NP_001238918.1|NP_001129669.1|	0.9483	0.0001	1	0.97049
FmT-CCP110-MG132-60min	NP_001121132.1	MFN2	3|5|7|4	19	4.75	4	0|0|0|0	1	1	1	1	1	4.59	47.5	0	NP_113584.3|NP_003339.1|NP_115676.1|NP_284941.2|	0.9696	0.0001	1	0.98267
FmT-CCP110-MG132-60min	NP_689929.2	PATL1	4|5|2|4	15	3.75	4	0|0|0|0	1	1	1	1	1	2.72	37.5	0	NP_073733.1|	0.9622	0.0001	1	0.97843
FmT-CCP110-MG132-60min	NP_659486.2	UBLCP1	4|3|2|4	13	3.25	4	0|0|0|0	1	1	1	1	1	2.72	32.5	0	NP_002799.3|	0.9728	0.0001	1	0.98447
FmT-CCP110-MG132-60min	NP_002797.3	PSMC6	17|21|19|21	78	19.5	4	8|6|6|7	0.97	0.97	0.98	0.98	0.98	-1.24	2.89	0	NP_002795.2|NP_001135887.1|NP_002786.2|NP_002798.2|NP_002799.3|NP_002800.2|NP_002806.2|NP_002778.1|NP_002784.1|NP_005042.1|NP_005142.1|NP_055629.1|NP_065816.2|NP_002789.1|NP_002781.2|NP_002785.1|NP_002794.1|NP_002807.1|NP_006494.1|NP_002802.2|NP_001015.1|	0.9971	0.0007	1	0.99837
FmT-CCP110-MG132-60min	NP_001124384.1	SUGT1	12|11|15|12	50	12.5	4	3|0|5|0	0.94	0.97	0.94	0.97	0.94	1.97	6.25	0.01	NP_002800.2|NP_078824.2|NP_002784.1|NP_001138787.1|NP_036256.2|	0.9968	0.0005	1	0.9982
FmT-CCP110-MG132-60min	NP_001127891.1	CDC7	9|7|11|11	38	9.5	4	0|0|0|0	1	1	1	1	1	11.23	95	0	NP_001182061.1|NP_000066.1|	0.9911	0.0002	1	0.99491
FmT-CCP110-MG132-60min	NP_848591.2	MB21D2	14|16|15|15	60	15	4	0|0|3|4	0.99	0.99	0.99	0.99	0.99	4.06	8.57	0		0.9988	0.0004	1	0.99936
FmT-CCP110-MG132-60min	NP_001127945.1	KIAA0182	4|4|4|2	14	3.5	4	0|0|0|0	1	1	1	1	1	2.71	35	0	NP_065795.1|	0.9741	0	1	0.9852
FmT-CCP110-MG132-60min	NP_000134.2	FH	4|0|2|2	8	2	4	0|0|0|0	0.97	1	0.97	1	0.97	-1.79	20	0	NP_001018864.2|NP_002097.1|NP_001189332.1|NP_004035.2|	0.7443	0.0001	1	0.85398
FmT-CCP110-MG132-60min	NP_001924.2	DLST	3|3|3|5	14	3.5	4	0|0|0|0	0.99	1	0.99	1	0.99	4.57	35	0	NP_001243194.1|NP_000364.1|	0.9805	0.0001	1	0.98885
FmT-CCP110-MG132-60min	NP_612372.1	CEP95	3|4|4|4	15	3.75	4	0|0|0|0	1	1	1	1	1	4.55	37.5	0		0.9956	0.0001	1	0.9975
FmT-CCP110-MG132-60min	NP_612452.1	HAUS1	7|7|9|10	33	8.25	4	0|0|0|4	0.92	0.93	0.92	0.94	0.92	1.61	8.25	0.01	NP_060115.3|NP_683705.1|NP_001182061.1|NP_009057.1|	0.9931	0.0004	1	0.99607
FmT-CCP110-MG132-60min	NP_940927.2	KIF7	11|9|7|0	27	6.75	4	0|0|0|0	1	1	1	1	1	-1.83	67.5	0	NP_056091.1|	0.7774	0.0001	1	0.87287
FmT-CCP110-MG132-60min	NP_001032895.2	NCKAP5L	3|3|6|4	16	4	4	0|0|0|0	1	1	1	1	1	4.55	40	0		0.9737	0	1	0.98498
FmT-CCP110-MG132-60min	NP_001129224.1	ECD	13|19|19|19	70	17.5	4	5|4|6|5	1	1	1	1	1	-0.87	3.5	0	NP_002795.2|NP_002798.2|NP_002799.3|NP_000537.3|	0.9924	0.0004	1	0.99566
FmT-CCP110-MG132-60min	NP_001129490.1	EPHX1	4|5|0|7	16	4	4	0|0|0|0	1	1	1	1	1	-1.83	40	0		0.7754	0.0001	1	0.87173
FmT-CCP110-MG132-60min	NP_001129663.1	KANK2	11|9|10|16	46	11.5	4	2|2|4|3	0.99	1	0.99	1	0.99	1.19	4.18	0		0.9821	0.0002	1	0.98982
FmT-CCP110-MG132-60min	NP_001131076.1	POLR1B	3|2|4|5	14	3.5	4	0|0|0|0	1	1	1	1	1	2.74	35	0	NP_004642.2|NP_852664.1|NP_060897.3|NP_001091.1|	0.9656	0	1	0.98039
FmT-CCP110-MG132-60min	NP_079175.2	CEP76	24|28|25|23	100	25	4	0|0|0|0	1	1	1	1	1	35.37	250	0	NP_056449.1|NP_078824.2|NP_001005408.1|NP_005398.1|	0.9971	0.0005	1	0.99839
FmT-CCP110-MG132-60min	NP_002795.2	PSMC3	74|78|81|80	313	78.25	4	21|22|29|21	1	1	1	1	1	17.02	3.37	0	NP_002786.2|NP_002798.2|NP_002799.3|NP_002800.2|NP_002806.2|NP_002778.1|NP_002784.1|NP_005142.1|NP_055629.1|NP_000537.3|NP_002789.1|NP_002781.2|NP_001182061.1|NP_002785.1|NP_002794.1|NP_002807.1|NP_006494.1|NP_851397.1|NP_001121636.1|NP_002802.2|	0.9998	0.0025	1	0.99991
FmT-CCP110-MG132-60min	NP_060298.2	COMMD4	6|9|8|7	30	7.5	4	0|0|0|0	1	1	1	1	1	9.61	75	0		0.9916	0.0005	1	0.99522
FmT-CCP110-MG132-60min	NP_653319.1	SPICE1	11|13|12|12	48	12	4	0|0|0|0	1	1	1	1	1	17.44	120	0		0.9984	0.0002	1	0.99908
FmT-CCP110-MG132-60min	NP_659415.1	CCDC138	18|17|18|20	73	18.25	4	0|0|0|0	1	1	1	1	1	26.46	182.5	0		0.9989	0.0004	1	0.99942
FmT-CCP110-MG132-60min	NP_003316.3	HIRA	4|8|0|4	16	4	4	0|0|0|0	1	1	1	1	1	-1.83	40	0	NP_001186210.1|	0.7472	0.0001	1	0.85562
FmT-CCP110-MG132-60min	NP_001135887.1	AIMP1	8|4|8|8	28	7	4	0|0|0|0	1	1	1	1	1	6.34	70	0	NP_001340.2|NP_004085.1|NP_005042.1|NP_004437.2|NP_001123561.1|	0.9771	0.0003	1	0.98695
FmT-CCP110-MG132-60min	NP_001135970.1	SIRT1	4|3|0|5	12	3	4	0|0|0|0	1	1	1	1	1	-1.65	30	0	NP_115871.1|NP_001367.2|NP_001243573.1|NP_002778.1|NP_004949.1|NP_003300.1|NP_001035982.1|NP_000537.3|NP_150252.1|NP_001018864.2|NP_852664.1|NP_004414.3|NP_065812.1|NP_036369.2|NP_001632.2|NP_001091896.1|NP_001138384.1|NP_567824.1|NP_056091.1|NP_001129108.1|NP_775298.1|NP_660309.1|NP_001130046.1|	0.7794	0.0001	1	0.874
FmT-CCP110-MG132-60min	NP_660215.1	TRIM11	3|3|3|0	9	2.25	4	0|0|0|0	0.99	0.99	0.99	0.99	0.99	-1.8	22.5	0	NP_871615.1|NP_006501.1|NP_003339.1|	0.7922	0.0001	1	0.88131
FmT-CCP110-MG132-60min	NP_001138508.1	COG2	13|11|8|7	39	9.75	4	2|3|0|0	0.99	1	0.99	1	0.99	1.93	7.8	0	NP_705831.1|NP_006339.3|NP_001138551.1|	0.9748	0.0002	1	0.98561
FmT-CCP110-MG132-60min	NP_060288.3	WRAP73	14|14|10|12	50	12.5	4	0|0|3|0	0.99	0.99	1	1	1	3.77	16.67	0	NP_002799.3|NP_002800.2|NP_061141.2|NP_057033.2|NP_002784.1|NP_997657.1|NP_079285.2|NP_004630.3|NP_683705.1|NP_003644.2|NP_009057.1|NP_219483.1|NP_036526.2|NP_002613.2|NP_078822.3|	0.9909	0.0004	1	0.99483
FmT-CCP110-MG132-60min	NP_057040.2	MRPL4	3|4|0|3	10	2.5	4	0|0|0|0	0.99	1	0.99	1	0.99	-1.83	25	0	NP_009139.1|NP_115487.2|	0.7843	0.0001	1	0.87682
FmT-CCP110-MG132-60min	NP_004160.3	SHMT1	2|3|2|4	11	2.75	4	0|0|0|0	0.99	1	0.99	1	0.99	2.73	27.5	0	NP_065801.1|NP_004960.2|NP_001244970.1|NP_003091.2|	0.9677	0.0001	1	0.98155
FmT-CCP110-MG132-60min	NP_057195.2	TELO2	81|73|81|70	305	76.25	4	16|17|23|10	1	1	1	1	1	18.96	4.62	0	NP_004949.1|NP_055629.1|NP_008917.3|NP_009057.1|NP_055907.3|NP_055472.1|	0.9986	0.0013	1	0.99919
FmT-CCP110-MG132-60min	NP_076968.2	SPATA5L1	13|11|12|15	51	12.75	4	0|0|0|0	1	1	1	1	1	17.44	127.5	0		0.9955	0.0002	1	0.99743
FmT-CCP110-MG132-60min	NP_003309.2	TTK	14|13|16|20	63	15.75	4	5|5|6|4	0.97	1	0.97	1	0.97	-0.9	3.15	0	NP_000537.3|NP_821133.1|NP_009057.1|	0.9914	0.0003	1	0.9951
FmT-CCP110-MG132-60min	NP_060561.3	ELP3	14|11|15|12	52	13	4	0|0|0|0	1	1	1	1	1	17.45	130	0	NP_003631.2|NP_001229804.1|	0.9958	0.0003	1	0.99762
FmT-CCP110-MG132-60min	NP_705831.1	COG7	4|0|5|6	15	3.75	4	0|0|0|0	1	1	1	1	1	-1.82	37.5	0	NP_006339.3|NP_004610.1|NP_001138551.1|	0.7839	0.0001	1	0.87658
FmT-CCP110-MG132-60min	NP_055099.1	NCDN	6|4|4|4	18	4.5	4	0|0|0|0	1	1	1	1	1	6.3	45	0	NP_009057.1|	0.9855	0.0001	1	0.99174
FmT-CCP110-MG132-60min	NP_056449.1	KIAA1279	3|2|4|8	17	4.25	4	0|0|0|0	1	1	1	1	1	2.73	42.5	0	NP_009057.1|NP_001193580.1|NP_005712.1|	0.9074	0.0001	1	0.94711
FmT-CCP110-MG132-60min	NP_056355.2	RPAP1	8|4|0|11	23	5.75	4	0|0|2|0	0.99	1	0.99	1	0.99	-3.28	11.5	0	NP_008986.2|NP_000929.1|NP_004508.1|NP_004630.3|NP_001098057.1|NP_055414.2|NP_003062.2|NP_006225.1|	0.7423	0.0001	1	0.85285
FmT-CCP110-MG132-60min	NP_054828.2	ATAD2	32|31|31|25	119	29.75	4	7|7|5|9	1	1	1	1	1	7.38	4.25	0		0.9961	0.0003	1	0.99776
FmT-CCP110-MG132-60min	NP_001157567.1	COPS7A	5|3|7|0	15	3.75	4	0|0|2|0	0.95	0.98	0.95	0.98	0.95	-3.33	7.5	0.01	NP_006824.2|NP_997657.1|NP_003644.2|NP_009057.1|NP_056541.2|NP_003582.2|	0.7587	0.0002	1	0.86219
FmT-CCP110-MG132-60min	NP_009135.4	DDX20	13|12|13|10	48	12	4	3|0|0|0	0.99	0.99	0.99	0.99	0.99	3.64	16	0	NP_055050.1|	0.9959	0.0002	1	0.99767
FmT-CCP110-MG132-60min	NP_002798.2	PSMD1	25|36|26|32	119	29.75	4	10|4|5|8	1	1	1	1	1	9.8	4.41	0	NP_002799.3|NP_002800.2|NP_002806.2|NP_004913.2|NP_002778.1|NP_002784.1|NP_005142.1|NP_055629.1|NP_068817.1|NP_006000.2|NP_002789.1|NP_002781.2|NP_002785.1|NP_002794.1|NP_002807.1|NP_006494.1|NP_006254.1|NP_002802.2|NP_001015.1|	0.9903	0.0004	1	0.9945
FmT-CCP110-MG132-60min	NP_002799.3	PSMD2	70|71|68|76	285	71.25	4	12|18|26|19	1	1	1	1	1	12.85	3.8	0	NP_002800.2|NP_002806.2|NP_001243285.1|NP_002778.1|NP_002784.1|NP_004508.1|NP_005142.1|NP_055629.1|NP_068817.1|NP_002789.1|NP_002781.2|NP_002785.1|NP_002794.1|NP_002807.1|NP_060842.3|NP_006494.1|NP_079517.1|NP_002802.2|NP_003582.2|NP_001015.1|NP_055486.2|	0.999	0.0011	1	0.99947
FmT-CCP110-MG132-60min	NP_002800.2	PSMD3	37|29|32|31	129	32.25	4	10|14|11|8	0.99	1	1	1	1	0.97	3	0	NP_002806.2|NP_002778.1|NP_002784.1|NP_004508.1|NP_005142.1|NP_055629.1|NP_002789.1|NP_002781.2|NP_003891.1|NP_002785.1|NP_002794.1|NP_002807.1|NP_006494.1|NP_002802.2|NP_001015.1|	0.9966	0.0009	1	0.99807
FmT-CCP110-MG132-60min	NP_054740.3	SSX2IP	13|13|11|12	49	12.25	4	0|0|0|2	1	1	1	1	1	6.48	24.5	0	NP_004642.2|	0.9969	0.0003	1	0.99823
FmT-CCP110-MG132-60min	NP_001108585.2	WDR26	2|3|2|0	7	1.75	4	0|0|0|0	0.96	0.99	0.96	0.99	0.96	-1.83	17.5	0.01	NP_060366.1|	0.7755	0	1	0.87176
FmT-CCP110-MG132-60min	NP_003963.1	BTAF1	3|3|5|0	11	2.75	4	0|0|0|0	0.99	1	0.99	1	0.99	-1.83	27.5	0	NP_001508.1|	0.775	0	1	0.87153
FmT-CCP110-MG132-60min	NP_775885.1	NOMO2	11|10|12|9	42	10.5	4	0|0|0|0	1	1	1	1	1	14.36	105	0		0.9965	0.0001	1	0.99802
FmT-CCP110-MG132-60min	NP_001167532.1	SMG7	6|7|8|9	30	7.5	4	0|0|0|0	1	1	1	1	1	9.62	75	0	NP_055907.3|	0.9935	0.0001	1	0.9963
FmT-CCP110-MG132-60min	NP_001171481.1	CDC45	11|9|7|4	31	7.75	4	0|0|0|0	1	1	1	1	1	6.3	77.5	0	NP_001182061.1|	0.9533	0.0002	1	0.97336
FmT-CCP110-MG132-60min	NP_061141.2	UNC45A	15|10|14|8	47	11.75	4	0|4|5|4	0.99	0.99	0.99	0.99	0.99	-1.81	3.62	0	NP_004508.1|NP_005142.1|	0.9783	0.0002	1	0.98764
FmT-CCP110-MG132-60min	NP_689956.2	BRAT1	11|11|16|11	49	12.25	4	0|0|0|2	1	1	1	1	1	6.47	24.5	0	NP_009057.1|	0.9921	0.0002	1	0.99552
FmT-CCP110-MG132-60min	NP_001186307.1	GBF1	3|5|5|2	15	3.75	4	0|0|0|0	1	1	1	1	1	2.71	37.5	0	NP_009057.1|NP_065109.1|	0.9548	0	1	0.97419
FmT-CCP110-MG132-60min	NP_060115.3	HAUS6	42|36|50|42	170	42.5	4	8|6|11|14	1	1	1	1	1	11.78	4.36	0	NP_078787.2|NP_001128647.1|NP_060285.2|NP_060567.1|	0.9969	0.0006	1	0.99822
FmT-CCP110-MG132-60min	NP_078824.2	CEP97	197|202|238|232	869	217.25	4	5|9|10|7	1	1	1	1	1	224.19	28.03	0	NP_001005408.1|NP_001104567.1|NP_005712.1|NP_067642.1|NP_690601.1|NP_919289.2|	0.9987	0.0035	1	0.9993
FmT-CCP110-MG132-60min	NP_060647.2	N4BP2	3|2|6|4	15	3.75	4	0|0|0|0	1	1	1	1	1	2.71	37.5	0		0.9514	0	1	0.97228
FmT-CCP110-MG132-60min	NP_079023.2	HPS6	6|6|5|9	26	6.5	4	0|0|0|0	1	1	1	1	1	7.97	65	0		0.9816	0.0001	1	0.98951
FmT-CCP110-MG132-60min	NP_001191213.1	PPP5C	2|3|2|3	10	2.5	4	0|0|0|0	0.99	0.99	0.99	0.99	0.99	2.72	25	0	NP_036256.2|NP_663304.1|	0.984	0.0001	1	0.99088
FmT-CCP110-MG132-60min	NP_862825.1	ZBTB12	14|16|11|13	54	13.5	4	6|3|0|0	0.93	0.95	0.93	0.95	0.93	1.46	6	0.01		0.991	0.0004	1	0.99488
FmT-CCP110-MG132-60min	NP_001191330.1	XIAP	4|3|5|4	16	4	4	0|0|0|0	1	1	1	1	1	4.64	40	0	NP_871615.1|NP_001243285.1|NP_008917.3|NP_004642.2|NP_003339.1|NP_006109.2|NP_002871.1|NP_863658.1|NP_001093149.1|NP_660309.1|NP_663304.1|	0.9913	0.0001	1	0.99504
FmT-CCP110-MG132-60min	NP_001070729.2	NCOR2	12|8|7|7	34	8.5	4	2|0|0|0	0.99	1	0.99	1	0.99	3.85	17	0	NP_001612.1|NP_001269.3|NP_150252.1|NP_001121636.1|NP_001319.1|NP_002516.2|NP_004480.1|NP_001132939.1|	0.9772	0	1	0.98699
FmT-CCP110-MG132-60min	NP_079480.2	TRABD	5|0|5|6	16	4	4	0|2|0|0	0.94	0.96	0.94	0.96	0.94	-3.36	8	0.01	NP_004508.1|	0.7895	0.0001	1	0.87981
FmT-CCP110-MG132-60min	NP_001367.2	DYNC1H1	109|107|101|118	435	108.75	4	38|32|47|39	1	1	1	1	1	1.05	2.79	0	NP_003631.2|NP_004508.1|NP_008917.3|NP_054902.1|NP_006510.1|NP_003582.2|	0.9984	0.0003	1	0.9991
FmT-CCP110-MG132-60min	NP_060493.3	YEATS2	17|25|18|19	79	19.75	4	0|2|0|0	1	1	1	1	1	10.21	39.5	0	NP_056349.1|NP_057670.2|NP_065397.3|NP_663304.1|	0.9896	0.0002	1	0.99406
FmT-CCP110-MG132-60min	NP_059128.2	PTOV1	2|3|2|0	7	1.75	4	0|0|0|0	0.96	0.99	0.96	0.99	0.96	-1.81	17.5	0.01	NP_006212.1|NP_003582.2|	0.7755	0.0001	1	0.87176
FmT-CCP110-MG132-60min	NP_001229712.1	TRIM26	4|5|3|4	16	4	4	0|0|0|0	1	1	1	1	1	4.55	40	0		0.9856	0.0001	1	0.99179
FmT-CCP110-MG132-60min	NP_001229713.1	HLCS	21|15|22|21	79	19.75	4	0|0|0|6	0.98	0.99	0.98	0.99	0.98	2.89	13.17	0		0.9939	0.0004	1	0.99656
FmT-CCP110-MG132-60min	NP_006824.2	COPS6	6|0|6|5	17	4.25	4	0|0|0|0	1	1	1	1	1	-1.66	42.5	0	NP_056289.2|NP_000969.1|NP_997657.1|NP_060537.3|NP_663780.2|NP_003644.2|NP_443111.4|NP_821133.1|NP_000066.1|NP_036311.3|NP_000937.1|NP_110440.1|NP_056541.2|NP_003582.2|NP_003084.1|NP_003785.1|NP_003960.1|NP_116093.1|NP_116164.2|NP_000412.3|NP_000414.2|NP_005828.2|	0.7897	0.0002	1	0.8799
FmT-CCP110-MG132-60min	NP_076962.2	NUP37	3|3|4|3	13	3.25	4	0|0|0|0	0.99	1	0.99	1	0.99	4.58	32.5	0	NP_942590.1|NP_899195.1|	0.9959	0.0001	1	0.99766
FmT-CCP110-MG132-60min	NP_001243285.1	UBE2L3	4|5|8|5	22	5.5	4	0|0|0|0	1	1	1	1	1	6.33	55	0	NP_113584.3|NP_001034679.2|NP_002781.2|NP_055486.2|	0.9792	0.0004	1	0.98812
FmT-CCP110-MG132-60min	NP_001243300.1	E2F8	11|13|6|11	41	10.25	4	0|0|0|0	1	1	1	1	1	9.61	102.5	0		0.971	0.0002	1	0.98348
FmT-CCP110-MG132-60min	NP_001243573.1	LTA4H	2|3|3|2	10	2.5	4	0|0|0|0	0.99	0.99	0.99	0.99	0.99	2.72	25	0	NP_005710.1|	0.9859	0.0001	1	0.99199
FmT-CCP110-MG132-60min	NP_073619.2	MPHOSPH9	21|22|13|19	75	18.75	4	0|0|7|4	0.97	0.98	0.97	0.98	0.97	1.52	6.82	0	NP_004642.2|	0.9834	0.0003	1	0.99055
FmT-CCP110-MG132-60min	NP_932076.1	NME7	5|6|4|4	19	4.75	4	0|0|0|0	1	1	1	1	1	6.33	47.5	0	NP_003602.1|NP_060719.4|NP_001127845.1|NP_115676.1|	0.9862	0.0002	1	0.99212
FmT-CCP110-MG132-60min	NP_932765.1	CCZ1B	12|5|6|7	30	7.5	4	0|0|0|0	1	1	1	1	1	7.97	75	0		0.9541	0.0002	1	0.97383
FmT-CCP110-MG132-60min	NP_689508.3	TARS	17|14|11|15	57	14.25	4	5|5|4|5	0.95	0.99	0.95	0.99	0.95	-2.63	3	0.01	NP_002717.3|NP_004887.2|NP_003452.1|NP_006504.2|	0.9893	0.0003	1	0.99393
FmT-CCP110-MG132-60min	NP_940968.1	C5orf34	4|3|3|6	16	4	4	0|0|0|0	1	1	1	1	1	4.55	40	0		0.9686	0.0001	1	0.98206
FmT-CCP110-MG132-60min	NP_004913.2	SEC24C	22|21|25|21	89	22.25	4	9|4|7|0	0.96	0.98	0.96	0.98	0.96	2.49	4.45	0.01	NP_068817.1|NP_001034679.2|NP_002781.2|NP_036311.3|NP_003452.1|	0.9989	0.0003	1	0.99941
FmT-CCP110-MG132-60min	NP_079084.2	BORA	2|0|3|3	8	2	4	0|0|0|0	0.99	0.99	0.99	0.99	0.99	-1.83	20	0		0.7829	0	1	0.876
FmT-CCP110-MG132-60min	NP_057033.2	GET4	8|11|9|10	38	9.5	4	0|0|0|4	0.94	0.95	0.94	0.95	0.94	2	9.5	0.01	NP_004630.3|NP_008917.3|NP_009057.1|NP_055050.1|NP_060773.3|	0.9942	0.0004	1	0.99669
FmT-CCP110-MG132-60min	NP_942590.1	NUP43	2|5|5|3	15	3.75	4	0|0|0|0	1	1	1	1	1	2.71	37.5	0		0.9555	0.0001	1	0.97462
FmT-CCP110-MG132-60min	NP_001253988.1	SNX17	5|6|6|2	19	4.75	4	0|0|0|0	1	1	1	1	1	2.72	47.5	0	NP_852664.1|NP_877963.1|	0.949	0.0001	1	0.97089
FmT-CCP110-MG132-60min	NP_008986.2	POLR3A	21|16|16|16	69	17.25	4	2|2|3|5	1	1	1	1	1	8.25	5.75	0	NP_001713.2|	0.9932	0.0002	1	0.99615
FmT-CCP110-MG132-60min	NP_839943.2	IQGAP3	5|5|8|11	29	7.25	4	0|0|0|0	1	1	1	1	1	7.99	72.5	0	NP_001018864.2|	0.9623	0.0001	1	0.97851
FmT-CCP110-MG132-60min	NP_060656.2	C1orf112	9|6|6|3	24	6	4	0|0|0|0	1	1	1	1	1	4.55	60	0		0.95	0.0001	1	0.97144
FmT-CCP110-MG132-60min	NP_073615.2	CEP85	18|14|11|17	60	15	4	0|0|0|0	1	1	1	1	1	17.44	150	0		0.9856	0.0003	1	0.99182
FmT-CCP110-MG132-60min	NP_005984.3	TBCD	8|10|7|11	36	9	4	0|0|0|0	1	1	1	1	1	11.24	90	0	NP_006224.1|NP_006504.2|NP_001138384.1|NP_003091.2|NP_001129202.1|	0.9875	0.0001	1	0.99286
FmT-CCP110-MG132-60min	NP_004127.1	IREB2	4|5|5|10	24	6	4	0|0|0|0	1	1	1	1	1	6.31	60	0	NP_005490.1|	0.9518	0.0001	1	0.9725
FmT-CCP110-MG132-60min	NP_940916.2	NHLRC2	5|0|5|5	15	3.75	4	0|0|0|0	1	1	1	1	1	-1.83	37.5	0		0.7923	0.0001	1	0.88137
FmT-CCP110-MG132-60min	NP_001612.1	AHR	5|3|3|3	14	3.5	4	0|0|0|0	0.99	1	0.99	1	0.99	4.55	35	0	NP_003968.2|	0.9771	0.0001	1	0.98695
FmT-CCP110-MG132-60min	NP_003602.1	OFD1	29|25|23|24	101	25.25	4	4|0|2|3	1	1	1	1	1	17.61	11.22	0	NP_055103.3|	0.9957	0.0004	1	0.99757
FmT-CCP110-MG132-60min	NP_000152.1	GCH1	5|5|3|0	13	3.25	4	0|0|0|0	1	1	1	1	1	-1.82	32.5	0	NP_683705.1|	0.7701	0.0002	1	0.86868
FmT-CCP110-MG132-60min	NP_001531.1	HSPB1	5|8|7|6	26	6.5	4	0|0|0|0	1	1	1	1	1	8.09	65	0	NP_004508.1|NP_001269.3|NP_036228.1|NP_055629.1|NP_000537.3|NP_001018864.2|NP_008917.3|NP_060842.3|NP_009057.1|NP_055050.1|NP_003067.3|NP_002516.2|NP_055180.1|	0.9889	0.0004	1	0.99366
FmT-CCP110-MG132-60min	NP_000929.1	POLR2B	52|56|53|53	214	53.5	4	21|17|20|19	0.99	1	0.99	1	0.99	2.53	2.78	0	NP_004508.1|NP_006224.1|NP_009057.1|NP_006225.1|	0.9993	0.0006	1	0.99959
FmT-CCP110-MG132-60min	NP_002778.1	PSMA2	36|40|40|33	149	37.25	4	10|12|8|11	1	1	1	1	1	7.35	3.63	0	NP_002784.1|NP_005142.1|NP_055629.1|NP_038472.2|NP_001018864.2|NP_002789.1|NP_002781.2|NP_002785.1|NP_002794.1|NP_002807.1|NP_006494.1|NP_009057.1|NP_006254.1|NP_002802.2|NP_006805.2|NP_001248753.1|NP_057016.1|NP_055486.2|	0.9975	0.0023	1	0.99861
FmT-CCP110-MG132-60min	NP_002784.1	PSMB1	21|27|29|28	105	26.25	4	10|11|9|7	0.99	1	0.99	1	0.99	-4.34	2.84	0	NP_996895.1|NP_004508.1|NP_055629.1|NP_001018864.2|NP_002789.1|NP_002781.2|NP_002785.1|NP_002794.1|NP_002807.1|NP_006494.1|NP_899195.1|NP_006254.1|NP_002802.2|NP_057016.1|	0.9958	0.0015	1	0.99763
FmT-CCP110-MG132-60min	NP_000969.1	RPL23	67|71|102|91	331	82.75	4	18|18|19|19	1	1	1	1	1	22.7	4.47	0	NP_000985.1|NP_001013.1|NP_003375.1|NP_004508.1|NP_004949.1|NP_005142.1|NP_689969.2|NP_000537.3|NP_620581.1|NP_000066.1|NP_002721.1|NP_055050.1|NP_003582.2|NP_001015.1|NP_001157882.1|	0.9921	0.0083	1	0.99551
FmT-CCP110-MG132-60min	NP_000985.1	RPL32	3|3|3|4	13	3.25	4	0|0|0|0	0.99	1	0.99	1	0.99	4.56	32.5	0	NP_055050.1|	0.9942	0.0003	1	0.99672
FmT-CCP110-MG132-60min	NP_001013.1	RPS19	6|4|4|7	21	5.25	4	0|0|0|0	1	1	1	1	1	6.34	52.5	0	NP_003375.1|NP_114414.2|NP_620581.1|NP_001190174.1|NP_055050.1|NP_001015.1|NP_001157882.1|	0.9776	0.0005	1	0.9872
FmT-CCP110-MG132-60min	NP_003008.1	SRSF3	13|13|10|11	47	11.75	4	0|0|0|0	1	1	1	1	1	15.92	117.5	0	NP_009057.1|NP_003582.2|	0.9933	0.001	1	0.99621
FmT-CCP110-MG132-60min	NP_056307.2	C15orf39	9|13|11|8	41	10.25	4	0|0|0|0	1	1	1	1	1	12.8	102.5	0		0.9863	0.0001	1	0.9922
FmT-CCP110-MG132-60min	NP_115805.1	LZTS2	6|5|3|3	17	4.25	4	0|0|0|0	1	1	1	1	1	4.56	42.5	0	NP_004705.1|NP_567824.1|	0.9616	0.0001	1	0.97811
FmT-CCP110-MG132-60min	NP_056076.1	NCAPD3	13|15|22|16	66	16.5	4	4|0|0|0	0.99	1	0.99	1	0.99	3.59	16.5	0	NP_001002800.1|NP_689512.2|	0.9891	0.0002	1	0.99377
FmT-CCP110-MG132-60min	NP_003356.2	UQCRC1	3|3|0|3	9	2.25	4	0|0|0|0	0.99	0.99	0.99	0.99	0.99	-1.82	22.5	0	NP_055050.1|	0.7924	0.0001	1	0.88144
FmT-CCP110-MG132-60min	NP_004273.1	BAG2	24|22|27|18	91	22.75	4	6|4|8|6	1	1	1	1	1	2.18	3.79	0	NP_004508.1|NP_005430.1|NP_055629.1|NP_060931.2|NP_000066.1|NP_006494.1|NP_009057.1|NP_001157882.1|	0.9932	0.0015	1	0.99613
FmT-CCP110-MG132-60min	NP_004327.1	BUB1	18|18|27|15	78	19.5	4	7|3|7|7	0.95	1	0.95	1	0.95	-1.57	3.25	0.01	NP_001138787.1|NP_127490.1|NP_872319.1|NP_006092.1|	0.9848	0.0003	1	0.99134
FmT-CCP110-MG132-60min	NP_004508.1	ILK	3|0|2|3	8	2	4	0|0|0|0	0.99	0.99	0.99	0.99	0.99	-1.48	20	0	NP_005430.1|NP_055186.2|NP_006501.1|NP_006809.1|NP_689969.2|NP_001015048.1|NP_036357.1|NP_004887.2|NP_008917.3|NP_004642.2|NP_821080.1|NP_115914.1|NP_821133.1|NP_006078.2|NP_001190174.1|NP_477352.3|NP_002785.1|NP_002794.1|NP_006494.1|NP_001560.2|NP_219483.1|NP_899195.1|NP_006109.2|NP_954592.1|NP_036399.3|NP_647473.1|NP_000126.2|NP_003968.2|NP_002871.1|NP_116093.1|NP_066357.2|NP_036526.2|	0.7781	0.0001	1	0.87326
FmT-CCP110-MG132-60min	NP_004530.1	NARS	2|2|2|3	9	2.25	4	0|0|0|0	0.96	0.99	0.96	0.99	0.96	2.74	22.5	0.01	NP_004437.2|NP_001123561.1|NP_001121636.1|NP_003582.2|	0.9881	0.0001	1	0.9932
FmT-CCP110-MG132-60min	NP_004949.1	MTOR	6|6|0|3	15	3.75	4	0|0|0|0	1	1	1	1	1	-1.75	37.5	0	NP_689969.2|NP_000537.3|NP_001034679.2|NP_150252.1|NP_003891.1|NP_009057.1|NP_065812.1|NP_065857.1|NP_055472.1|	0.7583	0	1	0.86196
FmT-CCP110-MG132-60min	NP_005142.1	USP14	5|3|8|3	19	4.75	4	0|0|0|0	1	1	1	1	1	4.62	47.5	0	NP_055629.1|NP_002794.1|NP_002807.1|NP_003339.1|NP_006494.1|NP_002802.2|	0.9426	0.0001	1	0.96724
FmT-CCP110-MG132-60min	NP_005430.1	MLF2	24|21|19|19	83	20.75	4	0|0|6|0	0.99	0.99	0.99	0.99	0.99	3.69	13.83	0	NP_006547.1|NP_055180.1|	0.995	0.0012	1	0.99715
FmT-CCP110-MG132-60min	NP_005490.1	UBA2	27|25|24|28	104	26	4	6|9|10|6	1	1	1	1	1	4.03	3.35	0	NP_038472.2|NP_006448.4|NP_003293.2|NP_005491.1|NP_776171.1|NP_001073888.2|	0.9981	0.0006	1	0.99894
FmT-CCP110-MG132-60min	NP_055186.2	AKAP8L	14|21|19|18	72	18	4	5|5|6|2	1	1	1	1	1	1.89	4	0	NP_008917.3|NP_003582.2|	0.9925	0.0004	1	0.99572
FmT-CCP110-MG132-60min	NP_005710.1	ARPC3	7|5|8|8	28	7	4	0|0|0|0	1	1	1	1	1	8.03	70	0	NP_004630.3|NP_001161143.1|NP_002721.1|NP_005708.1|NP_005712.1|NP_690601.1|	0.9905	0.0006	1	0.9946
FmT-CCP110-MG132-60min	NP_005794.1	FLOT1	3|4|2|3	12	3	4	0|0|0|0	0.99	1	0.99	1	0.99	2.77	30	0	NP_789794.1|NP_006859.2|NP_079517.1|NP_001017405.1|NP_114091.3|NP_116093.1|	0.9758	0.0001	1	0.98617
FmT-CCP110-MG132-60min	NP_001005408.1	NEURL4	35|42|47|47	171	42.75	4	0|0|0|0	1	1	1	1	1	52.81	427.5	0	NP_060537.3|NP_004658.3|NP_000166.2|NP_963920.1|	0.9964	0.0004	1	0.99796
FmT-CCP110-MG132-60min	NP_006313.1	TUBGCP3	12|12|10|15	49	12.25	4	0|0|2|4	0.98	0.99	0.98	0.99	0.98	2.61	8.17	0	NP_060719.4|NP_006022.3|NP_001243546.1|NP_001061.2|	0.9917	0.0002	1	0.99527
FmT-CCP110-MG132-60min	NP_064572.2	C3orf37	2|3|0|2	7	1.75	4	0|0|0|0	0.96	0.99	0.96	0.99	0.96	-1.83	17.5	0.01		0.7767	0.0001	1	0.87246
FmT-CCP110-MG132-60min	NP_006337.2	PIBF1	13|22|21|18	74	18.5	4	0|0|0|0	1	1	1	1	1	20.48	185	0		0.9869	0.0003	1	0.99256
FmT-CCP110-MG132-60min	NP_078787.2	HAUS3	17|19|17|10	63	15.75	4	0|0|0|2	1	1	1	1	1	5.82	31.5	0		0.9799	0.0004	1	0.98854
FmT-CCP110-MG132-60min	NP_031374.2	ATF6	3|3|4|4	14	3.5	4	0|0|0|0	1	1	1	1	1	4.55	35	0		0.9948	0.0001	1	0.99704
FmT-CCP110-MG132-60min	NP_006501.1	TRIM27	13|15|14|14	56	14	4	0|0|3|2	1	1	1	1	1	6.17	11.2	0	NP_001269.3|NP_000537.3|NP_150252.1|NP_003339.1|NP_055259.2|NP_004610.1|NP_065887.1|NP_872619.1|NP_001093149.1|NP_775298.1|	0.9987	0.0004	1	0.99929
FmT-CCP110-MG132-60min	NP_006809.1	MLLT11	3|3|2|3	11	2.75	4	0|0|0|0	0.99	0.99	0.99	0.99	0.99	2.71	27.5	0		0.988	0.0004	1	0.99317
FmT-CCP110-MG132-60min	NP_060719.4	CDK5RAP2	15|23|22|16	76	19	4	0|0|0|0	1	1	1	1	1	23.56	190	0	NP_006022.3|NP_001243546.1|NP_002721.1|NP_006149.2|NP_056109.1|NP_001061.2|NP_001157882.1|	0.9876	0.0001	1	0.99293
FmT-CCP110-MG132-60min	NP_796375.3	MIDN	2|2|2|2	8	2	4	0|0|0|0	0.94	0.94	0.94	0.94	0.94	2.71	20	0.01		0.9998	0.0001	1	0.99988
FmT-CCP110-MG132-60min	NP_113584.3	HUWE1	39|31|32|31	133	33.25	4	5|8|8|7	1	1	1	1	1	14.08	4.75	0	NP_000537.3|NP_001034679.2|NP_001182061.1|NP_009057.1|NP_055050.1|NP_872619.1|NP_775298.1|NP_001132939.1|	0.9955	0.0001	1	0.99746
FmT-CCP110-MG132-60min	NP_006222.2	POLE	25|25|13|14	77	19.25	4	0|6|4|3	1	1	1	1	1	2.18	5.92	0	NP_000937.1|	0.9621	0.0001	1	0.97837
FmT-CCP110-MG132-60min	NP_001269.3	CHUK	3|0|2|2	7	1.75	4	0|0|0|0	0.96	0.99	0.97	0.99	0.97	-1.74	17.5	0.01	NP_061903.2|NP_008917.3|NP_003644.2|NP_821133.1|NP_006078.2|NP_003339.1|NP_001560.2|NP_000126.2|NP_002731.4|NP_663304.1|	0.775	0	1	0.87149
FmT-CCP110-MG132-60min	NP_078934.3	IPO4	27|20|24|21	92	23	4	7|4|9|7	1	1	1	1	1	2.22	3.41	0	NP_149075.2|	0.9948	0.0003	1	0.99704
FmT-CCP110-MG132-60min	NP_060610.2	CEP72	7|4|7|7	25	6.25	4	0|0|0|0	1	1	1	1	1	6.3	62.5	0	NP_001061.2|	0.9846	0.0001	1	0.99122
FmT-CCP110-MG132-60min	NP_443076.2	WDR34	4|5|5|2	16	4	4	0|0|0|0	1	1	1	1	1	2.71	40	0	NP_663304.1|	0.9616	0.0001	1	0.97807
FmT-CCP110-MG132-60min	NP_036357.1	NUBP2	14|13|13|15	55	13.75	4	3|2|4|4	1	1	1	1	1	4.41	4.23	0	NP_055629.1|NP_068817.1|NP_001034679.2|NP_006254.1|NP_002613.2|	0.9985	0.0007	1	0.99914
FmT-CCP110-MG132-60min	NP_054727.1	CCDC22	9|8|6|6	29	7.25	4	0|0|0|0	1	1	1	1	1	9.62	72.5	0	NP_003582.2|	0.9855	0.0002	1	0.99172
FmT-CCP110-MG132-60min	NP_055629.1	PSMD6	11|14|17|23	65	16.25	4	0|4|5|0	0.99	1	0.99	1	0.99	1.72	7.22	0	NP_002789.1|NP_002781.2|NP_002785.1|NP_002794.1|NP_002807.1|NP_006494.1|NP_219483.1|NP_006254.1|NP_002802.2|NP_055486.2|	0.976	0.0006	1	0.98633
FmT-CCP110-MG132-60min	NP_055523.1	KNTC1	4|0|7|9	20	5	4	0|0|0|0	1	1	1	1	1	-1.83	50	0	NP_060445.3|	0.7587	0	1	0.86219
FmT-CCP110-MG132-60min	NP_055454.1	TTC37	9|7|13|10	39	9.75	4	0|0|3|0	0.98	0.99	0.98	0.99	0.98	2.31	13	0		0.9861	0.0001	1	0.99211
FmT-CCP110-MG132-60min	NP_055519.1	CEP104	9|14|5|6	34	8.5	4	0|0|0|0	1	1	1	1	1	7.97	85	0		0.9351	0.0001	1	0.96293
FmT-CCP110-MG132-60min	NP_060537.3	MAP7D1	3|6|3|8	20	5	4	0|0|0|0	1	1	1	1	1	4.55	50	0		0.9346	0.0001	1	0.96267
FmT-CCP110-MG132-60min	NP_006022.3	PCNT	14|9|10|10	43	10.75	4	0|0|0|0	1	1	1	1	1	14.37	107.5	0	NP_001243546.1|	0.9878	0	1	0.99302
FmT-CCP110-MG132-60min	NP_065816.2	UBR4	29|31|32|27	119	29.75	4	2|0|0|0	1	1	1	1	1	16.07	59.5	0	NP_001034679.2|NP_009057.1|	0.9985	0.0001	1	0.99916
FmT-CCP110-MG132-60min	NP_060536.3	GPN2	4|0|6|5	15	3.75	4	0|0|0|0	1	1	1	1	1	-1.83	37.5	0		0.7854	0.0002	1	0.87742
FmT-CCP110-MG132-60min	NP_060582.1	TMEM38B	2|2|2|0	6	1.5	4	0|0|0|0	0.94	0.94	0.94	0.94	0.94	-1.83	15	0.01		0.7922	0.0001	1	0.88131
FmT-CCP110-MG132-60min	NP_060613.1	KLHL11	4|6|6|6	22	5.5	4	0|0|0|0	1	1	1	1	1	6.29	55	0		0.9913	0.0001	1	0.99506
FmT-CCP110-MG132-60min	NP_060755.1	IMP3	3|5|6|5	19	4.75	4	0|0|0|2	0.94	0.96	0.93	0.96	0.94	0.74	9.5	0.01		0.9822	0.0004	1	0.98985
FmT-CCP110-MG132-60min	NP_085911.2	DDX11	11|12|5|7	35	8.75	4	0|0|3|0	0.99	0.99	0.99	0.99	0.99	1.32	11.67	0	NP_076999.2|	0.9544	0.0001	1	0.97396
FmT-CCP110-MG132-60min	NP_004178.2	KDM5C	18|13|10|17	58	14.5	4	0|2|2|2	1	1	1	1	1	5.98	9.67	0		0.9798	0.0001	1	0.98846
FmT-CCP110-MG132-60min	NP_073733.1	KLC2	4|2|5|4	15	3.75	4	0|0|0|0	1	1	1	1	1	2.71	37.5	0	NP_004513.1|NP_003620.3|	0.9702	0.0001	1	0.98298
FmT-CCP110-MG132-60min	NP_055799.2	AZI1	8|10|13|11	42	10.5	4	0|0|0|0	1	1	1	1	1	12.8	105	0		0.9918	0.0001	1	0.99536
FmT-CCP110-MG132-60min	NP_001036227.1	FIGNL1	3|5|4|4	16	4	4	0|0|0|0	1	1	1	1	1	4.55	40	0		0.9878	0.0001	1	0.99303
FmT-CCP110-MG132-60min	NP_001781.2	CDC25C	4|6|4|6	20	5	4	0|0|0|0	1	1	1	1	1	6.32	50	0	NP_001103361.1|NP_620581.1|NP_851307.1|	0.984	0.0002	1	0.99088
FmT-CCP110-MG132-60min	NP_004658.3	HERC2	215|220|239|227	901	225.25	4	0|0|0|0	1	1	1	1	1	307.91	2252.5	0	NP_003339.1|	0.9999	0.0007	1	0.99996
FmT-CCP110-MG132-60min	NP_060606.3	ASPM	18|20|25|20	83	20.75	4	0|0|2|2	1	1	1	1	1	16.33	20.75	0	NP_000066.1|	0.9964	0.0001	1	0.99795
FmT-CCP110-MG132-60min	NP_060961.3	CBWD1	4|3|4|6	17	4.25	4	0|0|0|0	1	1	1	1	1	4.55	42.5	0		0.9787	0.0002	1	0.98786
FmT-CCP110-MG132-60min	NP_079479.1	C2orf44	16|10|9|10	45	11.25	4	0|0|0|0	1	1	1	1	1	14.36	112.5	0	NP_006852.1|	0.9768	0.0002	1	0.98676
FmT-CCP110-MG132-60min	NP_115882.1	AP1M1	5|8|8|8	29	7.25	4	0|2|0|0	0.99	0.99	0.99	0.99	0.99	2.36	14.5	0	NP_004851.2|NP_006634.3|	0.9885	0.0002	1	0.99344
FmT-CCP110-MG132-60min	NP_001034679.2	USP9X	25|22|22|23	92	23	4	7|3|4|4	1	1	1	1	1	10.86	5.11	0	NP_038472.2|NP_008917.3|NP_065812.1|NP_116296.1|NP_003452.1|NP_073737.1|NP_660309.1|NP_001073888.2|	0.9983	0.0001	1	0.99907
FmT-CCP110-MG132-60min	NP_001077430.1	WDR62	8|3|3|4	18	4.5	4	0|0|0|0	1	1	1	1	1	4.56	45	0	NP_060842.3|	0.9277	0	1	0.95872
FmT-CCP110-MG132-60min	NP_004630.3	BAG6	78|70|77|66	291	72.75	4	16|15|10|13	1	1	1	1	1	34.72	5.39	0	NP_008917.3|NP_000066.1|NP_009057.1|NP_116296.1|NP_055050.1|NP_001138887.1|NP_006225.1|NP_001157882.1|	0.9982	0.0009	1	0.99901
FmT-CCP110-MG132-60min	NP_003976.2	TNK1	5|4|4|4	17	4.25	4	0|0|0|0	1	1	1	1	1	6.3	42.5	0	NP_877963.1|	0.9953	0.0001	1	0.99731
FmT-CCP110-MG132-60min	NP_004960.2	IDE	5|3|3|5	16	4	4	0|0|0|0	1	1	1	1	1	4.55	40	0		0.9761	0.0001	1	0.98637
FmT-CCP110-MG132-60min	NP_001098057.1	SLFN11	16|15|18|13	62	15.5	4	0|0|0|0	1	1	1	1	1	20.48	155	0		0.9958	0.0002	1	0.99762
FmT-CCP110-MG132-60min	NP_038472.2	UBQLN2	3|4|3|3	13	3.25	4	0|0|0|0	0.99	1	0.99	1	0.99	4.58	32.5	0	NP_002721.1|NP_116296.1|NP_036526.2|NP_003464.1|	0.992	0.0001	1	0.99547
FmT-CCP110-MG132-60min	NP_001018864.2	IQCB1	12|10|13|16	51	12.75	4	0|0|0|0	1	1	1	1	1	16.04	127.5	0	NP_006000.2|NP_002789.1|NP_002781.2|NP_115914.1|NP_002785.1|NP_009057.1|NP_001485.2|NP_001121089.1|NP_116093.1|NP_006852.1|NP_036526.2|NP_006077.2|NP_000412.3|NP_000414.2|	0.9912	0.0003	1	0.995
FmT-CCP110-MG132-60min	NP_006000.2	TUBA1A	172|23|38|37	270	67.5	4	7|5|9|9	1	1	1	1	1	3.65	9	0	NP_079128.2|NP_115914.1|NP_821133.1|NP_001182061.1|NP_003891.1|NP_055050.1|NP_078983.1|NP_055907.3|NP_055472.1|NP_002613.2|NP_001135890.1|NP_006077.2|	0.7465	0.0021	1	0.85523
FmT-CCP110-MG132-60min	NP_000166.2	GPI	6|5|5|4	20	5	4	0|0|0|0	1	1	1	1	1	6.29	50	0		0.9914	0.0001	1	0.99511
FmT-CCP110-MG132-60min	NP_055414.2	MAGED2	38|34|38|37	147	36.75	4	7|10|7|6	1	1	1	1	1	15.95	4.9	0		0.9995	0.0009	1	0.99974
FmT-CCP110-MG132-60min	NP_008917.3	MAGED1	14|14|12|12	52	13	4	0|0|0|0	1	1	1	1	1	18.98	130	0	NP_001560.2|NP_055634.3|	0.9963	0.0002	1	0.99791
FmT-CCP110-MG132-60min	NP_001123561.1	KARS	3|4|7|6	20	5	4	0|0|0|0	1	1	1	1	1	4.56	50	0	NP_620581.1|NP_003620.3|NP_001091742.1|	0.9682	0.0001	1	0.98183
FmT-CCP110-MG132-60min	NP_001128647.1	NEDD1	28|20|27|30	105	26.25	4	0|3|3|4	1	1	1	1	1	15.33	10.5	0		0.9932	0.0006	1	0.99613
FmT-CCP110-MG132-60min	NP_005617.2	SRSF4	5|6|6|4	21	5.25	4	0|0|0|0	1	1	1	1	1	6.3	52.5	0	NP_567824.1|	0.9905	0.0002	1	0.99461
FmT-CCP110-MG132-60min	NP_079202.2	TTC26	7|4|10|8	29	7.25	4	0|0|0|0	1	1	1	1	1	6.29	72.5	0		0.9702	0.0002	1	0.983
FmT-CCP110-MG132-60min	NP_683705.1	OSBPL9	3|4|0|3	10	2.5	4	0|0|0|0	0.99	1	0.99	1	0.99	-1.81	25	0	NP_004642.2|NP_690867.3|	0.7843	0.0001	1	0.87682
FmT-CCP110-MG132-60min	NP_002789.1	PSMB6	9|11|15|10	45	11.25	4	4|3|4|0	0.98	1	0.98	1	0.98	1.1	4.09	0	NP_002781.2|NP_002785.1|NP_002794.1|NP_002807.1|NP_006494.1|NP_006254.1|NP_002802.2|NP_057016.1|	0.9887	0.0007	1	0.99359
FmT-CCP110-MG132-60min	NP_004642.2	USP11	28|30|31|27	116	29	4	4|4|4|7	1	1	1	1	1	15.53	6.11	0	NP_001138887.1|NP_001040625.1|NP_004619.3|	0.999	0.0004	1	0.99944
FmT-CCP110-MG132-60min	NP_060285.2	HAUS4	11|13|7|8	39	9.75	4	0|0|3|2	0.99	1	0.99	1	0.99	1.91	7.8	0		0.9741	0.0004	1	0.98523
FmT-CCP110-MG132-60min	NP_789794.1	BBS7	3|4|3|2	12	3	4	0|0|0|0	0.99	1	0.99	1	0.99	2.72	30	0	NP_114091.3|	0.977	0.0001	1	0.9869
FmT-CCP110-MG132-60min	NP_056153.2	ASXL1	9|0|5|2	16	4	4	0|0|0|0	1	1	1	1	1	-1.83	40	0		0.6771	0.0007	1	0.81557
FmT-CCP110-MG132-60min	NP_821077.1	DGKH	4|2|4|5	15	3.75	4	0|0|0|0	1	1	1	1	1	2.71	37.5	0	NP_004610.1|	0.9686	0	1	0.9821
FmT-CCP110-MG132-60min	NP_821080.1	TUBB2B	36|41|53|39	169	42.25	4	13|10|11|13	1	1	1	1	1	6.22	3.6	0	NP_663304.1|	0.9941	0.0013	1	0.99663
FmT-CCP110-MG132-60min	NP_115914.1	TUBB6	26|28|28|29	111	27.75	4	2|3|8|2	1	1	1	1	1	7.48	7.4	0	NP_079517.1|NP_001248391.1|NP_005018.1|NP_116093.1|	0.9995	0.0009	1	0.99974
FmT-CCP110-MG132-60min	NP_821133.1	TUBB	187|164|234|210	795	198.75	4	80|81|74|61	1	1	1	1	1	-28.73	2.69	0	NP_001182061.1|NP_000066.1|NP_002721.1|NP_002785.1|NP_002794.1|NP_036369.2|NP_689512.2|NP_055050.1|NP_003582.2|NP_005018.1|NP_116093.1|NP_001157882.1|NP_663304.1|	0.9959	0.0063	1	0.99769
FmT-CCP110-MG132-60min	NP_006078.2	TUBB4A	57|45|58|59	219	54.75	4	19|16|0|0	0.97	0.97	0.97	0.97	0.97	2.54	6.26	0	NP_060404.3|NP_006109.2|NP_055050.1|NP_001104567.1|NP_663304.1|	0.9969	0.0017	1	0.99826
FmT-CCP110-MG132-60min	NP_851307.1	PPP2R5D	7|6|5|3	21	5.25	4	2|0|2|0	0.95	0.97	0.95	0.97	0.95	-0.68	5.25	0.01	NP_001193580.1|NP_690601.1|NP_001921.1|NP_859051.1|	0.9662	0.0001	1	0.98074
FmT-CCP110-MG132-60min	NP_001190174.1	RPS10	20|17|12|11	60	15	4	0|0|0|0	1	1	1	1	1	17.47	150	0	NP_004414.3|NP_055050.1|NP_066014.1|NP_005018.1|NP_001015.1|	0.9747	0.0013	1	0.98555
FmT-CCP110-MG132-60min	NP_852664.1	PIK3R1	3|4|3|2	12	3	4	0|0|0|0	0.99	1	0.99	1	0.99	2.74	30	0	NP_000126.2|NP_005018.1|NP_056001.1|NP_877963.1|NP_444254.3|	0.977	0.0001	1	0.9869
FmT-CCP110-MG132-60min	NP_001231118.1	KIAA0586	7|8|12|8	35	8.75	4	0|0|0|0	1	1	1	1	1	11.21	87.5	0		0.9872	0.0001	1	0.99269
FmT-CCP110-MG132-60min	NP_001240318.1	ISYNA1	13|14|14|7	48	12	4	5|5|5|2	0.93	0.93	0.93	0.93	0.93	-6.3	2.82	0.01		0.9754	0.0003	1	0.98599
FmT-CCP110-MG132-60min	NP_001243194.1	FLII	17|19|16|18	70	17.5	4	6|4|6|6	0.98	0.99	0.98	0.99	0.98	1.22	3.18	0		0.9974	0.0002	1	0.99856
FmT-CCP110-MG132-60min	NP_006448.4	PDLIM5	7|8|5|6	26	6.5	4	0|0|0|0	1	1	1	1	1	7.99	65	0	NP_057422.3|NP_006861.1|NP_001036783.1|	0.986	0.0002	1	0.99203
FmT-CCP110-MG132-60min	NP_001243546.1	TUBGCP2	8|10|4|7	29	7.25	4	0|0|0|0	1	1	1	1	1	6.3	72.5	0	NP_009057.1|	0.9609	0.0001	1	0.97769
FmT-CCP110-MG132-60min	NP_001243596.1	FAM193A	11|14|11|10	46	11.5	4	3|0|0|0	0.99	0.99	0.99	0.99	0.99	3.63	15.33	0		0.9923	0.0001	1	0.99562
FmT-CCP110-MG132-60min	NP_001719.2	BSG	10|9|8|6	33	8.25	4	0|4|0|0	0.92	0.93	0.92	0.93	0.92	1.19	8.25	0.01	NP_009057.1|	0.9859	0.0003	1	0.99194
FmT-CCP110-MG132-60min	NP_057422.3	IPO11	11|5|4|6	26	6.5	4	0|0|0|0	1	1	1	1	1	6.3	65	0	NP_872619.1|	0.9388	0.0001	1	0.96507
FmT-CCP110-MG132-60min	NP_037519.2	UQCR10	5|3|4|5	17	4.25	4	0|0|0|0	1	1	1	1	1	4.55	42.5	0	NP_066014.1|	0.9859	0.001	1	0.99196
FmT-CCP110-MG132-60min	NP_001734.1	CALM2	53|55|65|66	239	59.75	4	4|3|4|3	1	1	1	1	1	52.74	17.07	0		0.9979	0.0057	1	0.99883
FmT-CCP110-MG132-60min	NP_000066.1	CDK4	5|2|5|7	19	4.75	4	0|0|0|0	1	1	1	1	1	2.73	47.5	0	NP_009057.1|NP_001138887.1|NP_055083.1|NP_001104567.1|NP_859051.1|	0.9456	0.0002	1	0.96895
FmT-CCP110-MG132-60min	NP_000782.1	DHFR	24|20|26|22	92	23	4	6|5|11|9	0.99	1	0.99	1	0.99	-0.91	2.97	0		0.9976	0.0017	1	0.99867
FmT-CCP110-MG132-60min	NP_002515.1	NRAS	3|2|4|5	14	3.5	4	0|0|0|0	1	1	1	1	1	2.71	35	0	NP_002871.1|	0.9656	0.0003	1	0.98039
FmT-CCP110-MG132-60min	NP_001238850.1	RAP1B	5|5|6|0	16	4	4	0|0|0|0	1	1	1	1	1	-1.81	40	0	NP_060842.3|NP_066014.1|	0.7913	0.0004	1	0.88081
FmT-CCP110-MG132-60min	NP_003891.1	SQSTM1	17|21|23|21	82	20.5	4	0|4|3|3	1	1	1	1	1	11.58	8.2	0	NP_002794.1|NP_002807.1|NP_001560.2|NP_065812.1|NP_079353.3|NP_002731.4|NP_003582.2|NP_001138384.1|NP_847896.1|NP_003310.4|NP_003625.2|	0.9969	0.0008	1	0.99826
FmT-CCP110-MG132-60min	NP_002721.1	PRKACA	7|5|5|4	21	5.25	4	0|0|0|0	1	1	1	1	1	6.33	52.5	0	NP_005708.1|NP_008921.1|NP_001193580.1|NP_567824.1|NP_066357.2|NP_690601.1|	0.9829	0.0002	1	0.99026
FmT-CCP110-MG132-60min	NP_002785.1	PSMB2	34|32|35|36	137	34.25	4	11|9|11|14	1	1	1	1	1	2.99	3.04	0	NP_002794.1|NP_002807.1|NP_006494.1|NP_006254.1|NP_002802.2|NP_001248753.1|NP_057016.1|	0.9997	0.0024	1	0.99983
FmT-CCP110-MG132-60min	NP_002794.1	PSMC2	59|60|61|61	241	60.25	4	21|23|20|23	1	1	1	1	1	3.35	2.77	0	NP_002807.1|NP_006494.1|NP_006254.1|NP_002802.2|NP_006092.1|NP_001015.1|	0.9999	0.002	1	0.99996
FmT-CCP110-MG132-60min	NP_005398.1	SALL2	4|8|9|10	31	7.75	4	0|0|0|0	1	1	1	1	1	6.29	77.5	0		0.9675	0.0001	1	0.98143
FmT-CCP110-MG132-60min	NP_001003722.1	GLE1	2|2|2|6	12	3	4	0|0|0|0	0.97	1	0.97	1	0.97	2.71	30	0	NP_000412.3|	0.8986	0.0001	1	0.94209
FmT-CCP110-MG132-60min	NP_001005751.1	FAM21A	25|32|38|30	125	31.25	4	0|10|13|8	0.96	0.99	0.96	0.99	0.96	-0.47	4.03	0.01		0.9938	0.0003	1	0.99648
FmT-CCP110-MG132-60min	NP_060842.3	LRIF1	17|19|10|8	54	13.5	4	0|4|2|3	1	1	1	1	1	1.39	6	0	NP_036399.3|NP_001138887.1|NP_005013.1|NP_002613.2|	0.9516	0.0003	1	0.97237
FmT-CCP110-MG132-60min	NP_001005361.1	DNM2	6|6|5|5	22	5.5	4	2|0|0|2	0.93	0.93	0.93	0.93	0.93	1.44	5.5	0.01	NP_004989.2|	0.9952	0.0001	1	0.9973
FmT-CCP110-MG132-60min	NP_006494.1	PSMC4	108|97|99|83	387	96.75	4	29|31|30|31	1	1	1	1	1	6.27	3.2	0	NP_006254.1|NP_003293.2|NP_002802.2|	0.9961	0.0033	1	0.99779
FmT-CCP110-MG132-60min	NP_004851.2	FXR2	6|4|3|3	16	4	4	0|0|0|0	1	1	1	1	1	4.57	40	0	NP_056109.1|NP_001127845.1|NP_057670.2|	0.9641	0.0001	1	0.9795
FmT-CCP110-MG132-60min	NP_001485.2	GDI2	7|6|7|8	28	7	4	0|0|0|0	1	1	1	1	1	9.61	70	0	NP_003968.2|	0.997	0.0002	1	0.99829
FmT-CCP110-MG132-60min	NP_001560.2	IRAK1	8|8|5|6	27	6.75	4	0|0|0|0	1	1	1	1	1	7.98	67.5	0	NP_001093149.1|NP_663304.1|	0.9828	0.0001	1	0.99019
FmT-CCP110-MG132-60min	NP_036311.3	FBXO7	15|16|13|15	59	14.75	4	0|0|0|0	1	1	1	1	1	20.48	147.5	0	NP_006805.2|	0.9965	0.0005	1	0.99804
FmT-CCP110-MG132-60min	NP_001032622.1	GON4L	4|6|5|2	17	4.25	4	0|0|0|0	1	1	1	1	1	2.71	42.5	0		0.9503	0	1	0.97163
FmT-CCP110-MG132-60min	NP_079413.3	SPG11	8|17|9|13	47	11.75	4	0|0|0|0	1	1	1	1	1	12.8	117.5	0		0.9645	0.0001	1	0.97973
FmT-CCP110-MG132-60min	NP_055388.2	TMEM97	4|4|2|3	13	3.25	4	0|0|0|0	1	1	1	1	1	2.71	32.5	0		0.9707	0.0003	1	0.98327
FmT-CCP110-MG132-60min	NP_056109.1	TRIM37	4|5|5|0	14	3.5	4	0|0|0|0	1	1	1	1	1	-1.83	35	0	NP_004610.1|NP_872619.1|	0.7892	0.0001	1	0.87962
FmT-CCP110-MG132-60min	NP_065812.1	RPTOR	6|7|6|6	25	6.25	4	0|0|0|2	0.97	0.98	0.97	0.98	0.97	3.09	12.5	0	NP_851397.1|	0.9973	0.0001	1	0.99845
FmT-CCP110-MG132-60min	NP_277071.2	CDK11A	2|2|2|0	6	1.5	4	0|0|0|0	0.94	0.94	0.94	0.94	0.94	-1.83	15	0.01		0.7922	0	1	0.88131
FmT-CCP110-MG132-60min	NP_071908.2	NXN	5|5|4|7	21	5.25	4	0|0|0|0	1	1	1	1	1	6.29	52.5	0		0.9844	0.0002	1	0.9911
FmT-CCP110-MG132-60min	NP_001129119.1	FAM53C	6|7|8|3	24	6	4	0|0|0|0	1	1	1	1	1	4.55	60	0		0.9617	0.0002	1	0.97815
FmT-CCP110-MG132-60min	NP_001248391.1	C1orf124	2|4|4|3	13	3.25	4	0|0|0|0	1	1	1	1	1	2.72	32.5	0	NP_003062.2|NP_001186846.1|NP_001129669.1|	0.9761	0.0002	1	0.98639
FmT-CCP110-MG132-60min	NP_036369.2	SIRT2	2|4|2|0	8	2	4	0|0|0|0	0.97	1	0.97	1	0.97	-1.82	20	0	NP_006504.2|NP_003554.1|NP_001129669.1|	0.7452	0.0001	1	0.8545
FmT-CCP110-MG132-60min	NP_055196.2	MLH3	3|2|2|0	7	1.75	4	0|0|0|0	0.96	0.99	0.96	0.99	0.96	-1.83	17.5	0.01		0.7763	0	1	0.87222
FmT-CCP110-MG132-60min	NP_036399.3	HSPBP1	3|3|3|4	13	3.25	4	0|0|0|0	0.99	1	0.99	1	0.99	4.57	32.5	0	NP_001193580.1|NP_068814.2|NP_002703.1|	0.9942	0.0001	1	0.99672
FmT-CCP110-MG132-60min	NP_068590.1	SAV1	3|0|3|3	9	2.25	4	0|0|0|0	0.99	0.99	0.99	0.99	0.99	-1.83	22.5	0		0.7923	0.0001	1	0.88137
FmT-CCP110-MG132-60min	NP_005471.3	TROAP	3|4|0|2	9	2.25	4	0|0|0|0	0.99	1	0.99	1	0.99	-1.82	22.5	0	NP_567824.1|	0.7625	0	1	0.86438
FmT-CCP110-MG132-60min	NP_647473.1	YME1L1	2|4|2|3	11	2.75	4	0|0|0|0	0.99	1	0.99	1	0.99	2.71	27.5	0		0.9648	0.0001	1	0.9799
FmT-CCP110-MG132-60min	NP_002802.2	PSMD7	2|3|3|2	10	2.5	4	0|0|0|0	0.99	0.99	0.99	0.99	0.99	2.71	25	0		0.9859	0.0001	1	0.99199
FmT-CCP110-MG132-60min	NP_000126.2	FANCA	2|3|4|3	12	3	4	0|0|0|0	0.99	1	0.99	1	0.99	2.72	30	0	NP_001121089.1|NP_877963.1|NP_689413.1|	0.9828	0	1	0.99021
FmT-CCP110-MG132-60min	NP_001017405.1	MAEA	3|3|5|5	16	4	4	0|0|0|0	1	1	1	1	1	4.55	40	0	NP_001138826.1|	0.9811	0.0001	1	0.98922
FmT-CCP110-MG132-60min	NP_001138887.1	SETDB1	2|0|2|3	7	1.75	4	0|0|0|0	0.96	0.99	0.96	0.99	0.96	-1.83	17.5	0.01	NP_004480.1|	0.7782	0	1	0.87333
FmT-CCP110-MG132-60min	NP_078983.1	GEMIN7	4|0|5|5	14	3.5	4	0|0|0|0	1	1	1	1	1	-1.83	35	0	NP_001189367.1|	0.79	0.0004	1	0.88005
FmT-CCP110-MG132-60min	NP_001121089.1	ALDOA	0|4|4|5	13	3.25	4	0|0|0|0	1	1	1	1	1	-1.81	32.5	0	NP_003582.2|NP_001177957.2|	0.7882	0.0001	1	0.87906
FmT-CCP110-MG132-60min	NP_003582.2	CUL2	0|6|3|2	11	2.75	4	0|0|0|0	0.99	1	1	1	1	-1.77	27.5	0	NP_001137307.1|NP_003084.1|NP_003960.1|NP_116093.1|NP_001189367.1|NP_001193580.1|NP_000412.3|NP_000414.2|NP_003310.4|NP_005828.2|NP_006327.2|	0.7101	0.0001	1	0.83442
FmT-CCP110-MG132-60min	NP_001129628.1	ZNF507	0|3|4|2	9	2.25	4	0|0|0|0	0.99	1	0.99	1	0.99	-1.83	22.5	0		0.7676	0	1	0.86727
FmT-CCP110-MG132-60min	NP_114091.3	BBS2	0|2|2|2	6	1.5	4	0|0|0|0	0.94	0.94	0.94	0.94	0.94	-1.83	15	0.01		0.7922	0	1	0.88134
FmT-CCP110-MG132-60min	NP_036256.2	CHORDC1	0|7|5|5	17	4.25	4	0|0|0|0	1	1	1	1	1	-1.83	42.5	0		0.7795	0.0002	1	0.8741
FmT-CCP110-MG132-60min	NP_001159399.1	MKS1	0|2|4|4	10	2.5	4	0|0|0|0	1	1	1	1	1	-1.83	25	0		0.7649	0.0001	1	0.86573
FmT-CCP110-MG132-60min	NP_001159698.1	CEP120	0|2|2|2	6	1.5	4	0|0|0|0	0.94	0.94	0.94	0.94	0.94	-1.83	15	0.01		0.7922	0	1	0.88134
FmT-CCP110-MG132-60min	NP_057030.3	PELO	0|4|9|8	21	5.25	4	0|0|3|0	0.95	0.96	0.95	0.96	0.95	-4.41	7	0.01		0.7597	0.0002	1	0.86276
FmT-CCP110-MG132-60min	NP_963920.1	USP33	0|2|3|2	7	1.75	4	0|0|0|0	0.96	0.99	0.96	0.99	0.96	-1.83	17.5	0.01	NP_055103.3|	0.7815	0	1	0.87519
FmT-CCP110-MG132-60min	NP_002433.1	MSI1	0|4|5|2	11	2.75	4	0|0|0|0	1	1	1	1	1	-1.83	27.5	0		0.7492	0.0001	1	0.85679
FmT-CCP110-MG132-60min	NP_284941.2	MFN1	0|3|2|3	8	2	4	0|0|0|0	0.99	0.99	0.99	0.99	0.99	-1.83	20	0		0.7778	0	1	0.87311
FmT-CCP110-MG132-60min	NP_005013.1	PFN1	0|2|2|2	6	1.5	4	0|0|0|0	0.94	0.94	0.94	0.94	0.94	-1.83	15	0.01		0.7922	0.0002	1	0.88134
FmT-CCP110-MG132-60min	NP_065766.1	PLEKHH1	0|6|2|2	10	2.5	4	0|0|0|0	0.97	1	0.97	1	0.97	-1.83	25	0		0.6756	0	1	0.81472
FmT-CCP110-MG132-60min	NP_001713.2	POLR3D	0|3|5|4	12	3	4	0|0|0|0	1	1	1	1	1	-1.83	30	0		0.7809	0.0001	1	0.87486
FmT-CCP110-MG132-60min	NP_055824.1	PDZRN3	0|3|3|4	10	2.5	4	0|0|0|0	0.99	1	0.99	1	0.99	-1.83	25	0		0.7855	0	1	0.87747
FmT-CCP110-MG132-60min	NP_116093.1	TUBA1C	0|90|120|113	323	80.75	4	42|0|46|0	0.96	0.96	0.96	0.96	0.96	-96.3	3.67	0.01	NP_006077.2|NP_006861.1|NP_001157882.1|	0.7892	0.0025	1	0.8796
FmT-CCP110-MG132-60min	NP_055944.2	SEPT6	0|3|3|4	10	2.5	4	0|0|0|0	0.99	1	0.99	1	0.99	-1.83	25	0		0.7855	0.0001	1	0.87747
FmT-CCP110-MG132-60min	NP_005712.1	ACTR3	0|4|7|4	15	3.75	4	0|0|0|0	1	1	1	1	1	-1.82	37.5	0	NP_001177957.2|NP_690601.1|	0.7696	0.0001	1	0.8684
FmT-CCP110-MG132-60min	NP_068814.2	HSPA2	0|2|4|2	8	2	4	0|0|0|0	0.97	1	0.97	1	0.97	-1.83	20	0		0.7557	0	1	0.86047
FmT-CCP110-MG132-60min	NP_055907.3	SMG1	0|5|6|4	15	3.75	4	0|0|0|0	1	1	1	1	1	-1.82	37.5	0	NP_055472.1|	0.784	0	1	0.87666
FmT-CCP110-MG132-60min	NP_057629.2	IER5	0|3|4|4	11	2.75	4	0|0|0|0	1	1	1	1	1	-1.83	27.5	0		0.7882	0.0001	1	0.87904
FmT-CCP110-MG132-60min	NP_057122.2	SBDS	0|3|4|3	10	2.5	4	0|0|0|0	0.99	1	0.99	1	0.99	-1.83	25	0		0.7876	0.0001	1	0.87868
FmT-CCP110-MG132-60min	NP_001248753.1	PSMG1	0|4|7|5	16	4	4	0|0|0|0	1	1	1	1	1	-1.83	40	0	NP_057016.1|	0.7772	0.0002	1	0.87275
FmT-CCP110-MG132-60min	NP_001127768.1	AP3M2	0|4|4|5	13	3.25	4	0|0|0|0	1	1	1	1	1	-1.83	32.5	0		0.7882	0.0001	1	0.87906
FmT-CCP110-MG132-60min	NP_055472.1	TTI1	0|2|8|3	13	3.25	4	0|0|0|0	0.99	1	0.99	1	0.99	-1.83	32.5	0		0.6768	0	1	0.81539
FmT-CCP110-MG132-60min	NP_567824.1	DYRK1A	0|2|3|3	8	2	4	0|0|0|0	0.99	0.99	0.99	0.99	0.99	-1.83	20	0		0.7832	0	1	0.87621

## Sheet: Supp. Table 2 Interactors
DMSO only	DMSO ∩ MG132	MG132
TPGS1	CEP290	USP34
SLC25A21	CEP152	MAT2B
SPNS1	ALMS1	TSC2
COPA	AZI1	HOXD13
NIN	SIPA1L2	HECTD1
SCLT1	COPG1	CCNF
KIF24	CSPP1	STXBP3
KIAA0753	FAM83D	KIAA0368
CCHCR1	RPGRIP1L	DYNC2H1
KIAA1731	CAMSAP3	GEMIN4
CAMSAP1	KLC2	TMEM106C
RAB11B	CENPJ	ESPL1
PRKAB1	NTPCR	SERPINB1
EIF2AK2	CCDC77	BAG3
WDR47	C2CD3	NBR1
HMMR	KIAA1009	USMG5
TTLL4	CEP78	E2F7
WDR67	HAUS5	MAGED4
ND1	PSMD8	PPP6R1
CEP192	VPS16	UBR5
UBAP1	CAD	RARS
GORASP2	UBLCP1	BIRC6
DNA2	SUGT1	POLD1
BLVRA	MB21D2	HEATR2
LPCAT1	CEP95	AP4B1
ACOT8	HAUS1	DYNC1LI1
AURKA	KIF7	GLMN
TEX9	NCKAP5L	RAD51C
APRT	KANK2	NCAPD2
TYMS	CEP76	VPS33A
VRK1	SPICE1	TRPC4AP
ZYX	CCDC138	TP73
TRAPPC10	AIMP1	DTL
CEP135	BBS2	C2orf29
DNAJB1	WRAP73	CDT1
SPAG5	SPATA5L1	MFN2
PTDSS1	ELP3	PATL1
DIAPH3	KIAA1279	PSMC6
TUBB2A	PSMD3	CDC7
TUBB4B	CEP120	KIAA0182
CCDC14	SSX2IP	FH
RAB8A	SBDS	ECD
RAB7L1	SMG7	EPHX1
MYO5A	UNC45A	POLR1B
SNX2	HAUS6	PSMC3
KRT10	CEP97	COMMD4
APPL2	N4BP2	HIRA
DOLPP1	YEATS2	SIRT1
LRRC49	HLCS	TRIM11
TUBG1	UBE2L3	COG2
KRT2	MPHOSPH9	MRPL4
IFT172	NME7	SHMT1
SAE1	IQGAP3	TELO2
C11orf49	CEP85	TTK
MAP2K1	OFD1	COG7
INA	RPL32	NCDN
VPS28	SRSF3	RPAP1
UBE3C	LZTS2	ATAD2
CCDC18	BAG2	COPS7A
CSRP2	MLF2	DDX20
PSME1	AKAP8L	PSMD1
HAUS7	FLOT1	PSMD2
SCAMP2	NEURL4	BTAF1
	TUBGCP3	NOMO2
	PLEKHH1	CDC45
	PIBF1	BRAT1
	HAUS3	GBF1
	TRIM27	HPS6
	CEP72	PPP5C
	CCDC22	ZBTB12
	TTC37	NCOR2
	MAP7D1	TRABD
	PCNT	DYNC1H1
	HERC2	PTOV1
	ASPM	TRIM26
	C2orf44	COPS6
	PCM1	NUP37
	AP1M1	E2F8
	USP9X	LTA4H
	IDE	TARS
	IQCB1	C5orf34
	TUBA1A	SEC24C
	KARS	BORA
	DLST	GET4
	NEDD1	NUP43
	HAUS4	SNX17
	WDR26	POLR3A
	BBS7	C1orf112
	DNM2	TBCD
	RPS10	IREB2
	NXN	NHLRC2
	KRT1	AHR
	TUBGCP2	GCH1
	FAM193A	HSPB1
	UQCR10	POLR2B
	CALM2	PSMA2
	PRKACA	PSMB1
	PSMB2	RPL23
	MAGED1	RPS19
	CDK5RAP2	C15orf39
	CHUK	NCAPD3
	TRIM37	BUB1
	KIAA0586	ILK
	CCZ1B	NARS
	SPG11	MTOR
	PDZRN3	USP14
	PELO	UBA2
	VPS18	ARPC3
	UQCRC1	C3orf37
	KNTC1	ATF6
	GEMIN7	MLLT11
	XIAP	MIDN
	MSI1	HUWE1
	HSPA2	POLE
	TMEM97	IPO4
		WDR34
		NUBP2
		PSMD6
		CEP104
		UBR4
		GPN2
		TMEM38B
		KLHL11
		IMP3
		DDX11
		KDM5C
		FIGNL1
		CDC25C
		CBWD1
		WDR62
		BAG6
		TNK1
		SLFN11
		UBQLN2
		GPI
		MAGED2
		SRSF4
		TTC26
		OSBPL9
		PSMB6
		USP11
		ASXL1
		DGKH
		TUBB2B
		TUBB6
		TUBB
		TUBB4A
		PPP2R5D
		PIK3R1
		ISYNA1
		FLII
		PDLIM5
		BSG
		IPO11
		CDK4
		DHFR
		NRAS
		RAP1B
		SQSTM1
		PSMC2
		SALL2
		GLE1
		FAM21A
		LRIF1
		PSMC4
		FXR2
		GDI2
		IRAK1
		FBXO7
		GON4L
		RPTOR
		CDK11A
		FAM53C
		C1orf124
		SIRT2
		MLH3
		HSPBP1
		SAV1
		TROAP
		YME1L1
		PSMD7
		FANCA
		MAEA
		SETDB1
		ALDOA
		CUL2
		ZNF507
		CHORDC1
		MKS1
		USP33
		MFN1
		PFN1
		POLR3D
		TUBA1C
		SEPT6
		ACTR3
		SMG1
		IER5
		PSMG1
		AP3M2
		TTI1
		DYRK1A

## Sheet: Supp. Table 2 KEGG
UniprotID	PreyGene	DMSO	MG132	KEGG:05012	KEGG:05014	KEGG:03050	KEGG:05020	KEGG:05010	KEGG:05022	KEGG:05016	KEGG:05017	KEGG:05132	KEGG:05169	KEGG:04213	KEGG:04540
O95714	HERC2	342.5	225.25	FALSE	FALSE	FALSE	FALSE	FALSE	FALSE	FALSE	FALSE	FALSE	FALSE	FALSE	FALSE
Q8IW35	CEP97	321.25	217.25	FALSE	FALSE	FALSE	FALSE	FALSE	FALSE	FALSE	FALSE	FALSE	FALSE	FALSE	FALSE
P07437	TUBB	0	198.75	TRUE	TRUE	FALSE	TRUE	TRUE	TRUE	TRUE	FALSE	TRUE	FALSE	FALSE	TRUE
P27708	CAD	100.5	152.5	FALSE	FALSE	FALSE	FALSE	FALSE	FALSE	FALSE	FALSE	FALSE	FALSE	FALSE	FALSE
Q14204	DYNC1H1	0	108.75	FALSE	FALSE	FALSE	FALSE	FALSE	FALSE	FALSE	FALSE	TRUE	FALSE	FALSE	FALSE
O15078	CEP290	164.25	108.5	FALSE	FALSE	FALSE	FALSE	FALSE	FALSE	FALSE	FALSE	FALSE	FALSE	FALSE	FALSE
P43686	PSMC4	0	96.75	TRUE	TRUE	TRUE	TRUE	TRUE	TRUE	TRUE	TRUE	FALSE	TRUE	FALSE	FALSE
P62829	RPL23	0	82.75	FALSE	FALSE	FALSE	FALSE	FALSE	FALSE	FALSE	FALSE	FALSE	FALSE	FALSE	FALSE
Q9BQE3	TUBA1C	0	80.75	TRUE	TRUE	FALSE	TRUE	TRUE	TRUE	TRUE	FALSE	TRUE	FALSE	FALSE	TRUE
O95071	UBR5	0	80.25	FALSE	FALSE	FALSE	FALSE	FALSE	FALSE	FALSE	FALSE	FALSE	FALSE	FALSE	FALSE
P17980	PSMC3	0	78.25	TRUE	TRUE	TRUE	TRUE	TRUE	TRUE	TRUE	TRUE	FALSE	TRUE	FALSE	FALSE
Q9Y4R8	TELO2	0	76.25	FALSE	FALSE	FALSE	FALSE	FALSE	FALSE	FALSE	FALSE	FALSE	FALSE	FALSE	FALSE
P46379	BAG6	0	72.75	FALSE	FALSE	FALSE	FALSE	FALSE	FALSE	FALSE	FALSE	FALSE	FALSE	FALSE	FALSE
Q13200	PSMD2	0	71.25	TRUE	TRUE	TRUE	TRUE	TRUE	TRUE	TRUE	TRUE	FALSE	TRUE	FALSE	FALSE
Q71U36	TUBA1A	21.5	67.5	TRUE	TRUE	FALSE	TRUE	TRUE	TRUE	TRUE	FALSE	TRUE	FALSE	FALSE	TRUE
P35998	PSMC2	0	60.25	TRUE	TRUE	TRUE	TRUE	TRUE	TRUE	TRUE	TRUE	FALSE	TRUE	FALSE	FALSE
P0DP23	CALM2	90.25	59.75	TRUE	FALSE	FALSE	FALSE	TRUE	TRUE	FALSE	FALSE	FALSE	FALSE	FALSE	FALSE
Q15154	PCM1	119	54.75	FALSE	FALSE	FALSE	FALSE	FALSE	FALSE	FALSE	FALSE	FALSE	FALSE	FALSE	FALSE
P04350	TUBB4A	0	54.75	TRUE	TRUE	FALSE	TRUE	TRUE	TRUE	TRUE	FALSE	TRUE	FALSE	FALSE	TRUE
P30876	POLR2B	0	53.5	FALSE	FALSE	FALSE	FALSE	FALSE	FALSE	TRUE	FALSE	FALSE	FALSE	FALSE	FALSE
Q96JN8	NEURL4	78	42.75	FALSE	FALSE	FALSE	FALSE	FALSE	FALSE	FALSE	FALSE	FALSE	FALSE	FALSE	FALSE
Q7Z4H7	HAUS6	70.5	42.5	FALSE	FALSE	FALSE	FALSE	FALSE	FALSE	FALSE	FALSE	FALSE	FALSE	FALSE	FALSE
Q9BVA1	TUBB2B	0	42.25	TRUE	TRUE	FALSE	TRUE	TRUE	TRUE	TRUE	FALSE	TRUE	FALSE	FALSE	TRUE
P25787	PSMA2	0	37.25	TRUE	TRUE	TRUE	TRUE	TRUE	TRUE	TRUE	TRUE	FALSE	FALSE	FALSE	FALSE
Q9UNF1	MAGED2	0	36.75	FALSE	FALSE	FALSE	FALSE	FALSE	FALSE	FALSE	FALSE	FALSE	FALSE	FALSE	FALSE
P49721	PSMB2	3.25	34.25	TRUE	TRUE	TRUE	TRUE	TRUE	TRUE	TRUE	TRUE	FALSE	FALSE	FALSE	FALSE
Q7Z6Z7	HUWE1	0	33.25	FALSE	FALSE	FALSE	FALSE	FALSE	FALSE	FALSE	FALSE	FALSE	FALSE	FALSE	FALSE
P54136	RARS	0	32.5	FALSE	FALSE	FALSE	FALSE	FALSE	FALSE	FALSE	FALSE	FALSE	FALSE	FALSE	FALSE
O43242	PSMD3	34	32.25	TRUE	TRUE	TRUE	TRUE	TRUE	TRUE	TRUE	TRUE	FALSE	TRUE	FALSE	FALSE
Q641Q2	FAM21A	0	31.25	FALSE	FALSE	FALSE	FALSE	FALSE	FALSE	FALSE	FALSE	FALSE	FALSE	FALSE	FALSE
O94927	HAUS5	31	30	FALSE	FALSE	FALSE	FALSE	FALSE	FALSE	FALSE	FALSE	FALSE	FALSE	FALSE	FALSE
Q5T4S7	UBR4	0	29.75	FALSE	FALSE	FALSE	FALSE	FALSE	FALSE	FALSE	FALSE	FALSE	FALSE	FALSE	FALSE
Q6PL18	ATAD2	0	29.75	FALSE	FALSE	FALSE	FALSE	FALSE	FALSE	FALSE	FALSE	FALSE	FALSE	FALSE	FALSE
Q99460	PSMD1	0	29.75	TRUE	TRUE	TRUE	TRUE	TRUE	TRUE	TRUE	TRUE	FALSE	TRUE	FALSE	FALSE
P51784	USP11	0	29	FALSE	FALSE	FALSE	FALSE	FALSE	FALSE	FALSE	FALSE	FALSE	FALSE	FALSE	FALSE
Q9BUF5	TUBB6	0	27.75	TRUE	TRUE	FALSE	TRUE	TRUE	TRUE	TRUE	FALSE	TRUE	FALSE	FALSE	TRUE
P20618	PSMB1	0	26.25	TRUE	TRUE	TRUE	TRUE	TRUE	TRUE	TRUE	TRUE	FALSE	FALSE	FALSE	FALSE
Q8NHV4	NEDD1	28	26.25	FALSE	FALSE	FALSE	FALSE	FALSE	FALSE	FALSE	FALSE	FALSE	FALSE	FALSE	FALSE
Q9UBT2	UBA2	0	26	FALSE	FALSE	FALSE	FALSE	FALSE	FALSE	FALSE	FALSE	FALSE	FALSE	FALSE	FALSE
O75665	OFD1	74.5	25.25	FALSE	FALSE	FALSE	FALSE	FALSE	FALSE	FALSE	FALSE	FALSE	FALSE	FALSE	FALSE
Q8TAP6	CEP76	23.75	25	FALSE	FALSE	FALSE	FALSE	FALSE	FALSE	FALSE	FALSE	FALSE	FALSE	FALSE	FALSE
Q93008	USP9X	23.75	23	FALSE	FALSE	FALSE	FALSE	FALSE	FALSE	FALSE	FALSE	FALSE	FALSE	FALSE	FALSE
Q8TEX9	IPO4	0	23	FALSE	FALSE	FALSE	FALSE	FALSE	FALSE	FALSE	FALSE	FALSE	FALSE	FALSE	FALSE
P00374	DHFR	0	23	FALSE	FALSE	FALSE	FALSE	FALSE	FALSE	FALSE	FALSE	FALSE	FALSE	FALSE	FALSE
O95816	BAG2	37.75	22.75	FALSE	FALSE	FALSE	FALSE	FALSE	FALSE	FALSE	FALSE	FALSE	FALSE	FALSE	FALSE
P53992	SEC24C	0	22.25	FALSE	FALSE	FALSE	FALSE	FALSE	FALSE	FALSE	FALSE	FALSE	FALSE	FALSE	FALSE
Q15773	MLF2	7.75	20.75	FALSE	FALSE	FALSE	FALSE	FALSE	FALSE	FALSE	FALSE	FALSE	FALSE	FALSE	FALSE
Q8TCU4	ALMS1	36.5	20.75	FALSE	FALSE	FALSE	FALSE	FALSE	FALSE	FALSE	FALSE	FALSE	FALSE	FALSE	FALSE
Q15021	NCAPD2	0	20.75	FALSE	FALSE	FALSE	FALSE	FALSE	FALSE	FALSE	FALSE	FALSE	FALSE	FALSE	FALSE
Q8IZT6	ASPM	13	20.75	FALSE	FALSE	FALSE	FALSE	FALSE	FALSE	FALSE	FALSE	FALSE	FALSE	FALSE	FALSE
Q13501	SQSTM1	0	20.5	FALSE	TRUE	FALSE	FALSE	FALSE	TRUE	FALSE	FALSE	FALSE	FALSE	FALSE	FALSE
P50747	HLCS	24	19.75	FALSE	FALSE	FALSE	FALSE	FALSE	FALSE	FALSE	FALSE	FALSE	FALSE	FALSE	FALSE
Q9ULM3	YEATS2	5.25	19.75	FALSE	FALSE	FALSE	FALSE	FALSE	FALSE	FALSE	FALSE	FALSE	FALSE	FALSE	FALSE
O43683	BUB1	0	19.5	FALSE	FALSE	FALSE	FALSE	FALSE	FALSE	FALSE	FALSE	FALSE	FALSE	FALSE	FALSE
P62333	PSMC6	0	19.5	TRUE	TRUE	TRUE	TRUE	TRUE	TRUE	TRUE	TRUE	FALSE	TRUE	FALSE	FALSE
Q07864	POLE	0	19.25	FALSE	FALSE	FALSE	FALSE	FALSE	FALSE	FALSE	FALSE	FALSE	FALSE	FALSE	FALSE
Q96SN8	CDK5RAP2	27.5	19	FALSE	FALSE	FALSE	FALSE	FALSE	FALSE	FALSE	FALSE	FALSE	FALSE	FALSE	FALSE
Q99550	MPHOSPH9	86.75	18.75	FALSE	FALSE	FALSE	FALSE	FALSE	FALSE	FALSE	FALSE	FALSE	FALSE	FALSE	FALSE
Q8WXW3	PIBF1	54.5	18.5	FALSE	FALSE	FALSE	FALSE	FALSE	FALSE	FALSE	FALSE	FALSE	FALSE	FALSE	FALSE
Q96M89	CCDC138	51.25	18.25	FALSE	FALSE	FALSE	FALSE	FALSE	FALSE	FALSE	FALSE	FALSE	FALSE	FALSE	FALSE
Q9ULX6	AKAP8L	12.5	18	FALSE	FALSE	FALSE	FALSE	FALSE	FALSE	FALSE	FALSE	FALSE	FALSE	FALSE	FALSE
O94986	CEP152	71.75	18	FALSE	FALSE	FALSE	FALSE	FALSE	FALSE	FALSE	FALSE	FALSE	FALSE	FALSE	FALSE
Q13045	FLII	0	17.5	FALSE	FALSE	FALSE	FALSE	FALSE	FALSE	FALSE	FALSE	FALSE	FALSE	FALSE	FALSE
O95905	ECD	0	17.5	FALSE	FALSE	FALSE	FALSE	FALSE	FALSE	FALSE	FALSE	FALSE	FALSE	FALSE	FALSE
O14802	POLR3A	0	17.25	FALSE	FALSE	FALSE	FALSE	FALSE	FALSE	FALSE	FALSE	FALSE	FALSE	FALSE	FALSE
P57678	GEMIN4	0	16.5	FALSE	FALSE	FALSE	FALSE	FALSE	FALSE	FALSE	FALSE	FALSE	FALSE	FALSE	FALSE
P42695	NCAPD3	0	16.5	FALSE	FALSE	FALSE	FALSE	FALSE	FALSE	FALSE	FALSE	FALSE	FALSE	FALSE	FALSE
Q15008	PSMD6	0	16.25	TRUE	TRUE	TRUE	TRUE	TRUE	TRUE	TRUE	TRUE	FALSE	TRUE	FALSE	FALSE
P33981	TTK	0	15.75	FALSE	FALSE	FALSE	FALSE	FALSE	FALSE	FALSE	FALSE	FALSE	FALSE	FALSE	FALSE
Q68CZ6	HAUS3	26.25	15.75	FALSE	FALSE	FALSE	FALSE	FALSE	FALSE	FALSE	FALSE	FALSE	FALSE	FALSE	FALSE
Q7Z7L1	SLFN11	0	15.5	FALSE	FALSE	FALSE	FALSE	FALSE	FALSE	FALSE	FALSE	FALSE	FALSE	FALSE	FALSE
Q8IYB1	MB21D2	16.25	15	FALSE	FALSE	FALSE	FALSE	FALSE	FALSE	FALSE	FALSE	FALSE	FALSE	FALSE	FALSE
P46783	RPS10	17	15	FALSE	FALSE	FALSE	FALSE	FALSE	FALSE	FALSE	FALSE	FALSE	FALSE	FALSE	FALSE
Q6P2H3	CEP85	16.75	15	FALSE	FALSE	FALSE	FALSE	FALSE	FALSE	FALSE	FALSE	FALSE	FALSE	FALSE	FALSE
P28340	POLD1	0	15	FALSE	FALSE	FALSE	FALSE	FALSE	FALSE	FALSE	FALSE	FALSE	FALSE	FALSE	FALSE
Q9Y3I1	FBXO7	0	14.75	FALSE	FALSE	FALSE	FALSE	FALSE	FALSE	FALSE	FALSE	FALSE	FALSE	FALSE	FALSE
P41229	KDM5C	0	14.5	FALSE	FALSE	FALSE	FALSE	FALSE	FALSE	FALSE	FALSE	FALSE	FALSE	FALSE	FALSE
P26639	TARS	0	14.25	FALSE	FALSE	FALSE	FALSE	FALSE	FALSE	FALSE	FALSE	FALSE	FALSE	FALSE	FALSE
P14373	TRIM27	3.25	14	FALSE	FALSE	FALSE	FALSE	FALSE	FALSE	FALSE	FALSE	FALSE	FALSE	FALSE	FALSE
Q9Y5Y2	NUBP2	0	13.75	FALSE	FALSE	FALSE	FALSE	FALSE	FALSE	FALSE	FALSE	FALSE	FALSE	FALSE	FALSE
Q5T3J3	LRIF1	0	13.5	FALSE	FALSE	FALSE	FALSE	FALSE	FALSE	FALSE	FALSE	FALSE	FALSE	FALSE	FALSE
Q9Y330	ZBTB12	0	13.5	FALSE	FALSE	FALSE	FALSE	FALSE	FALSE	FALSE	FALSE	FALSE	FALSE	FALSE	FALSE
Q9Y5V3	MAGED1	6	13	FALSE	FALSE	FALSE	FALSE	FALSE	FALSE	FALSE	FALSE	FALSE	FALSE	FALSE	FALSE
Q9H9T3	ELP3	6.5	13	FALSE	FALSE	FALSE	FALSE	FALSE	FALSE	FALSE	FALSE	FALSE	FALSE	FALSE	FALSE
O95817	BAG3	0	13	FALSE	FALSE	FALSE	FALSE	FALSE	FALSE	FALSE	FALSE	FALSE	FALSE	FALSE	FALSE
Q15051	IQCB1	17.5	12.75	FALSE	FALSE	FALSE	FALSE	FALSE	FALSE	FALSE	FALSE	FALSE	FALSE	FALSE	FALSE
Q9BVQ7	SPATA5L1	4	12.75	FALSE	FALSE	FALSE	FALSE	FALSE	FALSE	FALSE	FALSE	FALSE	FALSE	FALSE	FALSE
Q9Y2Z0	SUGT1	15	12.5	FALSE	FALSE	FALSE	FALSE	FALSE	FALSE	FALSE	FALSE	FALSE	FALSE	FALSE	FALSE
Q9P2S5	WRAP73	22.25	12.5	FALSE	FALSE	FALSE	FALSE	FALSE	FALSE	FALSE	FALSE	FALSE	FALSE	FALSE	FALSE
Q96CW5	TUBGCP3	15.25	12.25	FALSE	FALSE	FALSE	FALSE	FALSE	FALSE	FALSE	FALSE	FALSE	FALSE	FALSE	FALSE
Q9Y2D8	SSX2IP	32.5	12.25	FALSE	FALSE	FALSE	FALSE	FALSE	FALSE	FALSE	FALSE	FALSE	FALSE	FALSE	FALSE
Q6PJG6	BRAT1	0	12.25	FALSE	FALSE	FALSE	FALSE	FALSE	FALSE	FALSE	FALSE	FALSE	FALSE	FALSE	FALSE
Q9UHI6	DDX20	0	12	FALSE	FALSE	FALSE	FALSE	FALSE	FALSE	FALSE	FALSE	FALSE	FALSE	FALSE	FALSE
Q8N0Z3	SPICE1	35.5	12	FALSE	FALSE	FALSE	FALSE	FALSE	FALSE	FALSE	FALSE	FALSE	FALSE	FALSE	FALSE
Q9NPH2	ISYNA1	0	12	FALSE	FALSE	FALSE	FALSE	FALSE	FALSE	FALSE	FALSE	FALSE	FALSE	FALSE	FALSE
Q96JI7	SPG11	1.5	11.75	FALSE	TRUE	FALSE	FALSE	FALSE	TRUE	FALSE	FALSE	FALSE	FALSE	FALSE	FALSE
P84103	SRSF3	12	11.75	FALSE	TRUE	FALSE	FALSE	FALSE	FALSE	FALSE	FALSE	FALSE	FALSE	FALSE	FALSE
Q9H3U1	UNC45A	16.75	11.75	FALSE	FALSE	FALSE	FALSE	FALSE	FALSE	FALSE	FALSE	FALSE	FALSE	FALSE	FALSE
Q14674	ESPL1	0	11.5	FALSE	FALSE	FALSE	FALSE	FALSE	FALSE	FALSE	FALSE	FALSE	FALSE	FALSE	FALSE
Q63ZY3	KANK2	11.5	11.5	FALSE	FALSE	FALSE	FALSE	FALSE	FALSE	FALSE	FALSE	FALSE	FALSE	FALSE	FALSE
P78312	FAM193A	28.5	11.5	FALSE	FALSE	FALSE	FALSE	FALSE	FALSE	FALSE	FALSE	FALSE	FALSE	FALSE	FALSE
P28072	PSMB6	0	11.25	TRUE	TRUE	TRUE	TRUE	TRUE	TRUE	TRUE	TRUE	FALSE	FALSE	FALSE	FALSE
P48556	PSMD8	2	11.25	TRUE	TRUE	TRUE	TRUE	TRUE	TRUE	TRUE	TRUE	FALSE	TRUE	FALSE	FALSE
Q9H6R7	C2orf44	17.5	11.25	FALSE	FALSE	FALSE	FALSE	FALSE	FALSE	FALSE	FALSE	FALSE	FALSE	FALSE	FALSE
Q6PDI5	KIAA0368	0	10.75	FALSE	FALSE	FALSE	FALSE	FALSE	FALSE	FALSE	FALSE	FALSE	FALSE	FALSE	FALSE
O95613	PCNT	23.5	10.75	FALSE	FALSE	FALSE	FALSE	FALSE	FALSE	FALSE	FALSE	FALSE	FALSE	FALSE	FALSE
Q9UPN4	AZI1	56.75	10.5	FALSE	FALSE	FALSE	FALSE	FALSE	FALSE	FALSE	FALSE	FALSE	FALSE	FALSE	FALSE
Q5JPE7	NOMO2	0	10.5	FALSE	FALSE	FALSE	FALSE	FALSE	FALSE	FALSE	FALSE	FALSE	FALSE	FALSE	FALSE
P49815	TSC2	0	10.5	FALSE	FALSE	FALSE	FALSE	FALSE	FALSE	FALSE	FALSE	FALSE	FALSE	FALSE	FALSE
Q5TB80	KIAA1009	31.5	10.25	FALSE	FALSE	FALSE	FALSE	FALSE	FALSE	FALSE	FALSE	FALSE	FALSE	FALSE	FALSE
A0AVK6	E2F8	0	10.25	FALSE	FALSE	FALSE	FALSE	FALSE	FALSE	FALSE	FALSE	FALSE	FALSE	FALSE	FALSE
Q6ZRI6	C15orf39	0	10.25	FALSE	FALSE	FALSE	FALSE	FALSE	FALSE	FALSE	FALSE	FALSE	FALSE	FALSE	FALSE
Q9H6D7	HAUS4	15.25	9.75	FALSE	FALSE	FALSE	FALSE	FALSE	FALSE	FALSE	FALSE	FALSE	FALSE	FALSE	FALSE
Q6PGP7	TTC37	9.25	9.75	FALSE	FALSE	FALSE	FALSE	FALSE	FALSE	FALSE	FALSE	FALSE	FALSE	FALSE	FALSE
Q14746	COG2	0	9.75	FALSE	FALSE	FALSE	FALSE	FALSE	FALSE	FALSE	FALSE	FALSE	FALSE	FALSE	FALSE
O00311	CDC7	0	9.5	FALSE	FALSE	FALSE	FALSE	FALSE	FALSE	FALSE	FALSE	FALSE	FALSE	FALSE	FALSE
Q68CZ1	RPGRIP1L	17	9.5	FALSE	FALSE	FALSE	FALSE	FALSE	FALSE	FALSE	FALSE	FALSE	FALSE	FALSE	FALSE
Q7L5D6	GET4	0	9.5	FALSE	FALSE	FALSE	FALSE	FALSE	FALSE	FALSE	FALSE	FALSE	FALSE	FALSE	FALSE
Q86Y56	HEATR2	0	9.25	FALSE	FALSE	FALSE	FALSE	FALSE	FALSE	FALSE	FALSE	FALSE	FALSE	FALSE	FALSE
Q9BTW9	TBCD	0	9	FALSE	FALSE	FALSE	FALSE	FALSE	FALSE	FALSE	FALSE	FALSE	FALSE	FALSE	FALSE
O15350	TP73	0	9	FALSE	FALSE	FALSE	FALSE	FALSE	FALSE	FALSE	FALSE	FALSE	FALSE	FALSE	FALSE
Q9NR09	BIRC6	0	8.75	FALSE	FALSE	FALSE	FALSE	FALSE	FALSE	FALSE	FALSE	FALSE	FALSE	FALSE	FALSE
Q96FC9	DDX11	0	8.75	FALSE	FALSE	FALSE	FALSE	FALSE	FALSE	FALSE	FALSE	FALSE	FALSE	FALSE	FALSE
Q9BVV6	KIAA0586	7.25	8.75	FALSE	FALSE	FALSE	FALSE	FALSE	FALSE	FALSE	FALSE	FALSE	FALSE	FALSE	FALSE
O60308	CEP104	0	8.5	FALSE	FALSE	FALSE	FALSE	FALSE	FALSE	FALSE	FALSE	FALSE	FALSE	FALSE	FALSE
Q9Y618	NCOR2	0	8.5	FALSE	FALSE	FALSE	FALSE	FALSE	FALSE	FALSE	FALSE	FALSE	TRUE	FALSE	FALSE
Q5JTW2	CEP78	5.75	8.5	FALSE	FALSE	FALSE	FALSE	FALSE	FALSE	FALSE	FALSE	FALSE	FALSE	FALSE	FALSE
P35613	BSG	0	8.25	FALSE	FALSE	FALSE	FALSE	FALSE	FALSE	FALSE	FALSE	FALSE	FALSE	FALSE	FALSE
Q9HC77	CENPJ	15	8.25	FALSE	FALSE	FALSE	FALSE	FALSE	FALSE	FALSE	FALSE	FALSE	FALSE	FALSE	FALSE
Q96CS2	HAUS1	13.5	8.25	FALSE	FALSE	FALSE	FALSE	FALSE	FALSE	FALSE	FALSE	FALSE	FALSE	FALSE	FALSE
P04264	KRT1	16.75	8	FALSE	FALSE	FALSE	FALSE	FALSE	FALSE	FALSE	FALSE	FALSE	FALSE	FALSE	FALSE
Q9Y467	SALL2	0	7.75	FALSE	FALSE	FALSE	FALSE	FALSE	FALSE	FALSE	FALSE	FALSE	FALSE	FALSE	FALSE
Q1MSJ5	CSPP1	35.25	7.75	FALSE	FALSE	FALSE	FALSE	FALSE	FALSE	FALSE	FALSE	FALSE	FALSE	FALSE	FALSE
O43502	RAD51C	0	7.75	FALSE	FALSE	FALSE	FALSE	FALSE	FALSE	FALSE	FALSE	FALSE	FALSE	FALSE	FALSE
O75419	CDC45	0	7.75	FALSE	FALSE	FALSE	FALSE	FALSE	FALSE	FALSE	FALSE	FALSE	FALSE	FALSE	FALSE
Q9H0A8	COMMD4	0	7.5	FALSE	FALSE	FALSE	FALSE	FALSE	FALSE	FALSE	FALSE	FALSE	FALSE	FALSE	FALSE
Q9BSD7	NTPCR	5.25	7.5	FALSE	FALSE	FALSE	FALSE	FALSE	FALSE	FALSE	FALSE	FALSE	FALSE	FALSE	FALSE
Q92540	SMG7	6.25	7.5	FALSE	FALSE	FALSE	FALSE	FALSE	FALSE	FALSE	FALSE	FALSE	FALSE	FALSE	FALSE
Q9H269	VPS16	3	7.5	FALSE	FALSE	FALSE	FALSE	FALSE	FALSE	FALSE	FALSE	TRUE	FALSE	FALSE	FALSE
P86790	CCZ1B	3.25	7.5	FALSE	FALSE	FALSE	FALSE	FALSE	FALSE	FALSE	FALSE	FALSE	FALSE	FALSE	FALSE
A0AVF1	TTC26	0	7.25	FALSE	FALSE	FALSE	FALSE	FALSE	FALSE	FALSE	FALSE	FALSE	FALSE	FALSE	FALSE
Q9BXS5	AP1M1	6	7.25	FALSE	FALSE	FALSE	FALSE	FALSE	FALSE	FALSE	FALSE	FALSE	FALSE	FALSE	FALSE
Q86VI3	IQGAP3	5.25	7.25	FALSE	FALSE	FALSE	FALSE	FALSE	FALSE	FALSE	FALSE	FALSE	FALSE	FALSE	FALSE
O60826	CCDC22	7.25	7.25	FALSE	FALSE	FALSE	FALSE	FALSE	FALSE	FALSE	FALSE	FALSE	FALSE	FALSE	FALSE
Q9BSJ2	TUBGCP2	7.5	7.25	FALSE	FALSE	FALSE	FALSE	FALSE	FALSE	FALSE	FALSE	FALSE	FALSE	FALSE	FALSE
P50395	GDI2	0	7	FALSE	FALSE	FALSE	FALSE	FALSE	FALSE	FALSE	FALSE	FALSE	FALSE	FALSE	FALSE
Q9JM76	ARPC3	0	7	FALSE	FALSE	FALSE	FALSE	FALSE	FALSE	FALSE	FALSE	FALSE	FALSE	FALSE	FALSE
Q70CQ2	USP34	0	7	FALSE	FALSE	FALSE	FALSE	FALSE	FALSE	FALSE	FALSE	FALSE	FALSE	FALSE	FALSE
Q9ULT8	HECTD1	0	7	FALSE	FALSE	FALSE	FALSE	FALSE	FALSE	FALSE	FALSE	FALSE	FALSE	FALSE	FALSE
Q12904	AIMP1	8.75	7	FALSE	FALSE	FALSE	FALSE	FALSE	FALSE	FALSE	FALSE	FALSE	FALSE	FALSE	FALSE
Q92990	GLMN	0	6.75	FALSE	FALSE	FALSE	FALSE	FALSE	FALSE	FALSE	FALSE	FALSE	FALSE	FALSE	FALSE
Q2M1P5	KIF7	18.25	6.75	FALSE	FALSE	FALSE	FALSE	FALSE	FALSE	FALSE	FALSE	FALSE	FALSE	FALSE	FALSE
P51617	IRAK1	0	6.75	FALSE	FALSE	FALSE	FALSE	FALSE	FALSE	FALSE	FALSE	TRUE	TRUE	FALSE	FALSE
P04792	HSPB1	0	6.5	FALSE	FALSE	FALSE	FALSE	FALSE	FALSE	FALSE	FALSE	FALSE	FALSE	FALSE	FALSE
Q86YV9	HPS6	0	6.5	FALSE	FALSE	FALSE	FALSE	FALSE	FALSE	FALSE	FALSE	FALSE	FALSE	FALSE	FALSE
Q96HC4	PDLIM5	0	6.5	FALSE	FALSE	FALSE	FALSE	FALSE	FALSE	FALSE	FALSE	FALSE	FALSE	FALSE	FALSE
Q9UI26	IPO11	0	6.5	FALSE	FALSE	FALSE	FALSE	FALSE	FALSE	FALSE	FALSE	FALSE	FALSE	FALSE	FALSE
Q8N122	RPTOR	0	6.25	FALSE	FALSE	FALSE	FALSE	FALSE	FALSE	FALSE	FALSE	FALSE	FALSE	TRUE	FALSE
Q9P209	CEP72	40.25	6.25	FALSE	FALSE	FALSE	FALSE	FALSE	FALSE	FALSE	FALSE	FALSE	FALSE	FALSE	FALSE
Q9UPN7	PPP6R1	0	6	FALSE	FALSE	FALSE	FALSE	FALSE	FALSE	FALSE	FALSE	FALSE	FALSE	FALSE	FALSE
P48200	IREB2	0	6	FALSE	FALSE	FALSE	FALSE	FALSE	FALSE	FALSE	FALSE	FALSE	FALSE	FALSE	FALSE
Q9P253	VPS18	2.25	6	FALSE	FALSE	FALSE	FALSE	FALSE	FALSE	FALSE	FALSE	TRUE	FALSE	FALSE	FALSE
Q9NYF3	FAM53C	0	6	FALSE	FALSE	FALSE	FALSE	FALSE	FALSE	FALSE	FALSE	FALSE	FALSE	FALSE	FALSE
Q9NSG2	C1orf112	0	6	FALSE	FALSE	FALSE	FALSE	FALSE	FALSE	FALSE	FALSE	FALSE	FALSE	FALSE	FALSE
Q9BR77	CCDC77	10.5	5.75	FALSE	FALSE	FALSE	FALSE	FALSE	FALSE	FALSE	FALSE	FALSE	FALSE	FALSE	FALSE
Q9BWH6	RPAP1	0	5.75	FALSE	FALSE	FALSE	FALSE	FALSE	FALSE	FALSE	FALSE	FALSE	FALSE	FALSE	FALSE
P68036	UBE2L3	5.5	5.5	TRUE	FALSE	FALSE	FALSE	FALSE	TRUE	FALSE	FALSE	FALSE	FALSE	FALSE	FALSE
Q9H4H8	FAM83D	3.75	5.5	FALSE	FALSE	FALSE	FALSE	FALSE	FALSE	FALSE	FALSE	FALSE	FALSE	FALSE	FALSE
P50570	DNM2	11.25	5.5	FALSE	FALSE	FALSE	FALSE	FALSE	FALSE	FALSE	FALSE	TRUE	FALSE	FALSE	FALSE
Q9NVR0	KLHL11	0	5.5	FALSE	FALSE	FALSE	FALSE	FALSE	FALSE	FALSE	FALSE	FALSE	FALSE	FALSE	FALSE
P17612	PRKACA	6.25	5.25	TRUE	FALSE	FALSE	TRUE	FALSE	FALSE	FALSE	FALSE	FALSE	FALSE	TRUE	TRUE
Q9BRX2	PELO	5.75	5.25	FALSE	FALSE	FALSE	FALSE	FALSE	FALSE	FALSE	FALSE	FALSE	FALSE	FALSE	FALSE
Q14738	PPP2R5D	0	5.25	FALSE	FALSE	FALSE	FALSE	FALSE	FALSE	FALSE	FALSE	FALSE	FALSE	FALSE	FALSE
P39019	RPS19	0	5.25	FALSE	FALSE	FALSE	FALSE	FALSE	FALSE	FALSE	FALSE	FALSE	FALSE	FALSE	FALSE
Q6DKJ4	NXN	4.75	5.25	FALSE	FALSE	FALSE	FALSE	FALSE	FALSE	FALSE	FALSE	FALSE	FALSE	FALSE	FALSE
Q08170	SRSF4	0	5.25	FALSE	FALSE	FALSE	FALSE	FALSE	FALSE	FALSE	FALSE	FALSE	FALSE	FALSE	FALSE
P50748	KNTC1	4	5	FALSE	FALSE	FALSE	FALSE	FALSE	FALSE	FALSE	FALSE	FALSE	FALSE	FALSE	FALSE
P06744	GPI	0	5	FALSE	FALSE	FALSE	FALSE	FALSE	FALSE	FALSE	FALSE	FALSE	FALSE	FALSE	FALSE
P30307	CDC25C	0	5	FALSE	FALSE	FALSE	FALSE	FALSE	FALSE	FALSE	FALSE	FALSE	FALSE	FALSE	FALSE
Q96AX1	VPS33A	0	5	FALSE	FALSE	FALSE	FALSE	FALSE	FALSE	FALSE	FALSE	TRUE	FALSE	FALSE	FALSE
Q3KQU3	MAP7D1	4	5	FALSE	FALSE	FALSE	FALSE	FALSE	FALSE	FALSE	FALSE	FALSE	FALSE	FALSE	FALSE
Q15046	KARS	5.5	5	FALSE	FALSE	FALSE	FALSE	FALSE	FALSE	FALSE	FALSE	FALSE	FALSE	FALSE	FALSE
Q9Y5B8	NME7	3	4.75	FALSE	FALSE	FALSE	FALSE	FALSE	FALSE	FALSE	FALSE	FALSE	FALSE	FALSE	FALSE
P54578	USP14	0	4.75	FALSE	FALSE	FALSE	FALSE	FALSE	FALSE	FALSE	FALSE	FALSE	FALSE	FALSE	FALSE
Q9NV31	IMP3	0	4.75	FALSE	FALSE	FALSE	FALSE	FALSE	FALSE	FALSE	FALSE	FALSE	FALSE	FALSE	FALSE
Q8BVL3	SNX17	0	4.75	FALSE	FALSE	FALSE	FALSE	FALSE	FALSE	FALSE	FALSE	FALSE	FALSE	FALSE	FALSE
O95140	MFN2	0	4.75	TRUE	FALSE	FALSE	FALSE	FALSE	TRUE	FALSE	FALSE	FALSE	FALSE	FALSE	FALSE
P11802	CDK4	0	4.75	FALSE	FALSE	FALSE	FALSE	FALSE	FALSE	FALSE	FALSE	FALSE	TRUE	FALSE	FALSE
O43379	WDR62	0	4.5	FALSE	FALSE	FALSE	FALSE	FALSE	FALSE	FALSE	FALSE	FALSE	FALSE	FALSE	FALSE
Q9NZJ0	DTL	0	4.5	FALSE	FALSE	FALSE	FALSE	FALSE	FALSE	FALSE	FALSE	FALSE	FALSE	FALSE	FALSE
Q9UBB6	NCDN	0	4.5	FALSE	FALSE	FALSE	FALSE	FALSE	FALSE	FALSE	FALSE	FALSE	FALSE	FALSE	FALSE
Q9UDW1	UQCR10	4.75	4.25	TRUE	TRUE	FALSE	TRUE	TRUE	TRUE	TRUE	FALSE	FALSE	FALSE	FALSE	FALSE
Q9BRT8	CBWD1	0	4.25	FALSE	FALSE	FALSE	FALSE	FALSE	FALSE	FALSE	FALSE	FALSE	FALSE	FALSE	FALSE
Q96EK5	KIAA1279	2	4.25	FALSE	FALSE	FALSE	FALSE	FALSE	FALSE	FALSE	FALSE	FALSE	FALSE	FALSE	FALSE
Q9UHD1	CHORDC1	0	4.25	FALSE	FALSE	FALSE	FALSE	FALSE	FALSE	FALSE	FALSE	FALSE	FALSE	FALSE	FALSE
Q7L5N1	COPS6	0	4.25	FALSE	FALSE	FALSE	FALSE	FALSE	FALSE	FALSE	FALSE	FALSE	FALSE	FALSE	FALSE
P30740	SERPINB1	0	4.25	FALSE	FALSE	FALSE	FALSE	FALSE	FALSE	FALSE	FALSE	FALSE	FALSE	FALSE	FALSE
Q13470	TNK1	0	4.25	FALSE	FALSE	FALSE	FALSE	FALSE	FALSE	FALSE	FALSE	FALSE	FALSE	FALSE	FALSE
Q9DB00	GON4L	0	4.25	FALSE	FALSE	FALSE	FALSE	FALSE	FALSE	FALSE	FALSE	FALSE	FALSE	FALSE	FALSE
Q9BRK4	LZTS2	3	4.25	FALSE	FALSE	FALSE	FALSE	FALSE	FALSE	FALSE	FALSE	FALSE	FALSE	FALSE	FALSE
Q9H211	CDT1	0	4.25	FALSE	FALSE	FALSE	FALSE	FALSE	FALSE	FALSE	FALSE	FALSE	FALSE	FALSE	FALSE
Q96IX5	USMG5	0	4	FALSE	FALSE	FALSE	FALSE	FALSE	FALSE	FALSE	FALSE	FALSE	FALSE	FALSE	FALSE
Q96EX3	WDR34	0	4	FALSE	FALSE	FALSE	FALSE	FALSE	FALSE	FALSE	FALSE	FALSE	FALSE	FALSE	FALSE
Q96MH7	C5orf34	0	4	FALSE	FALSE	FALSE	FALSE	FALSE	FALSE	FALSE	FALSE	FALSE	FALSE	FALSE	FALSE
Q9JK23	PSMG1	0	4	FALSE	FALSE	FALSE	FALSE	FALSE	FALSE	FALSE	FALSE	FALSE	FALSE	FALSE	FALSE
Q9HCH0	NCKAP5L	6.25	4	FALSE	FALSE	FALSE	FALSE	FALSE	FALSE	FALSE	FALSE	FALSE	FALSE	FALSE	FALSE
Q9H4I3	TRABD	0	4	FALSE	FALSE	FALSE	FALSE	FALSE	FALSE	FALSE	FALSE	FALSE	FALSE	FALSE	FALSE
Q6PIW4	FIGNL1	0	4	FALSE	FALSE	FALSE	FALSE	FALSE	FALSE	FALSE	FALSE	FALSE	FALSE	FALSE	FALSE
Q7L5Y9	MAEA	0	4	FALSE	FALSE	FALSE	FALSE	FALSE	FALSE	FALSE	FALSE	FALSE	FALSE	FALSE	FALSE
P54198	HIRA	0	4	FALSE	FALSE	FALSE	FALSE	FALSE	FALSE	FALSE	FALSE	FALSE	FALSE	FALSE	FALSE
P14735	IDE	2.75	4	FALSE	FALSE	FALSE	FALSE	TRUE	FALSE	FALSE	FALSE	FALSE	FALSE	FALSE	FALSE
P07099	EPHX1	0	4	FALSE	FALSE	FALSE	FALSE	FALSE	FALSE	FALSE	FALSE	FALSE	FALSE	FALSE	FALSE
P51116	FXR2	0	4	FALSE	FALSE	FALSE	FALSE	FALSE	FALSE	FALSE	FALSE	FALSE	FALSE	FALSE	FALSE
Q8IXJ9	ASXL1	0	4	FALSE	FALSE	FALSE	FALSE	FALSE	FALSE	FALSE	FALSE	FALSE	FALSE	FALSE	FALSE
Q12899	TRIM26	0	4	FALSE	FALSE	FALSE	FALSE	FALSE	FALSE	FALSE	FALSE	FALSE	FALSE	FALSE	FALSE
P61224	RAP1B	0	4	FALSE	FALSE	FALSE	FALSE	FALSE	FALSE	FALSE	FALSE	FALSE	FALSE	FALSE	FALSE
P98170	XIAP	3.5	4	FALSE	FALSE	FALSE	FALSE	FALSE	FALSE	FALSE	FALSE	FALSE	FALSE	FALSE	FALSE
P61158	ACTR3	0	3.75	FALSE	FALSE	FALSE	FALSE	FALSE	FALSE	FALSE	FALSE	TRUE	FALSE	FALSE	FALSE
P42345	MTOR	0	3.75	FALSE	TRUE	FALSE	FALSE	TRUE	TRUE	TRUE	TRUE	FALSE	FALSE	TRUE	FALSE
P41002	CCNF	0	3.75	FALSE	FALSE	FALSE	FALSE	FALSE	FALSE	FALSE	FALSE	FALSE	FALSE	FALSE	FALSE
Q9P2F8	SIPA1L2	3	3.75	FALSE	FALSE	FALSE	FALSE	FALSE	FALSE	FALSE	FALSE	FALSE	FALSE	FALSE	FALSE
Q9UBW8	COPS7A	0	3.75	FALSE	FALSE	FALSE	FALSE	FALSE	FALSE	FALSE	FALSE	FALSE	FALSE	FALSE	FALSE
P83436	COG7	0	3.75	FALSE	FALSE	FALSE	FALSE	FALSE	FALSE	FALSE	FALSE	FALSE	FALSE	FALSE	FALSE
Q86TB9	PATL1	0	3.75	FALSE	FALSE	FALSE	FALSE	FALSE	FALSE	FALSE	FALSE	FALSE	FALSE	FALSE	FALSE
Q86UW6	N4BP2	3	3.75	FALSE	FALSE	FALSE	FALSE	FALSE	FALSE	FALSE	FALSE	FALSE	FALSE	FALSE	FALSE
Q86XP1	DGKH	0	3.75	FALSE	FALSE	FALSE	FALSE	FALSE	FALSE	FALSE	FALSE	FALSE	FALSE	FALSE	FALSE
Q9UKZ1	C2orf29	0	3.75	FALSE	FALSE	FALSE	FALSE	FALSE	FALSE	FALSE	FALSE	FALSE	FALSE	FALSE	FALSE
Q9H0B6	KLC2	9.5	3.75	TRUE	TRUE	FALSE	TRUE	TRUE	TRUE	TRUE	FALSE	TRUE	FALSE	FALSE	FALSE
Q9H9Y4	GPN2	0	3.75	FALSE	FALSE	FALSE	FALSE	FALSE	FALSE	FALSE	FALSE	FALSE	FALSE	FALSE	FALSE
Q96Q15	SMG1	0	3.75	FALSE	FALSE	FALSE	FALSE	FALSE	FALSE	FALSE	FALSE	FALSE	FALSE	FALSE	FALSE
Q8NBF2	NHLRC2	0	3.75	FALSE	FALSE	FALSE	FALSE	FALSE	FALSE	FALSE	FALSE	FALSE	FALSE	FALSE	FALSE
Q92538	GBF1	0	3.75	FALSE	FALSE	FALSE	FALSE	FALSE	FALSE	FALSE	FALSE	FALSE	FALSE	FALSE	FALSE
Q96GE4	CEP95	6.75	3.75	FALSE	FALSE	FALSE	FALSE	FALSE	FALSE	FALSE	FALSE	FALSE	FALSE	FALSE	FALSE
Q8NFH3	NUP43	0	3.75	FALSE	TRUE	FALSE	FALSE	FALSE	FALSE	FALSE	FALSE	FALSE	FALSE	FALSE	FALSE
Q9H9Y6	POLR1B	0	3.5	FALSE	FALSE	FALSE	FALSE	FALSE	FALSE	FALSE	FALSE	FALSE	FALSE	FALSE	FALSE
P36957	DLST	3.25	3.5	FALSE	FALSE	FALSE	FALSE	FALSE	FALSE	FALSE	FALSE	FALSE	FALSE	FALSE	FALSE
P18850	ATF6	0	3.5	TRUE	TRUE	FALSE	FALSE	TRUE	TRUE	FALSE	FALSE	FALSE	FALSE	FALSE	FALSE
P01111	NRAS	0	3.5	FALSE	FALSE	FALSE	FALSE	TRUE	TRUE	FALSE	FALSE	FALSE	FALSE	TRUE	TRUE
O94972	TRIM37	3	3.5	FALSE	FALSE	FALSE	FALSE	FALSE	FALSE	FALSE	FALSE	FALSE	FALSE	FALSE	FALSE
Q9H840	GEMIN7	2.5	3.5	FALSE	FALSE	FALSE	FALSE	FALSE	FALSE	FALSE	FALSE	FALSE	FALSE	FALSE	FALSE
Q14687	KIAA0182	0	3.5	FALSE	FALSE	FALSE	FALSE	FALSE	FALSE	FALSE	FALSE	FALSE	FALSE	FALSE	FALSE
Q9Y6B7	AP4B1	0	3.5	FALSE	FALSE	FALSE	FALSE	FALSE	FALSE	FALSE	FALSE	FALSE	FALSE	FALSE	FALSE
P35869	AHR	0	3.5	FALSE	FALSE	FALSE	FALSE	FALSE	FALSE	FALSE	FALSE	FALSE	FALSE	FALSE	FALSE
P53677	AP3M2	0	3.25	FALSE	FALSE	FALSE	FALSE	FALSE	FALSE	FALSE	FALSE	FALSE	FALSE	FALSE	FALSE
Q8WVY7	UBLCP1	5.5	3.25	FALSE	FALSE	FALSE	FALSE	FALSE	FALSE	FALSE	FALSE	FALSE	FALSE	FALSE	FALSE
Q9Y678	COPG1	4	3.25	FALSE	FALSE	FALSE	FALSE	FALSE	FALSE	FALSE	FALSE	FALSE	FALSE	FALSE	FALSE
Q96JG8	MAGED4	0	3.25	FALSE	FALSE	FALSE	FALSE	FALSE	FALSE	FALSE	FALSE	FALSE	FALSE	FALSE	FALSE
P62910	RPL32	4.75	3.25	FALSE	FALSE	FALSE	FALSE	FALSE	FALSE	FALSE	FALSE	FALSE	FALSE	FALSE	FALSE
O43156	TTI1	0	3.25	FALSE	FALSE	FALSE	FALSE	FALSE	FALSE	FALSE	FALSE	FALSE	FALSE	FALSE	FALSE
Q9P1Y5	CAMSAP3	3.75	3.25	FALSE	FALSE	FALSE	FALSE	FALSE	FALSE	FALSE	FALSE	FALSE	FALSE	FALSE	FALSE
Q9NZL4	HSPBP1	0	3.25	FALSE	FALSE	FALSE	FALSE	FALSE	FALSE	FALSE	FALSE	FALSE	FALSE	FALSE	FALSE
Q9H040	C1orf124	0	3.25	FALSE	FALSE	FALSE	FALSE	FALSE	FALSE	FALSE	FALSE	FALSE	FALSE	FALSE	FALSE
P04075	ALDOA	0	3.25	FALSE	FALSE	FALSE	FALSE	FALSE	FALSE	FALSE	FALSE	FALSE	FALSE	FALSE	FALSE
Q8NFH4	NUP37	0	3.25	FALSE	TRUE	FALSE	FALSE	FALSE	FALSE	FALSE	FALSE	FALSE	FALSE	FALSE	FALSE
Q9BVX2	TMEM106C	0	3.25	FALSE	FALSE	FALSE	FALSE	FALSE	FALSE	FALSE	FALSE	FALSE	FALSE	FALSE	FALSE
P30793	GCH1	0	3.25	FALSE	FALSE	FALSE	FALSE	FALSE	FALSE	FALSE	FALSE	FALSE	FALSE	FALSE	FALSE
Q5BJF2	TMEM97	3.25	3.25	FALSE	FALSE	FALSE	FALSE	FALSE	FALSE	FALSE	FALSE	FALSE	FALSE	FALSE	FALSE
Q9UHD9	UBQLN2	0	3.25	FALSE	TRUE	FALSE	FALSE	FALSE	FALSE	FALSE	FALSE	FALSE	FALSE	FALSE	FALSE
O75955	FLOT1	5	3	FALSE	FALSE	FALSE	FALSE	FALSE	FALSE	FALSE	FALSE	FALSE	FALSE	FALSE	FALSE
O15360	FANCA	0	3	FALSE	FALSE	FALSE	FALSE	FALSE	FALSE	FALSE	FALSE	FALSE	FALSE	FALSE	FALSE
P27986	PIK3R1	0	3	FALSE	FALSE	FALSE	TRUE	TRUE	FALSE	FALSE	TRUE	FALSE	TRUE	TRUE	FALSE
P05423	POLR3D	0	3	FALSE	FALSE	FALSE	FALSE	FALSE	FALSE	FALSE	FALSE	FALSE	FALSE	FALSE	FALSE
Q9Y6G9	DYNC1LI1	0	3	FALSE	FALSE	FALSE	FALSE	FALSE	FALSE	FALSE	FALSE	TRUE	FALSE	FALSE	FALSE
Q96EB6	SIRT1	0	3	FALSE	FALSE	FALSE	FALSE	FALSE	FALSE	FALSE	FALSE	FALSE	FALSE	TRUE	FALSE
Q8NCM8	DYNC2H1	0	3	FALSE	FALSE	FALSE	FALSE	FALSE	FALSE	FALSE	FALSE	TRUE	FALSE	FALSE	FALSE
Q8IWZ6	BBS7	4.75	3	FALSE	FALSE	FALSE	FALSE	FALSE	FALSE	FALSE	FALSE	FALSE	FALSE	FALSE	FALSE
Q53GS7	GLE1	0	3	FALSE	TRUE	FALSE	FALSE	FALSE	FALSE	FALSE	FALSE	FALSE	FALSE	FALSE	FALSE
P35453	HOXD13	0	2.75	FALSE	FALSE	FALSE	FALSE	FALSE	FALSE	FALSE	FALSE	FALSE	FALSE	FALSE	FALSE
O00186	STXBP3	0	2.75	FALSE	FALSE	FALSE	FALSE	FALSE	FALSE	FALSE	FALSE	FALSE	FALSE	FALSE	FALSE
O14981	BTAF1	0	2.75	FALSE	FALSE	FALSE	FALSE	FALSE	FALSE	FALSE	FALSE	FALSE	FALSE	FALSE	FALSE
O43347	MSI1	1.5	2.75	FALSE	FALSE	FALSE	FALSE	FALSE	FALSE	FALSE	FALSE	FALSE	FALSE	FALSE	FALSE
Q96TA2	YME1L1	0	2.75	FALSE	FALSE	FALSE	FALSE	FALSE	FALSE	FALSE	FALSE	FALSE	FALSE	FALSE	FALSE
Q5VY09	IER5	0	2.75	FALSE	FALSE	FALSE	FALSE	FALSE	FALSE	FALSE	FALSE	FALSE	FALSE	FALSE	FALSE
P34896	SHMT1	0	2.75	FALSE	FALSE	FALSE	FALSE	FALSE	FALSE	FALSE	FALSE	FALSE	FALSE	FALSE	FALSE
Q96AV8	E2F7	0	2.75	FALSE	FALSE	FALSE	FALSE	FALSE	FALSE	FALSE	FALSE	FALSE	FALSE	FALSE	FALSE
Q13015	MLLT11	0	2.75	FALSE	FALSE	FALSE	FALSE	FALSE	FALSE	FALSE	FALSE	FALSE	FALSE	FALSE	FALSE
Q13617	CUL2	0	2.75	FALSE	FALSE	FALSE	FALSE	FALSE	FALSE	FALSE	FALSE	FALSE	FALSE	FALSE	FALSE
Q14141	SEPT6	0	2.5	FALSE	FALSE	FALSE	FALSE	FALSE	FALSE	FALSE	FALSE	FALSE	FALSE	FALSE	FALSE
Q8TEL6	TRPC4AP	0	2.5	FALSE	FALSE	FALSE	FALSE	FALSE	FALSE	FALSE	FALSE	FALSE	FALSE	FALSE	FALSE
Q9UPQ7	PDZRN3	5	2.5	FALSE	FALSE	FALSE	FALSE	FALSE	FALSE	FALSE	FALSE	FALSE	FALSE	FALSE	FALSE
Q96SU4	OSBPL9	0	2.5	FALSE	FALSE	FALSE	FALSE	FALSE	FALSE	FALSE	FALSE	FALSE	FALSE	FALSE	FALSE
Q14596	NBR1	0	2.5	FALSE	FALSE	FALSE	FALSE	FALSE	FALSE	FALSE	FALSE	FALSE	FALSE	FALSE	FALSE
P09960	LTA4H	0	2.5	FALSE	FALSE	FALSE	FALSE	FALSE	FALSE	FALSE	FALSE	FALSE	FALSE	FALSE	FALSE
Q9ULM0	PLEKHH1	3.25	2.5	FALSE	FALSE	FALSE	FALSE	FALSE	FALSE	FALSE	FALSE	FALSE	FALSE	FALSE	FALSE
P51665	PSMD7	0	2.5	TRUE	TRUE	TRUE	TRUE	TRUE	TRUE	TRUE	TRUE	FALSE	TRUE	FALSE	FALSE
Q60676	PPP5C	0	2.5	FALSE	FALSE	FALSE	FALSE	FALSE	FALSE	FALSE	FALSE	FALSE	FALSE	FALSE	FALSE
Q9Y3A5	SBDS	3.75	2.5	FALSE	FALSE	FALSE	FALSE	FALSE	FALSE	FALSE	FALSE	FALSE	FALSE	FALSE	FALSE
Q9BYD3	MRPL4	0	2.5	FALSE	FALSE	FALSE	FALSE	FALSE	FALSE	FALSE	FALSE	FALSE	FALSE	FALSE	FALSE
Q9NXB0	MKS1	0	2.5	FALSE	FALSE	FALSE	FALSE	FALSE	FALSE	FALSE	FALSE	FALSE	FALSE	FALSE	FALSE
Q9NZL9	MAT2B	0	2.5	FALSE	FALSE	FALSE	FALSE	FALSE	FALSE	FALSE	FALSE	FALSE	FALSE	FALSE	FALSE
P31930	UQCRC1	3.25	2.25	TRUE	TRUE	FALSE	TRUE	TRUE	TRUE	TRUE	FALSE	FALSE	FALSE	FALSE	FALSE
Q8TCN5	ZNF507	0	2.25	FALSE	FALSE	FALSE	FALSE	FALSE	FALSE	FALSE	FALSE	FALSE	FALSE	FALSE	FALSE
O43776	NARS	0	2.25	FALSE	FALSE	FALSE	FALSE	FALSE	FALSE	FALSE	FALSE	FALSE	FALSE	FALSE	FALSE
Q12815	TROAP	0	2.25	FALSE	FALSE	FALSE	FALSE	FALSE	FALSE	FALSE	FALSE	FALSE	FALSE	FALSE	FALSE
Q9H4B6	SAV1	0	2.25	FALSE	FALSE	FALSE	FALSE	FALSE	FALSE	FALSE	FALSE	FALSE	FALSE	FALSE	FALSE
Q96F44	TRIM11	0	2.25	FALSE	FALSE	FALSE	FALSE	FALSE	FALSE	FALSE	FALSE	FALSE	FALSE	FALSE	FALSE
Q8IXJ6	SIRT2	0	2	FALSE	FALSE	FALSE	FALSE	FALSE	FALSE	FALSE	FALSE	FALSE	FALSE	FALSE	FALSE
Q13418	ILK	0	2	FALSE	FALSE	FALSE	FALSE	FALSE	FALSE	FALSE	FALSE	FALSE	FALSE	FALSE	FALSE
P54652	HSPA2	2.75	2	FALSE	FALSE	FALSE	TRUE	FALSE	FALSE	FALSE	FALSE	FALSE	FALSE	TRUE	FALSE
Q9VVR2	BORA	0	2	FALSE	FALSE	FALSE	FALSE	FALSE	FALSE	FALSE	FALSE	FALSE	FALSE	FALSE	FALSE
Q8IWA4	MFN1	0	2	TRUE	FALSE	FALSE	FALSE	FALSE	TRUE	FALSE	FALSE	FALSE	FALSE	FALSE	FALSE
Q504T8	MIDN	0	2	FALSE	FALSE	FALSE	FALSE	FALSE	FALSE	FALSE	FALSE	FALSE	FALSE	FALSE	FALSE
P07954	FH	0	2	FALSE	FALSE	FALSE	FALSE	FALSE	FALSE	FALSE	FALSE	FALSE	FALSE	FALSE	FALSE
Q13627	DYRK1A	0	2	FALSE	FALSE	FALSE	FALSE	FALSE	FALSE	FALSE	FALSE	FALSE	FALSE	FALSE	FALSE
Q8TEY7	USP33	0	1.75	FALSE	FALSE	FALSE	FALSE	FALSE	FALSE	FALSE	FALSE	FALSE	FALSE	FALSE	FALSE
Q96FZ2	C3orf37	0	1.75	FALSE	FALSE	FALSE	FALSE	FALSE	FALSE	FALSE	FALSE	FALSE	FALSE	FALSE	FALSE
O15111	CHUK	2.5	1.75	FALSE	FALSE	FALSE	FALSE	TRUE	FALSE	FALSE	FALSE	TRUE	TRUE	FALSE	FALSE
Q86YD1	PTOV1	0	1.75	FALSE	FALSE	FALSE	FALSE	FALSE	FALSE	FALSE	FALSE	FALSE	FALSE	FALSE	FALSE
Q9H7D7	WDR26	2	1.75	FALSE	FALSE	FALSE	FALSE	FALSE	FALSE	FALSE	FALSE	FALSE	FALSE	FALSE	FALSE
Q9UHC1	MLH3	0	1.75	FALSE	FALSE	FALSE	FALSE	FALSE	FALSE	FALSE	FALSE	FALSE	FALSE	FALSE	FALSE
Q15047	SETDB1	0	1.75	FALSE	FALSE	FALSE	FALSE	FALSE	FALSE	FALSE	FALSE	FALSE	FALSE	FALSE	FALSE
Q8N960	CEP120	11.5	1.5	FALSE	FALSE	FALSE	FALSE	FALSE	FALSE	FALSE	FALSE	FALSE	FALSE	FALSE	FALSE
Q9UQ88	CDK11A	0	1.5	FALSE	FALSE	FALSE	FALSE	FALSE	FALSE	FALSE	FALSE	FALSE	FALSE	FALSE	FALSE
Q9NVV0	TMEM38B	0	1.5	FALSE	FALSE	FALSE	FALSE	FALSE	FALSE	FALSE	FALSE	FALSE	FALSE	FALSE	FALSE
Q4AC94	C2CD3	10	1.5	FALSE	FALSE	FALSE	FALSE	FALSE	FALSE	FALSE	FALSE	FALSE	FALSE	FALSE	FALSE
Q9BXC9	BBS2	2	1.5	FALSE	FALSE	FALSE	FALSE	FALSE	FALSE	FALSE	FALSE	FALSE	FALSE	FALSE	FALSE
P07737	PFN1	0	1.5	FALSE	TRUE	FALSE	FALSE	FALSE	FALSE	FALSE	FALSE	TRUE	FALSE	FALSE	FALSE
O14734	ACOT8	3.25	0	FALSE	FALSE	FALSE	FALSE	FALSE	FALSE	FALSE	FALSE	FALSE	FALSE	FALSE	FALSE
O14965	AURKA	2.25	0	FALSE	FALSE	FALSE	FALSE	FALSE	FALSE	FALSE	FALSE	FALSE	FALSE	FALSE	FALSE
O14966	RAB7L1	1.75	0	FALSE	FALSE	FALSE	FALSE	FALSE	FALSE	FALSE	FALSE	FALSE	FALSE	FALSE	FALSE
O15127	SCAMP2	1.5	0	FALSE	FALSE	FALSE	FALSE	FALSE	FALSE	FALSE	FALSE	FALSE	FALSE	FALSE	FALSE
O60749	SNX2	4.5	0	FALSE	FALSE	FALSE	FALSE	FALSE	FALSE	FALSE	FALSE	FALSE	FALSE	FALSE	FALSE
O75330	HMMR	12.5	0	FALSE	FALSE	FALSE	FALSE	FALSE	FALSE	FALSE	FALSE	FALSE	FALSE	FALSE	FALSE
O94967	WDR47	2.5	0	FALSE	FALSE	FALSE	FALSE	FALSE	FALSE	FALSE	FALSE	FALSE	FALSE	FALSE	FALSE
P03886	ND1	2.5	0	TRUE	TRUE	FALSE	TRUE	TRUE	TRUE	TRUE	FALSE	FALSE	FALSE	FALSE	FALSE
P04818	TYMS	2.75	0	FALSE	FALSE	FALSE	FALSE	FALSE	FALSE	FALSE	FALSE	FALSE	FALSE	FALSE	FALSE
P07741	APRT	4	0	FALSE	FALSE	FALSE	FALSE	FALSE	FALSE	FALSE	FALSE	FALSE	FALSE	FALSE	FALSE
P13645	KRT10	75.75	0	FALSE	FALSE	FALSE	FALSE	FALSE	FALSE	FALSE	FALSE	FALSE	FALSE	FALSE	FALSE
P19525	EIF2AK2	9	0	FALSE	FALSE	FALSE	FALSE	TRUE	FALSE	FALSE	FALSE	FALSE	FALSE	FALSE	FALSE
P23258	TUBG1	14.25	0	FALSE	FALSE	FALSE	FALSE	FALSE	FALSE	FALSE	FALSE	FALSE	FALSE	FALSE	FALSE
P25685	DNAJB1	2.5	0	FALSE	FALSE	FALSE	FALSE	FALSE	FALSE	FALSE	FALSE	FALSE	FALSE	FALSE	FALSE
P35908	KRT2	29.75	0	FALSE	FALSE	FALSE	FALSE	FALSE	FALSE	FALSE	FALSE	FALSE	FALSE	FALSE	FALSE
P48553	TRAPPC10	2	0	FALSE	FALSE	FALSE	FALSE	FALSE	FALSE	FALSE	FALSE	FALSE	FALSE	FALSE	FALSE
P48651	PTDSS1	2.75	0	FALSE	FALSE	FALSE	FALSE	FALSE	FALSE	FALSE	FALSE	FALSE	FALSE	FALSE	FALSE
P51530	DNA2	4	0	FALSE	FALSE	FALSE	FALSE	FALSE	FALSE	FALSE	FALSE	FALSE	FALSE	FALSE	FALSE
P53004	BLVRA	12.25	0	FALSE	FALSE	FALSE	FALSE	FALSE	FALSE	FALSE	FALSE	FALSE	FALSE	FALSE	FALSE
P53621	COPA	40.25	0	FALSE	FALSE	FALSE	FALSE	FALSE	FALSE	FALSE	FALSE	FALSE	FALSE	FALSE	FALSE
P61006	RAB8A	4.75	0	FALSE	TRUE	FALSE	FALSE	FALSE	TRUE	FALSE	FALSE	FALSE	FALSE	FALSE	FALSE
P68371	TUBB4B	19.5	0	TRUE	TRUE	FALSE	TRUE	TRUE	TRUE	TRUE	FALSE	TRUE	FALSE	FALSE	FALSE
Q02750	MAP2K1	4	0	FALSE	FALSE	FALSE	FALSE	TRUE	TRUE	FALSE	FALSE	TRUE	FALSE	FALSE	FALSE
Q06323	PSME1	2.5	0	FALSE	FALSE	FALSE	FALSE	FALSE	FALSE	FALSE	FALSE	FALSE	FALSE	FALSE	FALSE
Q13885	TUBB2A	21	0	TRUE	TRUE	FALSE	TRUE	TRUE	TRUE	TRUE	FALSE	TRUE	FALSE	FALSE	FALSE
Q14679	TTLL4	2.25	0	FALSE	FALSE	FALSE	FALSE	FALSE	FALSE	FALSE	FALSE	FALSE	FALSE	FALSE	FALSE
Q15386	UBE3C	1.5	0	FALSE	FALSE	FALSE	FALSE	FALSE	FALSE	FALSE	FALSE	FALSE	FALSE	FALSE	FALSE
Q15907	RAB11B	11.5	0	FALSE	FALSE	FALSE	FALSE	FALSE	FALSE	FALSE	FALSE	FALSE	FALSE	FALSE	FALSE
Q15942	ZYX	12.75	0	FALSE	FALSE	FALSE	FALSE	FALSE	FALSE	FALSE	FALSE	FALSE	FALSE	FALSE	FALSE
Q16352	INA	3.5	0	FALSE	FALSE	FALSE	FALSE	FALSE	FALSE	FALSE	FALSE	FALSE	FALSE	FALSE	FALSE
Q16527	CSRP2	1.75	0	FALSE	FALSE	FALSE	FALSE	FALSE	FALSE	FALSE	FALSE	FALSE	FALSE	FALSE	FALSE
Q2KHM9	KIAA0753	10	0	FALSE	FALSE	FALSE	FALSE	FALSE	FALSE	FALSE	FALSE	FALSE	FALSE	FALSE	FALSE
Q49A88	CCDC14	15	0	FALSE	FALSE	FALSE	FALSE	FALSE	FALSE	FALSE	FALSE	FALSE	FALSE	FALSE	FALSE
Q5T5Y3	CAMSAP1	2	0	FALSE	FALSE	FALSE	FALSE	FALSE	FALSE	FALSE	FALSE	FALSE	FALSE	FALSE	FALSE
Q5T7B8	KIF24	6.5	0	FALSE	FALSE	FALSE	FALSE	FALSE	FALSE	FALSE	FALSE	FALSE	FALSE	FALSE	FALSE
Q5T9S5	CCDC18	2.5	0	FALSE	FALSE	FALSE	FALSE	FALSE	FALSE	FALSE	FALSE	FALSE	FALSE	FALSE	FALSE
Q66GS9	CEP135	13	0	FALSE	FALSE	FALSE	FALSE	FALSE	FALSE	FALSE	FALSE	FALSE	FALSE	FALSE	FALSE
Q6ZTW0	TPGS1	45.5	0	FALSE	FALSE	FALSE	FALSE	FALSE	FALSE	FALSE	FALSE	FALSE	FALSE	FALSE	FALSE
Q86YN1	DOLPP1	10.75	0	FALSE	FALSE	FALSE	FALSE	FALSE	FALSE	FALSE	FALSE	FALSE	FALSE	FALSE	FALSE
Q8IUZ0	LRRC49	49	0	FALSE	FALSE	FALSE	FALSE	FALSE	FALSE	FALSE	FALSE	FALSE	FALSE	FALSE	FALSE
Q8N4C6	NIN	1.75	0	FALSE	FALSE	FALSE	FALSE	FALSE	FALSE	FALSE	FALSE	FALSE	FALSE	FALSE	FALSE
Q8N6V9	TEX9	2	0	FALSE	FALSE	FALSE	FALSE	FALSE	FALSE	FALSE	FALSE	FALSE	FALSE	FALSE	FALSE
Q8NEU8	APPL2	4.5	0	FALSE	FALSE	FALSE	FALSE	FALSE	FALSE	FALSE	FALSE	FALSE	FALSE	FALSE	FALSE
Q8NF37	LPCAT1	1.5	0	FALSE	FALSE	FALSE	FALSE	FALSE	FALSE	FALSE	FALSE	FALSE	FALSE	FALSE	FALSE
Q8TD31	CCHCR1	2.25	0	FALSE	FALSE	FALSE	FALSE	FALSE	FALSE	FALSE	FALSE	FALSE	FALSE	FALSE	FALSE
Q8TEP8	CEP192	19	0	FALSE	FALSE	FALSE	FALSE	FALSE	FALSE	FALSE	FALSE	FALSE	FALSE	FALSE	FALSE
Q96DN5	WDR67	9.5	0	FALSE	FALSE	FALSE	FALSE	FALSE	FALSE	FALSE	FALSE	FALSE	FALSE	FALSE	FALSE
Q96NL6	SCLT1	2.25	0	FALSE	FALSE	FALSE	FALSE	FALSE	FALSE	FALSE	FALSE	FALSE	FALSE	FALSE	FALSE
Q96R06	SPAG5	33.75	0	FALSE	FALSE	FALSE	FALSE	FALSE	FALSE	FALSE	FALSE	FALSE	FALSE	FALSE	FALSE
Q99871	HAUS7	7.5	0	FALSE	FALSE	FALSE	FALSE	FALSE	FALSE	FALSE	FALSE	FALSE	FALSE	FALSE	FALSE
Q99986	VRK1	8.25	0	FALSE	FALSE	FALSE	FALSE	FALSE	FALSE	FALSE	FALSE	FALSE	FALSE	FALSE	FALSE
Q9BQT8	SLC25A21	2	0	FALSE	FALSE	FALSE	FALSE	FALSE	FALSE	FALSE	FALSE	FALSE	FALSE	FALSE	FALSE
Q9C0D2	KIAA1731	7	0	FALSE	FALSE	FALSE	FALSE	FALSE	FALSE	FALSE	FALSE	FALSE	FALSE	FALSE	FALSE
Q9H2V7	SPNS1	3.75	0	FALSE	FALSE	FALSE	FALSE	FALSE	FALSE	FALSE	FALSE	FALSE	FALSE	FALSE	FALSE
Q9H6J7	C11orf49	17.5	0	FALSE	FALSE	FALSE	FALSE	FALSE	FALSE	FALSE	FALSE	FALSE	FALSE	FALSE	FALSE
Q9H8Y8	GORASP2	1.75	0	FALSE	FALSE	FALSE	FALSE	FALSE	FALSE	FALSE	FALSE	FALSE	FALSE	FALSE	FALSE
Q9NSV4	DIAPH3	25	0	FALSE	FALSE	FALSE	FALSE	FALSE	FALSE	FALSE	FALSE	FALSE	FALSE	FALSE	FALSE
Q9NZ09	UBAP1	1.5	0	FALSE	FALSE	FALSE	FALSE	FALSE	FALSE	FALSE	FALSE	FALSE	FALSE	FALSE	FALSE
Q9UBE0	SAE1	5.75	0	FALSE	FALSE	FALSE	FALSE	FALSE	FALSE	FALSE	FALSE	FALSE	FALSE	FALSE	FALSE
Q9UG01	IFT172	11	0	FALSE	FALSE	FALSE	FALSE	FALSE	FALSE	FALSE	FALSE	FALSE	FALSE	FALSE	FALSE
Q9UK41	VPS28	5.5	0	FALSE	FALSE	FALSE	FALSE	FALSE	FALSE	FALSE	FALSE	FALSE	FALSE	FALSE	FALSE
Q9Y478	PRKAB1	2.5	0	FALSE	FALSE	FALSE	FALSE	FALSE	FALSE	FALSE	FALSE	FALSE	FALSE	FALSE	FALSE
Q9Y4I1	MYO5A	2.25	0	FALSE	FALSE	FALSE	FALSE	FALSE	FALSE	FALSE	FALSE	FALSE	FALSE	FALSE	FALSE

## Sheet: Supp. Table 2 Visualization
PreyGene	DMSO	MG132	KEGG:05012 (Parkinson disease)	KEGG:05014 (Amyotrophic lateral sclerosis)	KEGG:03050 (Proteasome)	KEGG:05020 (Prion disease)	KEGG:05010 (Alzhiemer disease)	KEGG:05022 (Pathways of neurodegeneration)	KEGG:05016 (Huntington disease)	KEGG:05017 (Spinocerebellar ataxia)	KEGG:05132 (Salmonella infection)	KEGG:05169 (Epstein-Barr virus infection)	KEGG:04213 (Longevity regulating pathway)	KEGG:04540 (Gap junction)
TUBB	0	198.75	TRUE	TRUE	FALSE	TRUE	TRUE	TRUE	TRUE	FALSE	TRUE	FALSE	FALSE	TRUE
DYNC1H1	0	108.75	FALSE	FALSE	FALSE	FALSE	FALSE	FALSE	FALSE	FALSE	TRUE	FALSE	FALSE	FALSE
PSMC4	0	96.75	TRUE	TRUE	TRUE	TRUE	TRUE	TRUE	TRUE	TRUE	FALSE	TRUE	FALSE	FALSE
TUBA1C	0	80.75	TRUE	TRUE	FALSE	TRUE	TRUE	TRUE	TRUE	FALSE	TRUE	FALSE	FALSE	TRUE
PSMC3	0	78.25	TRUE	TRUE	TRUE	TRUE	TRUE	TRUE	TRUE	TRUE	FALSE	TRUE	FALSE	FALSE
PSMD2	0	71.25	TRUE	TRUE	TRUE	TRUE	TRUE	TRUE	TRUE	TRUE	FALSE	TRUE	FALSE	FALSE
TUBA1A	21.5	67.5	TRUE	TRUE	FALSE	TRUE	TRUE	TRUE	TRUE	FALSE	TRUE	FALSE	FALSE	TRUE
PSMC2	0	60.25	TRUE	TRUE	TRUE	TRUE	TRUE	TRUE	TRUE	TRUE	FALSE	TRUE	FALSE	FALSE
CALM2	90.25	59.75	TRUE	FALSE	FALSE	FALSE	TRUE	TRUE	FALSE	FALSE	FALSE	FALSE	FALSE	FALSE
TUBB4A	0	54.75	TRUE	TRUE	FALSE	TRUE	TRUE	TRUE	TRUE	FALSE	TRUE	FALSE	FALSE	TRUE
POLR2B	0	53.5	FALSE	FALSE	FALSE	FALSE	FALSE	FALSE	TRUE	FALSE	FALSE	FALSE	FALSE	FALSE
TUBB2B	0	42.25	TRUE	TRUE	FALSE	TRUE	TRUE	TRUE	TRUE	FALSE	TRUE	FALSE	FALSE	TRUE
PSMA2	0	37.25	TRUE	TRUE	TRUE	TRUE	TRUE	TRUE	TRUE	TRUE	FALSE	FALSE	FALSE	FALSE
PSMB2	3.25	34.25	TRUE	TRUE	TRUE	TRUE	TRUE	TRUE	TRUE	TRUE	FALSE	FALSE	FALSE	FALSE
PSMD3	34	32.25	TRUE	TRUE	TRUE	TRUE	TRUE	TRUE	TRUE	TRUE	FALSE	TRUE	FALSE	FALSE
PSMD1	0	29.75	TRUE	TRUE	TRUE	TRUE	TRUE	TRUE	TRUE	TRUE	FALSE	TRUE	FALSE	FALSE
TUBB6	0	27.75	TRUE	TRUE	FALSE	TRUE	TRUE	TRUE	TRUE	FALSE	TRUE	FALSE	FALSE	TRUE
PSMB1	0	26.25	TRUE	TRUE	TRUE	TRUE	TRUE	TRUE	TRUE	TRUE	FALSE	FALSE	FALSE	FALSE
SQSTM1	0	20.5	FALSE	TRUE	FALSE	FALSE	FALSE	TRUE	FALSE	FALSE	FALSE	FALSE	FALSE	FALSE
PSMC6	0	19.5	TRUE	TRUE	TRUE	TRUE	TRUE	TRUE	TRUE	TRUE	FALSE	TRUE	FALSE	FALSE
PSMD6	0	16.25	TRUE	TRUE	TRUE	TRUE	TRUE	TRUE	TRUE	TRUE	FALSE	TRUE	FALSE	FALSE
SPG11	1.5	11.75	FALSE	TRUE	FALSE	FALSE	FALSE	TRUE	FALSE	FALSE	FALSE	FALSE	FALSE	FALSE
SRSF3	12	11.75	FALSE	TRUE	FALSE	FALSE	FALSE	FALSE	FALSE	FALSE	FALSE	FALSE	FALSE	FALSE
PSMB6	0	11.25	TRUE	TRUE	TRUE	TRUE	TRUE	TRUE	TRUE	TRUE	FALSE	FALSE	FALSE	FALSE
PSMD8	2	11.25	TRUE	TRUE	TRUE	TRUE	TRUE	TRUE	TRUE	TRUE	FALSE	TRUE	FALSE	FALSE
NCOR2	0	8.5	FALSE	FALSE	FALSE	FALSE	FALSE	FALSE	FALSE	FALSE	FALSE	TRUE	FALSE	FALSE
VPS16	3	7.5	FALSE	FALSE	FALSE	FALSE	FALSE	FALSE	FALSE	FALSE	TRUE	FALSE	FALSE	FALSE
IRAK1	0	6.75	FALSE	FALSE	FALSE	FALSE	FALSE	FALSE	FALSE	FALSE	TRUE	TRUE	FALSE	FALSE
RPTOR	0	6.25	FALSE	FALSE	FALSE	FALSE	FALSE	FALSE	FALSE	FALSE	FALSE	FALSE	TRUE	FALSE
VPS18	2.25	6	FALSE	FALSE	FALSE	FALSE	FALSE	FALSE	FALSE	FALSE	TRUE	FALSE	FALSE	FALSE
UBE2L3	5.5	5.5	TRUE	FALSE	FALSE	FALSE	FALSE	TRUE	FALSE	FALSE	FALSE	FALSE	FALSE	FALSE
DNM2	11.25	5.5	FALSE	FALSE	FALSE	FALSE	FALSE	FALSE	FALSE	FALSE	TRUE	FALSE	FALSE	FALSE
PRKACA	6.25	5.25	TRUE	FALSE	FALSE	TRUE	FALSE	FALSE	FALSE	FALSE	FALSE	FALSE	TRUE	TRUE
VPS33A	0	5	FALSE	FALSE	FALSE	FALSE	FALSE	FALSE	FALSE	FALSE	TRUE	FALSE	FALSE	FALSE
MFN2	0	4.75	TRUE	FALSE	FALSE	FALSE	FALSE	TRUE	FALSE	FALSE	FALSE	FALSE	FALSE	FALSE
CDK4	0	4.75	FALSE	FALSE	FALSE	FALSE	FALSE	FALSE	FALSE	FALSE	FALSE	TRUE	FALSE	FALSE
UQCR10	4.75	4.25	TRUE	TRUE	FALSE	TRUE	TRUE	TRUE	TRUE	FALSE	FALSE	FALSE	FALSE	FALSE
IDE	2.75	4	FALSE	FALSE	FALSE	FALSE	TRUE	FALSE	FALSE	FALSE	FALSE	FALSE	FALSE	FALSE
ACTR3	0	3.75	FALSE	FALSE	FALSE	FALSE	FALSE	FALSE	FALSE	FALSE	TRUE	FALSE	FALSE	FALSE
MTOR	0	3.75	FALSE	TRUE	FALSE	FALSE	TRUE	TRUE	TRUE	TRUE	FALSE	FALSE	TRUE	FALSE
KLC2	9.5	3.75	TRUE	TRUE	FALSE	TRUE	TRUE	TRUE	TRUE	FALSE	TRUE	FALSE	FALSE	FALSE
NUP43	0	3.75	FALSE	TRUE	FALSE	FALSE	FALSE	FALSE	FALSE	FALSE	FALSE	FALSE	FALSE	FALSE
ATF6	0	3.5	TRUE	TRUE	FALSE	FALSE	TRUE	TRUE	FALSE	FALSE	FALSE	FALSE	FALSE	FALSE
NRAS	0	3.5	FALSE	FALSE	FALSE	FALSE	TRUE	TRUE	FALSE	FALSE	FALSE	FALSE	TRUE	TRUE
NUP37	0	3.25	FALSE	TRUE	FALSE	FALSE	FALSE	FALSE	FALSE	FALSE	FALSE	FALSE	FALSE	FALSE
UBQLN2	0	3.25	FALSE	TRUE	FALSE	FALSE	FALSE	FALSE	FALSE	FALSE	FALSE	FALSE	FALSE	FALSE
PIK3R1	0	3	FALSE	FALSE	FALSE	TRUE	TRUE	FALSE	FALSE	TRUE	FALSE	TRUE	TRUE	FALSE
DYNC1LI1	0	3	FALSE	FALSE	FALSE	FALSE	FALSE	FALSE	FALSE	FALSE	TRUE	FALSE	FALSE	FALSE
SIRT1	0	3	FALSE	FALSE	FALSE	FALSE	FALSE	FALSE	FALSE	FALSE	FALSE	FALSE	TRUE	FALSE
DYNC2H1	0	3	FALSE	FALSE	FALSE	FALSE	FALSE	FALSE	FALSE	FALSE	TRUE	FALSE	FALSE	FALSE
GLE1	0	3	FALSE	TRUE	FALSE	FALSE	FALSE	FALSE	FALSE	FALSE	FALSE	FALSE	FALSE	FALSE
PSMD7	0	2.5	TRUE	TRUE	TRUE	TRUE	TRUE	TRUE	TRUE	TRUE	FALSE	TRUE	FALSE	FALSE
UQCRC1	3.25	2.25	TRUE	TRUE	FALSE	TRUE	TRUE	TRUE	TRUE	FALSE	FALSE	FALSE	FALSE	FALSE
HSPA2	2.75	2	FALSE	FALSE	FALSE	TRUE	FALSE	FALSE	FALSE	FALSE	FALSE	FALSE	TRUE	FALSE
MFN1	0	2	TRUE	FALSE	FALSE	FALSE	FALSE	TRUE	FALSE	FALSE	FALSE	FALSE	FALSE	FALSE
CHUK	2.5	1.75	FALSE	FALSE	FALSE	FALSE	TRUE	FALSE	FALSE	FALSE	TRUE	TRUE	FALSE	FALSE
PFN1	0	1.5	FALSE	TRUE	FALSE	FALSE	FALSE	FALSE	FALSE	FALSE	TRUE	FALSE	FALSE	FALSE
ND1	2.5	0	TRUE	TRUE	FALSE	TRUE	TRUE	TRUE	TRUE	FALSE	FALSE	FALSE	FALSE	FALSE
EIF2AK2	9	0	FALSE	FALSE	FALSE	FALSE	TRUE	FALSE	FALSE	FALSE	FALSE	FALSE	FALSE	FALSE
RAB8A	4.75	0	FALSE	TRUE	FALSE	FALSE	FALSE	TRUE	FALSE	FALSE	FALSE	FALSE	FALSE	FALSE
TUBB4B	19.5	0	TRUE	TRUE	FALSE	TRUE	TRUE	TRUE	TRUE	FALSE	TRUE	FALSE	FALSE	FALSE
MAP2K1	4	0	FALSE	FALSE	FALSE	FALSE	TRUE	TRUE	FALSE	FALSE	TRUE	FALSE	FALSE	FALSE
TUBB2A	21	0	TRUE	TRUE	FALSE	TRUE	TRUE	TRUE	TRUE	FALSE	TRUE	FALSE	FALSE	FALSE

## Sheet: Supp. Table 3
Supplementary Table 3. Reagents used in this study
PRIMARY ANTIBODIES
Antibody	Species	Company	Product No.	Notes
Anti-α-tubulin	Mouse Monoclonal (DM1A)	Sigma	T6199	1:5000 (IF); 1:10000 (WB)
Anti-γ-tubulin	Mouse Monoclonal (GTU-88)	Sigma	T6557	1:1000 (IF)
Anti-AZI1(CEP131)	Rabbit Polyclonal	Abcam	ab84864	1:1000 (IF); 1:1000 (WB)
Anti-CCDC14	Rabbit Polyclonal	GeneTex	GTX120754	1:500 (IF); 1:500 (WB)
Anti-CCNF	Rabbit Polyclonal	Santa Cruz	sc-952	1:1000 (WB)
Anti-CETN2	Mouse Monoclonal (20H5)	Millipore	04-1624	1:1000 (IF)
Anti-CEP72	Rabbit Polyclonal	Proteintech	19928-1-AP	1:250 (IF)
Anti-CEP97	Rabbit polyclonal	Bethyl	A301-945A	1:1000 (IF); 1:500 (WB)
Anti-CEP120	Rat polyclonal	Betleja et al., 2018		1:5000 (IF)
Anti-CEP135	Rabbit Polyclonal	Bird and Hyman, 2008		1:1000 (IF)
Anti-CEP192	Rabbit Polyclonal	Bethyl	A302-324A	1:500 (IF)
Anti-CEP215 (CDK5RAP2)	Rabbit Polyclonal	Bethyl	IHC-00063	1:500 (IF)
Anti-CEP290	Rabbit Polyclonal	Novus Biologicals	NB100-86991	1:500 (IF); 1:500 (WB)
Anti-CP110	Rabbit polyclonal	Proteintech	12780-1-AP	1:1000 (IF); 1:1000 (WB)
Anti-Dynein HC	Mouse Monoclonal (C-5)	Santa Cruz	sc-514579	1:250 (IF)
Anti-Dynein IC1/2	Mouse Monoclonal (74-1)	Santa Cruz	sc-13524	1:250 (IF)
Anti-FLAG	Rabbit Polyclonal	Sigma	F7425	1:300 (IF)
Anti-FLAG	Mouse Monoclonal (M2)	Sigma	F3165	1:1000 (IF); 1:1000 (WB)
Anti-FGFR1OP (FOP)	Rabbit Polyclonal	Proteintech	11343-1-AP	1:250 (IF)
Anti-GAPDH	Rabbit Polyclonal	Sigma	G9545	1:1500 (WB)
Anti-GFP	Mouse Monoclonal (7.1 and 13.1)	Roche	11.814.460.001	1:2000 (WB)
Anti-GFP	Goat Polyclonal	Homemade		1:2000 (IF); 1:5000 (WB)
Anti-HAP1	Mouse Monoclonal (G-3)	Santa Cruz	sc-166245	1:250 (IF)
Anti-HAUS6	Rabbit Polyclonal	Lawo et al., 2009		1:500 (IF)
Anti-HDAC6	Rabbit polyclonal	Millipore	07-732	1:250 (IF)
Anti-Histone H3 K4me3	Mouse Monoclonal (MAb-152-050)	Diagenode	C15200152	1:1000 (WB)
Anti-Histone H3 acetyl K27	Rabbit polyclonal	Abcam	ab4729	1:1000 (WB)
Anti-HSP27	Mouse Monoclonal (F-4)	Santa Cruz	sc-13132	1:1000 (WB)
Anti-p-HSP27	Mouse Monoclonal (B-3)	Santa Cruz	sc-166693	1:1000 (IF); 1:1000 (WB)
Anti-p-HSP27	Rabbit Polyclonal	Cell Signaling	9709	1:500 (WB)
Anti-HSP40 (DNAJB1)	Rabbit Polyclonal	Cell Signaling	4868	1:500 (WB)
Anti-HSP40 (DNAJC7)	Rabbit Polyclonal	Abcam	ab179830	1:500 (WB)
Anti-HSP70/HSC70	Mouse Monoclonal (W27)	Santa Cruz	sc-24	1:250 (IF): 1:1000 (WB)
Anti-HSP90	Rabbit Monoclonal (C45G5)	Cell Signaling	4877	1:1000 (WB)
Anti-Ki67	Rabbit Monoclonal (SP6)	Abcam	ab16667	1:500 (IF); 1:200 (WB)
Anti-KIAA0753	Rabbit Polyclonal	Abcam	ab121736	1:500 (IF); 1:500 (WB)
Anti-MIB1	Rabbit Polyclonal	Sigma	M5948	1:500 (IF); 1:500 (WB)
Anti-mono- and poly-ubiquitinylated conjugates	Mouse Monoclonal (FK2)	Enzo	BML-PW8810-0100	1:1000 (IF)
Anti-NEDD1	Rabbit Monclonal (H-300)	Santa Cruz	SC-67263	1:500 (IF)
Anti-OFD1	Rabbit Polyclonal	Sigma-Atlas	HPA031103-100UL	1:1000 (IF)
Anti-p21	Mouse Monoclonal (F-5)	Santa Cruz	sc-6246	1:500 (WB)
Anti-p38α/β	Mouse Monoclonal (A-12)	Santa Cruz	sc-7972	1:500 (WB)
Anti-p-p38	Mouse Monoclonal (E-1)	Santa Cruz	sc-166182	1:500 (WB)
Anti-p53	Mouse Monoclonal (DO-1)	Santa Cruz	sc-126	1:500 (WB)
Anti-p62 (SQSTM)	Mouse Monoclonal (2C11)	Abcam	ab56416	1:1000 (IF); 1:3000 (WB)
Anti-PCM1	Rabbit Polyclonal	Bethyl	A301-149A	1:500 (WB)
Anti-PCM1	Goat Polyclonal	Santa Cruz	sc-50164	1:1000 (IF)
Anti-pericentrin	Rabbit Polyclonal	Abcam	ab4448	1:500 (IF)
Anti-PIBF1 (CEP90)	Rabbit Polyclonal	Proteintech	14413-1-AP	1:500 (IF)
Anti-polyglutamylation modification (GT335)	Mouse Monoclonal (GT335)	Adipogen	AG-20B-0020-C100	1:1000 (IF)
Anti-SAS6	Mouse Monoclonal (91.390.21)	Santa Cruz	sc-81431	1:300 (IF)
Anti-STIL	Rabbit Polyclonal	Abcam	ab89314	1:300 (IF)
Anti-Talpid3	Rabbit Polyclonal	Proteintech	24421-1-AP	1:500 (IF); 1:500 (WB)
Anti-USP33	Rabbit Polyclonal	Bethyl	A300-925A	1:250 (WB)
Anti-Vimentin	Mouse Monoclonal (V9)	Sigma	V6389	1:5000 (IF)
References
Betleja, E. et al. A novel Cep120-dependent mechanism inhibits centriole maturation in quiescent cells. eLife. 7:e35439 (2018).
Bird, A.W. & Hyman, A.A. Building a spindle of the correct length in human cells requires the interaction between TPX2 and Aurora A. J Cell Biol. 182, 289-30 (2008).
Lawo, S. et al. HAUS, the 8-subunit human Augmin complex, regulates centrosome and spindle integrity. Curr Biol. 19, 816-26 (2009).
SECONDARY ANTIBODIES
Antibody	Species	Company	Product No.	Notes
Alexa Fluor 647 Phalloidin	labelled peptide/protein	Invitrogen	A22287	IF (1:500)
anti-goat Alexa 488/594/647	donkey	Life Technologies	A-11055/A-11058/A-21447	IF (1:1000)
anti-mouse Alexa 488/594/647	donkey	Life Technologies	A-21202/A-21203/A-31571	IF (1:1000)
anti-rabbit Alexa488/594/647	donkey	Life Technologies	A-21206/A-21207/A-31573	IF (1:1000)
anti-rat Alexa594	donkey	Life Technologies	A-21209	IF (1:1000)
anti-Streptavidin Alexa594	donkey	Life Technologies	S-11227	IF (1:1000)
anti-rabbit IRDye 800CW	goat	LI-COR	926-32211	WB (1:5000)
anti-mouse IRDye 680RD	goat	LI-COR	926-68070	WB (1:10000)
anti-Streptavidin IRDye 680RD	goat	LI-COR	926-68079	WB (1:10000)
siRNAs
Target	ID	Source	Catalog No.	Sequence
Control	Luciferase GL2 Duplex siRNA	Dharmacon	D-001100-01-20	CGUACGCGGAAUACUUCGA
CP110	CP110 ID: s18786 Silencer Select siRNA	Ambion / ThermoFisher	4392420	GCAAAACCAGAAUACGAGA
	CP110 ID: s18787 Silencer Select siRNA	Ambion / ThermoFisher	4392420	CAAGCGGACUCACUCCAUA
CEP97	CEP97 ID: s35888 Silencer Select siRNA	Ambion / ThermoFisher	4392420	GGAAUAAGGAAAGCUCAA
	CEP97 ID: s35889 Silencer Select siRNA	Ambion / ThermoFisher	4392420	GCAAACGAUUAAUACAGUU
CEP290	CEP290 ID: s37024 Silencer Select siRNA	Ambion / ThermoFisher	4392420	GAUACUCGGUUUUUACGUA
	CEP290 ID: s37025 Silencer Select siRNA	Ambion / ThermoFisher	4392420	CACUUACGGACUUCGUUAA
CCNF	CCNF ID: s2527 Silencer Select siRNA	Ambion / ThermoFisher	4392420	GGAUAAACCUAUGCAUACA
	CCNF ID: s2528 Silencer Select siRNA	Ambion / ThermoFisher	4392420	GGCUGUCAGUAAACAACAA
USP33	USP33 ID: s22872 Silencer Select siRNA	Ambion / ThermoFisher	4427037	CCUUACCACUCUUCGAGUA
	USP33 ID: s22873 Silencer Select siRNA	Ambion / ThermoFisher	4427037	GUAGUAACCUUGCAAGAUU
HSP27	HSP27 ID: s194537 Silencer Select siRNA	Ambion / ThermoFisher	4427037	GCCGCCAAGUAAAGCCUUA
	HSP27 ID: s194538 Silencer Select siRNA	Ambion / ThermoFisher	4427037	GCUGCAAAAUCCGAUGAGA
	HSP27 ID: s6991 Silencer Select siRNA	Ambion / ThermoFisher	4427037	GCGUGUCCCUGGAUGUCAA
KIAA0753	ON-TARGETplus siRNA Human KIAA0753 #17	Dharmacon	J-021263-17	AGAAACGGAAUGUGCGUAA
	ON-TARGETplus siRNA Human KIAA0753 #18	Dharmacon	J-021263-18	CGAAGACAGUGGAUCGCAA
	ON-TARGETplus siRNA Human KIAA0753 #19	Dharmacon	J-021263-19	GUCAGUAAACACAGCGAAA
	ON-TARGETplus siRNA Human KIAA0753 #20	Dharmacon	J-021263-20	GCAACUUGGCGAUCCGAUA
PIBF1	Custom siRNA	Dharmacon	Custom	GCAGCUGACAGAGACAUAUdTdT
Talpid3	Talpid3 ID: s18909 Silencer Select siRNA	Ambion / ThermoFisher	4392420	GGUAAAGUCAAUAAGAACAtt
	Talpid3 ID: s218910 Silencer Select siRNA	Ambion / ThermoFisher	4392420	GUGAUUAGGAUGUCCCAUAtt
PCM1	PCM1 ID: s10128 Silencer Select siRNA	Ambion / ThermoFisher	4427037	CAAAGACUCCACAUACGUU
MUTAGENESIS PRIMERS
CP110 siRNA resistant	s18786; forward	ccttctcctttattgatgcaGaaTcaAaaCacAagGcagcagatgg
CP110 siRNA resistant	s18786; reverse	tgcatcaataaaggagaagggttttttaca
CP110 siRNA resistant	s18787; forward	ctggaaacaatgctgtctcaGgcAgaTtcCctTcaCacttcaaatt
CP110 siRNA resistant	s18787; reverse	tgagacagcattgtttccagcaaactagag
CP110 Δ67-70	Forward	agcagaaagcacttgatgtacaggttaaca
CP110 Δ67-74	Forward	agcagaaagcacttgatgtaaagaaagctt
CP110 Δ67-78	Forward	agcagaaagcacttgatgtactgactcgtg
CP110 Δ67-82	Forward	agcagaaagcacttgatgtaaggaagaaag
CP110 Δ67-82	Reverse	tacatcaagtgctttctgcttttcttgttg
CP110 R586A,L588A	Forward	acagttttgagaaagttaaaGCgagaGCtgatttagata
CP110 R586A,L588A	Reverse	tttaactttctcaaaactgttatccaaaaa
HSP27 siRNA resistant	s6991; forward	cacactgcggaccgctggcgAgtCtcActCgaCgtTaaccacttcg
HSP27 siRNA resistant	s6991; reverse	cgccagcggtccgcagtgtgccggatctcc
HSP27 siRNA resistant	s194537/8; forward	cagcttgggggcccagaagcagctaagtcggacgaaactgcagccaagtacc
HSP27 siRNA resistant	s194537/8; reverse	gcttctgggcccccaagctgggcccgcgac
