# Supplementary material for: Aggresome assembly at the centrosome is driven by CP110–CEP97–CEP290 and centriolar satellites
Source: Nat Cell Biol. 2022 Apr 11;24(4):483–96. doi: 10.1038/s41556-022-00869-0 (PMC9033585; doi:10.1038/s41556-022-00869-0)
Supplement: Source Data Fig. 1 — Statistical source data. [file 41556_2022_869_MOESM4_ESM.xlsx]

## Sheet: Legend
Source Data - numerial data, cell numbers and statistical analysis

## Sheet: Fig. 1c
At least 100 cells per rep	% Cells forming an aggresome
	REP1		REP2		REP3
	%	Count	%	Count	%	Count	MEAN	SD
Unt.	2.6	3/114	1.5	3/200	3.1	4/127	2.4	0.818535
DMSO	2.8	3/108	5.5	11/200	2.2	4/180	3.5	1.75784
MG132	78.6	81/103	89	178/200	87.4	90/103	85	5.6
BZ	73.5	97/132	82	164/200	66.7	70/105	74.0667	7.66572
two-tailed unpaired Student’s t-test
comparison	p value
Untreated_DMSO	0.3882	ns
Untreaded_MG132	1.5e-05	****
Untreated_BZ	8.7e-05	****

## Sheet: Fig. 1h
Marker1_Marker2	Pearson co-efficient		Sample	N
pHSP27_PCM1	0.836		pHSP27_PCM1	58
pHSP27_PCM1	0.773		p62_pHSP27	16
pHSP27_PCM1	0.779		p62_PCM1	32
pHSP27_PCM1	0.809		pHSP27_PIBF1	16
pHSP27_PCM1	0.768		p62_CP110	16
pHSP27_PCM1	0.864		pHSP27_CEP135	14
pHSP27_PCM1	0.706		CEP135_PCM1	14
pHSP27_PCM1	0.798
pHSP27_PCM1	0.771
pHSP27_PCM1	0.786
pHSP27_PCM1	0.661
pHSP27_PCM1	0.779
pHSP27_PCM1	0.795
pHSP27_PCM1	0.721
pHSP27_PCM1	0.831
pHSP27_PCM1	0.793
pHSP27_PCM1	0.808
pHSP27_PCM1	0.834
pHSP27_PCM1	0.852
pHSP27_PCM1	0.803
pHSP27_PCM1	0.86
pHSP27_PCM1	0.815
pHSP27_PCM1	0.835
pHSP27_PCM1	0.888
pHSP27_PCM1	0.844
pHSP27_PCM1	0.806
pHSP27_PCM1	0.865
pHSP27_PCM1	0.794
p62_pHSP27	0.744
p62_pHSP27	0.713
p62_pHSP27	0.774
p62_pHSP27	0.522
p62_pHSP27	0.761
p62_pHSP27	0.531
p62_pHSP27	0.751
p62_pHSP27	0.752
p62_pHSP27	0.621
p62_pHSP27	0.813
p62_pHSP27	0.777
p62_pHSP27	0.644
p62_pHSP27	0.667
p62_pHSP27	0.722
p62_pHSP27	0.796
p62_pHSP27	0.592
p62_PCM1	0.687
p62_PCM1	0.686
p62_PCM1	0.808
p62_PCM1	0.78
p62_PCM1	0.683
p62_PCM1	0.416
p62_PCM1	0.778
p62_PCM1	0.668
p62_PCM1	0.716
p62_PCM1	0.657
p62_PCM1	0.758
p62_PCM1	0.703
p62_PCM1	0.826
p62_PCM1	0.687
p62_PCM1	0.816
p62_PCM1	0.61
pHSP27_PIBF1	0.818
pHSP27_PIBF1	0.754
pHSP27_PIBF1	0.739
pHSP27_PIBF1	0.763
pHSP27_PIBF1	0.681
pHSP27_PIBF1	0.73
pHSP27_PIBF1	0.808
pHSP27_PIBF1	0.76
pHSP27_PIBF1	0.744
pHSP27_PIBF1	0.738
pHSP27_PIBF1	0.764
pHSP27_PIBF1	0.82
pHSP27_PIBF1	0.828
pHSP27_PIBF1	0.83
pHSP27_PIBF1	0.821
pHSP27_PIBF1	0.797
pHSP27_PCM1	0.872
pHSP27_PCM1	0.799
pHSP27_PCM1	0.763
pHSP27_PCM1	0.74
pHSP27_PCM1	0.713
pHSP27_PCM1	0.828
pHSP27_PCM1	0.807
pHSP27_PCM1	0.833
pHSP27_PCM1	0.827
pHSP27_PCM1	0.785
pHSP27_PCM1	0.816
pHSP27_PCM1	0.853
pHSP27_PCM1	0.755
pHSP27_PCM1	0.854
pHSP27_PCM1	0.712
pHSP27_PCM1	0.836
p62_CP110	0.562
p62_CP110	0.533
p62_CP110	0.449
p62_CP110	0.6
p62_CP110	0.525
p62_CP110	0.498
p62_CP110	0.507
p62_CP110	0.486
p62_CP110	0.514
p62_CP110	0.551
p62_CP110	0.339
p62_CP110	0.419
p62_CP110	0.383
p62_CP110	0.446
p62_CP110	0.471
p62_CP110	0.492
p62_PCM1	0.736
p62_PCM1	0.68
p62_PCM1	0.619
p62_PCM1	0.759
p62_PCM1	0.713
p62_PCM1	0.694
p62_PCM1	0.701
p62_PCM1	0.593
p62_PCM1	0.692
p62_PCM1	0.696
p62_PCM1	0.624
p62_PCM1	0.625
p62_PCM1	0.534
p62_PCM1	0.776
p62_PCM1	0.779
p62_PCM1	0.724
pHSP27_CEP135	0.308
pHSP27_CEP135	0.307
pHSP27_CEP135	0.538
pHSP27_CEP135	0.246
pHSP27_CEP135	0.458
pHSP27_CEP135	0.374
pHSP27_CEP135	0.581
pHSP27_CEP135	0.562
pHSP27_CEP135	0.449
pHSP27_CEP135	0.357
pHSP27_CEP135	0.309
pHSP27_CEP135	0.36
pHSP27_CEP135	0.567
pHSP27_CEP135	0.37
pHSP27_PCM1	0.649
pHSP27_PCM1	0.687
pHSP27_PCM1	0.793
pHSP27_PCM1	0.657
pHSP27_PCM1	0.806
pHSP27_PCM1	0.804
pHSP27_PCM1	0.845
pHSP27_PCM1	0.751
pHSP27_PCM1	0.672
pHSP27_PCM1	0.841
pHSP27_PCM1	0.731
pHSP27_PCM1	0.786
pHSP27_PCM1	0.826
pHSP27_PCM1	0.812
CEP135_PCM1	0.082
CEP135_PCM1	0.139
CEP135_PCM1	0.373
CEP135_PCM1	0.138
CEP135_PCM1	0.274
CEP135_PCM1	0.175
CEP135_PCM1	0.443
CEP135_PCM1	0.461
CEP135_PCM1	0.212
CEP135_PCM1	0.206
CEP135_PCM1	0.093
CEP135_PCM1	0.155
CEP135_PCM1	0.409
CEP135_PCM1	0.197
