# Supplementary material for: Aggresome assembly at the centrosome is driven by CP110–CEP97–CEP290 and centriolar satellites
Source: Nat Cell Biol. 2022 Apr 11;24(4):483–96. doi: 10.1038/s41556-022-00869-0 (PMC9033585; doi:10.1038/s41556-022-00869-0)
Supplement: Source Data Fig. 2 — Statistical source data. [file 41556_2022_869_MOESM5_ESM.xlsx]

## Sheet: Legend
Source Data - numerial data, cell numbers and statistical analysis
Column name	Description
Marker1_Marker2	protein pair analyzed
Pearson co-efficient	Pearson correlation co-efficient for the indicated protein pair
Replicate	replicate number
Sample	unique sample identifier per experiment
Area (pixels^2)	area of object in pixels squared
Image	image analyzed
Object	object number identified per image
Parent Object	object containing child objects (ex. A cell area containing satellite objects)
Satellite Area	satellite object area in pixels squared
Position x	satellite x co-ordinate
Position y	satellite y co-ordinate
Centre x	cell centrosome x co-ordinate
Centre y	cell centrosome y co-ordinate
Normalized x	satellite x co-ordinate normalized to cell centrosome
Normalized y	satellite y co-ordinate normalized to cell centrosome
Satellite type	satellite 'inner' or 'outer'
Number of cells / N	number of cells analyzed per sample
Integrated PCM1 Intensity	total PCM1 intensity per object
Integrated PCM1 Intensity bckgnd sub	total PCM1 intensity per object after subtracting non-specific PCM1 signal
Normalized PCM1 Intensity per cell	integrated PCM1 intensity bckgnd sub normalized by the number of cells in the sample
Normalized PCM1 Intensity rescaled	normalized PCM1 intensity scaled by 1000 to facilitate plotting

## Sheet: Fig. 2b
Replicate	Sample	Area (pixels^2)		Rep	Sample	N		Kruskal-Wallis ANOVA with a post-hoc Dunn test to assess pairwise differences
one	WT_CHXMG132	1		one	WT_CHXMG132	227		comparison	Z.stat	P.adj
one	WT_CHXMG132	1		one	WT_CHX	228		WT_DMSO - WT_MG132	-31.8415	5.18122e-222	****
one	WT_CHXMG132	1		one	WT_MG132	301		WT_CHXMG132 - WT_MG132	-30.612	8.47995e-206	****
one	WT_CHXMG132	1		one	WT_DMSO	287		WT_CHXMG132 - WT_DMSO	0.135682	0.669054	ns
one	WT_CHXMG132	1		two	WT_CHXMG132	210
one	WT_CHXMG132	1		two	WT_CHX	231
one	WT_CHXMG132	1		two	WT_MG132	329
one	WT_CHXMG132	1		two	WT_DMSO	206
one	WT_CHXMG132	1
one	WT_CHXMG132	1
one	WT_CHXMG132	1
one	WT_CHXMG132	1
one	WT_CHXMG132	1
one	WT_CHXMG132	1
one	WT_CHXMG132	1
one	WT_CHXMG132	1
one	WT_CHXMG132	1
one	WT_CHXMG132	1
one	WT_CHXMG132	1
one	WT_CHXMG132	1
one	WT_CHXMG132	1
one	WT_CHXMG132	1
one	WT_CHXMG132	1
one	WT_CHXMG132	1
one	WT_CHXMG132	1
one	WT_CHXMG132	1
one	WT_CHXMG132	1
one	WT_CHXMG132	1
one	WT_CHXMG132	1
one	WT_CHXMG132	1
one	WT_CHXMG132	1
one	WT_CHXMG132	1
one	WT_CHXMG132	1
one	WT_CHXMG132	1
one	WT_CHXMG132	1
one	WT_CHXMG132	1
one	WT_CHXMG132	1
one	WT_CHXMG132	1
one	WT_CHXMG132	1
one	WT_CHXMG132	1
one	WT_CHXMG132	1
one	WT_CHXMG132	1
one	WT_CHXMG132	1
one	WT_CHXMG132	1
one	WT_CHXMG132	1
one	WT_CHXMG132	1
one	WT_CHXMG132	1
one	WT_CHXMG132	1
one	WT_CHXMG132	1
one	WT_CHXMG132	1
one	WT_CHXMG132	1
one	WT_CHXMG132	1
one	WT_CHXMG132	1
one	WT_CHXMG132	1
one	WT_CHXMG132	1
one	WT_CHXMG132	1
one	WT_CHXMG132	1
one	WT_CHXMG132	1
one	WT_CHXMG132	1
one	WT_CHXMG132	1
one	WT_CHXMG132	1
one	WT_CHXMG132	1
one	WT_CHXMG132	1
one	WT_CHXMG132	1
one	WT_CHXMG132	1
one	WT_CHXMG132	1
one	WT_CHXMG132	1
one	WT_CHXMG132	1
one	WT_CHXMG132	1
one	WT_CHXMG132	1
one	WT_CHXMG132	1
one	WT_CHXMG132	1
one	WT_CHXMG132	1
one	WT_CHXMG132	1
one	WT_CHXMG132	1
one	WT_CHXMG132	1
one	WT_CHXMG132	1
one	WT_CHXMG132	1
one	WT_CHXMG132	1
one	WT_CHXMG132	1
one	WT_CHXMG132	1
one	WT_CHXMG132	1
one	WT_CHXMG132	1
one	WT_CHXMG132	1
one	WT_CHXMG132	1
one	WT_CHXMG132	1
one	WT_CHXMG132	1
one	WT_CHXMG132	1
one	WT_CHXMG132	1
one	WT_CHXMG132	1
one	WT_CHXMG132	1
one	WT_CHXMG132	1
one	WT_CHXMG132	1
one	WT_CHXMG132	1
one	WT_CHXMG132	1
one	WT_CHXMG132	1
one	WT_CHXMG132	1
one	WT_CHXMG132	1
one	WT_CHXMG132	1
one	WT_CHXMG132	1
one	WT_CHXMG132	1
one	WT_CHXMG132	1
one	WT_CHXMG132	1
one	WT_CHXMG132	1
one	WT_CHXMG132	1
one	WT_CHXMG132	1
one	WT_CHXMG132	1
one	WT_CHXMG132	1
one	WT_CHXMG132	1
one	WT_CHXMG132	1
one	WT_CHXMG132	1
one	WT_CHXMG132	1
one	WT_CHXMG132	1
one	WT_CHXMG132	1
one	WT_CHXMG132	1
one	WT_CHXMG132	1
one	WT_CHXMG132	1
one	WT_CHXMG132	1
one	WT_CHXMG132	1
one	WT_CHXMG132	1
one	WT_CHXMG132	1
one	WT_CHXMG132	1
one	WT_CHXMG132	1
one	WT_CHXMG132	1
one	WT_CHXMG132	1
one	WT_CHXMG132	1
one	WT_CHXMG132	1
one	WT_CHXMG132	1
one	WT_CHXMG132	1
one	WT_CHXMG132	1
one	WT_CHXMG132	1
one	WT_CHXMG132	1
one	WT_CHXMG132	1
one	WT_CHXMG132	1
one	WT_CHXMG132	1
one	WT_CHXMG132	1
one	WT_CHXMG132	1
one	WT_CHXMG132	1
one	WT_CHXMG132	1
one	WT_CHXMG132	1
one	WT_CHXMG132	1
one	WT_CHXMG132	1
one	WT_CHXMG132	1
one	WT_CHXMG132	1
one	WT_CHXMG132	1
one	WT_CHXMG132	1
one	WT_CHXMG132	1
one	WT_CHXMG132	1
one	WT_CHXMG132	1
one	WT_CHXMG132	1
one	WT_CHXMG132	1
one	WT_CHXMG132	1
one	WT_CHXMG132	1
one	WT_CHXMG132	1
one	WT_CHXMG132	1
one	WT_CHXMG132	1
one	WT_CHXMG132	1
one	WT_CHXMG132	1
one	WT_CHXMG132	1
one	WT_CHXMG132	1
one	WT_CHXMG132	1
one	WT_CHXMG132	1
one	WT_CHXMG132	1
one	WT_CHXMG132	1
one	WT_CHXMG132	1
one	WT_CHXMG132	1
one	WT_CHXMG132	1
one	WT_CHXMG132	1
one	WT_CHXMG132	1
one	WT_CHXMG132	1
one	WT_CHXMG132	1
one	WT_CHXMG132	1
one	WT_CHXMG132	1
one	WT_CHXMG132	1
one	WT_CHXMG132	1
one	WT_CHXMG132	1
one	WT_CHXMG132	1
one	WT_CHXMG132	1
one	WT_CHXMG132	1
one	WT_CHXMG132	1
one	WT_CHXMG132	1
one	WT_CHXMG132	1
one	WT_CHXMG132	1
one	WT_CHXMG132	1
one	WT_CHXMG132	1
one	WT_CHXMG132	1
one	WT_CHXMG132	1
one	WT_CHXMG132	1
one	WT_CHXMG132	1
one	WT_CHXMG132	1
one	WT_CHXMG132	1
one	WT_CHXMG132	1
one	WT_CHXMG132	1
one	WT_CHXMG132	1
one	WT_CHXMG132	1
one	WT_CHXMG132	1
one	WT_CHXMG132	1
one	WT_CHXMG132	1
one	WT_CHXMG132	1
one	WT_CHXMG132	1
one	WT_CHXMG132	1
one	WT_CHXMG132	1
one	WT_CHXMG132	1
one	WT_CHXMG132	1
one	WT_CHXMG132	1
one	WT_CHXMG132	1
one	WT_CHXMG132	1
one	WT_CHXMG132	1
one	WT_CHXMG132	1
one	WT_CHXMG132	1
one	WT_CHXMG132	1
one	WT_CHXMG132	1
one	WT_CHXMG132	1
one	WT_CHXMG132	1
one	WT_CHXMG132	1
one	WT_CHXMG132	1
one	WT_CHXMG132	1
one	WT_CHXMG132	1
one	WT_CHXMG132	1
one	WT_CHXMG132	1
one	WT_CHXMG132	1
one	WT_CHXMG132	1
one	WT_CHXMG132	1
one	WT_CHXMG132	1
one	WT_CHXMG132	1
one	WT_CHXMG132	1
one	WT_CHXMG132	1
one	WT_CHX	1
one	WT_CHX	1
one	WT_CHX	1
one	WT_CHX	1
one	WT_CHX	1
one	WT_CHX	1
one	WT_CHX	1
one	WT_CHX	1
one	WT_CHX	1
one	WT_CHX	1
one	WT_CHX	1
one	WT_CHX	1
one	WT_CHX	1
one	WT_CHX	1
one	WT_CHX	1
one	WT_CHX	1
one	WT_CHX	1
one	WT_CHX	1
one	WT_CHX	1
one	WT_CHX	1
one	WT_CHX	1
one	WT_CHX	1
one	WT_CHX	1
one	WT_CHX	1
one	WT_CHX	1
one	WT_CHX	1
one	WT_CHX	1
one	WT_CHX	1
one	WT_CHX	1
one	WT_CHX	1
one	WT_CHX	1
one	WT_CHX	1
one	WT_CHX	1
one	WT_CHX	1
one	WT_CHX	1
one	WT_CHX	1
one	WT_CHX	1
one	WT_CHX	1
one	WT_CHX	1
one	WT_CHX	1
one	WT_CHX	1
one	WT_CHX	1
one	WT_CHX	1
one	WT_CHX	1
one	WT_CHX	1
one	WT_CHX	1
one	WT_CHX	1
one	WT_CHX	1
one	WT_CHX	1
one	WT_CHX	1
one	WT_CHX	1
one	WT_CHX	1
one	WT_CHX	1
one	WT_CHX	1
one	WT_CHX	1
one	WT_CHX	1
one	WT_CHX	1
one	WT_CHX	1
one	WT_CHX	1
one	WT_CHX	1
one	WT_CHX	1
one	WT_CHX	1
one	WT_CHX	1
one	WT_CHX	1
one	WT_CHX	1
one	WT_CHX	1
one	WT_CHX	1
one	WT_CHX	1
one	WT_CHX	1
one	WT_CHX	1
one	WT_CHX	1
one	WT_CHX	1
one	WT_CHX	1
one	WT_CHX	1
one	WT_CHX	1
one	WT_CHX	1
one	WT_CHX	1
one	WT_CHX	1
one	WT_CHX	1
one	WT_CHX	1
one	WT_CHX	1
one	WT_CHX	1
one	WT_CHX	1
one	WT_CHX	1
one	WT_CHX	1
one	WT_CHX	1
one	WT_CHX	1
one	WT_CHX	1
one	WT_CHX	1
one	WT_CHX	1
one	WT_CHX	1
one	WT_CHX	1
one	WT_CHX	1
one	WT_CHX	1
one	WT_CHX	1
one	WT_CHX	1
one	WT_CHX	1
one	WT_CHX	1
one	WT_CHX	1
one	WT_CHX	1
one	WT_CHX	1
one	WT_CHX	1
one	WT_CHX	1
one	WT_CHX	1
one	WT_CHX	1
one	WT_CHX	1
one	WT_CHX	1
one	WT_CHX	1
one	WT_CHX	1
one	WT_CHX	1
one	WT_CHX	1
one	WT_CHX	1
one	WT_CHX	1
one	WT_CHX	1
one	WT_CHX	1
one	WT_CHX	1
one	WT_CHX	1
one	WT_CHX	1
one	WT_CHX	1
one	WT_CHX	1
one	WT_CHX	1
one	WT_CHX	1
one	WT_CHX	1
one	WT_CHX	1
one	WT_CHX	1
one	WT_CHX	1
one	WT_CHX	1
one	WT_CHX	1
one	WT_CHX	1
one	WT_CHX	1
one	WT_CHX	1
one	WT_CHX	1
one	WT_CHX	1
one	WT_CHX	1
one	WT_CHX	1
one	WT_CHX	1
one	WT_CHX	1
one	WT_CHX	1
one	WT_CHX	1
one	WT_CHX	1
one	WT_CHX	1
one	WT_CHX	1
one	WT_CHX	1
one	WT_CHX	1
one	WT_CHX	1
one	WT_CHX	1
one	WT_CHX	1
one	WT_CHX	1
one	WT_CHX	1
one	WT_CHX	1
one	WT_CHX	1
one	WT_CHX	1
one	WT_CHX	1
one	WT_CHX	1
one	WT_CHX	1
one	WT_CHX	1
one	WT_CHX	1
one	WT_CHX	1
one	WT_CHX	1
one	WT_CHX	1
one	WT_CHX	1
one	WT_CHX	1
one	WT_CHX	1
one	WT_CHX	1
one	WT_CHX	1
one	WT_CHX	1
one	WT_CHX	1
one	WT_CHX	1
one	WT_CHX	1
one	WT_CHX	1
one	WT_CHX	1
one	WT_CHX	1
one	WT_CHX	1
one	WT_CHX	1
one	WT_CHX	1
one	WT_CHX	1
one	WT_CHX	1
one	WT_CHX	1
one	WT_CHX	1
one	WT_CHX	1
one	WT_CHX	1
one	WT_CHX	1
one	WT_CHX	1
one	WT_CHX	1
one	WT_CHX	1
one	WT_CHX	1
one	WT_CHX	1
one	WT_CHX	1
one	WT_CHX	1
one	WT_CHX	1
one	WT_CHX	1
one	WT_CHX	1
one	WT_CHX	1
one	WT_CHX	1
one	WT_CHX	1
one	WT_CHX	1
one	WT_CHX	1
one	WT_CHX	1
one	WT_CHX	1
one	WT_CHX	1
one	WT_CHX	1
one	WT_CHX	7
one	WT_CHX	1
one	WT_CHX	1
one	WT_CHX	1
one	WT_CHX	1
one	WT_CHX	1
one	WT_CHX	1
one	WT_CHX	1
one	WT_CHX	1
one	WT_CHX	1
one	WT_CHX	1
one	WT_CHX	1
one	WT_CHX	1
one	WT_CHX	1
one	WT_CHX	1
one	WT_CHX	1
one	WT_CHX	1
one	WT_CHX	1
one	WT_CHX	1
one	WT_CHX	1
one	WT_CHX	1
one	WT_CHX	1
one	WT_CHX	1
one	WT_CHX	1
one	WT_CHX	1
one	WT_CHX	1
one	WT_CHX	1
one	WT_MG132	28
one	WT_MG132	126
one	WT_MG132	39
one	WT_MG132	29
one	WT_MG132	12
one	WT_MG132	1
one	WT_MG132	139
one	WT_MG132	218
one	WT_MG132	157
one	WT_MG132	258
one	WT_MG132	1
one	WT_MG132	1
one	WT_MG132	99
one	WT_MG132	15
one	WT_MG132	53
one	WT_MG132	30
one	WT_MG132	92
one	WT_MG132	196
one	WT_MG132	1
one	WT_MG132	326
one	WT_MG132	73
one	WT_MG132	97
one	WT_MG132	62
one	WT_MG132	176
one	WT_MG132	1
one	WT_MG132	1
one	WT_MG132	186
one	WT_MG132	1
one	WT_MG132	59
one	WT_MG132	169
one	WT_MG132	166
one	WT_MG132	68
one	WT_MG132	1
one	WT_MG132	16
one	WT_MG132	125
one	WT_MG132	133
one	WT_MG132	1
one	WT_MG132	158
one	WT_MG132	1
one	WT_MG132	1
one	WT_MG132	7
one	WT_MG132	300
one	WT_MG132	190
one	WT_MG132	18
one	WT_MG132	157
one	WT_MG132	1
one	WT_MG132	1
one	WT_MG132	2
one	WT_MG132	1
one	WT_MG132	196
one	WT_MG132	200
one	WT_MG132	1
one	WT_MG132	35
one	WT_MG132	235
one	WT_MG132	68
one	WT_MG132	1
one	WT_MG132	1
one	WT_MG132	1
one	WT_MG132	10
one	WT_MG132	28
one	WT_MG132	55
one	WT_MG132	125
one	WT_MG132	204
one	WT_MG132	150
one	WT_MG132	1
one	WT_MG132	321
one	WT_MG132	1
one	WT_MG132	19
one	WT_MG132	20
one	WT_MG132	67
one	WT_MG132	341
one	WT_MG132	61
one	WT_MG132	34
one	WT_MG132	1
one	WT_MG132	102
one	WT_MG132	55
one	WT_MG132	1
one	WT_MG132	58
one	WT_MG132	44
one	WT_MG132	39
one	WT_MG132	198
one	WT_MG132	129
one	WT_MG132	149
one	WT_MG132	1
one	WT_MG132	61
one	WT_MG132	100
one	WT_MG132	1
one	WT_MG132	60
one	WT_MG132	20
one	WT_MG132	151
one	WT_MG132	101
one	WT_MG132	45
one	WT_MG132	69
one	WT_MG132	81
one	WT_MG132	1
one	WT_MG132	57
one	WT_MG132	162
one	WT_MG132	98
one	WT_MG132	148
one	WT_MG132	19
one	WT_MG132	52
one	WT_MG132	18
one	WT_MG132	60
one	WT_MG132	37
one	WT_MG132	26
one	WT_MG132	151
one	WT_MG132	66
one	WT_MG132	95
one	WT_MG132	49
one	WT_MG132	226
one	WT_MG132	24
one	WT_MG132	23
one	WT_MG132	1
one	WT_MG132	1
one	WT_MG132	60
one	WT_MG132	1
one	WT_MG132	148
one	WT_MG132	1
one	WT_MG132	1
one	WT_MG132	1
one	WT_MG132	26
one	WT_MG132	50
one	WT_MG132	154
one	WT_MG132	114
one	WT_MG132	1
one	WT_MG132	1
one	WT_MG132	27
one	WT_MG132	115
one	WT_MG132	1
one	WT_MG132	43
one	WT_MG132	1
one	WT_MG132	1
one	WT_MG132	6
one	WT_MG132	205
one	WT_MG132	288
one	WT_MG132	125
one	WT_MG132	71
one	WT_MG132	105
one	WT_MG132	184
one	WT_MG132	1
one	WT_MG132	1
one	WT_MG132	84
one	WT_MG132	145
one	WT_MG132	64
one	WT_MG132	124
one	WT_MG132	46
one	WT_MG132	27
one	WT_MG132	32
one	WT_MG132	82
one	WT_MG132	22
one	WT_MG132	147
one	WT_MG132	157
one	WT_MG132	24
one	WT_MG132	1
one	WT_MG132	13
one	WT_MG132	1
one	WT_MG132	32
one	WT_MG132	100
one	WT_MG132	1
one	WT_MG132	96
one	WT_MG132	138
one	WT_MG132	1
one	WT_MG132	31
one	WT_MG132	106
one	WT_MG132	118
one	WT_MG132	98
one	WT_MG132	17
one	WT_MG132	190
one	WT_MG132	127
one	WT_MG132	16
one	WT_MG132	90
one	WT_MG132	317
one	WT_MG132	116
one	WT_MG132	144
one	WT_MG132	178
one	WT_MG132	18
one	WT_MG132	160
one	WT_MG132	1
one	WT_MG132	175
one	WT_MG132	152
one	WT_MG132	13
one	WT_MG132	16
one	WT_MG132	246
one	WT_MG132	53
one	WT_MG132	71
one	WT_MG132	64
one	WT_MG132	29
one	WT_MG132	116
one	WT_MG132	353
one	WT_MG132	65
one	WT_MG132	284
one	WT_MG132	150
one	WT_MG132	1
one	WT_MG132	234
one	WT_MG132	108
one	WT_MG132	139
one	WT_MG132	54
one	WT_MG132	67
one	WT_MG132	1
one	WT_MG132	88
one	WT_MG132	7
one	WT_MG132	73
one	WT_MG132	66
one	WT_MG132	155
one	WT_MG132	18
one	WT_MG132	182
one	WT_MG132	34
one	WT_MG132	26
one	WT_MG132	7
one	WT_MG132	1
one	WT_MG132	85
one	WT_MG132	34
one	WT_MG132	29
one	WT_MG132	185
one	WT_MG132	139
one	WT_MG132	312
one	WT_MG132	48
one	WT_MG132	46
one	WT_MG132	33
one	WT_MG132	1
one	WT_MG132	94
one	WT_MG132	93
one	WT_MG132	53
one	WT_MG132	1
one	WT_MG132	28
one	WT_MG132	184
one	WT_MG132	415
one	WT_MG132	94
one	WT_MG132	141
one	WT_MG132	1
one	WT_MG132	143
one	WT_MG132	74
one	WT_MG132	11
one	WT_MG132	68
one	WT_MG132	56
one	WT_MG132	161
one	WT_MG132	39
one	WT_MG132	299
one	WT_MG132	41
one	WT_MG132	219
one	WT_MG132	1
one	WT_MG132	1
one	WT_MG132	19
one	WT_MG132	28
one	WT_MG132	134
one	WT_MG132	78
one	WT_MG132	38
one	WT_MG132	137
one	WT_MG132	235
one	WT_MG132	134
one	WT_MG132	149
one	WT_MG132	31
one	WT_MG132	315
one	WT_MG132	191
one	WT_MG132	152
one	WT_MG132	99
one	WT_MG132	32
one	WT_MG132	19
one	WT_MG132	36
one	WT_MG132	1
one	WT_MG132	239
one	WT_MG132	111
one	WT_MG132	83
one	WT_MG132	22
one	WT_MG132	22
one	WT_MG132	175
one	WT_MG132	214
one	WT_MG132	50
one	WT_MG132	40
one	WT_MG132	13
one	WT_MG132	1
one	WT_MG132	37
one	WT_MG132	203
one	WT_MG132	152
one	WT_MG132	46
one	WT_MG132	185
one	WT_MG132	41
one	WT_MG132	28
one	WT_MG132	170
one	WT_MG132	42
one	WT_MG132	37
one	WT_MG132	76
one	WT_MG132	46
one	WT_MG132	4
one	WT_MG132	18
one	WT_MG132	123
one	WT_MG132	9
one	WT_MG132	31
one	WT_MG132	87
one	WT_MG132	239
one	WT_MG132	13
one	WT_MG132	1
one	WT_MG132	1
one	WT_MG132	8
one	WT_MG132	122
one	WT_MG132	119
one	WT_MG132	254
one	WT_MG132	1
one	WT_MG132	72
one	WT_MG132	39
one	WT_MG132	233
one	WT_DMSO	1
one	WT_DMSO	1
one	WT_DMSO	1
one	WT_DMSO	1
one	WT_DMSO	1
one	WT_DMSO	1
one	WT_DMSO	1
one	WT_DMSO	1
one	WT_DMSO	1
one	WT_DMSO	1
one	WT_DMSO	1
one	WT_DMSO	1
one	WT_DMSO	1
one	WT_DMSO	1
one	WT_DMSO	1
one	WT_DMSO	1
one	WT_DMSO	1
one	WT_DMSO	1
one	WT_DMSO	1
one	WT_DMSO	1
one	WT_DMSO	1
one	WT_DMSO	1
one	WT_DMSO	1
one	WT_DMSO	1
one	WT_DMSO	1
one	WT_DMSO	1
one	WT_DMSO	1
one	WT_DMSO	1
one	WT_DMSO	1
one	WT_DMSO	1
one	WT_DMSO	1
one	WT_DMSO	1
one	WT_DMSO	1
one	WT_DMSO	1
one	WT_DMSO	1
one	WT_DMSO	1
one	WT_DMSO	1
one	WT_DMSO	1
one	WT_DMSO	1
one	WT_DMSO	1
one	WT_DMSO	1
one	WT_DMSO	1
one	WT_DMSO	1
one	WT_DMSO	1
one	WT_DMSO	1
one	WT_DMSO	1
one	WT_DMSO	1
one	WT_DMSO	1
one	WT_DMSO	1
one	WT_DMSO	1
one	WT_DMSO	1
one	WT_DMSO	1
one	WT_DMSO	1
one	WT_DMSO	1
one	WT_DMSO	1
one	WT_DMSO	1
one	WT_DMSO	1
one	WT_DMSO	1
one	WT_DMSO	1
one	WT_DMSO	1
one	WT_DMSO	1
one	WT_DMSO	1
one	WT_DMSO	1
one	WT_DMSO	1
one	WT_DMSO	1
one	WT_DMSO	1
one	WT_DMSO	1
one	WT_DMSO	1
one	WT_DMSO	1
one	WT_DMSO	1
one	WT_DMSO	1
one	WT_DMSO	1
one	WT_DMSO	1
one	WT_DMSO	1
one	WT_DMSO	1
one	WT_DMSO	1
one	WT_DMSO	1
one	WT_DMSO	1
one	WT_DMSO	1
one	WT_DMSO	1
one	WT_DMSO	1
one	WT_DMSO	1
one	WT_DMSO	1
one	WT_DMSO	1
one	WT_DMSO	1
one	WT_DMSO	1
one	WT_DMSO	1
one	WT_DMSO	1
one	WT_DMSO	1
one	WT_DMSO	1
one	WT_DMSO	1
one	WT_DMSO	1
one	WT_DMSO	1
one	WT_DMSO	1
one	WT_DMSO	1
one	WT_DMSO	1
one	WT_DMSO	1
one	WT_DMSO	1
one	WT_DMSO	1
one	WT_DMSO	1
one	WT_DMSO	1
one	WT_DMSO	1
one	WT_DMSO	1
one	WT_DMSO	1
one	WT_DMSO	1
one	WT_DMSO	1
one	WT_DMSO	1
one	WT_DMSO	1
one	WT_DMSO	1
one	WT_DMSO	1
one	WT_DMSO	1
one	WT_DMSO	1
one	WT_DMSO	1
one	WT_DMSO	1
one	WT_DMSO	1
one	WT_DMSO	1
one	WT_DMSO	1
one	WT_DMSO	1
one	WT_DMSO	1
one	WT_DMSO	1
one	WT_DMSO	1
one	WT_DMSO	1
one	WT_DMSO	1
one	WT_DMSO	1
one	WT_DMSO	1
one	WT_DMSO	1
one	WT_DMSO	1
one	WT_DMSO	1
one	WT_DMSO	1
one	WT_DMSO	1
one	WT_DMSO	1
one	WT_DMSO	1
one	WT_DMSO	1
one	WT_DMSO	1
one	WT_DMSO	1
one	WT_DMSO	1
one	WT_DMSO	1
one	WT_DMSO	1
one	WT_DMSO	1
one	WT_DMSO	1
one	WT_DMSO	1
one	WT_DMSO	1
one	WT_DMSO	1
one	WT_DMSO	1
one	WT_DMSO	1
one	WT_DMSO	1
one	WT_DMSO	1
one	WT_DMSO	1
one	WT_DMSO	1
one	WT_DMSO	1
one	WT_DMSO	1
one	WT_DMSO	1
one	WT_DMSO	1
one	WT_DMSO	1
one	WT_DMSO	1
one	WT_DMSO	1
one	WT_DMSO	1
one	WT_DMSO	1
one	WT_DMSO	1
one	WT_DMSO	1
one	WT_DMSO	1
one	WT_DMSO	1
one	WT_DMSO	1
one	WT_DMSO	1
one	WT_DMSO	1
one	WT_DMSO	1
one	WT_DMSO	1
one	WT_DMSO	1
one	WT_DMSO	1
one	WT_DMSO	1
one	WT_DMSO	1
one	WT_DMSO	1
one	WT_DMSO	1
one	WT_DMSO	1
one	WT_DMSO	1
one	WT_DMSO	1
one	WT_DMSO	1
one	WT_DMSO	1
one	WT_DMSO	1
one	WT_DMSO	1
one	WT_DMSO	1
one	WT_DMSO	1
one	WT_DMSO	1
one	WT_DMSO	1
one	WT_DMSO	1
one	WT_DMSO	1
one	WT_DMSO	1
one	WT_DMSO	1
one	WT_DMSO	1
one	WT_DMSO	1
one	WT_DMSO	1
one	WT_DMSO	1
one	WT_DMSO	1
one	WT_DMSO	1
one	WT_DMSO	1
one	WT_DMSO	1
one	WT_DMSO	1
one	WT_DMSO	1
one	WT_DMSO	1
one	WT_DMSO	1
one	WT_DMSO	1
one	WT_DMSO	1
one	WT_DMSO	1
one	WT_DMSO	1
one	WT_DMSO	1
one	WT_DMSO	1
one	WT_DMSO	1
one	WT_DMSO	1
one	WT_DMSO	1
one	WT_DMSO	1
one	WT_DMSO	1
one	WT_DMSO	1
one	WT_DMSO	1
one	WT_DMSO	1
one	WT_DMSO	1
one	WT_DMSO	1
one	WT_DMSO	1
one	WT_DMSO	1
one	WT_DMSO	1
one	WT_DMSO	1
one	WT_DMSO	1
one	WT_DMSO	1
one	WT_DMSO	1
one	WT_DMSO	1
one	WT_DMSO	1
one	WT_DMSO	1
one	WT_DMSO	1
one	WT_DMSO	1
one	WT_DMSO	1
one	WT_DMSO	1
one	WT_DMSO	1
one	WT_DMSO	1
one	WT_DMSO	1
one	WT_DMSO	1
one	WT_DMSO	1
one	WT_DMSO	1
one	WT_DMSO	1
one	WT_DMSO	1
one	WT_DMSO	1
one	WT_DMSO	1
one	WT_DMSO	1
one	WT_DMSO	1
one	WT_DMSO	1
one	WT_DMSO	1
one	WT_DMSO	1
one	WT_DMSO	1
one	WT_DMSO	1
one	WT_DMSO	1
one	WT_DMSO	1
one	WT_DMSO	1
one	WT_DMSO	1
one	WT_DMSO	1
one	WT_DMSO	1
one	WT_DMSO	1
one	WT_DMSO	1
one	WT_DMSO	1
one	WT_DMSO	1
one	WT_DMSO	1
one	WT_DMSO	1
one	WT_DMSO	1
one	WT_DMSO	1
one	WT_DMSO	1
one	WT_DMSO	1
one	WT_DMSO	1
one	WT_DMSO	1
one	WT_DMSO	1
one	WT_DMSO	1
one	WT_DMSO	1
one	WT_DMSO	1
one	WT_DMSO	1
one	WT_DMSO	1
one	WT_DMSO	1
one	WT_DMSO	1
one	WT_DMSO	1
one	WT_DMSO	1
one	WT_DMSO	1
one	WT_DMSO	1
one	WT_DMSO	1
one	WT_DMSO	1
one	WT_DMSO	1
one	WT_DMSO	1
one	WT_DMSO	1
one	WT_DMSO	1
one	WT_DMSO	1
one	WT_DMSO	1
one	WT_DMSO	1
one	WT_DMSO	1
two	WT_CHXMG132	1
two	WT_CHXMG132	1
two	WT_CHXMG132	1
two	WT_CHXMG132	1
two	WT_CHXMG132	1
two	WT_CHXMG132	1
two	WT_CHXMG132	1
two	WT_CHXMG132	1
two	WT_CHXMG132	1
two	WT_CHXMG132	1
two	WT_CHXMG132	1
two	WT_CHXMG132	1
two	WT_CHXMG132	1
two	WT_CHXMG132	1
two	WT_CHXMG132	1
two	WT_CHXMG132	1
two	WT_CHXMG132	1
two	WT_CHXMG132	1
two	WT_CHXMG132	1
two	WT_CHXMG132	1
two	WT_CHXMG132	1
two	WT_CHXMG132	1
two	WT_CHXMG132	1
two	WT_CHXMG132	1
two	WT_CHXMG132	1
two	WT_CHXMG132	1
two	WT_CHXMG132	1
two	WT_CHXMG132	1
two	WT_CHXMG132	1
two	WT_CHXMG132	1
two	WT_CHXMG132	1
two	WT_CHXMG132	1
two	WT_CHXMG132	1
two	WT_CHXMG132	1
two	WT_CHXMG132	1
two	WT_CHXMG132	1
two	WT_CHXMG132	1
two	WT_CHXMG132	1
two	WT_CHXMG132	1
two	WT_CHXMG132	1
two	WT_CHXMG132	1
two	WT_CHXMG132	1
two	WT_CHXMG132	1
two	WT_CHXMG132	1
two	WT_CHXMG132	1
two	WT_CHXMG132	1
two	WT_CHXMG132	1
two	WT_CHXMG132	1
two	WT_CHXMG132	1
two	WT_CHXMG132	1
two	WT_CHXMG132	1
two	WT_CHXMG132	1
two	WT_CHXMG132	1
two	WT_CHXMG132	1
two	WT_CHXMG132	1
two	WT_CHXMG132	1
two	WT_CHXMG132	1
two	WT_CHXMG132	1
two	WT_CHXMG132	1
two	WT_CHXMG132	1
two	WT_CHXMG132	1
two	WT_CHXMG132	1
two	WT_CHXMG132	1
two	WT_CHXMG132	1
two	WT_CHXMG132	1
two	WT_CHXMG132	1
two	WT_CHXMG132	1
two	WT_CHXMG132	1
two	WT_CHXMG132	1
two	WT_CHXMG132	1
two	WT_CHXMG132	1
two	WT_CHXMG132	1
two	WT_CHXMG132	1
two	WT_CHXMG132	1
two	WT_CHXMG132	1
two	WT_CHXMG132	1
two	WT_CHXMG132	1
two	WT_CHXMG132	1
two	WT_CHXMG132	1
two	WT_CHXMG132	1
two	WT_CHXMG132	1
two	WT_CHXMG132	1
two	WT_CHXMG132	1
two	WT_CHXMG132	1
two	WT_CHXMG132	1
two	WT_CHXMG132	1
two	WT_CHXMG132	1
two	WT_CHXMG132	1
two	WT_CHXMG132	1
two	WT_CHXMG132	1
two	WT_CHXMG132	1
two	WT_CHXMG132	1
two	WT_CHXMG132	1
two	WT_CHXMG132	1
two	WT_CHXMG132	1
two	WT_CHXMG132	1
two	WT_CHXMG132	1
two	WT_CHXMG132	1
two	WT_CHXMG132	55
two	WT_CHXMG132	1
two	WT_CHXMG132	1
two	WT_CHXMG132	1
two	WT_CHXMG132	1
two	WT_CHXMG132	1
two	WT_CHXMG132	1
two	WT_CHXMG132	1
two	WT_CHXMG132	1
two	WT_CHXMG132	1
two	WT_CHXMG132	1
two	WT_CHXMG132	1
two	WT_CHXMG132	1
two	WT_CHXMG132	1
two	WT_CHXMG132	1
two	WT_CHXMG132	1
two	WT_CHXMG132	1
two	WT_CHXMG132	1
two	WT_CHXMG132	1
two	WT_CHXMG132	1
two	WT_CHXMG132	1
two	WT_CHXMG132	1
two	WT_CHXMG132	1
two	WT_CHXMG132	1
two	WT_CHXMG132	1
two	WT_CHXMG132	1
two	WT_CHXMG132	1
two	WT_CHXMG132	1
two	WT_CHXMG132	1
two	WT_CHXMG132	1
two	WT_CHXMG132	1
two	WT_CHXMG132	1
two	WT_CHXMG132	1
two	WT_CHXMG132	1
two	WT_CHXMG132	1
two	WT_CHXMG132	1
two	WT_CHXMG132	1
two	WT_CHXMG132	1
two	WT_CHXMG132	1
two	WT_CHXMG132	1
two	WT_CHXMG132	1
two	WT_CHXMG132	1
two	WT_CHXMG132	1
two	WT_CHXMG132	1
two	WT_CHXMG132	1
two	WT_CHXMG132	1
two	WT_CHXMG132	1
two	WT_CHXMG132	1
two	WT_CHXMG132	1
two	WT_CHXMG132	1
two	WT_CHXMG132	1
two	WT_CHXMG132	1
two	WT_CHXMG132	1
two	WT_CHXMG132	1
two	WT_CHXMG132	1
two	WT_CHXMG132	1
two	WT_CHXMG132	1
two	WT_CHXMG132	54
two	WT_CHXMG132	1
two	WT_CHXMG132	1
two	WT_CHXMG132	1
two	WT_CHXMG132	1
two	WT_CHXMG132	1
two	WT_CHXMG132	1
two	WT_CHXMG132	1
two	WT_CHXMG132	1
two	WT_CHXMG132	1
two	WT_CHXMG132	1
two	WT_CHXMG132	1
two	WT_CHXMG132	1
two	WT_CHXMG132	1
two	WT_CHXMG132	1
two	WT_CHXMG132	1
two	WT_CHXMG132	1
two	WT_CHXMG132	1
two	WT_CHXMG132	1
two	WT_CHXMG132	1
two	WT_CHXMG132	1
two	WT_CHXMG132	1
two	WT_CHXMG132	1
two	WT_CHXMG132	1
two	WT_CHXMG132	1
two	WT_CHXMG132	1
two	WT_CHXMG132	1
two	WT_CHXMG132	1
two	WT_CHXMG132	1
two	WT_CHXMG132	1
two	WT_CHXMG132	1
two	WT_CHXMG132	1
two	WT_CHXMG132	1
two	WT_CHXMG132	1
two	WT_CHXMG132	1
two	WT_CHXMG132	1
two	WT_CHXMG132	1
two	WT_CHXMG132	1
two	WT_CHXMG132	1
two	WT_CHXMG132	1
two	WT_CHXMG132	1
two	WT_CHXMG132	1
two	WT_CHXMG132	1
two	WT_CHXMG132	1
two	WT_CHXMG132	1
two	WT_CHXMG132	1
two	WT_CHXMG132	1
two	WT_CHXMG132	1
two	WT_CHXMG132	1
two	WT_CHXMG132	1
two	WT_CHXMG132	1
two	WT_CHXMG132	1
two	WT_CHXMG132	1
two	WT_CHXMG132	1
two	WT_CHXMG132	1
two	WT_CHX	1
two	WT_CHX	1
two	WT_CHX	1
two	WT_CHX	1
two	WT_CHX	1
two	WT_CHX	1
two	WT_CHX	1
two	WT_CHX	1
two	WT_CHX	1
two	WT_CHX	1
two	WT_CHX	1
two	WT_CHX	1
two	WT_CHX	1
two	WT_CHX	1
two	WT_CHX	1
two	WT_CHX	1
two	WT_CHX	1
two	WT_CHX	1
two	WT_CHX	1
two	WT_CHX	1
two	WT_CHX	1
two	WT_CHX	1
two	WT_CHX	1
two	WT_CHX	1
two	WT_CHX	1
two	WT_CHX	1
two	WT_CHX	1
two	WT_CHX	1
two	WT_CHX	1
two	WT_CHX	1
two	WT_CHX	1
two	WT_CHX	1
two	WT_CHX	1
two	WT_CHX	1
two	WT_CHX	1
two	WT_CHX	1
two	WT_CHX	1
two	WT_CHX	1
two	WT_CHX	1
two	WT_CHX	1
two	WT_CHX	1
two	WT_CHX	1
two	WT_CHX	1
two	WT_CHX	1
two	WT_CHX	1
two	WT_CHX	1
two	WT_CHX	1
two	WT_CHX	1
two	WT_CHX	1
two	WT_CHX	1
two	WT_CHX	1
two	WT_CHX	1
two	WT_CHX	1
two	WT_CHX	1
two	WT_CHX	1
two	WT_CHX	1
two	WT_CHX	1
two	WT_CHX	1
two	WT_CHX	1
two	WT_CHX	1
two	WT_CHX	1
two	WT_CHX	1
two	WT_CHX	1
two	WT_CHX	1
two	WT_CHX	1
two	WT_CHX	1
two	WT_CHX	1
two	WT_CHX	1
two	WT_CHX	1
two	WT_CHX	1
two	WT_CHX	1
two	WT_CHX	1
two	WT_CHX	1
two	WT_CHX	1
two	WT_CHX	1
two	WT_CHX	1
two	WT_CHX	1
two	WT_CHX	1
two	WT_CHX	1
two	WT_CHX	1
two	WT_CHX	1
two	WT_CHX	1
two	WT_CHX	1
two	WT_CHX	1
two	WT_CHX	1
two	WT_CHX	1
two	WT_CHX	1
two	WT_CHX	1
two	WT_CHX	1
two	WT_CHX	1
two	WT_CHX	1
two	WT_CHX	1
two	WT_CHX	1
two	WT_CHX	1
two	WT_CHX	1
two	WT_CHX	1
two	WT_CHX	1
two	WT_CHX	1
two	WT_CHX	1
two	WT_CHX	1
two	WT_CHX	1
two	WT_CHX	1
two	WT_CHX	1
two	WT_CHX	1
two	WT_CHX	1
two	WT_CHX	1
two	WT_CHX	1
two	WT_CHX	1
two	WT_CHX	1
two	WT_CHX	1
two	WT_CHX	1
two	WT_CHX	1
two	WT_CHX	1
two	WT_CHX	1
two	WT_CHX	1
two	WT_CHX	1
two	WT_CHX	1
two	WT_CHX	1
two	WT_CHX	1
two	WT_CHX	1
two	WT_CHX	1
two	WT_CHX	1
two	WT_CHX	1
two	WT_CHX	1
two	WT_CHX	1
two	WT_CHX	1
two	WT_CHX	1
two	WT_CHX	1
two	WT_CHX	1
two	WT_CHX	1
two	WT_CHX	1
two	WT_CHX	1
two	WT_CHX	1
two	WT_CHX	1
two	WT_CHX	1
two	WT_CHX	1
two	WT_CHX	1
two	WT_CHX	1
two	WT_CHX	1
two	WT_CHX	1
two	WT_CHX	1
two	WT_CHX	1
two	WT_CHX	1
two	WT_CHX	1
two	WT_CHX	1
two	WT_CHX	1
two	WT_CHX	1
two	WT_CHX	1
two	WT_CHX	1
two	WT_CHX	1
two	WT_CHX	1
two	WT_CHX	1
two	WT_CHX	1
two	WT_CHX	1
two	WT_CHX	1
two	WT_CHX	1
two	WT_CHX	1
two	WT_CHX	1
two	WT_CHX	1
two	WT_CHX	1
two	WT_CHX	1
two	WT_CHX	1
two	WT_CHX	1
two	WT_CHX	1
two	WT_CHX	1
two	WT_CHX	1
two	WT_CHX	1
two	WT_CHX	1
two	WT_CHX	1
two	WT_CHX	1
two	WT_CHX	1
two	WT_CHX	1
two	WT_CHX	1
two	WT_CHX	1
two	WT_CHX	1
two	WT_CHX	1
two	WT_CHX	1
two	WT_CHX	1
two	WT_CHX	1
two	WT_CHX	1
two	WT_CHX	1
two	WT_CHX	1
two	WT_CHX	1
two	WT_CHX	1
two	WT_CHX	1
two	WT_CHX	1
two	WT_CHX	1
two	WT_CHX	1
two	WT_CHX	1
two	WT_CHX	1
two	WT_CHX	1
two	WT_CHX	1
two	WT_CHX	1
two	WT_CHX	1
two	WT_CHX	1
two	WT_CHX	1
two	WT_CHX	1
two	WT_CHX	1
two	WT_CHX	1
two	WT_CHX	1
two	WT_CHX	1
two	WT_CHX	1
two	WT_CHX	1
two	WT_CHX	1
two	WT_CHX	1
two	WT_CHX	1
two	WT_CHX	1
two	WT_CHX	1
two	WT_CHX	1
two	WT_CHX	1
two	WT_CHX	1
two	WT_CHX	1
two	WT_CHX	1
two	WT_CHX	1
two	WT_CHX	1
two	WT_CHX	1
two	WT_CHX	1
two	WT_CHX	1
two	WT_CHX	1
two	WT_CHX	1
two	WT_CHX	1
two	WT_CHX	1
two	WT_CHX	1
two	WT_CHX	1
two	WT_CHX	1
two	WT_CHX	1
two	WT_CHX	1
two	WT_CHX	1
two	WT_CHX	1
two	WT_CHX	1
two	WT_CHX	1
two	WT_DMSO	1
two	WT_DMSO	1
two	WT_DMSO	1
two	WT_DMSO	1
two	WT_DMSO	1
two	WT_DMSO	1
two	WT_DMSO	1
two	WT_DMSO	1
two	WT_DMSO	1
two	WT_DMSO	1
two	WT_DMSO	1
two	WT_DMSO	1
two	WT_DMSO	1
two	WT_DMSO	1
two	WT_DMSO	1
two	WT_DMSO	1
two	WT_DMSO	1
two	WT_DMSO	1
two	WT_DMSO	1
two	WT_DMSO	1
two	WT_DMSO	1
two	WT_DMSO	1
two	WT_DMSO	1
two	WT_DMSO	1
two	WT_DMSO	1
two	WT_DMSO	1
two	WT_DMSO	1
two	WT_DMSO	1
two	WT_DMSO	1
two	WT_DMSO	1
two	WT_DMSO	1
two	WT_DMSO	1
two	WT_DMSO	1
two	WT_DMSO	1
two	WT_DMSO	1
two	WT_DMSO	1
two	WT_DMSO	1
two	WT_DMSO	1
two	WT_DMSO	1
two	WT_DMSO	1
two	WT_DMSO	1
two	WT_DMSO	1
two	WT_DMSO	1
two	WT_DMSO	1
two	WT_DMSO	1
two	WT_DMSO	1
two	WT_DMSO	1
two	WT_DMSO	1
two	WT_DMSO	1
two	WT_DMSO	1
two	WT_DMSO	1
two	WT_DMSO	1
two	WT_DMSO	1
two	WT_DMSO	1
two	WT_DMSO	1
two	WT_DMSO	1
two	WT_DMSO	1
two	WT_DMSO	1
two	WT_DMSO	1
two	WT_DMSO	1
two	WT_DMSO	1
two	WT_DMSO	1
two	WT_DMSO	1
two	WT_DMSO	1
two	WT_DMSO	1
two	WT_DMSO	1
two	WT_DMSO	1
two	WT_DMSO	1
two	WT_DMSO	1
two	WT_DMSO	1
two	WT_DMSO	1
two	WT_DMSO	1
two	WT_DMSO	1
two	WT_DMSO	1
two	WT_DMSO	1
two	WT_DMSO	1
two	WT_DMSO	1
two	WT_DMSO	1
two	WT_DMSO	1
two	WT_DMSO	1
two	WT_DMSO	1
two	WT_DMSO	1
two	WT_DMSO	1
two	WT_DMSO	1
two	WT_DMSO	1
two	WT_DMSO	1
two	WT_DMSO	1
two	WT_DMSO	1
two	WT_DMSO	1
two	WT_DMSO	1
two	WT_DMSO	1
two	WT_DMSO	1
two	WT_DMSO	1
two	WT_DMSO	1
two	WT_DMSO	1
two	WT_DMSO	1
two	WT_DMSO	1
two	WT_DMSO	1
two	WT_DMSO	1
two	WT_DMSO	1
two	WT_DMSO	1
two	WT_DMSO	1
two	WT_DMSO	1
two	WT_DMSO	1
two	WT_DMSO	1
two	WT_DMSO	1
two	WT_DMSO	1
two	WT_DMSO	1
two	WT_DMSO	1
two	WT_DMSO	1
two	WT_DMSO	1
two	WT_DMSO	1
two	WT_DMSO	1
two	WT_DMSO	1
two	WT_DMSO	1
two	WT_DMSO	1
two	WT_DMSO	1
two	WT_DMSO	1
two	WT_DMSO	1
two	WT_DMSO	1
two	WT_DMSO	1
two	WT_DMSO	1
two	WT_DMSO	1
two	WT_DMSO	1
two	WT_DMSO	1
two	WT_DMSO	1
two	WT_DMSO	1
two	WT_DMSO	1
two	WT_DMSO	1
two	WT_DMSO	1
two	WT_DMSO	1
two	WT_DMSO	1
two	WT_DMSO	1
two	WT_DMSO	1
two	WT_DMSO	1
two	WT_DMSO	1
two	WT_DMSO	1
two	WT_DMSO	1
two	WT_DMSO	1
two	WT_DMSO	1
two	WT_DMSO	1
two	WT_DMSO	1
two	WT_DMSO	1
two	WT_DMSO	1
two	WT_DMSO	1
two	WT_DMSO	1
two	WT_DMSO	1
two	WT_DMSO	1
two	WT_DMSO	1
two	WT_DMSO	1
two	WT_DMSO	1
two	WT_DMSO	1
two	WT_DMSO	1
two	WT_DMSO	1
two	WT_DMSO	1
two	WT_DMSO	1
two	WT_DMSO	1
two	WT_DMSO	1
two	WT_DMSO	1
two	WT_DMSO	1
two	WT_DMSO	1
two	WT_DMSO	1
two	WT_DMSO	1
two	WT_DMSO	1
two	WT_DMSO	1
two	WT_DMSO	1
two	WT_DMSO	1
two	WT_DMSO	1
two	WT_DMSO	1
two	WT_DMSO	1
two	WT_DMSO	1
two	WT_DMSO	1
two	WT_DMSO	1
two	WT_DMSO	1
two	WT_DMSO	1
two	WT_DMSO	1
two	WT_DMSO	1
two	WT_DMSO	1
two	WT_DMSO	1
two	WT_DMSO	1
two	WT_DMSO	1
two	WT_DMSO	1
two	WT_DMSO	1
two	WT_DMSO	1
two	WT_DMSO	1
two	WT_DMSO	1
two	WT_DMSO	1
two	WT_DMSO	1
two	WT_DMSO	1
two	WT_DMSO	1
two	WT_DMSO	1
two	WT_DMSO	1
two	WT_DMSO	1
two	WT_DMSO	1
two	WT_DMSO	1
two	WT_DMSO	1
two	WT_DMSO	1
two	WT_DMSO	1
two	WT_DMSO	1
two	WT_DMSO	1
two	WT_DMSO	1
two	WT_DMSO	1
two	WT_DMSO	1
two	WT_DMSO	1
two	WT_DMSO	1
two	WT_DMSO	1
two	WT_MG132	269
two	WT_MG132	117
two	WT_MG132	39
two	WT_MG132	98
two	WT_MG132	140
two	WT_MG132	165
two	WT_MG132	105
two	WT_MG132	190
two	WT_MG132	241
two	WT_MG132	136
two	WT_MG132	257
two	WT_MG132	238
two	WT_MG132	851
two	WT_MG132	118
two	WT_MG132	92
two	WT_MG132	71
two	WT_MG132	1
two	WT_MG132	70
two	WT_MG132	226
two	WT_MG132	111
two	WT_MG132	56
two	WT_MG132	156
two	WT_MG132	5
two	WT_MG132	257
two	WT_MG132	45
two	WT_MG132	1
two	WT_MG132	75
two	WT_MG132	346
two	WT_MG132	134
two	WT_MG132	47
two	WT_MG132	54
two	WT_MG132	96
two	WT_MG132	1
two	WT_MG132	94
two	WT_MG132	52
two	WT_MG132	86
two	WT_MG132	257
two	WT_MG132	107
two	WT_MG132	96
two	WT_MG132	92
two	WT_MG132	172
two	WT_MG132	223
two	WT_MG132	70
two	WT_MG132	1
two	WT_MG132	186
two	WT_MG132	99
two	WT_MG132	137
two	WT_MG132	174
two	WT_MG132	24
two	WT_MG132	124
two	WT_MG132	51
two	WT_MG132	225
two	WT_MG132	69
two	WT_MG132	71
two	WT_MG132	165
two	WT_MG132	1
two	WT_MG132	1
two	WT_MG132	67
two	WT_MG132	60
two	WT_MG132	166
two	WT_MG132	258
two	WT_MG132	1
two	WT_MG132	140
two	WT_MG132	47
two	WT_MG132	48
two	WT_MG132	138
two	WT_MG132	214
two	WT_MG132	30
two	WT_MG132	8
two	WT_MG132	17
two	WT_MG132	130
two	WT_MG132	1
two	WT_MG132	32
two	WT_MG132	38
two	WT_MG132	1
two	WT_MG132	98
two	WT_MG132	95
two	WT_MG132	1
two	WT_MG132	105
two	WT_MG132	34
two	WT_MG132	1
two	WT_MG132	140
two	WT_MG132	45
two	WT_MG132	8
two	WT_MG132	83
two	WT_MG132	375
two	WT_MG132	1
two	WT_MG132	75
two	WT_MG132	185
two	WT_MG132	31
two	WT_MG132	126
two	WT_MG132	115
two	WT_MG132	65
two	WT_MG132	218
two	WT_MG132	1
two	WT_MG132	120
two	WT_MG132	1
two	WT_MG132	6
two	WT_MG132	166
two	WT_MG132	136
two	WT_MG132	67
two	WT_MG132	251
two	WT_MG132	265
two	WT_MG132	112
two	WT_MG132	42
two	WT_MG132	11
two	WT_MG132	1
two	WT_MG132	31
two	WT_MG132	73
two	WT_MG132	9
two	WT_MG132	215
two	WT_MG132	28
two	WT_MG132	210
two	WT_MG132	166
two	WT_MG132	79
two	WT_MG132	107
two	WT_MG132	166
two	WT_MG132	267
two	WT_MG132	170
two	WT_MG132	100
two	WT_MG132	159
two	WT_MG132	1
two	WT_MG132	73
two	WT_MG132	208
two	WT_MG132	226
two	WT_MG132	45
two	WT_MG132	1
two	WT_MG132	267
two	WT_MG132	52
two	WT_MG132	1
two	WT_MG132	7
two	WT_MG132	68
two	WT_MG132	173
two	WT_MG132	105
two	WT_MG132	257
two	WT_MG132	181
two	WT_MG132	153
two	WT_MG132	42
two	WT_MG132	32
two	WT_MG132	58
two	WT_MG132	204
two	WT_MG132	207
two	WT_MG132	77
two	WT_MG132	421
two	WT_MG132	366
two	WT_MG132	277
two	WT_MG132	69
two	WT_MG132	110
two	WT_MG132	134
two	WT_MG132	111
two	WT_MG132	139
two	WT_MG132	1
two	WT_MG132	134
two	WT_MG132	76
two	WT_MG132	271
two	WT_MG132	65
two	WT_MG132	73
two	WT_MG132	449
two	WT_MG132	280
two	WT_MG132	270
two	WT_MG132	171
two	WT_MG132	222
two	WT_MG132	84
two	WT_MG132	388
two	WT_MG132	247
two	WT_MG132	143
two	WT_MG132	115
two	WT_MG132	170
two	WT_MG132	275
two	WT_MG132	61
two	WT_MG132	122
two	WT_MG132	107
two	WT_MG132	134
two	WT_MG132	176
two	WT_MG132	62
two	WT_MG132	88
two	WT_MG132	161
two	WT_MG132	318
two	WT_MG132	92
two	WT_MG132	113
two	WT_MG132	119
two	WT_MG132	57
two	WT_MG132	85
two	WT_MG132	113
two	WT_MG132	190
two	WT_MG132	137
two	WT_MG132	121
two	WT_MG132	25
two	WT_MG132	1
two	WT_MG132	257
two	WT_MG132	294
two	WT_MG132	34
two	WT_MG132	138
two	WT_MG132	268
two	WT_MG132	163
two	WT_MG132	141
two	WT_MG132	22
two	WT_MG132	128
two	WT_MG132	52
two	WT_MG132	1
two	WT_MG132	18
two	WT_MG132	93
two	WT_MG132	52
two	WT_MG132	214
two	WT_MG132	160
two	WT_MG132	177
two	WT_MG132	1
two	WT_MG132	3
two	WT_MG132	80
two	WT_MG132	126
two	WT_MG132	382
two	WT_MG132	222
two	WT_MG132	110
two	WT_MG132	16
two	WT_MG132	60
two	WT_MG132	133
two	WT_MG132	98
two	WT_MG132	20
two	WT_MG132	162
two	WT_MG132	104
two	WT_MG132	128
two	WT_MG132	152
two	WT_MG132	27
two	WT_MG132	16
two	WT_MG132	154
two	WT_MG132	50
two	WT_MG132	106
two	WT_MG132	45
two	WT_MG132	60
two	WT_MG132	265
two	WT_MG132	302
two	WT_MG132	157
two	WT_MG132	161
two	WT_MG132	250
two	WT_MG132	122
two	WT_MG132	25
two	WT_MG132	229
two	WT_MG132	82
two	WT_MG132	44
two	WT_MG132	124
two	WT_MG132	140
two	WT_MG132	20
two	WT_MG132	83
two	WT_MG132	134
two	WT_MG132	185
two	WT_MG132	138
two	WT_MG132	140
two	WT_MG132	406
two	WT_MG132	141
two	WT_MG132	36
two	WT_MG132	81
two	WT_MG132	296
two	WT_MG132	107
two	WT_MG132	328
two	WT_MG132	115
two	WT_MG132	342
two	WT_MG132	54
two	WT_MG132	61
two	WT_MG132	727
two	WT_MG132	122
two	WT_MG132	123
two	WT_MG132	43
two	WT_MG132	59
two	WT_MG132	49
two	WT_MG132	271
two	WT_MG132	85
two	WT_MG132	69
two	WT_MG132	119
two	WT_MG132	108
two	WT_MG132	34
two	WT_MG132	166
two	WT_MG132	1
two	WT_MG132	26
two	WT_MG132	309
two	WT_MG132	1
two	WT_MG132	1
two	WT_MG132	268
two	WT_MG132	80
two	WT_MG132	166
two	WT_MG132	79
two	WT_MG132	135
two	WT_MG132	326
two	WT_MG132	181
two	WT_MG132	88
two	WT_MG132	367
two	WT_MG132	1
two	WT_MG132	244
two	WT_MG132	65
two	WT_MG132	79
two	WT_MG132	410
two	WT_MG132	34
two	WT_MG132	67
two	WT_MG132	134
two	WT_MG132	437
two	WT_MG132	55
two	WT_MG132	266
two	WT_MG132	46
two	WT_MG132	171
two	WT_MG132	35
two	WT_MG132	321
two	WT_MG132	274
two	WT_MG132	69
two	WT_MG132	77
two	WT_MG132	160
two	WT_MG132	122
two	WT_MG132	13
two	WT_MG132	132
two	WT_MG132	1
two	WT_MG132	62
[truncated: 20 more rows]

## Sheet: Fig. 2d
Replicate	Sample	Image	Object	Parent Object	Satellite Area	Position x	Position y	Centre x	Centre y	Normalized x	Normalized y	Satellite type	Number of cells	Integrated PCM1 Intensity	Integrated PCM1 Intensity bckgnd sub	Normalized PCM1 Intensity per cell	Normalized PCM1 Intensity rescaled		Rep	Sample	N
one	WT_CHX	29	352	18	6	1035.5	897	956	914	79.5	-17	outer	230	0.709804	0	0	0		one	WT_CHX	230
one	WT_CHX	29	353	17	4	382.5	896.5	316	902	66.5	-5.5	outer	230	0.502525	0	0	0		one	WT_CHXMG132	231
one	WT_CHX	29	354	17	8	329.5	899.5	316	902	13.5	-2.5	outer	230	1.20511	0	0	0		one	WT_DMSO	288
one	WT_CHX	29	355	18	6	960.5	898	956	914	4.5	-16	outer	230	0.771023	0	0	0		one	WT_MG132	304
one	WT_CHX	29	356	18	12	988.583	900.75	956	914	32.5833	-13.25	outer	230	1.95537	0.455215	0.0019792	2		two	WT_CHX	231
one	WT_CHX	29	357	18	17	971.412	901.765	956	914	15.4118	-12.2353	outer	230	2.42664	0.92649	0.00402822	4		two	WT_CHXMG132	210
one	WT_CHX	29	358	18	10	923.8	903	956	914	-32.2	-11	outer	230	1.2694	0	0	0		two	WT_DMSO	206
one	WT_CHX	29	359	18	4	944	903.5	956	914	-12	-10.5	outer	230	0.521706	0	0	0		two	WT_MG132	329
one	WT_CHX	29	336	18	4	882.25	884	956	914	-73.75	-30	outer	230	0.478355	0	0	0
one	WT_CHX	29	337	17	5	346.6	883.8	316	902	30.6	-18.2	outer	230	0.612558	0	0	0
one	WT_CHX	29	338	15	4	557	883.5	556	854	1	29.5	outer	230	0.567041	0	0	0
one	WT_CHX	29	339	16	4	256.5	885.5	276	852	-19.5	33.5	outer	230	0.485542	0	0	0
one	WT_CHX	29	340	18	4	952.5	885.5	956	914	-3.5	-28.5	outer	230	0.455863	0	0	0
one	WT_CHX	29	341	16	6	212	885.5	276	852	-64	33.5	outer	230	0.876722	0	0	0
one	WT_CHX	29	342	15	4	567.5	887.5	556	854	11.5	33.5	outer	230	0.436164	0	0	0
one	WT_CHX	29	343	18	4	976	887.75	956	914	20	-26.25	outer	230	0.478355	0	0	0
one	WT_CHX	29	344	18	4	941.5	889.5	956	914	-14.5	-24.5	outer	230	0.508064	0	0	0
one	WT_CHX	29	345	16	6	206	890.5	276	852	-70	38.5	outer	230	0.778195	0	0	0
one	WT_CHX	29	346	18	6	962	891.5	956	914	6	-22.5	outer	230	0.728115	0	0	0
one	WT_CHX	29	347	17	6	344.167	891.833	316	902	28.1667	-10.1667	outer	230	0.77763	0	0	0
one	WT_CHX	29	348	18	6	949.5	893	956	914	-6.5	-21	outer	230	0.829343	0	0	0
one	WT_CHX	29	349	15	6	580	893.5	556	854	24	39.5	outer	230	0.710201	0	0	0
one	WT_CHX	29	350	17	4	350.5	894.5	316	902	34.5	-7.5	outer	230	0.434363	0	0	0
one	WT_CHX	29	351	18	6	988.5	893	956	914	32.5	-21	outer	230	0.740536	0	0	0
one	WT_CHX	30	98	4	4	630.5	489.5	686	518	-55.5	-28.5	outer	230	0.714336	0	0	0
one	WT_CHX	30	99	3	6	22	489.5	3	396	19	93.5	outer	230	0.88217	0	0	0
one	WT_CHX	30	100	4	4	666.5	489.5	686	518	-19.5	-28.5	outer	230	0.703975	0	0	0
one	WT_CHX	30	101	4	13	650.615	490.615	686	518	-35.3846	-27.3846	outer	230	2.8183	1.31814	0.00573106	6
one	WT_CHX	30	102	4	15	677.667	491.733	686	518	-8.33333	-26.2667	outer	230	2.94557	1.44542	0.00628443	6
one	WT_CHX	30	103	4	14	683.714	492.786	686	518	-2.28571	-25.2143	outer	230	2.30008	0.799932	0.00347796	3
one	WT_CHX	30	104	4	6	659.167	494.833	686	518	-26.8333	-23.1667	outer	230	1.06999	0	0	0
one	WT_CHX	30	105	4	25	668.88	494.16	686	518	-17.12	-23.84	outer	230	4.82136	3.32121	0.01444	14
one	WT_CHX	29	360	17	4	334.25	904	316	902	18.25	2	outer	230	0.553429	0	0	0
one	WT_CHX	29	361	15	8	583.125	912.125	556	854	27.125	58.125	outer	230	1.12689	0	0	0
one	WT_CHX	29	362	17	4	322.5	914.5	316	902	6.5	12.5	outer	230	0.431617	0	0	0
one	WT_CHX	29	363	18	7	865.714	916	956	914	-90.2857	2	outer	230	0.849836	0	0	0
one	WT_CHX	29	364	18	7	1054.29	918	956	914	98.2857	4	outer	230	0.735607	0	0	0
one	WT_CHX	29	365	17	9	330.333	919.111	316	902	14.3333	17.1111	outer	230	1.19153	0	0	0
one	WT_CHX	29	366	15	4	624.5	918.5	556	854	68.5	64.5	outer	230	0.533944	0	0	0
one	WT_CHX	29	367	17	6	338.5	920	316	902	22.5	18	outer	230	0.728008	0	0	0
one	WT_CHX	29	368	18	6	967.5	922	956	914	11.5	8	outer	230	0.584619	0	0	0
one	WT_CHX	29	369	15	16	549.5	922.5	556	854	-6.5	68.5	outer	230	2.88467	1.38452	0.00601965	6
one	WT_CHX	29	370	18	7	1024	924.286	956	914	68	10.2857	outer	230	0.916869	0	0	0
one	WT_CHX	29	371	17	10	312.2	926.5	316	902	-3.8	24.5	outer	230	1.21117	0	0	0
one	WT_CHX	29	372	18	6	966	928.5	956	914	10	14.5	outer	230	0.748516	0	0	0
one	WT_CHX	29	373	17	4	300.5	928.5	316	902	-15.5	26.5	outer	230	0.508507	0	0	0
one	WT_CHX	29	374	17	8	389.875	935.875	316	902	73.875	33.875	outer	230	1.20191	0	0	0
one	WT_CHX	29	375	17	4	358.5	939.5	316	902	42.5	37.5	outer	230	0.46865	0	0	0
one	WT_CHX	30	1	1	7	200	25.7143	219	106	-19	-80.2857	outer	230	1.12517	0	0	0
one	WT_CHX	30	2	1	5	275.4	37.8	219	106	56.4	-68.2	outer	230	0.750088	0	0	0
one	WT_CHX	30	3	1	4	154.5	39.5	219	106	-64.5	-66.5	outer	230	0.642145	0	0	0
one	WT_CHX	30	4	1	10	204.7	45.3	219	106	-14.3	-60.7	outer	230	1.60523	0.105082	0.000456877	0
one	WT_CHX	30	5	1	7	140	46.2857	219	106	-79	-59.7143	outer	230	0.865293	0	0	0
one	WT_CHX	30	6	1	10	167.2	62	219	106	-51.8	-44	outer	230	1.75613	0.255978	0.00111295	1
one	WT_CHX	30	7	1	15	213.6	71.3333	219	106	-5.4	-34.6667	outer	230	2.68394	1.18379	0.0051469	5
one	WT_CHX	30	8	1	6	192	81.5	219	106	-27	-24.5	outer	230	0.92401	0	0	0
one	WT_CHX	30	9	1	24	223.875	81.6667	219	106	4.875	-24.3333	outer	230	7.79834	6.29818	0.0273834	27
one	WT_CHX	30	10	1	10	230	82.8	219	106	11	-23.2	outer	230	1.85956	0.359404	0.00156263	2
one	WT_CHX	30	11	1	14	209.071	83.1429	219	106	-9.92857	-22.8571	outer	230	2.73898	1.23883	0.0053862	5
one	WT_CHX	30	12	1	4	175.5	88.5	219	106	-43.5	-17.5	outer	230	0.68481	0	0	0
one	WT_CHX	30	13	1	13	215.077	92.3846	219	106	-3.92308	-13.6154	outer	230	1.74572	0.245572	0.0010677	1
one	WT_CHX	30	14	1	26	203.423	92.8462	219	106	-15.5769	-13.1538	outer	230	5.75846	4.25831	0.0185144	19
one	WT_CHX	30	15	1	7	205	122.714	219	106	-14	16.7143	outer	230	1.15079	0	0	0
one	WT_CHX	30	16	1	10	237.2	123	219	106	18.2	17	outer	230	1.85293	0.352781	0.00153383	2
one	WT_CHX	30	17	2	4	1025.5	272.5	990	365	35.5	-92.5	outer	230	0.512581	0	0	0
one	WT_CHX	30	18	2	9	1022.33	279.111	990	365	32.3333	-85.8889	outer	230	1.4752	0	0	0
one	WT_CHX	30	19	2	17	984.235	284.118	990	365	-5.76471	-80.8824	outer	230	3.58676	2.0866	0.00907219	9
one	WT_CHX	30	20	2	4	972.5	289.5	990	365	-17.5	-75.5	outer	230	0.772274	0	0	0
one	WT_CHX	30	21	2	11	1016.09	290.364	990	365	26.0909	-74.6364	outer	230	1.98616	0.486008	0.00211308	2
one	WT_CHX	30	22	2	16	1031.5	291.5	990	365	41.5	-73.5	outer	230	3.75518	2.25503	0.00980449	10
one	WT_CHX	30	23	2	9	978.889	293.333	990	365	-11.1111	-71.6667	outer	230	1.49627	0	0	0
one	WT_CHX	30	24	2	8	1053	298.5	990	365	63	-66.5	outer	230	1.29744	0	0	0
one	WT_CHX	30	25	2	15	1024.4	301.6	990	365	34.4	-63.4	outer	230	3.31925	1.8191	0.00790912	8
one	WT_CHX	30	26	2	9	1038.89	302.667	990	365	48.8889	-62.3333	outer	230	1.51844	0.0182885	7.95152e-05	0
one	WT_CHX	30	27	2	8	1029.5	303	990	365	39.5	-62	outer	230	1.37424	0	0	0
one	WT_CHX	30	28	2	9	961	305	990	365	-29	-60	outer	230	1.96519	0.465042	0.00202192	2
one	WT_CHX	30	29	2	7	927	308.714	990	365	-63	-56.2857	outer	230	1.1939	0	0	0
one	WT_CHX	30	30	2	5	1031.6	307.8	990	365	41.6	-57.2	outer	230	0.774929	0	0	0
one	WT_CHX	30	31	2	14	960.714	310.5	990	365	-29.2857	-54.5	outer	230	2.95183	1.45168	0.00631163	6
one	WT_CHX	30	32	2	9	1027	311	990	365	37	-54	outer	230	1.69801	0.197857	0.000860246	1
one	WT_CHX	30	33	2	6	1045.83	312.833	990	365	55.8333	-52.1667	outer	230	0.957748	0	0	0
one	WT_CHX	30	34	2	4	1038.5	318.5	990	365	48.5	-46.5	outer	230	0.662379	0	0	0
one	WT_CHX	30	35	2	11	1022.55	327.455	990	365	32.5455	-37.5455	outer	230	2.30683	0.806676	0.00350729	4
one	WT_CHX	30	36	2	5	1075.6	336.8	990	365	85.6	-28.2	outer	230	0.803845	0	0	0
one	WT_CHX	30	37	2	11	965.545	338.818	990	365	-24.4545	-26.1818	outer	230	1.80685	0.306699	0.00133348	1
one	WT_CHX	30	38	2	5	974	340	990	365	-16	-25	outer	230	0.822705	0	0	0
one	WT_CHX	30	39	2	25	1055.28	338.84	990	365	65.28	-26.16	outer	230	5.08472	3.58457	0.0155851	16
one	WT_CHX	30	40	2	14	972.786	346.357	990	365	-17.2143	-18.6429	outer	230	2.52889	1.02874	0.00447279	4
one	WT_CHX	30	41	2	11	925.545	349.636	990	365	-64.4545	-15.3636	outer	230	1.6345	0.134349	0.000584124	1
one	WT_CHX	30	42	2	11	1036.27	358.727	990	365	46.2727	-6.27273	outer	230	1.71218	0.212032	0.00092188	1
one	WT_CHX	30	43	2	7	1003.71	363	990	365	13.7143	-2	outer	230	0.894972	0	0	0
one	WT_CHX	30	44	2	21	1055.52	363	990	365	65.5238	-2	outer	230	4.84355	3.3434	0.0145365	15
one	WT_CHX	30	45	2	10	1043.8	367	990	365	53.8	2	outer	230	2.18285	0.682697	0.00296825	3
one	WT_CHX	30	46	2	10	1066.8	369.5	990	365	76.8	4.5	outer	230	1.77736	0.277204	0.00120523	1
one	WT_CHX	30	47	3	6	16.8333	372.833	3	396	13.8333	-23.1667	outer	230	0.97673	0	0	0
one	WT_CHX	30	48	2	4	1069.5	373.5	990	365	79.5	8.5	outer	230	0.633066	0	0	0
one	WT_CHX	30	49	2	12	1011.5	375	990	365	21.5	10	outer	230	2.47491	0.974755	0.00423806	4
one	WT_CHX	30	50	2	9	1020	375	990	365	30	10	outer	230	1.45255	0	0	0
one	WT_CHX	30	51	2	9	972.667	381.111	990	365	-17.3333	16.1111	outer	230	1.64665	0.146495	0.000636934	1
one	WT_CHX	30	52	2	6	1021.5	384	990	365	31.5	19	outer	230	0.958144	0	0	0
one	WT_CHX	30	53	3	13	19.3846	387.385	3	396	16.3846	-8.61538	outer	230	2.41456	0.914405	0.00397567	4
one	WT_CHX	30	54	2	4	1015.75	395	990	365	25.75	30	outer	230	0.644343	0	0	0
one	WT_CHX	30	55	2	7	1040	398.286	990	365	50	33.2857	outer	230	1.05774	0	0	0
one	WT_CHX	30	56	3	11	21.9091	400.364	3	396	18.9091	4.36364	outer	230	2.35602	0.855871	0.00372118	4
one	WT_CHX	30	57	3	6	38.8333	403.167	3	396	35.8333	7.16667	outer	230	0.996277	0	0	0
one	WT_CHX	30	58	3	10	47.5	410.2	3	396	44.5	14.2	outer	230	1.7434	0.243252	0.00105762	1
one	WT_CHX	30	59	3	9	16.8889	412.667	3	396	13.8889	16.6667	outer	230	1.8023	0.302152	0.0013137	1
one	WT_CHX	30	60	3	6	66.1667	414.167	3	396	63.1667	18.1667	outer	230	0.998703	0	0	0
one	WT_CHX	30	61	3	16	6	414.5	3	396	3	18.5	outer	230	3.73371	2.23356	0.00971114	10
one	WT_CHX	30	62	2	9	976	419	990	365	-14	54	outer	230	1.5713	0.0711457	0.000309329	0
one	WT_CHX	30	63	2	13	1009.38	422.385	990	365	19.3846	57.3846	outer	230	2.3434	0.843252	0.00366631	4
one	WT_CHX	30	64	2	6	1062.17	423.833	990	365	72.1667	58.8333	outer	230	1.01987	0	0	0
one	WT_CHX	30	65	3	13	4.84615	425.385	3	396	1.84615	29.3846	outer	230	1.9899	0.489746	0.00212933	2
one	WT_CHX	30	66	3	5	11.2	425.4	3	396	8.2	29.4	outer	230	0.717281	0	0	0
one	WT_CHX	30	67	2	4	1038.5	427.5	990	365	48.5	62.5	outer	230	0.625528	0	0	0
one	WT_CHX	30	68	3	9	47.3333	427.889	3	396	44.3333	31.8889	outer	230	1.51585	0.0156945	6.82368e-05	0
one	WT_CHX	30	69	2	9	994.111	428.667	990	365	4.11111	63.6667	outer	230	1.33706	0	0	0
one	WT_CHX	30	70	3	8	4.125	435.875	3	396	1.125	39.875	outer	230	1.37308	0	0	0
one	WT_CHX	30	71	3	13	39.6154	436.385	3	396	36.6154	40.3846	outer	230	2.80876	1.30861	0.00568959	6
one	WT_CHX	30	72	3	11	20.6364	438.545	3	396	17.6364	42.5455	outer	230	2.13359	0.633441	0.00275409	3
one	WT_CHX	30	73	3	14	40.7143	442.5	3	396	37.7143	46.5	outer	230	2.84941	1.34926	0.00586633	6
one	WT_CHX	30	74	4	10	638	442.8	686	518	-48	-75.2	outer	230	1.86178	0.361632	0.00157231	2
one	WT_CHX	30	75	3	5	16.8	445.4	3	396	13.8	49.4	outer	230	0.748379	0	0	0
one	WT_CHX	30	76	3	7	5	447.714	3	396	2	51.7143	outer	230	1.09627	0	0	0
one	WT_CHX	30	77	3	6	53.5	449	3	396	50.5	53	outer	230	1.09522	0	0	0
one	WT_CHX	30	78	3	14	35.2857	450.5	3	396	32.2857	54.5	outer	230	2.68969	1.18954	0.00517192	5
one	WT_CHX	30	79	3	6	50.5	453	3	396	47.5	57	outer	230	1.10385	0	0	0
one	WT_CHX	30	80	3	6	23.1667	453.167	3	396	20.1667	57.1667	outer	230	0.901533	0	0	0
one	WT_CHX	30	81	4	6	652	462.5	686	518	-34	-55.5	outer	230	0.873762	0	0	0
one	WT_CHX	30	82	3	5	60.8	466.4	3	396	57.8	70.4	outer	230	0.869596	0	0	0
one	WT_CHX	30	83	4	4	726.5	473.5	686	518	40.5	-44.5	outer	230	0.646265	0	0	0
one	WT_CHX	30	84	3	5	16	474	3	396	13	78	outer	230	0.923735	0	0	0
one	WT_CHX	30	85	4	6	602	474.5	686	518	-84	-43.5	outer	230	0.870436	0	0	0
one	WT_CHX	30	86	4	5	658.6	475.8	686	518	-27.4	-42.2	outer	230	0.797009	0	0	0
one	WT_CHX	30	87	4	5	674	479	686	518	-12	-39	outer	230	0.960815	0	0	0
one	WT_CHX	30	88	4	8	655	480.5	686	518	-31	-37.5	outer	230	1.25873	0	0	0
one	WT_CHX	30	89	4	7	690	482.286	686	518	4	-35.7143	outer	230	1.28176	0	0	0
one	WT_CHX	30	90	3	10	10.5	483.2	3	396	7.5	87.2	outer	230	1.97568	0.475525	0.0020675	2
one	WT_CHX	30	91	4	6	634.167	482.833	686	518	-51.8333	-35.1667	outer	230	0.978103	0	0	0
one	WT_CHX	30	92	3	4	49.5	483.5	3	396	46.5	87.5	outer	230	0.522057	0	0	0
one	WT_CHX	30	93	4	4	654.25	484.75	686	518	-31.75	-33.25	outer	230	0.652277	0	0	0
one	WT_CHX	30	94	4	22	683.727	483.818	686	518	-2.27273	-34.1818	outer	230	5.7771	4.27694	0.0185954	19
one	WT_CHX	30	95	4	13	670.385	484.462	686	518	-15.6154	-33.5385	outer	230	2.2226	0.722447	0.00314107	3
one	WT_CHX	30	96	3	10	29.3	486.7	3	396	26.3	90.7	outer	230	1.82589	0.325743	0.00141627	1
one	WT_CHX	30	97	4	9	622	488	686	518	-64	-30	outer	230	1.44736	0	0	0
one	WT_CHX	32	17	4	76	323.461	94.8553	327	102	-3.53947	-7.14474	inner	230	16.8743	15.3742	0.0668442	67
one	WT_CHX	32	18	4	10	316.4	103.5	327	102	-10.6	1.5	inner	230	1.14166	0	0	0
one	WT_CHX	32	19	4	70	328.114	105.171	327	102	1.11429	3.17143	inner	230	10.115	8.61487	0.037456	37
one	WT_CHX	32	20	4	13	320.385	109.615	327	102	-6.61538	7.61538	inner	230	0.987457	0	0	0
one	WT_CHX	32	21	5	23	936.957	206.043	936	217	0.956522	-10.9565	inner	230	2.02524	0.525086	0.00228298	2
one	WT_CHX	32	22	5	69	940.971	211.884	936	217	4.97101	-5.11594	inner	230	8.1447	6.64455	0.0288893	29
one	WT_CHX	32	23	5	4	932.5	215.5	936	217	-3.5	-1.5	inner	230	0.291829	0	0	0
one	WT_CHX	32	24	5	13	941.615	218.615	936	217	5.61538	1.61538	inner	230	1.37752	0	0	0
one	WT_CHX	32	25	5	8	943.375	225.75	936	217	7.375	8.75	inner	230	0.601541	0	0	0
one	WT_CHX	32	26	6	14	901.5	301.286	907	310	-5.5	-8.71429	inner	230	1.37285	0	0	0
one	WT_CHX	32	27	6	9	899.222	307	907	310	-7.77778	-3	inner	230	0.90985	0	0	0
one	WT_CHX	32	28	6	4	900.75	308	907	310	-6.25	-2	inner	230	0.240497	0	0	0
one	WT_CHX	32	29	6	38	901.5	313.342	907	310	-5.5	3.34211	inner	230	3.75709	2.25694	0.00981278	10
one	WT_CHX	32	30	7	11	654.545	458	648	468	6.54545	-10	inner	230	0.759762	0	0	0
one	WT_CHX	32	31	7	122	643.582	462.893	648	468	-4.41803	-5.10656	inner	230	16.8778	15.3776	0.0668593	67
one	WT_CHX	32	32	7	20	656.95	471.1	648	468	8.95	3.1	inner	230	2.20215	0.702	0.00305217	3
one	WT_CHX	32	33	7	9	652.889	472.667	648	468	4.88889	4.66667	inner	230	0.627802	0	0	0
one	WT_CHX	32	34	7	4	639	475.5	648	468	-9	7.5	inner	230	0.280034	0	0	0
one	WT_CHX	32	35	7	34	642.706	477.382	648	468	-5.29412	9.38235	inner	230	8.05254	6.55238	0.0284886	28
one	WT_CHX	32	36	8	10	635.8	492	633	497	2.8	-5	inner	230	1.20708	0	0	0
one	WT_CHX	32	37	9	11	61.4545	493.364	60	502	1.45455	-8.63636	inner	230	1.07326	0	0	0
one	WT_CHX	32	38	8	11	621.636	495.636	633	497	-11.3636	-1.36364	inner	230	1.48623	0	0	0
one	WT_CHX	32	39	9	17	55.2941	501.176	60	502	-4.70588	-0.823529	inner	230	1.86386	0.363707	0.00158133	2
one	WT_CHX	32	40	9	39	70.2308	501.333	60	502	10.2308	-0.666667	inner	230	5.19792	3.69777	0.0160773	16
one	WT_CHX	32	41	8	98	638.49	500.582	633	497	5.4898	3.58163	inner	230	12.6844	11.1842	0.048627	49
one	WT_CHX	32	42	9	23	49.7826	502.652	60	502	-10.2174	0.652174	inner	230	1.85827	0.358122	0.00155705	2
one	WT_CHX	32	43	9	10	56.4	506.1	60	502	-3.6	4.1	inner	230	0.944579	0	0	0
one	WT_CHX	32	44	9	25	63.4	506.48	60	502	3.4	4.48	inner	230	3.64297	2.14282	0.0093166	9
one	WT_CHX	32	45	8	6	640.167	507.167	633	497	7.16667	10.1667	inner	230	0.672312	0	0	0
one	WT_CHX	32	46	9	9	64.3333	513.111	60	502	4.33333	11.1111	inner	230	0.86717	0	0	0
one	WT_CHX	32	47	10	9	1445.11	643.333	1453	645	-7.88889	-1.66667	inner	230	0.846738	0	0	0
one	WT_CHX	32	48	10	7	1449	655.714	1453	645	-4	10.7143	inner	230	0.541115	0	0	0
one	WT_CHX	32	49	11	15	1065.13	690.133	1069	701	-3.86667	-10.8667	inner	230	1.7765	0.276349	0.00120152	1
one	WT_CHX	32	50	11	9	1072.33	699.889	1069	701	3.33333	-1.11111	inner	230	0.834012	0	0	0
one	WT_CHX	32	51	11	18	1058.5	703	1069	701	-10.5	2	inner	230	1.87547	0.375319	0.00163182	2
one	WT_CHX	32	52	12	6	534	786.5	538	798	-4	-11.5	inner	230	1.03067	0	0	0
one	WT_CHX	32	53	12	13	546.462	790.923	538	798	8.46154	-7.07692	inner	230	1.23748	0	0	0
one	WT_CHX	32	54	12	14	544.5	794.5	538	798	6.5	-3.5	inner	230	1.2701	0	0	0
one	WT_CHX	32	55	12	13	544.615	802.615	538	798	6.61538	4.61538	inner	230	1.23908	0	0	0
one	WT_CHX	32	56	12	6	541	807.5	538	798	3	9.5	inner	230	0.601419	0	0	0
one	WT_CHX	32	57	13	12	721	892.5	719	902	2	-9.5	inner	230	1.17063	0	0	0
one	WT_CHX	32	58	13	9	715.333	898.111	719	902	-3.66667	-3.88889	inner	230	0.829831	0	0	0
one	WT_CHX	32	59	13	4	730.5	903.5	719	902	11.5	1.5	inner	230	0.54696	0	0	0
one	WT_CHX	32	60	13	6	707.5	905	719	902	-11.5	3	inner	230	0.517464	0	0	0
one	WT_CHX	32	61	13	13	722.846	912.385	719	902	3.84615	10.3846	inner	230	1.03713	0	0	0
one	WT_CHX	33	1	1	17	1108.41	6.76471	1113	17	-4.58824	-10.2353	inner	230	3.24843	1.74828	0.00760122	8
one	WT_CHX	33	2	1	32	1104.34	10.6875	1113	17	-8.65625	-6.3125	inner	230	4.11908	2.61893	0.0113866	11
one	WT_CHX	33	3	1	13	1108.77	16.3846	1113	17	-4.23077	-0.615385	inner	230	1.74856	0.24841	0.00108004	1
one	WT_CHX	33	4	1	11	1102.36	20.0909	1113	17	-10.6364	3.09091	inner	230	0.875929	0	0	0
one	WT_CHX	33	5	1	10	1119.5	23.8	1113	17	6.5	6.8	inner	230	1.08635	0	0	0
one	WT_CHX	33	6	1	4	1107.5	24.5	1113	17	-5.5	7.5	inner	230	0.349996	0	0	0
one	WT_CHX	33	7	2	5	609.2	257.4	621	261	-11.8	-3.6	inner	230	0.439796	0	0	0
one	WT_CHX	33	8	2	4	632	260.25	621	261	11	-0.75	inner	230	0.222324	0	0	0
one	WT_CHX	33	9	2	114	626.588	265.982	621	261	5.58772	4.98246	inner	230	28.0052	26.5051	0.115239	115
one	WT_CHX	33	10	3	4	231.5	267.5	225	274	6.5	-6.5	inner	230	0.389776	0	0	0
one	WT_CHX	33	11	2	21	624	271.667	621	261	3	10.6667	inner	230	2.37629	0.876135	0.00380928	4
one	WT_CHX	33	12	2	45	616.378	269.556	621	261	-4.62222	8.55556	inner	230	4.03886	2.53871	0.0110379	11
one	WT_CHX	33	13	3	24	219.333	276.125	225	274	-5.66667	2.125	inner	230	2.3994	0.899253	0.0039098	4
one	WT_CHX	33	14	3	7	231.286	276	225	274	6.28571	2	inner	230	0.688914	0	0	0
one	WT_CHX	33	15	3	17	226.118	282.588	225	274	1.11765	8.58824	inner	230	1.69589	0.195736	0.000851025	1
one	WT_CHX	33	16	4	20	205.55	453.3	200	463	5.55	-9.7	inner	230	1.85782	0.357664	0.00155506	2
one	WT_CHX	33	17	4	124	195.097	459.815	200	463	-4.90323	-3.18548	inner	230	21.3797	19.8795	0.0864326	86
one	WT_CHX	33	18	4	4	207.5	464.5	200	463	7.5	1.5	inner	230	0.392767	0	0	0
one	WT_CHX	33	19	4	18	204	468.5	200	463	4	5.5	inner	230	1.80256	0.302412	0.00131483	1
one	WT_CHX	33	20	4	19	198.895	470.421	200	463	-1.10526	7.42105	inner	230	2.02885	0.528703	0.00229871	2
one	WT_CHX	33	21	5	4	979.5	617.5	975	623	4.5	-5.5	inner	230	0.316472	0	0	0
one	WT_CHX	33	22	5	6	979.667	620.167	975	623	4.66667	-2.83333	inner	230	0.391302	0	0	0
one	WT_CHX	33	23	6	7	358.286	680.143	349	685	9.28571	-4.85714	inner	230	0.568673	0	0	0
one	WT_CHX	33	24	6	64	352.359	683.875	349	685	3.35938	-1.125	inner	230	6.98584	5.48569	0.0238508	24
one	WT_CHX	33	25	6	63	349.397	689.206	349	685	0.396825	4.20635	inner	230	6.58978	5.08962	0.0221288	22
one	WT_CHX	33	26	6	51	341.373	688.431	349	685	-7.62745	3.43137	inner	230	4.44149	2.94134	0.0127884	13
one	WT_CHX	33	27	6	20	344.9	694.7	349	685	-4.1	9.7	inner	230	1.65595	0.155803	0.000677404	1
one	WT_CHX	33	28	6	13	353.385	695.615	349	685	4.38462	10.6154	inner	230	0.978103	0	0	0
one	WT_CHX	33	29	7	37	1348.57	760.946	1351	770	-2.43243	-9.05405	inner	230	3.42811	1.92796	0.00838241	8
one	WT_CHX	33	30	7	80	1355.92	763.55	1351	770	4.925	-6.45	inner	230	14.0445	12.5444	0.0545407	55
one	WT_CHX	33	31	7	18	1347	766.667	1351	770	-4	-3.33333	inner	230	1.49499	0	0	0
one	WT_CHX	33	32	7	5	1339.8	770.6	1351	770	-11.2	0.6	inner	230	0.433158	0	0	0
one	WT_CHX	33	33	7	42	1352.38	773.476	1351	770	1.38095	3.47619	inner	230	4.81064	3.31048	0.0143934	14
one	WT_CHX	33	34	7	37	1356.03	776.297	1351	770	5.02703	6.2973	inner	230	3.55097	2.05082	0.00891661	9
one	WT_CHX	33	35	7	4	1346.5	781.5	1351	770	-4.5	11.5	inner	230	0.448829	0	0	0
one	WT_CHX	33	36	8	46	486.717	834.261	489	842	-2.28261	-7.73913	inner	230	5.39002	3.88987	0.0169125	17
one	WT_CHX	33	37	8	25	483.8	840.12	489	842	-5.2	-1.88	inner	230	3.17205	1.67189	0.0072691	7
one	WT_CHX	33	38	8	9	493	842	489	842	4	0	inner	230	1.47184	0	0	0
one	WT_CHX	33	39	8	6	487.167	848.833	489	842	-1.83333	6.83333	inner	230	0.458	0	0	0
one	WT_CHX	33	40	8	4	481.5	851.5	489	842	-7.5	9.5	inner	230	0.647349	0	0	0
one	WT_CHX	33	41	8	15	492.6	853.067	489	842	3.6	11.0667	inner	230	1.38254	0	0	0
one	WT_CHX	33	42	9	12	1017	880.5	1014	891	3	-10.5	inner	230	1.12154	0	0	0
one	WT_CHX	33	43	9	4	1018.5	885.5	1014	891	4.5	-5.5	inner	230	0.411505	0	0	0
one	WT_CHX	33	44	9	9	1006.78	887.111	1014	891	-7.22222	-3.88889	inner	230	0.716564	0	0	0
one	WT_CHX	33	45	9	27	1021.33	891.593	1014	891	7.33333	0.592593	inner	230	2.21921	0.719059	0.00312634	3
one	WT_CHX	33	46	9	14	1010.07	891.357	1014	891	-3.92857	0.357143	inner	230	1.67364	0.173488	0.000754296	1
one	WT_CHX	33	47	9	20	1020.1	897.05	1014	891	6.1	6.05	inner	230	1.92168	0.421523	0.00183271	2
one	WT_CHX	34	1	2	17	756.882	156.706	761	161	-4.11765	-4.29412	inner	230	2.59998	1.09983	0.00478188	5
one	WT_CHX	34	2	2	5	769.8	156.4	761	161	8.8	-4.6	inner	230	0.660533	0	0	0
one	WT_CHX	34	3	3	15	1125.27	157.8	1127	169	-1.73333	-11.2	inner	230	1.61888	0.118723	0.000516189	1
one	WT_CHX	34	4	2	13	750.231	163.231	761	161	-10.7692	2.23077	inner	230	1.27312	0	0	0
one	WT_CHX	34	5	1	16	791.438	163.125	783	160	8.4375	3.125	inner	230	1.64465	0.144496	0.000628243	1
one	WT_CHX	34	6	2	27	761.667	164.741	761	161	0.666667	3.74074	inner	230	4.14299	2.64284	0.0114906	11
one	WT_CHX	34	7	1	22	789.182	166.091	783	160	6.18182	6.09091	inner	230	3.31365	1.8135	0.00788477	8
one	WT_CHX	34	8	1	10	776.5	166.4	783	160	-6.5	6.4	inner	230	1.04573	0	0	0
one	WT_CHX	34	9	3	10	1123.2	167	1127	169	-3.8	-2	inner	230	0.852094	0	0	0
one	WT_CHX	34	10	1	27	780.778	168.259	783	160	-2.22222	8.25926	inner	230	2.63711	1.13696	0.0049433	5
one	WT_CHX	34	11	3	6	1128	176.5	1127	169	1	7.5	inner	230	0.61445	0	0	0
one	WT_CHX	34	12	4	7	111	210	106	221	5	-11	inner	230	0.798505	0	0	0
one	WT_CHX	34	13	4	4	105.5	212.5	106	221	-0.5	-8.5	inner	230	0.375494	0	0	0
one	WT_CHX	34	14	4	17	110.529	215.647	106	221	4.52941	-5.35294	inner	230	1.45144	0	0	0
one	WT_CHX	34	15	4	52	98.4808	219.635	106	221	-7.51923	-1.36538	inner	230	4.12268	2.62253	0.0114023	11
one	WT_CHX	34	16	4	13	113.154	219.538	106	221	7.15385	-1.46154	inner	230	1.49676	0	0	0
one	WT_CHX	34	17	4	34	106.706	224.588	106	221	0.705882	3.58824	inner	230	5.43362	3.93346	0.017102	17
one	WT_CHX	34	18	4	42	111.333	229	106	221	5.33333	8	inner	230	5.01238	3.51222	0.0152705	15
one	WT_CHX	34	19	4	47	101	228.872	106	221	-5	7.87234	inner	230	5.72767	4.22752	0.0183805	18
one	WT_CHX	34	20	5	14	1182.93	249.429	1188	260	-5.07143	-10.5714	inner	230	1.68521	0.185054	0.000804584	1
one	WT_CHX	34	21	5	45	1193.96	253.311	1188	260	5.95556	-6.68889	inner	230	4.32399	2.82384	0.0122776	12
one	WT_CHX	34	22	5	15	1187.4	253.667	1188	260	-0.6	-6.33333	inner	230	1.23725	0	0	0
one	WT_CHX	34	23	5	5	1185.6	257.8	1188	260	-2.4	-2.2	inner	230	0.428992	0	0	0
one	WT_CHX	34	24	5	14	1198	265.143	1188	260	10	5.14286	inner	230	2.39118	0.891028	0.00387404	4
one	WT_CHX	34	25	5	10	1196.1	268.6	1188	260	8.1	8.6	inner	230	0.960632	0	0	0
one	WT_CHX	34	26	6	13	1225.38	347.385	1231	356	-5.61538	-8.61538	inner	230	1.26836	0	0	0
one	WT_CHX	34	27	6	5	1234	347	1231	356	3	-9	inner	230	0.393561	0	0	0
one	WT_CHX	34	28	6	17	1237	346.941	1231	356	6	-9.05882	inner	230	2.9086	1.40845	0.00612368	6
one	WT_CHX	34	29	6	15	1235.13	354	1231	356	4.13333	-2	inner	230	1.21782	0	0	0
one	WT_CHX	34	30	6	65	1224.57	355.569	1231	356	-6.43077	-0.430769	inner	230	7.60519	6.10504	0.0265436	27
one	WT_CHX	34	31	6	7	1225	365.714	1231	356	-6	9.71429	inner	230	0.813977	0	0	0
one	WT_CHX	34	32	6	14	1233.21	366.357	1231	356	2.21429	10.3571	inner	230	1.68963	0.189479	0.000823824	1
one	WT_CHX	34	33	7	57	659.947	428.86	664	437	-4.05263	-8.14035	inner	230	7.46401	5.96386	0.0259298	26
one	WT_CHX	34	34	7	4	673.5	429	664	437	9.5	-8	inner	230	0.260288	0	0	0
one	WT_CHX	34	35	7	87	667.046	435.77	664	437	3.04598	-1.22989	inner	230	17.167	15.6669	0.0681169	68
one	WT_CHX	34	36	7	25	673.76	439.04	664	437	9.76	2.04	inner	230	4.58058	3.08042	0.0133931	13
one	WT_CHX	34	37	7	33	654.606	439.03	664	437	-9.39394	2.0303	inner	230	3.84448	2.34433	0.0101927	10
one	WT_CHX	34	38	7	28	664.143	442.964	664	437	0.142857	5.96429	inner	230	1.93852	0.438369	0.00190595	2
one	WT_CHX	34	39	7	18	660.889	445.944	664	437	-3.11111	8.94444	inner	230	2.18762	0.687473	0.00298901	3
one	WT_CHX	34	40	8	4	565.75	662	566	673	-0.25	-11	inner	230	0.273884	0	0	0
one	WT_CHX	34	41	8	24	569.625	665.5	566	673	3.625	-7.5	inner	230	3.62155	2.12139	0.00922345	9
one	WT_CHX	34	42	8	22	562	671.136	566	673	-4	-1.86364	inner	230	4.02693	2.52678	0.010986	11
one	WT_CHX	34	43	8	33	569.03	673.091	566	673	3.0303	0.0909091	inner	230	4.41335	2.9132	0.0126661	13
one	WT_CHX	34	44	8	75	562.2	681.88	566	673	-3.8	8.88	inner	230	19.0799	17.5797	0.0764335	76
one	WT_CHX	34	45	8	94	571.064	679.085	566	673	5.06383	6.08511	inner	230	12.523	11.0229	0.0479255	48
one	WT_CHX	34	46	9	35	120.2	768.829	114	774	6.2	-5.17143	inner	230	7.25977	5.75962	0.0250418	25
one	WT_CHX	34	47	9	5	125.6	771.2	114	774	11.6	-2.8	inner	230	0.885786	0	0	0
one	WT_CHX	34	48	9	78	120.808	779.782	114	774	6.80769	5.78205	inner	230	13.2807	11.7806	0.0512198	51
one	WT_CHX	34	49	10	8	321	828.5	321	840	0	-11.5	inner	230	0.702495	0	0	0
one	WT_CHX	34	50	10	41	327.195	838.61	321	840	6.19512	-1.39024	inner	230	6.177	4.67685	0.0203341	20
one	WT_CHX	34	51	10	25	312.04	839.6	321	840	-8.96	-0.4	inner	230	2.88544	1.38528	0.00602297	6
one	WT_CHX	34	52	11	9	1112.33	841.444	1113	853	-0.666667	-11.5556	inner	230	0.659648	0	0	0
one	WT_CHX	34	53	10	10	314.2	843.5	321	840	-6.8	3.5	inner	230	0.765774	0	0	0
one	WT_CHX	34	54	11	28	1120.36	845.321	1113	853	7.35714	-7.67857	inner	230	3.53854	2.03838	0.00886254	9
one	WT_CHX	34	55	10	18	325.944	845.889	321	840	4.94444	5.88889	inner	230	2.7691	1.26895	0.00551717	6
one	WT_CHX	34	56	10	10	330	847.2	321	840	9	7.2	inner	230	1.15135	0	0	0
one	WT_CHX	34	57	10	4	319.5	847.5	321	840	-1.5	7.5	inner	230	0.889097	0	0	0
one	WT_CHX	34	58	11	13	1104.54	850.154	1113	853	-8.46154	-2.84615	inner	230	1.34279	0	0	0
one	WT_CHX	34	59	11	4	1124.75	853.5	1113	853	11.75	0.5	inner	230	0.227253	0	0	0
one	WT_CHX	34	60	11	28	1122.96	856.071	1113	853	9.96429	3.07143	inner	230	2.59622	1.09606	0.00476549	5
one	WT_CHX	34	61	11	36	1116.33	860.861	1113	853	3.33333	7.86111	inner	230	2.77702	1.27687	0.0055516	6
one	WT_CHX	35	1	1	9	1438	30	1445	29	-7	1	inner	230	0.918517	0	0	0
one	WT_CHX	35	2	2	14	893.5	47.7143	902	51	-8.5	-3.28571	inner	230	1.55814	0.0579926	0.000252142	0
one	WT_CHX	35	3	2	17	910.882	49.5882	902	51	8.88235	-1.41176	inner	230	1.8107	0.310545	0.00135019	1
one	WT_CHX	35	4	3	133	561.383	213.624	557	217	4.38346	-3.37594	inner	230	28.7962	27.296	0.118678	119
one	WT_CHX	35	5	3	43	549.372	222.302	557	217	-7.62791	5.30233	inner	230	5.72804	4.22789	0.0183821	18
one	WT_CHX	35	6	3	115	558.843	224.809	557	217	1.84348	7.8087	inner	230	27.8721	26.3719	0.114661	115
one	WT_CHX	35	7	4	8	943.875	431.875	946	443	-2.125	-11.125	inner	230	0.878172	0	0	0
one	WT_CHX	35	8	4	16	942.938	436.312	946	443	-3.0625	-6.6875	inner	230	1.54885	0.0486998	0.000211738	0
one	WT_CHX	35	9	4	46	954.565	441.37	946	443	8.56522	-1.63043	inner	230	7.76725	6.2671	0.0272483	27
one	WT_CHX	35	10	4	35	942.229	445.171	946	443	-3.77143	2.17143	inner	230	9.92717	8.42702	0.0366392	37
one	WT_CHX	35	11	4	81	952.222	448.63	946	443	6.22222	5.62963	inner	230	16.9241	15.424	0.0670607	67
one	WT_CHX	35	12	4	17	942.118	453.588	946	443	-3.88235	10.5882	inner	230	3.54166	2.04151	0.00887614	9
one	WT_CHX	35	13	5	308	306.708	487.263	305	489	1.70779	-1.73701	inner	230	51.0952	49.595	0.215631	216
one	WT_CHX	35	14	6	32	1396.06	494.062	1400	499	-3.9375	-4.9375	inner	230	4.73443	3.23428	0.0140621	14
one	WT_CHX	35	15	6	19	1403.89	495.684	1400	499	3.89474	-3.31579	inner	230	1.76367	0.263516	0.00114572	1
one	WT_CHX	35	16	5	9	296.444	496.333	305	489	-8.55556	7.33333	inner	230	1.01547	0	0	0
one	WT_CHX	35	17	6	9	1406.33	499.444	1400	499	6.33333	0.444444	inner	230	0.740047	0	0	0
one	WT_CHX	35	18	6	5	1392.2	499	1400	499	-7.8	0	inner	230	0.337743	0	0	0
one	WT_CHX	35	19	5	4	306	500.5	305	489	1	11.5	inner	230	0.298192	0	0	0
one	WT_CHX	35	20	6	55	1393.16	505.691	1400	499	-6.83636	6.69091	inner	230	12.7061	11.2059	0.0487214	49
one	WT_CHX	35	21	6	10	1404.5	506	1400	499	4.5	7	inner	230	0.671809	0	0	0
one	WT_CHX	35	22	6	25	1398.84	509.76	1400	499	-1.16	10.76	inner	230	5.90503	4.40488	0.0191516	19
one	WT_CHX	35	23	7	381	1180.05	777.283	1180	776	0.0524934	1.28346	inner	230	73.8232	72.323	0.314448	314
one	WT_CHX	35	24	8	34	418.206	819.265	421	829	-2.79412	-9.73529	inner	230	6.06609	4.56593	0.0198519	20
one	WT_CHX	35	25	8	186	427.242	826.946	421	829	6.24194	-2.05376	inner	230	27.7383	26.2382	0.114079	114
one	WT_CHX	35	26	8	36	414.444	830.889	421	829	-6.55556	1.88889	inner	230	4.15557	2.65541	0.0115453	12
one	WT_CHX	35	27	8	9	419.333	833.889	421	829	-1.66667	4.88889	inner	230	0.831586	0	0	0
one	WT_CHX	35	28	9	4	547.25	837.75	548	850	-0.75	-12.25	inner	230	0.386587	0	0	0
one	WT_CHX	35	29	9	10	553.4	847.2	548	850	5.4	-2.8	inner	230	0.873991	0	0	0
one	WT_CHX	35	30	9	118	544.305	852.551	548	850	-3.69492	2.55085	inner	230	17.2722	15.7721	0.0685743	69
one	WT_CHX	35	31	9	5	555.4	856.8	548	850	7.4	6.8	inner	230	0.316045	0	0	0
one	WT_CHX	35	32	10	86	58.7442	874.384	58	880	0.744186	-5.61628	inner	230	11.3757	9.87553	0.0429371	43
one	WT_CHX	35	33	10	30	65.5667	884.167	58	880	7.56667	4.16667	inner	230	3.25209	1.75194	0.00761714	8
one	WT_CHX	35	34	10	11	57.8182	889.818	58	880	-0.181818	9.81818	inner	230	1.67871	0.178554	0.000776322	1
one	WT_CHX	36	1	1	6	325.5	108	326	113	-0.5	-5	inner	230	0.674708	0	0	0
one	WT_CHX	36	2	1	36	316.722	108.444	326	113	-9.27778	-4.55556	inner	230	6.40072	4.90057	0.0213068	21
one	WT_CHX	36	3	1	13	333.077	112.154	326	113	7.07692	-0.846154	inner	230	1.47884	0	0	0
one	WT_CHX	36	4	1	9	332.111	116.333	326	113	6.11111	3.33333	inner	230	0.952667	0	0	0
one	WT_CHX	36	5	1	14	322.5	119.286	326	113	-3.5	6.28571	inner	230	1.44999	0	0	0
one	WT_CHX	36	6	2	8	831.125	136.125	837	146	-5.875	-9.875	inner	230	0.971435	0	0	0
one	WT_CHX	36	7	2	4	842.5	139.5	837	146	5.5	-6.5	inner	230	0.513497	0	0	0
one	WT_CHX	36	8	2	14	829.071	145.643	837	146	-7.92857	-0.357143	inner	230	1.46723	0	0	0
one	WT_CHX	36	9	2	17	838.235	150.706	837	146	1.23529	4.70588	inner	230	1.82426	0.32411	0.00140917	1
one	WT_CHX	36	10	3	9	1238.89	157.333	1249	162	-10.1111	-4.66667	inner	230	0.972427	0	0	0
one	WT_CHX	36	11	3	9	1242	159.556	1249	162	-7	-2.44444	inner	230	0.992844	0	0	0
one	WT_CHX	36	12	3	70	1241.37	164.529	1249	162	-7.62857	2.52857	inner	230	16.9044	15.4042	0.0669749	67
one	WT_CHX	36	13	3	48	1254.65	165.417	1249	162	5.64583	3.41667	inner	230	8.49689	6.99674	0.0304206	30
one	WT_CHX	36	14	4	18	556.278	303.111	550	309	6.27778	-5.88889	inner	230	3.35296	1.8528	0.00805567	8
one	WT_CHX	36	15	5	4	136.5	307.5	132	316	4.5	-8.5	inner	230	0.529854	0	0	0
one	WT_CHX	36	16	4	17	545.235	308.765	550	309	-4.76471	-0.235294	inner	230	3.34269	1.84254	0.00801102	8
one	WT_CHX	36	17	5	7	141.714	314	132	316	9.71429	-2	inner	230	0.837232	0	0	0
one	WT_CHX	36	18	5	12	138.5	317.5	132	316	6.5	1.5	inner	230	1.36048	0	0	0
one	WT_CHX	36	19	5	6	124.5	325	132	316	-7.5	9	inner	230	0.810483	0	0	0
one	WT_CHX	36	20	6	14	974.214	420.571	973	432	1.21429	-11.4286	inner	230	3.84117	2.34102	0.0101783	10
one	WT_CHX	36	21	6	7	970	422.714	973	432	-3	-9.28571	inner	230	0.810925	0	0	0
one	WT_CHX	36	22	6	11	980.364	422.818	973	432	7.36364	-9.18182	inner	230	3.213	1.71285	0.00744717	7
one	WT_CHX	36	23	6	25	962.72	431.16	973	432	-10.28	-0.84	inner	230	3.94835	2.4482	0.0106443	11
one	WT_CHX	36	24	6	56	981.679	431.339	973	432	8.67857	-0.660714	inner	230	9.30347	7.80332	0.0339275	34
one	WT_CHX	36	25	6	73	973.288	431.781	973	432	0.287671	-0.219178	inner	230	14.5326	13.0324	0.0566626	57
one	WT_CHX	36	26	6	14	984.286	435.357	973	432	11.2857	3.35714	inner	230	1.95311	0.452957	0.00196938	2
one	WT_CHX	36	27	6	57	974.895	439.842	973	432	1.89474	7.84211	inner	230	8.49409	6.99393	0.0304084	30
one	WT_CHX	36	28	7	110	193.036	471.736	194	476	-0.963636	-4.26364	inner	230	18.5176	17.0175	0.073989	74
one	WT_CHX	36	29	7	61	200.475	476.016	194	476	6.47541	0.0163934	inner	230	12.0813	10.5812	0.0460051	46
one	WT_CHX	36	30	7	37	192.108	480.216	194	476	-1.89189	4.21622	inner	230	10.0026	8.50243	0.0369671	37
one	WT_CHX	36	31	7	39	186.923	483.256	194	476	-7.07692	7.25641	inner	230	11.6233	10.1231	0.0440137	44
one	WT_CHX	36	32	8	9	1195.67	597.778	1194	606	1.66667	-8.22222	inner	230	0.929915	0	0	0
one	WT_CHX	36	33	8	15	1183.53	601.333	1194	606	-10.4667	-4.66667	inner	230	2.6314	1.13125	0.00491848	5
one	WT_CHX	36	34	8	63	1200.14	602.286	1194	606	6.14286	-3.71429	inner	230	7.38509	5.88494	0.0255867	26
one	WT_CHX	36	35	8	8	1197.88	608.875	1194	606	3.875	2.875	inner	230	1.03214	0	0	0
one	WT_CHX	36	36	8	13	1187.54	610.692	1194	606	-6.46154	4.69231	inner	230	1.46064	0	0	0
one	WT_CHX	36	37	9	23	391.609	810.087	387	820	4.6087	-9.91304	inner	230	2.15888	0.658725	0.00286402	3
one	WT_CHX	36	38	9	92	384.261	814.196	387	820	-2.73913	-5.80435	inner	230	15.1395	13.6393	0.0593013	59
one	WT_CHX	36	39	9	34	392.294	816.588	387	820	5.29412	-3.41176	inner	230	4.46484	2.96468	0.0128899	13
one	WT_CHX	36	40	9	14	389.714	823.071	387	820	2.71429	3.07143	inner	230	2.38817	0.888022	0.00386097	4
one	WT_CHX	36	41	9	23	379.696	824.522	387	820	-7.30435	4.52174	inner	230	2.71827	1.21812	0.00529618	5
one	WT_CHX	36	42	9	23	386.609	828.783	387	820	-0.391304	8.78261	inner	230	3.33642	1.83626	0.00798375	8
one	WT_CHX	36	43	10	10	822	859.2	832	855	-10	4.2	inner	230	1.24764	0	0	0
one	WT_CHX	36	44	10	14	835.357	860.214	832	855	3.35714	5.21429	inner	230	2.18965	0.689502	0.00299784	3
one	WT_CHX	36	45	10	17	839.412	861.118	832	855	7.41176	6.11765	inner	230	2.8341	1.33395	0.00579979	6
one	WT_CHX	37	1	1	6	1380.67	18	1381	30	-0.333333	-12	inner	230	0.461265	0	0	0
one	WT_CHX	37	2	1	6	1370.83	24.1667	1381	30	-10.1667	-5.83333	inner	230	0.612177	0	0	0
one	WT_CHX	37	3	1	90	1384.73	24.0889	1381	30	3.73333	-5.91111	inner	230	11.3182	9.81806	0.0426872	43
one	WT_CHX	37	4	1	19	1375.63	28.3158	1381	30	-5.36842	-1.68421	inner	230	1.47109	0	0	0
one	WT_CHX	37	5	1	44	1384.55	34.25	1381	30	3.54545	4.25	inner	230	4.81901	3.31886	0.0144298	14
one	WT_CHX	37	6	1	6	1392.5	34.5	1381	30	11.5	4.5	inner	230	1.03552	0	0	0
one	WT_CHX	37	7	1	4	1389	37.5	1381	30	8	7.5	inner	230	0.233326	0	0	0
one	WT_CHX	37	8	2	79	300	178.418	302	186	-2	-7.58228	inner	230	12.847	11.3468	0.0493339	49
one	WT_CHX	37	9	2	20	309.25	181.75	302	186	7.25	-4.25	inner	230	2.07187	0.571718	0.00248573	2
one	WT_CHX	37	10	2	35	292.2	187.743	302	186	-9.8	1.74286	inner	230	4.41176	2.91161	0.0126592	13
one	WT_CHX	37	11	2	41	310.61	189.561	302	186	8.60976	3.56098	inner	230	4.19112	2.69097	0.0116999	12
one	WT_CHX	37	12	2	18	293.722	192.833	302	186	-8.27778	6.83333	inner	230	1.61842	0.118266	0.000514199	1
one	WT_CHX	37	13	2	52	301.423	193.962	302	186	-0.576923	7.96154	inner	230	12.5456	11.0455	0.0480238	48
one	WT_CHX	37	14	3	26	775.769	239.769	767	241	8.76923	-1.23077	inner	230	2.60154	1.10139	0.00478865	5
one	WT_CHX	37	15	3	29	771.552	241.172	767	241	4.55172	0.172414	inner	230	2.65272	1.15257	0.00501116	5
one	WT_CHX	37	16	4	6	366.5	291	362	295	4.5	-4	inner	230	0.494087	0	0	0
one	WT_CHX	37	17	4	5	359.8	306.4	362	295	-2.2	11.4	inner	230	0.444068	0	0	0
one	WT_CHX	37	18	5	19	1076.63	381.526	1078	388	-1.36842	-6.47368	inner	230	1.77958	0.279431	0.00121492	1
one	WT_CHX	37	19	5	21	1069.9	381.571	1078	388	-8.09524	-6.42857	inner	230	1.65476	0.154613	0.000672229	1
one	WT_CHX	37	20	5	43	1071.23	394.279	1078	388	-6.76744	6.27907	inner	230	6.06198	4.56183	0.019834	20
one	WT_CHX	37	21	5	7	1078.71	398	1078	388	0.714286	10	inner	230	0.656489	0	0	0
one	WT_CHX	37	22	6	14	349	401.786	352	404	-3	-2.21429	inner	230	1.69332	0.193172	0.000839879	1
one	WT_CHX	37	23	6	27	342.519	404	352	404	-9.48148	0	inner	230	3.56918	2.06902	0.00899576	9
one	WT_CHX	37	24	6	9	355.889	407.667	352	404	3.88889	3.66667	inner	230	0.749325	0	0	0
one	WT_CHX	37	25	6	7	361.286	408.571	352	404	9.28571	4.57143	inner	230	0.531044	0	0	0
one	WT_CHX	37	26	6	6	341.833	409.833	352	404	-10.1667	5.83333	inner	230	1.10643	0	0	0
one	WT_CHX	37	27	6	23	348.261	409.957	352	404	-3.73913	5.95652	inner	230	2.82876	1.32861	0.00577657	6
one	WT_CHX	37	28	7	30	387.5	560.4	391	567	-3.5	-6.6	inner	230	4.32778	2.82763	0.012294	12
one	WT_CHX	37	29	7	48	382.5	565	391	567	-8.5	-2	inner	230	4.70079	3.20063	0.0139158	14
one	WT_CHX	37	30	7	23	380.739	569.783	391	567	-10.2609	2.78261	inner	230	1.69071	0.190563	0.000828534	1
one	WT_CHX	37	31	7	37	396.054	569.676	391	567	5.05405	2.67568	inner	230	4.37803	2.87788	0.0125125	13
one	WT_CHX	37	32	7	34	388.706	572.912	391	567	-2.29412	5.91176	inner	230	3.81216	2.31201	0.0100522	10
one	WT_CHX	37	33	7	16	400.812	573.688	391	567	9.8125	6.6875	inner	230	1.18865	0	0	0
one	WT_CHX	37	34	7	4	387.5	578.5	391	567	-3.5	11.5	inner	230	0.575677	0	0	0
one	WT_CHX	37	35	8	13	729.308	743	733	754	-3.69231	-11	inner	230	1.2217	0	0	0
one	WT_CHX	37	36	8	19	734.158	744.053	733	754	1.15789	-9.94737	inner	230	2.02496	0.524812	0.00228179	2
one	WT_CHX	37	37	8	5	737	748	733	754	4	-6	inner	230	0.746502	0	0	0
one	WT_CHX	37	38	8	18	724.278	750.111	733	754	-8.72222	-3.88889	inner	230	1.9702	0.470047	0.00204368	2
one	WT_CHX	37	39	8	14	736.357	750.5	733	754	3.35714	-3.5	inner	230	2.20409	0.703937	0.0030606	3
one	WT_CHX	37	40	8	12	739.917	754.167	733	754	6.91667	0.166667	inner	230	0.857603	0	0	0
one	WT_CHX	37	41	8	22	723.091	755.909	733	754	-9.90909	1.90909	inner	230	2.27304	0.772893	0.0033604	3
one	WT_CHX	37	42	8	6	744.5	756	733	754	11.5	2	inner	230	0.625193	0	0	0
one	WT_CHX	37	43	8	39	736.077	760.641	733	754	3.07692	6.64103	inner	230	3.04511	1.54495	0.00671719	7
one	WT_CHX	37	44	8	24	728.792	762.125	733	754	-4.20833	8.125	inner	230	2.63066	1.1305	0.00491523	5
one	WT_CHX	37	45	9	38	929.711	825	937	825	-7.28947	0	inner	230	4.80053	3.30038	0.0143495	14
one	WT_CHX	37	46	9	33	944.121	825.303	937	825	7.12121	0.30303	inner	230	3.40647	1.90632	0.00828834	8
one	WT_CHX	37	47	9	19	937.632	829.211	937	825	0.631579	4.21053	inner	230	2.52134	1.02119	0.00443995	4
one	WT_CHX	37	48	9	36	934.361	833.278	937	825	-2.63889	8.27778	inner	230	4.32575	2.8256	0.0122852	12
one	WT_CHX	37	49	9	7	945	834	937	825	8	9	inner	230	0.382635	0	0	0
one	WT_CHX	37	50	10	15	61.3333	919.533	69	928	-7.66667	-8.46667	inner	230	1.1735	0	0	0
one	WT_CHX	37	51	10	32	60.5	925.062	69	928	-8.5	-2.9375	inner	230	2.28843	0.788274	0.00342728	3
one	WT_CHX	37	52	10	77	70.5065	922.87	69	928	1.50649	-5.12987	inner	230	9.09288	7.59273	0.0330119	33
one	WT_CHX	37	53	10	57	72.2456	928.404	69	928	3.24561	0.403509	inner	230	11.4727	9.97251	0.0433587	43
one	WT_CHX	37	54	10	107	69.5514	936.421	69	928	0.551402	8.42056	inner	230	16.9628	15.4627	0.0672291	67
one	WT_CHX	38	1	1	28	1407.68	34.5357	1410	45	-2.32143	-10.4643	inner	230	3.16306	1.66291	0.00723003	7
one	WT_CHX	38	2	1	9	1412.67	37.8889	1410	45	2.66667	-7.11111	inner	230	0.685039	0	0	0
one	WT_CHX	38	3	1	13	1408.62	41.3846	1410	45	-1.38462	-3.61538	inner	230	1.06812	0	0	0
one	WT_CHX	38	4	1	17	1412.59	46.8824	1410	45	2.58824	1.88235	inner	230	1.55819	0.0580383	0.00025234	0
one	WT_CHX	38	5	1	30	1416.73	49.0667	1410	45	6.73333	4.06667	inner	230	2.68371	1.18356	0.00514591	5
one	WT_CHX	38	6	3	16	701.5	118.125	698	128	3.5	-9.875	inner	230	1.1921	0	0	0
one	WT_CHX	38	7	2	10	278.5	117.8	278	126	0.5	-8.2	inner	230	0.813199	0	0	0
one	WT_CHX	38	8	2	14	282.857	117.929	278	126	4.85714	-8.07143	inner	230	1.20601	0	0	0
one	WT_CHX	38	9	3	4	700	119.5	698	128	2	-8.5	inner	230	0.213779	0	0	0
one	WT_CHX	38	10	2	5	284.2	122.4	278	126	6.2	-3.6	inner	230	0.538964	0	0	0
one	WT_CHX	38	11	3	29	693.31	122.414	698	128	-4.68966	-5.58621	inner	230	3.95952	2.45937	0.0106929	11
one	WT_CHX	38	12	2	18	288.222	124.389	278	126	10.2222	-1.61111	inner	230	1.7659	0.265744	0.00115541	1
one	WT_CHX	38	13	3	38	698.895	125.026	698	128	0.894737	-2.97368	inner	230	7.46474	5.96459	0.025933	26
one	WT_CHX	38	14	2	8	283.875	129.875	278	126	5.875	3.875	inner	230	0.79762	0	0	0
one	WT_CHX	38	15	2	50	278.5	130.34	278	126	0.5	4.34	inner	230	6.1375	4.63735	0.0201624	20
one	WT_CHX	38	16	4	7	362	134.286	370	143	-8	-8.71429	inner	230	0.566873	0	0	0
one	WT_CHX	38	17	3	16	706.75	134.375	698	128	8.75	6.375	inner	230	2.05071	0.550554	0.00239371	2
one	WT_CHX	38	18	2	17	281.412	136.647	278	126	3.41176	10.6471	inner	230	3.07132	1.57117	0.00683117	7
one	WT_CHX	38	19	4	45	379.289	138.333	370	143	9.28889	-4.66667	inner	230	4.19846	2.69831	0.0117318	12
one	WT_CHX	38	20	4	25	376.48	142.64	370	143	6.48	-0.36	inner	230	3.18332	1.68317	0.00731813	7
one	WT_CHX	38	21	4	40	359.875	142.45	370	143	-10.125	-0.55	inner	230	4.34578	2.84563	0.0123723	12
one	WT_CHX	38	22	4	67	365.821	143.045	370	143	-4.1791	0.0447761	inner	230	9.34492	7.84476	0.0341077	34
one	WT_CHX	38	23	4	63	373.206	147.349	370	143	3.20635	4.34921	inner	230	8.78151	7.28135	0.0316581	32
one	WT_CHX	38	24	4	4	370	150.75	370	143	0	7.75	inner	230	0.239048	0	0	0
one	WT_CHX	38	25	4	9	364.667	153.111	370	143	-5.33333	10.1111	inner	230	0.645121	0	0	0
one	WT_CHX	38	26	4	15	369.067	153.733	370	143	-0.933333	10.7333	inner	230	1.02075	0	0	0
one	WT_CHX	38	27	5	29	1119.55	206.724	1115	213	4.55172	-6.27586	inner	230	2.497	0.99685	0.00433413	4
one	WT_CHX	38	28	5	32	1107.09	209.938	1115	213	-7.90625	-3.0625	inner	230	2.88917	1.38902	0.00603923	6
one	WT_CHX	38	29	5	62	1123.16	212.435	1115	213	8.16129	-0.564516	inner	230	5.74215	4.242	0.0184435	18
one	WT_CHX	38	30	5	28	1108.46	221	1115	213	-6.53571	8	inner	230	3.23597	1.73581	0.00754702	8
one	WT_CHX	38	31	5	18	1118.89	223.056	1115	213	3.88889	10.0556	inner	230	1.39734	0	0	0
one	WT_CHX	38	32	6	13	131.769	462.769	142.4	472.533	-10.6308	-9.7641	inner	230	1.30419	0	0	0
one	WT_CHX	38	33	6	12	153.25	465.333	142.4	472.533	10.85	-7.2	inner	230	0.93843	0	0	0
one	WT_CHX	38	34	6	15	132.533	472.533	142.4	472.533	-9.86667	0	inner	230	1.39094	0	0	0
one	WT_CHX	38	35	6	37	149.811	474.189	142.4	472.533	7.41081	1.65586	inner	230	3.4535	1.95335	0.00849281	8
one	WT_CHX	38	36	6	11	150.818	484.091	142.4	472.533	8.41818	11.5576	inner	230	0.959213	0	0	0
one	WT_CHX	38	37	7	4	523.5	510.5	532	516	-8.5	-5.5	inner	230	0.362615	0	0	0
one	WT_CHX	38	38	8	18	941.611	524.333	942	533	-0.388889	-8.66667	inner	230	1.95416	0.45401	0.00197396	2
one	WT_CHX	38	39	8	9	947.444	524	942	533	5.44444	-9	inner	230	0.499077	0	0	0
one	WT_CHX	38	40	8	61	934.016	527.131	942	533	-7.98361	-5.86885	inner	230	6.79486	5.29471	0.0230205	23
one	WT_CHX	38	41	7	4	537.5	526.5	532	516	5.5	10.5	inner	230	0.463539	0	0	0
one	WT_CHX	38	42	8	6	943.167	526.833	942	533	1.16667	-6.16667	inner	230	0.739437	0	0	0
one	WT_CHX	38	43	8	24	945.125	528.708	942	533	3.125	-4.29167	inner	230	3.30106	1.80091	0.00783004	8
one	WT_CHX	38	44	8	12	950.75	531.5	942	533	8.75	-1.5	inner	230	1.2893	0	0	0
one	WT_CHX	38	45	8	23	935.609	533.609	942	533	-6.3913	0.608696	inner	230	1.98566	0.485505	0.00211089	2
one	WT_CHX	38	46	8	5	933.6	537.2	942	533	-8.4	4.2	inner	230	0.286076	0	0	0
one	WT_CHX	38	47	8	68	947.853	538.279	942	533	5.85294	5.27941	inner	230	11.8426	10.3425	0.0449673	45
one	WT_CHX	38	48	8	5	939.8	541.8	942	533	-2.2	8.8	inner	230	0.282521	0	0	0
one	WT_CHX	38	49	8	32	947.125	542.594	942	533	5.125	9.59375	inner	230	3.58593	2.08578	0.00906861	9
one	WT_CHX	38	50	9	9	231.667	817.889	232	825	-0.333333	-7.11111	inner	230	0.916701	0	0	0
one	WT_CHX	38	51	9	26	242.038	819.885	232	825	10.0385	-5.11538	inner	230	3.49947	1.99932	0.0086927	9
one	WT_CHX	38	52	9	13	229.385	820.615	232	825	-2.61538	-4.38462	inner	230	1.43537	0	0	0
one	WT_CHX	38	53	10	57	1119.88	827.789	1110.07	835.222	9.80312	-7.43275	inner	230	7.87207	6.37192	0.027704	28
one	WT_CHX	38	54	9	55	236.836	829.545	232	825	4.83636	4.54545	inner	230	7.22181	5.72165	0.0248768	25
one	WT_CHX	38	55	9	16	225	830.5	232	825	-7	5.5	inner	230	1.52659	0.0264369	0.000114943	0
one	WT_CHX	38	56	10	4	1099.5	832.5	1110.07	835.222	-10.5741	-2.72222	inner	230	0.396445	0	0	0
one	WT_CHX	38	57	10	8	1109.88	832.875	1110.07	835.222	-0.199074	-2.34722	inner	230	1.21202	0	0	0
one	WT_CHX	38	58	10	13	1125.15	833.769	1110.07	835.222	15.0798	-1.45299	inner	230	1.05823	0	0	0
one	WT_CHX	38	59	10	28	1116.5	840.214	1110.07	835.222	6.42593	4.99206	inner	230	3.43397	1.93381	0.00840789	8
one	WT_CHX	38	60	10	4	1102.5	841.5	1110.07	835.222	-7.57407	6.27778	inner	230	0.363577	0	0	0
one	WT_CHX	38	61	10	4	1121	842.5	1110.07	835.222	10.9259	7.27778	inner	230	0.275868	0	0	0
one	WT_CHX	38	62	10	23	1101.13	846.652	1110.07	835.222	-8.94364	11.43	inner	230	2.56454	1.06439	0.00462777	5
one	WT_CHX	38	63	10	152	1107.08	844.388	1110.07	835.222	-2.99513	9.16594	inner	230	26.9922	25.4921	0.110835	111
one	WT_CHX	39	1	1	9	616.333	1	615	7	1.33333	-6	inner	230	0.690379	0	0	0
one	WT_CHX	39	2	1	33	612.848	6.09091	615	7	-2.15152	-0.909091	inner	230	3.47845	1.97829	0.00860128	9
one	WT_CHX	39	3	1	27	606.593	7.44444	615	7	-8.40741	0.444444	inner	230	2.83449	1.33433	0.00580145	6
one	WT_CHX	39	4	2	9	644	14	642	25	2	-11	inner	230	1.34746	0	0	0
one	WT_CHX	39	5	2	13	639.385	16.3846	642	25	-2.61538	-8.61538	inner	230	1.45116	0	0	0
one	WT_CHX	39	6	3	16	1102	221.5	1109	228	-7	-6.5	inner	230	1.52062	0.0204706	8.90025e-05	0
one	WT_CHX	39	7	3	9	1120.11	225.667	1109	228	11.1111	-2.33333	inner	230	0.831922	0	0	0
one	WT_CHX	39	8	3	14	1105.5	226.5	1109	228	-3.5	-1.5	inner	230	1.3293	0	0	0
one	WT_CHX	39	9	4	5	1128.4	230.2	1123	241	5.4	-10.8	inner	230	0.48304	0	0	0
one	WT_CHX	39	10	3	11	1098.64	233.455	1109	228	-10.3636	5.45455	inner	230	1.42499	0	0	0
one	WT_CHX	39	11	3	5	1109.8	235.6	1109	228	0.8	7.6	inner	230	0.452583	0	0	0
one	WT_CHX	39	12	4	4	1120.75	238	1123	241	-2.25	-3	inner	230	0.532494	0	0	0
one	WT_CHX	39	13	4	17	1130.12	241	1123	241	7.11765	0	inner	230	1.61071	0.11056	0.000480695	0
one	WT_CHX	39	14	4	13	1122.38	245.231	1123	241	-0.615385	4.23077	inner	230	1.56565	0.0655	0.000284782	0
one	WT_CHX	39	15	4	16	1117.12	248.062	1123	241	-5.875	7.0625	inner	230	1.4417	0	0	0
one	WT_CHX	39	16	4	25	1122.4	249.72	1123	241	-0.6	8.72	inner	230	2.48569	0.985543	0.00428497	4
one	WT_CHX	39	17	4	22	1128.23	249.091	1123	241	5.22727	8.09091	inner	230	2.16403	0.663883	0.00288645	3
one	WT_CHX	39	18	5	7	1343.29	277.429	1351	283	-7.71429	-5.57143	inner	230	0.379065	0	0	0
one	WT_CHX	39	19	5	160	1352.19	277.988	1351	283	1.1875	-5.0125	inner	230	20.9886	19.4885	0.0847326	85
one	WT_CHX	39	20	5	8	1343.88	283.375	1351	283	-7.125	0.375	inner	230	0.462638	0	0	0
one	WT_CHX	39	21	5	69	1351.41	288.971	1351	283	0.405797	5.97101	inner	230	6.23157	4.73142	0.0205714	21
one	WT_CHX	39	22	6	261	396.946	326.464	397	331	-0.0536398	-4.5364	inner	230	40.3107	38.8106	0.168742	169
one	WT_CHX	39	23	7	289	75.1799	334.498	74	335	1.17993	-0.50173	inner	230	44.7559	43.2557	0.188068	188
one	WT_CHX	39	24	6	26	388	336.654	397	331	-9	5.65385	inner	230	4.07865	2.57849	0.0112108	11
one	WT_CHX	39	25	6	15	402.067	337.8	397	331	5.06667	6.8	inner	230	0.813687	0	0	0
one	WT_CHX	39	26	6	24	391.875	340.042	397	331	-5.125	9.04167	inner	230	2.72277	1.22262	0.00531575	5
one	WT_CHX	39	27	9	27	1380.11	443.37	1386	446	-5.88889	-2.62963	inner	230	3.15987	1.65972	0.00721616	7
one	WT_CHX	39	28	9	13	1375.15	443.308	1386	446	-10.8462	-2.69231	inner	230	1.34693	0	0	0
one	WT_CHX	39	29	9	41	1377	451.39	1386	446	-9	5.39024	inner	230	6.04381	4.54366	0.019755	20
one	WT_CHX	39	30	9	287	1389.84	448.624	1386	446	3.84321	2.62369	inner	230	35.4384	33.9383	0.147558	148
one	WT_CHX	39	31	10	6	769.167	585.833	770	593	-0.833333	-7.16667	inner	230	0.61326	0	0	0
one	WT_CHX	39	32	10	7	781	588.286	770	593	11	-4.71429	inner	230	1.07332	0	0	0
one	WT_CHX	39	33	10	6	771.833	593.167	770	593	1.83333	0.166667	inner	230	0.834409	0	0	0
one	WT_CHX	39	34	11	10	1443.3	593.6	1446	605	-2.7	-11.4	inner	230	1.64384	0.143687	0.000624727	1
one	WT_CHX	39	35	10	9	759.889	597.667	770	593	-10.1111	4.66667	inner	230	0.746609	0	0	0
one	WT_CHX	39	36	10	9	768.111	596.333	770	593	-1.88889	3.33333	inner	230	1.09673	0	0	0
one	WT_CHX	39	37	11	69	1451.58	599.377	1446	605	5.57971	-5.62319	inner	230	9.07648	7.57633	0.0329405	33
one	WT_CHX	39	38	10	19	763.684	601.895	770	593	-6.31579	8.89474	inner	230	1.9716	0.471451	0.00204979	2
one	WT_CHX	39	39	11	4	1437.5	602.5	1446	605	-8.5	-2.5	inner	230	0.347387	0	0	0
one	WT_CHX	39	40	10	13	773.692	604	770	593	3.69231	11	inner	230	2.23645	0.736302	0.00320131	3
one	WT_CHX	39	41	11	8	1453.75	610.75	1446	605	7.75	5.75	inner	230	0.948638	0	0	0
one	WT_CHX	39	42	11	15	1441.87	615.467	1446	605	-4.13333	10.4667	inner	230	1.33553	0	0	0
one	WT_CHX	39	43	12	21	1036.67	632.905	1032	642	4.66667	-9.09524	inner	230	1.64306	0.142909	0.000621343	1
one	WT_CHX	39	44	12	151	1026.25	643.57	1032	642	-5.74834	1.56954	inner	230	23.4072	21.9071	0.0952482	95
one	WT_CHX	39	45	12	30	1042.03	642.567	1032	642	10.0333	0.566667	inner	230	3.37739	1.87723	0.00816189	8
one	WT_CHX	39	46	13	12	66.5	646.833	66	657	0.5	-10.1667	inner	230	1.03127	0	0	0
one	WT_CHX	39	47	12	43	1038.02	648.326	1032	642	6.02326	6.32558	inner	230	4.11476	2.61461	0.0113679	11
one	WT_CHX	39	48	13	6	62.8333	652.333	66	657	-3.16667	-4.66667	inner	230	0.520256	0	0	0
one	WT_CHX	39	49	13	48	73.2083	652.792	66	657	7.20833	-4.20833	inner	230	5.04228	3.54213	0.0154006	15
one	WT_CHX	39	50	13	90	61.6111	654.478	66	657	-4.38889	-2.52222	inner	230	10.2857	8.78551	0.0381979	38
one	WT_CHX	39	51	14	20	734.35	806.25	728	815	6.35	-8.75	inner	230	2.8211	1.32095	0.00574327	6
one	WT_CHX	39	52	14	10	719.2	808.3	728	815	-8.8	-6.7	inner	230	0.659586	0	0	0
one	WT_CHX	39	53	14	33	718.727	813.939	728	815	-9.27273	-1.06061	inner	230	3.4253	1.92515	0.00837021	8
one	WT_CHX	39	54	14	28	732.607	814.036	728	815	4.60714	-0.964286	inner	230	3.03996	1.53981	0.00669483	7
one	WT_CHX	39	55	14	7	723	817	728	815	-5	2	inner	230	0.552438	0	0	0
one	WT_CHX	39	56	14	13	730.154	817.769	728	815	2.15385	2.76923	inner	230	1.08011	0	0	0
one	WT_CHX	39	57	14	19	725.579	819.579	728	815	-2.42105	4.57895	inner	230	1.43061	0	0	0
one	WT_CHX	39	58	14	16	724.688	823.938	728	815	-3.3125	8.9375	inner	230	1.25943	0	0	0
one	WT_CHX	39	59	15	42	468.786	922.929	459	923	9.78571	-0.0714286	inner	230	4.51434	3.01418	0.0131051	13
one	WT_CHX	39	60	15	7	460.714	924.571	459	923	1.71429	1.57143	inner	230	0.919478	0	0	0
one	WT_CHX	39	61	15	62	453.661	928.677	459	923	-5.33871	5.67742	inner	230	7.80371	6.30356	0.0274068	27
one	WT_CHX	39	62	15	24	462.333	933.125	459	923	3.33333	10.125	inner	230	2.02551	0.525361	0.00228418	2
one	WT_CHX	40	1	1	14	225.5	136.714	223	147	2.5	-10.2857	inner	230	1.37044	0	0	0
one	WT_CHX	40	2	1	15	221.933	144.2	223	147	-1.06667	-2.8	inner	230	1.23946	0	0	0
one	WT_CHX	40	3	1	30	217.6	146.067	223	147	-5.4	-0.933333	inner	230	2.72222	1.22207	0.00531336	5
one	WT_CHX	40	4	1	4	211.5	145.5	223	147	-11.5	-1.5	inner	230	0.607813	0	0	0
one	WT_CHX	40	5	2	19	527.632	151.316	530	162	-2.36842	-10.6842	inner	230	3.2318	1.73165	0.0075289	8
one	WT_CHX	40	6	2	19	524.474	153.211	530	162	-5.52632	-8.78947	inner	230	2.24768	0.747532	0.00325014	3
one	WT_CHX	40	7	3	14	206.5	155.5	215	163	-8.5	-7.5	inner	230	1.27266	0	0	0
one	WT_CHX	40	8	2	19	530.368	155.947	530	162	0.368421	-6.05263	inner	230	3.03449	1.53433	0.00667101	7
one	WT_CHX	40	9	3	24	211	162.208	215	163	-4	-0.791667	inner	230	1.99893	0.49878	0.00216861	2
one	WT_CHX	40	10	3	44	219.886	162	215	163	4.88636	-1	inner	230	8.29146	6.79131	0.0295274	30
one	WT_CHX	40	11	2	10	533.5	166.8	530	162	3.5	4.8	inner	230	1.06566	0	0	0
one	WT_CHX	40	12	4	11	1126	235.091	1128	246	-2	-10.9091	inner	230	1.26015	0	0	0
one	WT_CHX	40	13	4	8	1127.12	237.875	1128	246	-0.875	-8.125	inner	230	0.756436	0	0	0
one	WT_CHX	40	14	4	10	1132	240.8	1128	246	4	-5.2	inner	230	0.85568	0	0	0
one	WT_CHX	40	15	4	17	1122.12	247.412	1128	246	-5.88235	1.41176	inner	230	1.71904	0.218884	0.000951668	1
one	WT_CHX	40	16	4	47	1135.77	250.766	1128	246	7.76596	4.76596	inner	230	4.04199	2.54184	0.0110515	11
one	WT_CHX	40	17	4	47	1124.3	253.149	1128	246	-3.70213	7.14894	inner	230	3.49976	1.99961	0.00869396	9
one	WT_CHX	40	18	4	23	1128.61	255.913	1128	246	0.608696	9.91304	inner	230	2.56373	1.06358	0.00462425	5
one	WT_CHX	40	19	5	378	781.143	314.341	779	313	2.14286	1.34127	inner	230	56.1989	54.6987	0.237821	238
one	WT_CHX	40	20	6	22	642.364	342.682	639	350	3.36364	-7.31818	inner	230	2.78888	1.28872	0.00560315	6
one	WT_CHX	40	21	6	13	629.615	343.769	639	350	-9.38462	-6.23077	inner	230	1.26336	0	0	0
one	WT_CHX	40	22	6	5	650.6	346.2	639	350	11.6	-3.8	inner	230	0.38793	0	0	0
one	WT_CHX	40	23	6	4	638.5	353.5	639	350	-0.5	3.5	inner	230	0.603861	0	0	0
one	WT_CHX	40	24	6	69	643.768	356.449	639	350	4.76812	6.44928	inner	230	10.2668	8.76661	0.0381157	38
one	WT_CHX	40	25	6	9	635	358	639	350	-4	8	inner	230	0.871855	0	0	0
one	WT_CHX	40	26	7	5	1130.2	557.4	1132	569	-1.8	-11.6	inner	230	0.426123	0	0	0
one	WT_CHX	40	27	7	12	1138.5	560.5	1132	569	6.5	-8.5	inner	230	1.18137	0	0	0
one	WT_CHX	40	28	7	10	1134.5	567.8	1132	569	2.5	-1.2	inner	230	1.17017	0	0	0
one	WT_CHX	40	29	7	39	1141.18	569.128	1132	569	9.17949	0.128205	inner	230	3.09383	1.59368	0.00692903	7
one	WT_CHX	40	30	7	20	1126	571.4	1132	569	-6	2.4	inner	230	2.46459	0.964439	0.00419322	4
one	WT_CHX	40	31	7	12	1129.5	572.583	1132	569	-2.5	3.58333	inner	230	1.61137	0.111216	0.000483548	0
one	WT_CHX	40	32	8	13	337.154	637.538	348	640	-10.8462	-2.46154	inner	230	0.975296	0	0	0
one	WT_CHX	40	33	8	29	339.31	642.655	348	640	-8.68966	2.65517	inner	230	2.74086	1.2407	0.00539437	5
one	WT_CHX	40	34	8	238	349.29	644.958	348	640	1.28992	4.95798	inner	230	39.6469	38.1468	0.165856	166
one	WT_CHX	40	35	10	24	748.708	799.042	749	807	-0.291667	-7.95833	inner	230	1.96223	0.462082	0.00200905	2
one	WT_CHX	40	36	10	4	755	803.75	749	807	6	-3.25	inner	230	0.330022	0	0	0
one	WT_CHX	40	37	10	14	737.857	807.643	749	807	-11.1429	0.642857	inner	230	1.79757	0.297422	0.00129314	1
one	WT_CHX	40	38	10	20	748.25	810.05	749	807	-0.75	3.05	inner	230	2.02161	0.521455	0.00226719	2
one	WT_CHX	40	39	10	9	746.556	814.333	749	807	-2.44444	7.33333	inner	230	0.694408	0	0	0
one	WT_CHX	40	40	10	24	755.625	813.667	749	807	6.625	6.66667	inner	230	2.41515	0.915	0.00397826	4
one	WT_CHX	40	41	11	26	179.269	849.423	182	860	-2.73077	-10.5769	inner	230	2.72915	1.229	0.00534348	5
one	WT_CHX	40	42	11	4	183.25	853.25	182	860	1.25	-6.75	inner	230	0.204837	0	0	0
one	WT_CHX	40	43	11	18	189.778	855.5	182	860	7.77778	-4.5	inner	230	1.42377	0	0	0
one	WT_CHX	40	44	11	173	176.855	860.324	182	860	-5.14451	0.323699	inner	230	22.3528	20.8527	0.0906638	91
one	WT_CHX	40	45	11	4	179.5	870	182	860	-2.5	10	inner	230	0.439506	0	0	0
one	WT_CHX	22	135	7	7	680.714	505	667	498	13.7143	7	outer	230	0.991165	0	0	0
one	WT_CHX	22	136	7	10	638	505.5	667	498	-29	7.5	outer	230	1.44903	0	0	0
one	WT_CHX	22	137	8	4	907.25	506	911	527	-3.75	-21	outer	230	0.599298	0	0	0
one	WT_CHX	22	138	8	4	866.5	506.5	911	527	-44.5	-20.5	outer	230	0.513283	0	0	0
one	WT_CHX	22	139	8	23	914.739	509.609	911	527	3.73913	-17.3913	outer	230	3.6613	2.16114	0.00939628	9
one	WT_CHX	22	140	8	5	921.6	507.2	911	527	10.6	-19.8	outer	230	0.626215	0	0	0
one	WT_CHX	22	141	8	18	876	509.222	911	527	-35	-17.7778	outer	230	2.46316	0.963005	0.00418698	4
one	WT_CHX	22	142	8	16	889.438	508.812	911	527	-21.5625	-18.1875	outer	230	2.24625	0.746098	0.0032439	3
one	WT_CHX	22	143	8	4	952.5	509.5	911	527	41.5	-17.5	outer	230	0.447608	0	0	0
one	WT_CHX	22	144	7	4	649.5	513.5	667	498	-17.5	15.5	outer	230	0.484627	0	0	0
one	WT_CHX	22	145	8	8	936.125	512.875	911	527	25.125	-14.125	outer	230	1.11882	0	0	0
one	WT_CHX	22	146	7	12	674.917	513.75	667	498	7.91667	15.75	outer	230	1.67984	0.179683	0.000781231	1
one	WT_CHX	22	147	7	12	688.5	514.5	667	498	21.5	16.5	outer	230	1.85615	0.356001	0.00154783	2
one	WT_CHX	22	148	8	4	869.5	514.5	911	527	-41.5	-12.5	outer	230	0.568536	0	0	0
one	WT_CHX	22	149	8	13	902.769	515.231	911	527	-8.23077	-11.7692	outer	230	2.04308	0.542924	0.00236054	2
one	WT_CHX	22	150	8	11	941.636	515.091	911	527	30.6364	-11.9091	outer	230	1.8495	0.349348	0.00151891	2
one	WT_CHX	22	151	8	9	924	516	911	527	13	-11	outer	230	1.28417	0	0	0
one	WT_CHX	22	152	7	18	668.056	516.611	667	498	1.05556	18.6111	outer	230	2.63313	1.13298	0.00492598	5
one	WT_CHX	22	153	8	4	868.5	518.5	911	527	-42.5	-8.5	outer	230	0.543755	0	0	0
one	WT_CHX	22	154	8	6	893.167	519.167	911	527	-17.8333	-7.83333	outer	230	0.833738	0	0	0
one	WT_CHX	22	155	7	11	655.636	523.909	667	498	-11.3636	25.9091	outer	230	1.5193	0.019143	8.32306e-05	0
one	WT_CHX	22	156	7	4	679.25	526	667	498	12.25	28	outer	230	0.471656	0	0	0
one	WT_CHX	22	157	8	5	935.2	525.6	911	527	24.2	-1.4	outer	230	0.606394	0	0	0
one	WT_CHX	22	158	7	4	642.5	526.5	667	498	-24.5	28.5	outer	230	0.49749	0	0	0
one	WT_CHX	22	159	7	4	683.5	528.5	667	498	16.5	30.5	outer	230	0.486854	0	0	0
one	WT_CHX	22	160	8	4	952.5	528.5	911	527	41.5	1.5	outer	230	0.524376	0	0	0
one	WT_CHX	22	161	7	5	608.8	528.6	667	498	-58.2	30.6	outer	230	0.623606	0	0	0
one	WT_CHX	22	162	7	7	662	530	667	498	-5	32	outer	230	0.985519	0	0	0
one	WT_CHX	22	163	8	8	931	530.5	911	527	20	3.5	outer	230	1.00894	0	0	0
one	WT_CHX	22	164	8	6	923.667	534.167	911	527	12.6667	7.16667	outer	230	0.773907	0	0	0
one	WT_CHX	22	165	7	11	671.636	534.909	667	498	4.63636	36.9091	outer	230	1.56342	0.0632721	0.000275096	0
one	WT_CHX	22	166	8	4	931.5	536.5	911	527	20.5	9.5	outer	230	0.45304	0	0	0
one	WT_CHX	22	167	8	11	957.364	536.091	911	527	46.3636	9.09091	outer	230	2.31028	0.810125	0.00352228	4
one	WT_CHX	22	168	8	5	894.2	537.6	911	527	-16.8	10.6	outer	230	0.619089	0	0	0
one	WT_CHX	22	169	8	9	942.889	538.667	911	527	31.8889	11.6667	outer	230	1.15538	0	0	0
one	WT_CHX	22	170	7	8	645	540.5	667	498	-22	42.5	outer	230	1.1153	0	0	0
one	WT_CHX	22	171	8	7	900	541.286	911	527	-11	14.2857	outer	230	0.902205	0	0	0
one	WT_CHX	22	172	8	7	957.714	543	911	527	46.7143	16	outer	230	0.893523	0	0	0
one	WT_CHX	22	173	7	4	661.5	543.5	667	498	-5.5	45.5	outer	230	0.449195	0	0	0
one	WT_CHX	22	174	8	8	923	544.5	911	527	12	17.5	outer	230	1.2397	0	0	0
one	WT_CHX	22	175	8	12	928.5	544.5	911	527	17.5	17.5	outer	230	1.69512	0.194973	0.000847708	1
one	WT_CHX	22	176	8	10	905.6	545.7	911	527	-5.4	18.7	outer	230	1.44146	0	0	0
one	WT_CHX	22	177	8	8	936.125	552.875	911	527	25.125	25.875	outer	230	1.08171	0	0	0
one	WT_CHX	22	178	8	6	941.833	553.167	911	527	30.8333	26.1667	outer	230	0.834058	0	0	0
one	WT_CHX	22	179	8	5	946.2	556.6	911	527	35.2	29.6	outer	230	0.7084	0	0	0
one	WT_CHX	22	180	7	7	673.714	557	667	498	6.71429	59	outer	230	0.991562	0	0	0
one	WT_CHX	22	181	8	9	929.889	556.333	911	527	18.8889	29.3333	outer	230	1.25774	0	0	0
one	WT_CHX	22	182	8	7	926.714	562	911	527	15.7143	35	outer	230	1.01183	0	0	0
one	WT_CHX	22	183	8	12	930.5	574.5	911	527	19.5	47.5	outer	230	1.74083	0.240674	0.00104641	1
one	WT_CHX	22	184	8	4	947.5	596.5	911	527	36.5	69.5	outer	230	0.454688	0	0	0
one	WT_CHX	22	185	10	17	253.235	668.706	290	747	-36.7647	-78.2941	outer	230	2.23487	0.734715	0.00319441	3
one	WT_CHX	22	186	10	9	264.111	669.333	290	747	-25.8889	-77.6667	outer	230	1.20699	0	0	0
one	WT_CHX	22	187	10	8	297.875	682.125	290	747	7.875	-64.875	outer	230	1.1176	0	0	0
one	WT_CHX	22	188	10	4	272.5	685.5	290	747	-17.5	-61.5	outer	230	0.515801	0	0	0
one	WT_CHX	22	189	10	4	274.5	688.5	290	747	-15.5	-58.5	outer	230	0.459419	0	0	0
one	WT_CHX	22	190	10	5	288.6	693.8	290	747	-1.4	-53.2	outer	230	0.637385	0	0	0
one	WT_CHX	22	191	10	4	295.5	704.5	290	747	5.5	-42.5	outer	230	0.61091	0	0	0
one	WT_CHX	22	192	10	14	256.786	707.286	290	747	-33.2143	-39.7143	outer	230	1.80771	0.307554	0.00133719	1
one	WT_CHX	22	193	10	8	293.5	710	290	747	3.5	-37	outer	230	1.17288	0	0	0
one	WT_CHX	22	194	10	4	257.5	715.5	290	747	-32.5	-31.5	outer	230	0.512184	0	0	0
one	WT_CHX	22	195	10	24	288.292	720.375	290	747	-1.70833	-26.625	outer	230	3.3422	1.84205	0.0080089	8
one	WT_CHX	22	196	10	12	251.5	722	290	747	-38.5	-25	outer	230	1.93849	0.438339	0.00190582	2
one	WT_CHX	22	197	10	9	279.667	725.889	290	747	-10.3333	-21.1111	outer	230	1.20063	0	0	0
one	WT_CHX	22	198	10	10	292.8	733.4	290	747	2.8	-13.6	outer	230	1.89461	0.394454	0.00171502	2
one	WT_CHX	22	199	10	20	283.15	733.3	290	747	-6.85	-13.7	outer	230	4.61999	3.11984	0.0135645	14
one	WT_CHX	22	200	10	10	276.3	749.2	290	747	-13.7	2.2	outer	230	2.00743	0.507279	0.00220556	2
one	WT_CHX	22	201	10	8	300.125	757.875	290	747	10.125	10.875	outer	230	1.08695	0	0	0
one	WT_CHX	22	202	10	5	274	759	290	747	-16	12	outer	230	0.767407	0	0	0
one	WT_CHX	22	203	10	15	284.8	760.6	290	747	-5.2	13.6	outer	230	2.76019	1.26004	0.00547842	5
one	WT_CHX	22	204	11	4	1115.5	767.5	1089	798	26.5	-30.5	outer	230	0.505135	0	0	0
one	WT_CHX	22	205	10	7	305.286	771	290	747	15.2857	24	outer	230	0.86865	0	0	0
one	WT_CHX	22	206	10	10	385	774.5	290	747	95	27.5	outer	230	1.2827	0	0	0
one	WT_CHX	22	207	11	10	1063.8	782	1089	798	-25.2	-16	outer	230	1.34937	0	0	0
one	WT_CHX	22	208	11	4	1044.5	792.5	1089	798	-44.5	-5.5	outer	230	0.515648	0	0	0
one	WT_CHX	22	209	12	4	579.5	828.5	575	879	4.5	-50.5	outer	230	0.532738	0	0	0
one	WT_CHX	22	210	11	4	1108.5	832.5	1089	798	19.5	34.5	outer	230	0.45069	0	0	0
one	WT_CHX	22	211	12	15	639.6	835.6	575	879	64.6	-43.4	outer	230	2.47584	0.975685	0.00424211	4
one	WT_CHX	22	212	12	8	567	836.5	575	879	-8	-42.5	outer	230	1.14362	0	0	0
one	WT_CHX	22	213	12	7	540	838.286	575	879	-35	-40.7143	outer	230	0.876524	0	0	0
one	WT_CHX	22	214	12	6	549	852.5	575	879	-26	-26.5	outer	230	0.831205	0	0	0
one	WT_CHX	22	215	11	7	1110.71	858	1089	798	21.7143	60	outer	230	0.927932	0	0	0
one	WT_CHX	22	216	12	10	572.8	859	575	879	-2.2	-20	outer	230	1.53783	0.0376827	0.000163838	0
one	WT_CHX	22	217	12	7	586.714	864	575	879	11.7143	-15	outer	230	0.941558	0	0	0
one	WT_CHX	22	218	12	5	572.6	865.8	575	879	-2.4	-13.2	outer	230	0.558602	0	0	0
one	WT_CHX	22	219	12	5	666.2	866.4	575	879	91.2	-12.6	outer	230	0.616159	0	0	0
one	WT_CHX	22	220	12	21	555.143	876	575	879	-19.8571	-3	outer	230	4.23394	2.73378	0.011886	12
one	WT_CHX	22	221	13	5	740.4	875.8	735	937	5.4	-61.2	outer	230	0.669764	0	0	0
one	WT_CHX	22	222	12	4	606.5	881.5	575	879	31.5	2.5	outer	230	0.517327	0	0	0
one	WT_CHX	22	223	12	22	561.364	885.955	575	879	-13.6364	6.95455	outer	230	3.47094	1.97079	0.00856864	9
one	WT_CHX	22	224	12	22	586.455	886.909	575	879	11.4545	7.90909	outer	230	4.17247	2.67232	0.0116188	12
one	WT_CHX	22	225	12	9	635.667	888.111	575	879	60.6667	9.11111	outer	230	1.17192	0	0	0
one	WT_CHX	22	226	13	11	687.545	888.636	735	937	-47.4545	-48.3636	outer	230	1.55169	0.0515379	0.000224078	0
one	WT_CHX	22	227	12	20	566.2	890.55	575	879	-8.8	11.55	outer	230	4.94108	3.44093	0.0149606	15
one	WT_CHX	22	228	13	4	720.5	891.5	735	937	-14.5	-45.5	outer	230	0.476905	0	0	0
one	WT_CHX	22	229	12	14	590.5	899.286	575	879	15.5	20.2857	outer	230	2.0708	0.57065	0.00248109	2
one	WT_CHX	22	230	12	4	571.5	907.5	575	879	-3.5	28.5	outer	230	0.472023	0	0	0
one	WT_CHX	22	231	13	5	670.4	918.2	735	937	-64.6	-18.8	outer	230	0.646693	0	0	0
one	WT_CHX	22	232	13	4	762.5	927.5	735	937	27.5	-9.5	outer	230	0.495445	0	0	0
one	WT_CHX	22	233	12	7	637	932.286	575	879	62	53.2857	outer	230	0.861662	0	0	0
one	WT_CHX	22	234	12	7	583	933.714	575	879	8	54.7143	outer	230	1.00493	0	0	0
one	WT_CHX	22	235	13	4	646.5	933.5	735	937	-88.5	-3.5	outer	230	0.57528	0	0	0
one	WT_CHX	22	236	13	4	657.5	933.5	735	937	-77.5	-3.5	outer	230	0.541833	0	0	0
one	WT_CHX	22	237	13	5	681.8	935.4	735	937	-53.2	-1.6	outer	230	0.639933	0	0	0
one	WT_CHX	22	238	13	6	667.5	937	735	937	-67.5	0	outer	230	0.674067	0	0	0
one	WT_CHX	22	239	13	23	694.13	938.913	735	937	-40.8696	1.91304	outer	230	4.54333	3.04318	0.0132312	13
one	WT_CHX	22	240	13	6	648.167	939.167	735	937	-86.8333	2.16667	outer	230	0.950607	0	0	0
one	WT_CHX	22	241	13	6	783.5	938	735	937	48.5	1	outer	230	0.699611	0	0	0
one	WT_CHX	22	242	13	4	833.5	940.5	735	937	98.5	3.5	outer	230	0.448447	0	0	0
one	WT_CHX	23	1	1	8	214.375	0.625	229	9	-14.625	-8.375	outer	230	1.56617	0.0660188	0.000287038	0
one	WT_CHX	23	2	2	15	687.333	1.53333	765	62	-77.6667	-60.4667	outer	230	2.52407	1.02392	0.00445182	4
one	WT_CHX	23	3	2	4	742.5	0.5	765	62	-22.5	-61.5	outer	230	0.440955	0	0	0
one	WT_CHX	23	4	1	14	181.357	1.28571	229	9	-47.6429	-7.71429	outer	230	2.41364	0.91349	0.00397169	4
one	WT_CHX	23	5	1	7	190.714	2	229	9	-38.2857	-7	outer	230	1.01582	0	0	0
one	WT_CHX	23	6	1	7	285.714	2	229	9	56.7143	-7	outer	230	1.02745	0	0	0
one	WT_CHX	23	7	2	7	753	2.71429	765	62	-12	-59.2857	outer	230	0.803067	0	0	0
one	WT_CHX	23	8	1	4	184.5	5.5	229	9	-44.5	-3.5	outer	230	0.566323	0	0	0
one	WT_CHX	23	9	1	7	264	6.71429	229	9	35	-2.28571	outer	230	0.975601	0	0	0
one	WT_CHX	23	10	2	9	741	8	765	62	-24	-54	outer	230	1.28818	0	0	0
one	WT_CHX	23	11	1	4	160.5	9.5	229	9	-68.5	0.5	outer	230	0.514321	0	0	0
one	WT_CHX	23	12	1	4	179.5	9.5	229	9	-49.5	0.5	outer	230	0.475242	0	0	0
one	WT_CHX	23	13	1	5	215.6	11.2	229	9	-13.4	2.2	outer	230	0.624079	0	0	0
one	WT_CHX	23	14	1	13	246.615	11.6154	229	9	17.6154	2.61538	outer	230	1.83737	0.337217	0.00146616	1
one	WT_CHX	23	15	1	5	211.8	13.4	229	9	-17.2	4.4	outer	230	0.649104	0	0	0
one	WT_CHX	23	16	1	10	258.5	13.8	229	9	29.5	4.8	outer	230	1.33974	0	0	0
one	WT_CHX	23	17	2	14	753.286	15.5	765	62	-11.7143	-46.5	outer	230	2.35076	0.850607	0.00369829	4
one	WT_CHX	23	18	1	9	203	16	229	9	-26	7	outer	230	1.29601	0	0	0
one	WT_CHX	23	19	2	7	729	17.2857	765	62	-36	-44.7143	outer	230	0.892119	0	0	0
one	WT_CHX	23	20	1	5	200.2	20.4	229	9	-28.8	11.4	outer	230	0.675044	0	0	0
one	WT_CHX	23	21	2	8	707.875	20.125	765	62	-57.125	-41.875	outer	230	1.18584	0	0	0
one	WT_CHX	23	22	2	14	739.857	19.5	765	62	-25.1429	-42.5	outer	230	1.88267	0.382521	0.00166314	2
one	WT_CHX	23	23	2	6	721	23.5	765	62	-44	-38.5	outer	230	0.752285	0	0	0
one	WT_CHX	23	24	1	10	177.2	23.5	229	9	-51.8	14.5	outer	230	1.33901	0	0	0
one	WT_CHX	23	25	2	4	853.5	23.5	765	62	88.5	-38.5	outer	230	0.565957	0	0	0
one	WT_CHX	23	26	2	7	749	25.2857	765	62	-16	-36.7143	outer	230	0.953613	0	0	0
one	WT_CHX	23	27	2	10	735	25.8	765	62	-30	-36.2	outer	230	1.47872	0	0	0
one	WT_CHX	23	28	2	12	693.5	27.5	765	62	-71.5	-34.5	outer	230	1.41396	0	0	0
one	WT_CHX	23	29	2	15	739.667	32.5333	765	62	-25.3333	-29.4667	outer	230	2.2257	0.725544	0.00315454	3
one	WT_CHX	23	30	1	4	244.5	34.5	229	9	15.5	25.5	outer	230	0.566171	0	0	0
one	WT_CHX	23	31	2	4	770.5	35.5	765	62	5.5	-26.5	outer	230	0.453971	0	0	0
one	WT_CHX	23	32	2	4	715.25	38	765	62	-49.75	-24	outer	230	0.501549	0	0	0
one	WT_CHX	23	33	1	5	170.2	43.6	229	9	-58.8	34.6	outer	230	0.656672	0	0	0
one	WT_CHX	23	34	1	10	222	43.2	229	9	-7	34.2	outer	230	1.4221	0	0	0
one	WT_CHX	23	35	2	6	682.5	44	765	62	-82.5	-18	outer	230	0.754055	0	0	0
one	WT_CHX	23	36	2	4	762.5	42.5	765	62	-2.5	-19.5	outer	230	0.461891	0	0	0
one	WT_CHX	23	37	1	5	243	44	229	9	14	35	outer	230	0.694499	0	0	0
one	WT_CHX	23	38	2	5	733.2	43.6	765	62	-31.8	-18.4	outer	230	0.562341	0	0	0
one	WT_CHX	23	39	2	9	699	46	765	62	-66	-16	outer	230	1.31353	0	0	0
one	WT_CHX	23	40	2	4	759	45.75	765	62	-6	-16.25	outer	230	0.521675	0	0	0
one	WT_CHX	23	41	2	8	709.5	47	765	62	-55.5	-15	outer	230	1.11221	0	0	0
one	WT_CHX	23	42	2	4	746.5	46.5	765	62	-18.5	-15.5	outer	230	0.478386	0	0	0
one	WT_CHX	23	43	2	7	674.714	49	765	62	-90.2857	-13	outer	230	0.923034	0	0	0
one	WT_CHX	23	44	1	8	217	56.5	229	9	-12	47.5	outer	230	1.14861	0	0	0
one	WT_CHX	23	45	2	7	712.286	56	765	62	-52.7143	-6	outer	230	0.839765	0	0	0
one	WT_CHX	23	46	3	6	1365	62.8333	1284	120	81	-57.1667	outer	230	0.613779	0	0	0
one	WT_CHX	23	47	2	6	781.833	64.8333	765	62	16.8333	2.83333	outer	230	0.73637	0	0	0
one	WT_CHX	23	48	2	10	687	71.2	765	62	-78	9.2	outer	230	1.47883	0	0	0
one	WT_CHX	23	49	2	8	727	77.5	765	62	-38	15.5	outer	230	1.14759	0	0	0
one	WT_CHX	23	50	2	14	760.5	80.7143	765	62	-4.5	18.7143	outer	230	2.3133	0.813146	0.00353542	4
one	WT_CHX	23	51	2	5	683.8	84.6	765	62	-81.2	22.6	outer	230	0.579782	0	0	0
one	WT_CHX	23	52	2	8	735.5	91	765	62	-29.5	29	outer	230	1.02109	0	0	0
one	WT_CHX	23	53	2	4	783.5	92.5	765	62	18.5	30.5	outer	230	0.432151	0	0	0
one	WT_CHX	23	54	2	5	703.6	94.2	765	62	-61.4	32.2	outer	230	0.543008	0	0	0
one	WT_CHX	23	55	2	14	678.5	95.2857	765	62	-86.5	33.2857	outer	230	2.49464	0.994484	0.00432385	4
one	WT_CHX	23	56	3	10	1339.3	94.3	1284	120	55.3	-25.7	outer	230	1.2766	0	0	0
one	WT_CHX	23	57	3	5	1377.2	95.6	1284	120	93.2	-24.4	outer	230	0.566598	0	0	0
one	WT_CHX	23	58	3	4	1352.5	106.5	1284	120	68.5	-13.5	outer	230	0.524392	0	0	0
one	WT_CHX	23	59	3	4	1313.5	106.5	1284	120	29.5	-13.5	outer	230	0.525994	0	0	0
one	WT_CHX	23	60	3	5	1295.4	112.2	1284	120	11.4	-7.8	outer	230	0.554376	0	0	0
one	WT_CHX	23	61	3	8	1321.5	130	1284	120	37.5	10	outer	230	0.952682	0	0	0
one	WT_CHX	23	62	3	14	1294.5	131.5	1284	120	10.5	11.5	outer	230	1.94458	0.444427	0.00193229	2
one	WT_CHX	23	63	2	4	741	133.25	765	62	-24	71.25	outer	230	0.448325	0	0	0
one	WT_CHX	23	64	3	8	1283.5	137.125	1284	120	-0.5	17.125	outer	230	1.35518	0	0	0
one	WT_CHX	23	65	3	9	1289.67	136.889	1284	120	5.66667	16.8889	outer	230	1.23302	0	0	0
one	WT_CHX	23	66	4	7	463.286	138	505	221	-41.7143	-83	outer	230	0.926421	0	0	0
one	WT_CHX	23	67	4	7	479.714	138	505	221	-25.2857	-83	outer	230	0.994507	0	0	0
one	WT_CHX	23	68	3	4	1326.5	145.5	1284	120	42.5	25.5	outer	230	0.55845	0	0	0
one	WT_CHX	23	69	3	11	1288.64	145.545	1284	120	4.63636	25.5455	outer	230	1.48293	0	0	0
one	WT_CHX	23	70	3	19	1304.84	149.526	1284	120	20.8421	29.5263	outer	230	3.31185	1.8117	0.00787694	8
one	WT_CHX	23	71	3	10	1297.3	150.3	1284	120	13.3	30.3	outer	230	1.48026	0	0	0
one	WT_CHX	23	72	3	4	1283.5	154.5	1284	120	-0.5	34.5	outer	230	0.483604	0	0	0
one	WT_CHX	23	73	3	12	1334.5	155.5	1284	120	50.5	35.5	outer	230	1.58668	0.0865269	0.000376204	0
one	WT_CHX	23	74	3	4	1302.5	158.5	1284	120	18.5	38.5	outer	230	0.535332	0	0	0
one	WT_CHX	23	75	3	5	1289.4	158.2	1284	120	5.4	38.2	outer	230	0.62295	0	0	0
one	WT_CHX	23	76	4	12	464	162.5	505	221	-41	-58.5	outer	230	1.81173	0.311582	0.00135471	1
one	WT_CHX	23	77	3	4	1283.5	163.5	1284	120	-0.5	43.5	outer	230	0.583001	0	0	0
one	WT_CHX	23	78	4	9	467.333	166.889	505	221	-37.6667	-54.1111	outer	230	1.24916	0	0	0
one	WT_CHX	23	79	4	4	478.25	170	505	221	-26.75	-51	outer	230	0.536202	0	0	0
one	WT_CHX	23	80	4	4	460.5	171.5	505	221	-44.5	-49.5	outer	230	0.526772	0	0	0
one	WT_CHX	23	81	4	8	507.875	174.125	505	221	2.875	-46.875	outer	230	0.993698	0	0	0
one	WT_CHX	23	82	3	11	1327.73	178.818	1284	120	43.7273	58.8182	outer	230	1.33132	0	0	0
one	WT_CHX	23	83	4	10	442	182.8	505	221	-63	-38.2	outer	230	1.38685	0	0	0
one	WT_CHX	23	84	4	9	479.222	186.556	505	221	-25.7778	-34.4444	outer	230	1.05754	0	0	0
one	WT_CHX	23	85	4	8	424.875	197.875	505	221	-80.125	-23.125	outer	230	0.996902	0	0	0
one	WT_CHX	23	86	3	4	1265.5	200.5	1284	120	-18.5	80.5	outer	230	0.426505	0	0	0
one	WT_CHX	23	87	4	5	442.2	203.4	505	221	-62.8	-17.6	outer	230	0.841642	0	0	0
one	WT_CHX	23	88	4	19	487.579	205.158	505	221	-17.4211	-15.8421	outer	230	2.91183	1.41168	0.00613775	6
one	WT_CHX	23	89	4	14	529.286	209.5	505	221	24.2857	-11.5	outer	230	1.79013	0.289975	0.00126076	1
one	WT_CHX	23	90	4	17	452.588	209.118	505	221	-52.4118	-11.8824	outer	230	3.05977	1.55962	0.00678095	7
one	WT_CHX	23	91	4	4	482.5	213.5	505	221	-22.5	-7.5	outer	230	0.484718	0	0	0
one	WT_CHX	23	92	4	4	464.5	218.5	505	221	-40.5	-2.5	outer	230	0.470253	0	0	0
one	WT_CHX	23	93	4	13	447.385	220.615	505	221	-57.6154	-0.384615	outer	230	1.89389	0.393737	0.0017119	2
one	WT_CHX	23	94	4	13	488.385	220.615	505	221	-16.6154	-0.384615	outer	230	1.70933	0.209179	0.000909474	1
one	WT_CHX	23	95	4	13	474.385	222.385	505	221	-30.6154	1.38462	outer	230	2.07448	0.574327	0.00249708	2
one	WT_CHX	23	96	4	7	470	228.286	505	221	-35	7.28571	outer	230	0.855818	0	0	0
one	WT_CHX	23	97	4	6	534.5	228	505	221	29.5	7	outer	230	0.749767	0	0	0
one	WT_CHX	23	98	4	7	435.714	229	505	221	-69.2857	8	outer	230	0.852506	0	0	0
one	WT_CHX	23	99	4	16	518	228.5	505	221	13	7.5	outer	230	2.67257	1.17242	0.00509748	5
one	WT_CHX	23	100	4	16	528	232.5	505	221	23	11.5	outer	230	2.32285	0.822698	0.00357695	4
one	WT_CHX	23	101	4	10	472.8	234	505	221	-32.2	13	outer	230	1.4804	0	0	0
one	WT_CHX	23	102	4	4	514.75	235	505	221	9.75	14	outer	230	0.511666	0	0	0
one	WT_CHX	23	103	4	10	487.2	236.5	505	221	-17.8	15.5	outer	230	1.36056	0	0	0
one	WT_CHX	23	104	4	8	506	235.75	505	221	1	14.75	outer	230	0.960067	0	0	0
one	WT_CHX	23	105	4	6	539.833	236.167	505	221	34.8333	15.1667	outer	230	0.912459	0	0	0
one	WT_CHX	23	106	4	4	502.5	237.5	505	221	-2.5	16.5	outer	230	0.528237	0	0	0
one	WT_CHX	23	107	4	7	519	238.714	505	221	14	17.7143	outer	230	1.0461	0	0	0
one	WT_CHX	23	108	4	4	491.5	239.5	505	221	-13.5	18.5	outer	230	0.56405	0	0	0
one	WT_CHX	23	109	4	5	510	243	505	221	5	22	outer	230	0.644541	0	0	0
one	WT_CHX	23	110	4	17	522.353	242.941	505	221	17.3529	21.9412	outer	230	2.33249	0.832342	0.00361888	4
one	WT_CHX	23	111	4	6	515.5	247	505	221	10.5	26	outer	230	0.814313	0	0	0
one	WT_CHX	23	112	4	5	544.4	245.8	505	221	39.4	24.8	outer	230	0.649073	0	0	0
one	WT_CHX	23	113	4	14	490.286	252.5	505	221	-14.7143	31.5	outer	230	2.24274	0.742589	0.00322865	3
one	WT_CHX	23	114	4	15	474.6	256.6	505	221	-30.4	35.6	outer	230	2.60443	1.10427	0.00480119	5
one	WT_CHX	23	115	4	6	530.167	260.833	505	221	25.1667	39.8333	outer	230	0.811444	0	0	0
one	WT_CHX	23	116	4	7	579	261.286	505	221	74	40.2857	outer	230	0.851362	0	0	0
one	WT_CHX	23	117	4	6	455.167	262.167	505	221	-49.8333	41.1667	outer	230	0.815641	0	0	0
one	WT_CHX	23	118	4	4	482.5	264.5	505	221	-22.5	43.5	outer	230	0.500023	0	0	0
one	WT_CHX	23	119	4	4	504.5	263.5	505	221	-0.5	42.5	outer	230	0.501915	0	0	0
one	WT_CHX	23	120	4	13	513.154	269.462	505	221	8.15385	48.4615	outer	230	1.7696	0.269452	0.00117153	1
one	WT_CHX	23	121	4	7	492.714	275	505	221	-12.2857	54	outer	230	1.06149	0	0	0
one	WT_CHX	23	122	4	4	499.5	274.5	505	221	-5.5	53.5	outer	230	0.438575	0	0	0
one	WT_CHX	23	123	4	12	509	276.5	505	221	4	55.5	outer	230	1.54081	0.0406583	0.000176775	0
one	WT_CHX	23	124	5	6	113	320.5	134	407	-21	-86.5	outer	230	0.735988	0	0	0
one	WT_CHX	23	125	5	7	90	332.714	134	407	-44	-74.2857	outer	230	0.897932	0	0	0
one	WT_CHX	23	126	5	7	114	341.286	134	407	-20	-65.7143	outer	230	0.94255	0	0	0
one	WT_CHX	23	127	5	5	93.8	346.6	134	407	-40.2	-60.4	outer	230	0.61471	0	0	0
one	WT_CHX	23	128	5	8	145.125	351.125	134	407	11.125	-55.875	outer	230	1.02823	0	0	0
one	WT_CHX	23	129	5	5	107.2	358.4	134	407	-26.8	-48.6	outer	230	0.620386	0	0	0
one	WT_CHX	23	130	5	6	117.167	364.167	134	407	-16.8333	-42.8333	outer	230	0.837949	0	0	0
one	WT_CHX	23	131	5	6	216.5	365	134	407	82.5	-42	outer	230	0.793393	0	0	0
one	WT_CHX	23	132	5	8	89.125	366.875	134	407	-44.875	-40.125	outer	230	1.24125	0	0	0
one	WT_CHX	23	133	5	7	129.286	373	134	407	-4.71429	-34	outer	230	1.05348	0	0	0
one	WT_CHX	23	134	5	7	153.286	382	134	407	19.2857	-25	outer	230	0.956863	0	0	0
one	WT_CHX	23	135	5	5	116.4	389.8	134	407	-17.6	-17.2	outer	230	0.646586	0	0	0
one	WT_CHX	23	136	5	5	137.8	389.4	134	407	3.8	-17.6	outer	230	0.749462	0	0	0
one	WT_CHX	23	137	5	12	135.083	393.083	134	407	1.08333	-13.9167	outer	230	1.7767	0.276547	0.00120238	1
one	WT_CHX	23	138	5	10	150.5	393.8	134	407	16.5	-13.2	outer	230	1.36135	0	0	0
one	WT_CHX	23	139	5	5	204	402	134	407	70	-5	outer	230	0.642741	0	0	0
one	WT_CHX	23	140	5	14	148.286	402.786	134	407	14.2857	-4.21429	outer	230	1.65602	0.155864	0.000677669	1
one	WT_CHX	23	141	6	4	1008.5	405.5	1019	470	-10.5	-64.5	outer	230	0.445792	0	0	0
one	WT_CHX	23	142	5	5	143.8	426.4	134	407	9.8	19.4	outer	230	0.625681	0	0	0
one	WT_CHX	23	143	5	13	135	427.769	134	407	1	20.7692	outer	230	1.74569	0.245541	0.00106757	1
one	WT_CHX	23	144	5	4	169.5	427.5	134	407	35.5	20.5	outer	230	0.583856	0	0	0
one	WT_CHX	23	145	6	6	1014.5	429	1019	470	-4.5	-41	outer	230	0.763516	0	0	0
one	WT_CHX	23	146	5	16	135.75	436.688	134	407	1.75	29.6875	outer	230	2.20812	0.707966	0.00307811	3
one	WT_CHX	23	147	6	4	1014.75	443	1019	470	-4.25	-27	outer	230	0.511971	0	0	0
one	WT_CHX	23	148	6	5	1009.8	446.6	1019	470	-9.2	-23.4	outer	230	0.751659	0	0	0
one	WT_CHX	23	149	6	4	961.5	456.5	1019	470	-57.5	-13.5	outer	230	0.51017	0	0	0
one	WT_CHX	23	150	6	9	1021	456	1019	470	2	-14	outer	230	1.02007	0	0	0
one	WT_CHX	23	151	5	10	131.2	460	134	407	-2.8	53	outer	230	1.68542	0.185268	0.000805513	1
one	WT_CHX	23	152	6	5	1047.4	465.8	1019	470	28.4	-4.2	outer	230	0.626261	0	0	0
one	WT_CHX	23	153	6	4	1037	468.75	1019	470	18	-1.25	outer	230	0.530327	0	0	0
one	WT_CHX	23	154	6	4	1046.5	474.5	1019	470	27.5	4.5	outer	230	0.602228	0	0	0
one	WT_CHX	23	155	6	5	1003.4	476.8	1019	470	-15.6	6.8	outer	230	0.658228	0	0	0
one	WT_CHX	23	156	6	4	981.5	478.5	1019	470	-37.5	8.5	outer	230	0.508721	0	0	0
one	WT_CHX	23	157	6	4	1018.5	489.5	1019	470	-0.5	19.5	outer	230	0.405875	0	0	0
one	WT_CHX	23	158	6	7	1011.29	493	1019	470	-7.71429	23	outer	230	0.891875	0	0	0
one	WT_CHX	23	159	6	7	1017	498.714	1019	470	-2	28.7143	outer	230	0.936156	0	0	0
one	WT_CHX	23	160	6	4	990.5	500.5	1019	470	-28.5	30.5	outer	230	0.516945	0	0	0
one	WT_CHX	23	161	6	4	987.5	505.5	1019	470	-31.5	35.5	outer	230	0.462593	0	0	0
one	WT_CHX	23	162	6	10	1051.7	510.3	1019	470	32.7	40.3	outer	230	1.23198	0	0	0
one	WT_CHX	23	163	6	7	1022	516.286	1019	470	3	46.2857	outer	230	0.906279	0	0	0
one	WT_CHX	23	164	7	6	740.167	537.167	728	593	12.1667	-55.8333	outer	230	0.718715	0	0	0
one	WT_CHX	23	165	7	12	706	547.5	728	593	-22	-45.5	outer	230	1.80877	0.308622	0.00134183	1
one	WT_CHX	23	166	7	4	687.75	559	728	593	-40.25	-34	outer	230	0.519097	0	0	0
one	WT_CHX	23	167	7	9	733.333	576.889	728	593	5.33333	-16.1111	outer	230	1.23061	0	0	0
one	WT_CHX	23	168	7	6	688.5	577	728	593	-39.5	-16	outer	230	0.796506	0	0	0
one	WT_CHX	23	169	7	14	725.929	579.5	728	593	-2.07143	-13.5	outer	230	1.7841	0.283948	0.00123456	1
one	WT_CHX	23	170	7	7	703.857	586.286	728	593	-24.1429	-6.71429	outer	230	0.779187	0	0	0
one	WT_CHX	23	171	7	7	692.286	599	728	593	-35.7143	6	outer	230	0.928649	0	0	0
one	WT_CHX	23	172	7	7	746	599.286	728	593	18	6.28571	outer	230	0.841718	0	0	0
one	WT_CHX	23	173	7	8	736.75	604	728	593	8.75	11	outer	230	0.79559	0	0	0
one	WT_CHX	23	174	7	14	719.643	604.643	728	593	-8.35714	11.6429	outer	230	1.71228	0.212124	0.000922278	1
one	WT_CHX	23	175	7	6	698	606.5	728	593	-30	13.5	outer	230	0.830411	0	0	0
one	WT_CHX	23	176	7	8	652.125	609.125	728	593	-75.875	16.125	outer	230	1.07681	0	0	0
one	WT_CHX	23	177	7	4	737.5	613.5	728	593	9.5	20.5	outer	230	0.492699	0	0	0
one	WT_CHX	23	178	7	4	663.5	627.5	728	593	-64.5	34.5	outer	230	0.496971	0	0	0
one	WT_CHX	23	179	7	4	736.5	636.5	728	593	8.5	43.5	outer	230	0.459297	0	0	0
one	WT_CHX	23	180	7	6	760.167	656.833	728	593	32.1667	63.8333	outer	230	0.789151	0	0	0
one	WT_CHX	23	181	8	8	1022.88	657.125	1047	727	-24.125	-69.875	outer	230	1.09033	0	0	0
one	WT_CHX	23	182	8	4	1017.5	659.5	1047	727	-29.5	-67.5	outer	230	0.479088	0	0	0
one	WT_CHX	23	183	8	4	1052.5	673.5	1047	727	5.5	-53.5	outer	230	0.482063	0	0	0
one	WT_CHX	23	184	8	9	1015.11	692.778	1047	727	-31.8889	-34.2222	outer	230	1.13129	0	0	0
one	WT_CHX	23	185	8	6	1050.83	698.167	1047	727	3.83333	-28.8333	outer	230	0.853025	0	0	0
one	WT_CHX	23	186	8	16	1009.5	706.5	1047	727	-37.5	-20.5	outer	230	2.59379	1.09364	0.00475495	5
one	WT_CHX	23	187	8	4	1005.5	710.5	1047	727	-41.5	-16.5	outer	230	0.571145	0	0	0
one	WT_CHX	23	188	8	7	1038	711.714	1047	727	-9	-15.2857	outer	230	1.01032	0	0	0
one	WT_CHX	23	189	8	5	1022.2	714.6	1047	727	-24.8	-12.4	outer	230	0.648249	0	0	0
one	WT_CHX	23	190	8	11	1033.55	721.182	1047	727	-13.4545	-5.81818	outer	230	1.49282	0	0	0
one	WT_CHX	23	191	8	7	1064	720.714	1047	727	17	-6.28571	outer	230	0.91426	0	0	0
one	WT_CHX	23	192	8	4	1006.5	723.5	1047	727	-40.5	-3.5	outer	230	0.453712	0	0	0
one	WT_CHX	23	193	8	13	1015.46	725.692	1047	727	-31.5385	-1.30769	outer	230	1.88452	0.384368	0.00167116	2
one	WT_CHX	23	194	8	8	1023.5	724.5	1047	727	-23.5	-2.5	outer	230	0.932723	0	0	0
one	WT_CHX	23	195	8	5	1063.4	736.8	1047	727	16.4	9.8	outer	230	0.641413	0	0	0
one	WT_CHX	23	196	8	8	1036.88	737.125	1047	727	-10.125	10.125	outer	230	0.977493	0	0	0
one	WT_CHX	23	197	8	9	1063.89	743.667	1047	727	16.8889	16.6667	outer	230	1.29027	0	0	0
one	WT_CHX	23	198	8	6	1042	743.5	1047	727	-5	16.5	outer	230	0.766217	0	0	0
one	WT_CHX	23	199	8	11	1048.82	745.182	1047	727	1.81818	18.1818	outer	230	1.83262	0.332472	0.00144553	1
one	WT_CHX	23	200	8	7	1031.29	751	1047	727	-15.7143	24	outer	230	0.828534	0	0	0
one	WT_CHX	23	201	8	4	1073.5	753.5	1047	727	26.5	26.5	outer	230	0.522103	0	0	0
one	WT_CHX	23	202	8	8	1081.12	755.125	1047	727	34.125	28.125	outer	230	1.08232	0	0	0
one	WT_CHX	23	203	8	5	1061.2	759.6	1047	727	14.2	32.6	outer	230	0.603113	0	0	0
one	WT_CHX	23	204	8	6	1017.17	761.833	1047	727	-29.8333	34.8333	outer	230	0.766964	0	0	0
one	WT_CHX	23	205	8	8	970.125	764.875	1047	727	-76.875	37.875	outer	230	1.08946	0	0	0
one	WT_CHX	23	206	9	4	1319	766.25	1391	794	-72	-27.75	outer	230	0.49662	0	0	0
one	WT_CHX	23	207	10	6	543.5	771	562	840	-18.5	-69	outer	230	0.726345	0	0	0
one	WT_CHX	23	208	8	10	1038.9	770.3	1047	727	-8.1	43.3	outer	230	1.54066	0.0405057	0.000176112	0
one	WT_CHX	23	209	9	12	1391.5	771	1391	794	0.5	-23	outer	230	1.92772	0.427566	0.00185898	2
one	WT_CHX	23	210	9	6	1369	775.5	1391	794	-22	-18.5	outer	230	0.744656	0	0	0
one	WT_CHX	23	211	8	7	1073	781.286	1047	727	26	54.2857	outer	230	0.920912	0	0	0
one	WT_CHX	23	212	8	4	1054.5	787.5	1047	727	7.5	60.5	outer	230	0.505516	0	0	0
one	WT_CHX	23	213	8	6	1063	790.5	1047	727	16	63.5	outer	230	0.695064	0	0	0
one	WT_CHX	23	214	11	6	826.5	792	846	867	-19.5	-75	outer	230	0.728771	0	0	0
one	WT_CHX	23	215	11	4	793.5	793.5	846	867	-52.5	-73.5	outer	230	0.458564	0	0	0
one	WT_CHX	23	216	9	4	1413.5	799.5	1391	794	22.5	5.5	outer	230	0.588922	0	0	0
one	WT_CHX	23	217	11	4	792.5	799.5	846	867	-53.5	-67.5	outer	230	0.455283	0	0	0
one	WT_CHX	23	218	8	8	1097.88	801.125	1047	727	50.875	74.125	outer	230	1.16944	0	0	0
one	WT_CHX	23	219	9	4	1415.5	805.5	1391	794	24.5	11.5	outer	230	0.46746	0	0	0
one	WT_CHX	23	220	9	7	1425	804.714	1391	794	34	10.7143	outer	230	0.884413	0	0	0
one	WT_CHX	23	221	8	4	1095.5	805.5	1047	727	48.5	78.5	outer	230	0.491295	0	0	0
one	WT_CHX	23	222	11	15	835.933	806.2	846	867	-10.0667	-60.8	outer	230	2.89577	1.39561	0.00606789	6
one	WT_CHX	23	223	9	7	1446	810.286	1391	794	55	16.2857	outer	230	1.08357	0	0	0
one	WT_CHX	23	224	10	4	546.5	825.5	562	840	-15.5	-14.5	outer	230	0.468467	0	0	0
one	WT_CHX	23	225	10	9	584.667	826.111	562	840	22.6667	-13.8889	outer	230	1.33677	0	0	0
one	WT_CHX	23	226	10	10	507.8	830.5	562	840	-54.2	-9.5	outer	230	1.24288	0	0	0
one	WT_CHX	23	227	11	13	806.615	831.385	846	867	-39.3846	-35.6154	outer	230	2.18445	0.684299	0.00297521	3
one	WT_CHX	23	228	11	9	870.889	830.667	846	867	24.8889	-36.3333	outer	230	1.3507	0	0	0
one	WT_CHX	23	229	10	5	512.6	832.2	562	840	-49.4	-7.8	outer	230	0.706539	0	0	0
one	WT_CHX	23	230	11	7	837	832.714	846	867	-9	-34.2857	outer	230	0.939178	0	0	0
one	WT_CHX	23	231	11	9	850.111	834.667	846	867	4.11111	-32.3333	outer	230	1.24741	0	0	0
one	WT_CHX	23	232	11	5	793	836	846	867	-53	-31	outer	230	0.69398	0	0	0
one	WT_CHX	23	233	10	14	535.5	844.714	562	840	-26.5	4.71429	outer	230	2.29876	0.798604	0.00347219	3
one	WT_CHX	23	234	10	12	545.917	846.167	562	840	-16.0833	6.16667	outer	230	1.6909	0.190746	0.000829331	1
one	WT_CHX	23	235	11	12	809.5	851.5	846	867	-36.5	-15.5	outer	230	1.88055	0.3804	0.00165391	2
one	WT_CHX	23	236	11	9	815	851	846	867	-31	-16	outer	230	1.58259	0.0824375	0.000358424	0
one	WT_CHX	23	237	10	27	580.963	851.148	562	840	18.963	11.1481	outer	230	4.53228	3.03213	0.0131832	13
one	WT_CHX	23	238	10	13	568.615	853.385	562	840	6.61538	13.3846	outer	230	2.12975	0.629595	0.00273737	3
one	WT_CHX	23	239	11	14	825.571	853	846	867	-20.4286	-14	outer	230	1.89329	0.393142	0.00170931	2
one	WT_CHX	23	240	10	8	557.125	853.25	562	840	-4.875	13.25	outer	230	1.06322	0	0	0
one	WT_CHX	23	241	11	4	900.5	856.5	846	867	54.5	-10.5	outer	230	0.487877	0	0	0
one	WT_CHX	23	242	10	6	560.833	859.167	562	840	-1.16667	19.1667	outer	230	0.864271	0	0	0
one	WT_CHX	23	243	10	6	518.5	860	562	840	-43.5	20	outer	230	0.721263	0	0	0
one	WT_CHX	23	244	10	6	533.5	859	562	840	-28.5	19	outer	230	0.78883	0	0	0
one	WT_CHX	23	245	11	10	861	859.8	846	867	15	-7.2	outer	230	1.31604	0	0	0
one	WT_CHX	23	246	10	7	538.286	862	562	840	-23.7143	22	outer	230	0.834745	0	0	0
one	WT_CHX	23	247	10	9	608	863	562	840	46	23	outer	230	1.39327	0	0	0
one	WT_CHX	23	248	11	5	832.6	863.2	846	867	-13.4	-3.8	outer	230	0.562188	0	0	0
one	WT_CHX	23	249	11	10	810.5	866	846	867	-35.5	-1	outer	230	1.45228	0	0	0
one	WT_CHX	23	250	11	7	866	867.714	846	867	20	0.714286	outer	230	0.886091	0	0	0
one	WT_CHX	23	251	10	9	560	869	562	840	-2	29	outer	230	1.66622	0.166072	0.000722053	1
one	WT_CHX	23	252	11	4	759.5	869.5	846	867	-86.5	2.5	outer	230	0.482963	0	0	0
one	WT_CHX	23	253	11	8	747.5	871.5	846	867	-98.5	4.5	outer	230	0.891173	0	0	0
one	WT_CHX	23	254	10	8	544.875	871.125	562	840	-17.125	31.125	outer	230	1.02521	0	0	0
one	WT_CHX	23	255	10	19	573.368	871.211	562	840	11.3684	31.2105	outer	230	2.84891	1.34875	0.00586414	6
one	WT_CHX	23	256	11	9	868.111	872.667	846	867	22.1111	5.66667	outer	230	1.29171	0	0	0
one	WT_CHX	23	257	11	10	877.3	872.3	846	867	31.3	5.3	outer	230	1.56297	0.0628144	0.000273106	0
one	WT_CHX	23	258	10	7	609.286	874	562	840	47.2857	34	outer	230	1.0398	0	0	0
one	WT_CHX	23	259	11	9	827.667	874.111	846	867	-18.3333	7.11111	outer	230	1.19297	0	0	0
one	WT_CHX	23	260	11	11	761.182	876.182	846	867	-84.8182	9.18182	outer	230	2.00745	0.507294	0.00220563	2
one	WT_CHX	23	261	11	14	774.5	879.286	846	867	-71.5	12.2857	outer	230	2.32277	0.822622	0.00357662	4
one	WT_CHX	23	262	12	9	859	879	847	887	12	-8	outer	230	1.34546	0	0	0
one	WT_CHX	23	263	12	8	817.125	879.875	847	887	-29.875	-7.125	outer	230	1.26668	0	0	0
one	WT_CHX	23	264	12	7	872.286	880	847	887	25.2857	-7	outer	230	1.04462	0	0	0
one	WT_CHX	23	265	10	8	557.25	883	562	840	-4.75	43	outer	230	0.942596	0	0	0
one	WT_CHX	23	266	12	19	832.789	883.579	847	887	-14.2105	-3.42105	outer	230	3.86954	2.36938	0.0103017	10
one	WT_CHX	23	267	12	7	809.714	884	847	887	-37.2857	-3	outer	230	0.901717	0	0	0
one	WT_CHX	23	268	12	11	861	885	847	887	14	-2	outer	230	1.63548	0.135325	0.000588371	1
one	WT_CHX	23	269	12	14	868.5	884.5	847	887	21.5	-2.5	outer	230	2.37111	0.870963	0.00378679	4
one	WT_CHX	23	270	12	21	791.571	893.667	847	887	-55.4286	6.66667	outer	230	3.45757	1.95742	0.00851052	9
one	WT_CHX	23	271	12	6	879.833	892.833	847	887	32.8333	5.83333	outer	230	0.767636	0	0	0
one	WT_CHX	23	272	12	14	826.714	893.5	847	887	-20.2857	6.5	outer	230	2.20742	0.707264	0.00307506	3
one	WT_CHX	23	273	10	10	574.2	895.5	562	840	12.2	55.5	outer	230	1.41299	0	0	0
one	WT_CHX	23	274	12	7	803.286	897	847	887	-43.7143	10	outer	230	0.919463	0	0	0
one	WT_CHX	23	275	12	4	873.5	896.5	847	887	26.5	9.5	outer	230	0.56997	0	0	0
one	WT_CHX	23	276	12	5	830.2	899.6	847	887	-16.8	12.6	outer	230	0.585183	0	0	0
one	WT_CHX	23	277	12	9	820.889	901.333	847	887	-26.1111	14.3333	outer	230	1.1769	0	0	0
one	WT_CHX	23	278	12	6	863.5	901	847	887	16.5	14	outer	230	0.939727	0	0	0
one	WT_CHX	23	279	12	11	869.636	901.909	847	887	22.6364	14.9091	outer	230	1.83621	0.336058	0.00146112	1
one	WT_CHX	23	280	10	7	530.714	906	562	840	-31.2857	66	outer	230	0.906996	0	0	0
one	WT_CHX	23	281	12	16	825.5	906.5	847	887	-21.5	19.5	outer	230	3.07852	1.57837	0.00686248	7
one	WT_CHX	23	282	12	4	778.5	907.5	847	887	-68.5	20.5	outer	230	0.529198	0	0	0
one	WT_CHX	23	283	12	6	800.5	907	847	887	-46.5	20	outer	230	0.754437	0	0	0
one	WT_CHX	23	284	12	4	855.5	907.5	847	887	8.5	20.5	outer	230	0.504753	0	0	0
one	WT_CHX	23	285	12	6	874.5	910	847	887	27.5	23	outer	230	0.71545	0	0	0
one	WT_CHX	23	286	12	8	857.125	912.125	847	887	10.125	25.125	outer	230	1.22507	0	0	0
one	WT_CHX	23	287	12	15	818.333	918.067	847	887	-28.6667	31.0667	outer	230	2.41559	0.915443	0.00398019	4
one	WT_CHX	23	288	12	8	753.625	919.25	847	887	-93.375	32.25	outer	230	0.843503	0	0	0
one	WT_CHX	23	289	12	6	826.5	924	847	887	-20.5	37	outer	230	0.842664	0	0	0
one	WT_CHX	23	290	12	40	838.8	922.35	847	887	-8.2	35.35	outer	230	7.61074	6.11059	0.0265678	27
one	WT_CHX	23	291	12	6	861.167	928.833	847	887	14.1667	41.8333	outer	230	0.854963	0	0	0
one	WT_CHX	23	292	12	14	840.071	933.643	847	887	-6.92857	46.6429	outer	230	1.92697	0.426818	0.00185573	2
one	WT_CHX	23	293	12	4	800	942.75	847	887	-47	55.75	outer	230	0.641077	0	0	0
one	WT_CHX	24	1	1	29	115.897	6.13793	118	28	-2.10345	-21.8621	outer	230	4.40986	2.90971	0.0126509	13
one	WT_CHX	24	2	1	4	109	9.75	118	28	-9	-18.25	outer	230	0.53753	0	0	0
one	WT_CHX	24	3	1	12	100.667	11.3333	118	28	-17.3333	-16.6667	outer	230	1.9258	0.425643	0.00185062	2
one	WT_CHX	24	4	1	5	109.2	16.4	118	28	-8.8	-11.6	outer	230	0.60705	0	0	0
one	WT_CHX	24	5	1	5	140.2	29.6	118	28	22.2	1.6	outer	230	0.574594	0	0	0
one	WT_CHX	24	6	2	7	760.286	31	816	76	-55.7143	-45	outer	230	0.849317	0	0	0
one	WT_CHX	24	7	2	4	824.5	31.5	816	76	8.5	-44.5	outer	230	0.527504	0	0	0
one	WT_CHX	24	8	2	12	826.5	41	816	76	10.5	-35	outer	230	1.75471	0.254559	0.00110678	1
one	WT_CHX	24	9	2	4	778.5	47.5	816	76	-37.5	-28.5	outer	230	0.541848	0	0	0
one	WT_CHX	24	10	2	8	787.125	55.125	816	76	-28.875	-20.875	outer	230	1.02275	0	0	0
one	WT_CHX	24	11	2	9	797.667	54.8889	816	76	-18.3333	-21.1111	outer	230	1.17441	0	0	0
one	WT_CHX	24	12	2	7	806.714	56	816	76	-9.28571	-20	outer	230	0.86421	0	0	0
one	WT_CHX	24	13	2	4	813.5	56.5	816	76	-2.5	-19.5	outer	230	0.541543	0	0	0
one	WT_CHX	24	14	2	9	832.333	57.1111	816	76	16.3333	-18.8889	outer	230	1.2304	0	0	0
one	WT_CHX	24	15	2	4	827	59.25	816	76	11	-16.75	outer	230	0.508461	0	0	0
one	WT_CHX	24	16	2	5	779.4	61.8	816	76	-36.6	-14.2	outer	230	0.57351	0	0	0
one	WT_CHX	24	17	2	10	798	66.8	816	76	-18	-9.2	outer	230	1.63821	0.138057	0.000600246	1
one	WT_CHX	24	18	2	16	788.5	67.5	816	76	-27.5	-8.5	outer	230	2.53153	1.03138	0.00448426	4
one	WT_CHX	24	19	2	11	798.727	72.9091	816	76	-17.2727	-3.09091	outer	230	1.59875	0.0985967	0.000428681	0
one	WT_CHX	24	20	2	6	829.5	74	816	76	13.5	-2	outer	230	0.619455	0	0	0
one	WT_CHX	24	21	2	7	799.286	78	816	76	-16.7143	2	outer	230	0.910231	0	0	0
one	WT_CHX	24	22	2	4	781.5	80.5	816	76	-34.5	4.5	outer	230	0.465751	0	0	0
one	WT_CHX	24	23	2	9	841.667	83.1111	816	76	25.6667	7.11111	outer	230	1.22652	0	0	0
one	WT_CHX	24	24	2	5	864	85	816	76	48	9	outer	230	0.687755	0	0	0
one	WT_CHX	24	25	2	6	824.833	86.3333	816	76	8.83333	10.3333	outer	230	0.743648	0	0	0
one	WT_CHX	24	26	2	4	820.5	89.5	816	76	4.5	13.5	outer	230	0.390631	0	0	0
one	WT_CHX	24	27	2	6	814.833	89.8333	816	76	-1.16667	13.8333	outer	230	0.685603	0	0	0
one	WT_CHX	24	28	2	9	840.667	89.8889	816	76	24.6667	13.8889	outer	230	1.3344	0	0	0
one	WT_CHX	24	29	2	7	805	92.2857	816	76	-11	16.2857	outer	230	0.950988	0	0	0
one	WT_CHX	24	30	2	10	826.8	93	816	76	10.8	17	outer	230	1.58474	0.084589	0.000367778	0
one	WT_CHX	24	31	2	16	830.5	101.5	816	76	14.5	25.5	outer	230	1.92378	0.423629	0.00184187	2
one	WT_CHX	24	32	2	4	822.5	110.5	816	76	6.5	34.5	outer	230	0.41854	0	0	0
one	WT_CHX	24	33	2	14	838.786	110.643	816	76	22.7857	34.6429	outer	230	2.54066	1.04051	0.00452394	5
one	WT_CHX	24	34	3	6	1307	201.5	1286	244	21	-42.5	outer	230	0.691386	0	0	0
one	WT_CHX	24	35	3	4	1282.5	204.5	1286	244	-3.5	-39.5	outer	230	0.45539	0	0	0
one	WT_CHX	24	36	3	7	1249.71	206	1286	244	-36.2857	-38	outer	230	0.950759	0	0	0
one	WT_CHX	24	37	3	10	1289.5	213.3	1286	244	3.5	-30.7	outer	230	1.32268	0	0	0
one	WT_CHX	24	38	3	10	1321.7	215.2	1286	244	35.7	-28.8	outer	230	1.34841	0	0	0
one	WT_CHX	24	39	3	5	1358.8	218.4	1286	244	72.8	-25.6	outer	230	0.580346	0	0	0
one	WT_CHX	24	40	3	4	1328.5	219.5	1286	244	42.5	-24.5	outer	230	0.415702	0	0	0
one	WT_CHX	24	41	3	4	1301.5	221.5	1286	244	15.5	-22.5	outer	230	0.526452	0	0	0
one	WT_CHX	24	42	3	14	1284.86	221.929	1286	244	-1.14286	-22.0714	outer	230	2.80829	1.30813	0.00568754	6
one	WT_CHX	24	43	3	8	1294.75	224.375	1286	244	8.75	-19.625	outer	230	0.964828	0	0	0
one	WT_CHX	24	44	3	6	1290	225.5	1286	244	4	-18.5	outer	230	0.823514	0	0	0
one	WT_CHX	24	45	3	7	1238	226.714	1286	244	-48	-17.2857	outer	230	1.06503	0	0	0
one	WT_CHX	24	46	3	7	1272	226.714	1286	244	-14	-17.2857	outer	230	0.871534	0	0	0
one	WT_CHX	24	47	3	7	1277	229.286	1286	244	-9	-14.7143	outer	230	0.889418	0	0	0
one	WT_CHX	24	48	3	23	1298.43	233.913	1286	244	12.4348	-10.087	outer	230	3.87396	2.37381	0.0103209	10
one	WT_CHX	24	49	3	7	1267	236.714	1286	244	-19	-7.28571	outer	230	0.847654	0	0	0
one	WT_CHX	24	50	3	14	1247.71	241.714	1286	244	-38.2857	-2.28571	outer	230	1.84445	0.344298	0.00149695	1
one	WT_CHX	24	51	5	14	627.714	242.5	631	340	-3.28571	-97.5	outer	230	1.82104	0.32089	0.00139517	1
one	WT_CHX	24	52	3	9	1304	244	1286	244	18	0	outer	230	1.71106	0.210903	0.00091697	1
one	WT_CHX	24	53	3	7	1316	244.714	1286	244	30	0.714286	outer	230	0.945098	0	0	0
one	WT_CHX	24	54	3	8	1227.88	247.125	1286	244	-58.125	3.125	outer	230	1.07924	0	0	0
one	WT_CHX	24	55	3	4	1267.5	248.5	1286	244	-18.5	4.5	outer	230	0.567132	0	0	0
one	WT_CHX	24	56	3	9	1272.56	248.889	1286	244	-13.4444	4.88889	outer	230	1.21253	0	0	0
one	WT_CHX	24	57	3	21	1298.67	249.333	1286	244	12.6667	5.33333	outer	230	2.80301	1.30285	0.00566458	6
one	WT_CHX	24	58	3	9	1246	254	1286	244	-40	10	outer	230	1.41384	0	0	0
one	WT_CHX	24	59	3	7	1231	257.714	1286	244	-55	13.7143	outer	230	0.971252	0	0	0
one	WT_CHX	24	60	3	10	1271.5	257.8	1286	244	-14.5	13.8	outer	230	1.48891	0	0	0
one	WT_CHX	24	61	3	12	1284.58	257.667	1286	244	-1.41667	13.6667	outer	230	1.62284	0.122691	0.000533438	1
one	WT_CHX	24	62	3	19	1295.16	259.526	1286	244	9.15789	15.5263	outer	230	2.7285	1.22834	0.00534063	5
one	WT_CHX	24	63	3	10	1280.8	263	1286	244	-5.2	19	outer	230	1.9556	0.455444	0.00198019	2
one	WT_CHX	24	64	3	4	1333.5	269.5	1286	244	47.5	25.5	outer	230	0.47599	0	0	0
one	WT_CHX	24	65	3	4	1288.5	279.5	1286	244	2.5	35.5	outer	230	0.502098	0	0	0
one	WT_CHX	24	66	4	4	890	288.75	932	330	-42	-41.25	outer	230	0.435401	0	0	0
one	WT_CHX	24	67	5	4	669.5	292.5	631	340	38.5	-47.5	outer	230	0.450019	0	0	0
one	WT_CHX	24	68	4	7	922	302.714	932	330	-10	-27.2857	outer	230	0.902174	0	0	0
one	WT_CHX	24	69	4	4	841.5	304.5	932	330	-90.5	-25.5	outer	230	0.498878	0	0	0
one	WT_CHX	24	70	4	4	950.5	305.5	932	330	18.5	-24.5	outer	230	0.46685	0	0	0
one	WT_CHX	24	71	5	4	612.5	310.5	631	340	-18.5	-29.5	outer	230	0.480003	0	0	0
one	WT_CHX	24	72	4	14	917.714	314.5	932	330	-14.2857	-15.5	outer	230	2.63563	1.13548	0.00493686	5
one	WT_CHX	24	73	6	7	67	316.286	70	405	-3	-88.7143	outer	230	0.883772	0	0	0
one	WT_CHX	24	74	6	7	75	316.286	70	405	5	-88.7143	outer	230	0.936568	0	0	0
one	WT_CHX	24	75	4	8	887.125	316.125	932	330	-44.875	-13.875	outer	230	1.17005	0	0	0
one	WT_CHX	24	76	6	4	47.5	317.5	70	405	-22.5	-87.5	outer	230	0.53611	0	0	0
one	WT_CHX	24	77	4	6	896.5	318	932	330	-35.5	-12	outer	230	0.692576	0	0	0
one	WT_CHX	24	78	5	13	636.077	318.462	631	340	5.07692	-21.5385	outer	230	1.73928	0.239132	0.00103971	1
one	WT_CHX	24	79	6	7	91.7143	320	70	405	21.7143	-85	outer	230	1.00499	0	0	0
one	WT_CHX	24	80	4	10	876.5	321.2	932	330	-55.5	-8.8	outer	230	1.47259	0	0	0
one	WT_CHX	24	81	6	8	38	323.5	70	405	-32	-81.5	outer	230	1.12428	0	0	0
one	WT_CHX	24	82	4	4	872.5	323.5	932	330	-59.5	-6.5	outer	230	0.672038	0	0	0
one	WT_CHX	24	83	6	13	53.8462	324.692	70	405	-16.1538	-80.3077	outer	230	2.38347	0.883322	0.00384053	4
one	WT_CHX	24	84	6	4	107.5	326.5	70	405	37.5	-78.5	outer	230	0.494697	0	0	0
one	WT_CHX	24	85	5	18	631	326.056	631	340	0	-13.9444	outer	230	2.11894	0.618792	0.0026904	3
one	WT_CHX	24	86	6	4	58.5	330.5	70	405	-11.5	-74.5	outer	230	0.62948	0	0	0
one	WT_CHX	24	87	5	8	597	330.5	631	340	-34	-9.5	outer	230	1.03365	0	0	0
one	WT_CHX	24	88	4	14	918.5	328.643	932	330	-13.5	-1.35714	outer	230	1.52329	0.0231409	0.000100613	0
one	WT_CHX	24	89	4	7	882.286	331	932	330	-49.7143	1	outer	230	0.907637	0	0	0
one	WT_CHX	24	90	3	7	1266.71	331	1286	244	-19.2857	87	outer	230	1.07312	0	0	0
one	WT_CHX	24	91	6	19	82	332.368	70	405	12	-72.6316	outer	230	2.73466	1.23451	0.00536743	5
one	WT_CHX	24	92	6	13	97.6154	333.385	70	405	27.6154	-71.6154	outer	230	2.0239	0.523744	0.00227715	2
one	WT_CHX	24	93	4	14	906.286	333.5	932	330	-25.7143	3.5	outer	230	2.32569	0.825537	0.00358929	4
one	WT_CHX	24	94	6	4	89.5	334.5	70	405	19.5	-70.5	outer	230	0.56524	0	0	0
one	WT_CHX	24	95	4	8	863.125	336.125	932	330	-68.875	6.125	outer	230	1.04694	0	0	0
one	WT_CHX	24	96	6	4	4.5	336.5	70	405	-65.5	-68.5	outer	230	0.481666	0	0	0
one	WT_CHX	24	97	6	4	41.5	336.5	70	405	-28.5	-68.5	outer	230	0.470436	0	0	0
one	WT_CHX	24	98	5	13	645.846	338.231	631	340	14.8462	-1.76923	outer	230	1.67098	0.170833	0.000742752	1
one	WT_CHX	24	99	4	6	916.5	339	932	330	-15.5	9	outer	230	0.789364	0	0	0
one	WT_CHX	24	100	4	5	885.4	339.8	932	330	-46.6	9.8	outer	230	0.687739	0	0	0
one	WT_CHX	24	101	6	4	98.75	340	70	405	28.75	-65	outer	230	0.528923	0	0	0
one	WT_CHX	24	102	6	10	12.2	342	70	405	-57.8	-63	outer	230	1.80008	0.299924	0.00130402	1
one	WT_CHX	24	103	6	12	93.5	342.5	70	405	23.5	-62.5	outer	230	1.57311	0.0729616	0.000317224	0
one	WT_CHX	24	104	4	9	875	342	932	330	-57	12	outer	230	1.41804	0	0	0
one	WT_CHX	24	105	4	6	945	342.5	932	330	13	12.5	outer	230	0.852247	0	0	0
one	WT_CHX	24	106	4	13	857.615	344.385	932	330	-74.3846	14.3846	outer	230	1.80398	0.303831	0.001321	1
one	WT_CHX	24	107	4	5	899	344	932	330	-33	14	outer	230	0.639994	0	0	0
one	WT_CHX	24	108	6	12	76.5	346.5	70	405	6.5	-58.5	outer	230	1.6916	0.191448	0.000832382	1
one	WT_CHX	24	109	5	18	617.667	347.333	631	340	-13.3333	7.33333	outer	230	3.01678	1.51663	0.00659406	7
one	WT_CHX	24	110	5	13	606.462	348.846	631	340	-24.5385	8.84615	outer	230	1.74546	0.245312	0.00106658	1
one	WT_CHX	24	111	4	9	866.889	347.667	932	330	-65.1111	17.6667	outer	230	1.03531	0	0	0
one	WT_CHX	24	112	4	7	912.714	349	932	330	-19.2857	19	outer	230	0.953643	0	0	0
one	WT_CHX	24	113	6	7	48	350.286	70	405	-22	-54.7143	outer	230	1.17226	0	0	0
one	WT_CHX	24	114	6	6	79.8333	349.833	70	405	9.83333	-55.1667	outer	230	0.835279	0	0	0
one	WT_CHX	24	115	5	5	651	350	631	340	20	10	outer	230	0.642695	0	0	0
one	WT_CHX	24	116	5	8	656.875	349.875	631	340	25.875	9.875	outer	230	1.101	0	0	0
one	WT_CHX	24	117	6	4	34.5	351.5	70	405	-35.5	-53.5	outer	230	0.553185	0	0	0
one	WT_CHX	24	118	6	8	60.875	350.875	70	405	-9.125	-54.125	outer	230	1.13112	0	0	0
one	WT_CHX	24	119	4	6	923.5	352	932	330	-8.5	22	outer	230	0.786099	0	0	0
one	WT_CHX	24	120	6	5	108.4	352.2	70	405	38.4	-52.8	outer	230	0.674372	0	0	0
one	WT_CHX	24	121	5	7	638	352	631	340	7	12	outer	230	0.930251	0	0	0
one	WT_CHX	24	122	6	6	75.5	354	70	405	5.5	-51	outer	230	0.825711	0	0	0
one	WT_CHX	24	123	4	4	877.5	353.5	932	330	-54.5	23.5	outer	230	0.561502	0	0	0
one	WT_CHX	24	124	4	4	906.5	353.5	932	330	-25.5	23.5	outer	230	0.533257	0	0	0
one	WT_CHX	24	125	5	22	629	354.818	631	340	-2	14.8182	outer	230	4.46743	2.96728	0.0129012	13
one	WT_CHX	24	126	6	6	68.5	355	70	405	-1.5	-50	outer	230	0.764446	0	0	0
one	WT_CHX	24	127	4	4	893.5	355.5	932	330	-38.5	25.5	outer	230	0.533562	0	0	0
one	WT_CHX	24	128	4	4	970.5	354.5	932	330	38.5	24.5	outer	230	0.549538	0	0	0
one	WT_CHX	24	129	6	9	119.111	355.333	70	405	49.1111	-49.6667	outer	230	1.33519	0	0	0
one	WT_CHX	24	130	5	9	584.111	355.667	631	340	-46.8889	15.6667	outer	230	1.17682	0	0	0
one	WT_CHX	24	131	5	11	641.364	355.909	631	340	10.3636	15.9091	outer	230	1.54319	0.0430387	0.000187125	0
one	WT_CHX	24	132	4	14	940.5	356.5	932	330	8.5	26.5	outer	230	2.07587	0.575716	0.00250311	3
one	WT_CHX	24	133	4	13	952.385	355.615	932	330	20.3846	25.6154	outer	230	1.99481	0.49466	0.0021507	2
one	WT_CHX	24	134	6	10	45	356.8	70	405	-25	-48.2	outer	230	1.7693	0.269147	0.0011702	1
one	WT_CHX	24	135	6	14	26.5	358.429	70	405	-43.5	-46.5714	outer	230	2.2381	0.73795	0.00320848	3
one	WT_CHX	24	136	6	6	93	358.5	70	405	23	-46.5	outer	230	0.627909	0	0	0
one	WT_CHX	24	137	4	9	919.889	357.778	932	330	-12.1111	27.7778	outer	230	1.1744	0	0	0
one	WT_CHX	24	138	6	4	50.5	358.5	70	405	-19.5	-46.5	outer	230	0.638972	0	0	0
one	WT_CHX	24	139	6	7	78	360.714	70	405	8	-44.2857	outer	230	1.21509	0	0	0
one	WT_CHX	24	140	6	11	53.3636	362.091	70	405	-16.6364	-42.9091	outer	230	2.17324	0.673084	0.00292645	3
one	WT_CHX	24	141	5	9	636	362	631	340	5	22	outer	230	1.80304	0.302885	0.00131689	1
one	WT_CHX	24	142	6	9	61	363	70	405	-9	-42	outer	230	1.32375	0	0	0
one	WT_CHX	24	143	6	4	70.5	362.5	70	405	0.5	-42.5	outer	230	0.687572	0	0	0
one	WT_CHX	24	144	5	10	652.8	363	631	340	21.8	23	outer	230	1.46384	0	0	0
one	WT_CHX	24	145	6	5	47.4	363.8	70	405	-22.6	-41.2	outer	230	0.6533	0	0	0
one	WT_CHX	24	146	5	5	625.6	365.2	631	340	-5.4	25.2	outer	230	0.849378	0	0	0
one	WT_CHX	24	147	6	6	26.1667	365.833	70	405	-43.8333	-39.1667	outer	230	0.751827	0	0	0
one	WT_CHX	24	148	6	4	83.5	366.5	70	405	13.5	-38.5	outer	230	0.559777	0	0	0
one	WT_CHX	24	149	4	6	897.833	365.833	932	330	-34.1667	35.8333	outer	230	0.704036	0	0	0
one	WT_CHX	24	150	6	10	51.8	367	70	405	-18.2	-38	outer	230	1.47036	0	0	0
one	WT_CHX	24	151	4	12	916.25	366.667	932	330	-15.75	36.6667	outer	230	1.55517	0.055017	0.000239204	0
one	WT_CHX	24	152	6	4	43.5	368.5	70	405	-26.5	-36.5	outer	230	0.545388	0	0	0
one	WT_CHX	24	153	5	13	623.615	367.923	631	340	-7.38462	27.9231	outer	230	1.95317	0.453018	0.00196964	2
one	WT_CHX	24	154	6	4	62.5	368.5	70	405	-7.5	-36.5	outer	230	0.649683	0	0	0
one	WT_CHX	24	155	5	5	615.6	368.8	631	340	-15.4	28.8	outer	230	0.73611	0	0	0
one	WT_CHX	24	156	5	7	648.429	369.429	631	340	17.4286	29.4286	outer	230	0.855314	0	0	0
one	WT_CHX	24	157	6	8	94.875	369.875	70	405	24.875	-35.125	outer	230	1.09676	0	0	0
one	WT_CHX	24	158	4	4	882.5	370.5	932	330	-49.5	40.5	outer	230	0.512093	0	0	0
one	WT_CHX	24	159	4	4	930	370.25	932	330	-2	40.25	outer	230	0.501472	0	0	0
one	WT_CHX	24	160	6	12	74.5	372.167	70	405	4.5	-32.8333	outer	230	1.63709	0.136943	0.000595403	1
one	WT_CHX	24	161	6	8	46.875	373.875	70	405	-23.125	-31.125	outer	230	1.1592	0	0	0
one	WT_CHX	24	162	6	6	64.5	373	70	405	-5.5	-32	outer	230	0.803632	0	0	0
one	WT_CHX	24	163	6	4	59.5	375.5	70	405	-10.5	-29.5	outer	230	0.564904	0	0	0
one	WT_CHX	24	164	4	5	931.8	375.4	932	330	-0.2	45.4	outer	230	0.633646	0	0	0
one	WT_CHX	24	165	4	5	897	377	932	330	-35	47	outer	230	0.641672	0	0	0
one	WT_CHX	24	166	6	11	51.9091	378.364	70	405	-18.0909	-26.6364	outer	230	1.68066	0.180507	0.000784814	1
one	WT_CHX	24	167	5	8	615.875	378.125	631	340	-15.125	38.125	outer	230	1.1951	0	0	0
one	WT_CHX	24	168	6	7	4.28571	379	70	405	-65.7143	-26	outer	230	1.03847	0	0	0
one	WT_CHX	24	169	6	6	43.5	379	70	405	-26.5	-26	outer	230	0.822553	0	0	0
one	WT_CHX	24	170	6	4	99.5	378.5	70	405	29.5	-26.5	outer	230	0.552575	0	0	0
one	WT_CHX	24	171	6	12	25	380.167	70	405	-45	-24.8333	outer	230	2.18846	0.688312	0.00299266	3
one	WT_CHX	24	172	6	6	61.5	381	70	405	-8.5	-24	outer	230	0.676127	0	0	0
one	WT_CHX	24	173	6	12	8.5	384.5	70	405	-61.5	-20.5	outer	230	1.55705	0.0568939	0.000247365	0
one	WT_CHX	24	174	6	6	36.5	384	70	405	-33.5	-21	outer	230	0.819593	0	0	0
one	WT_CHX	24	175	6	5	70.8	383.6	70	405	0.8	-21.4	outer	230	0.781415	0	0	0
one	WT_CHX	24	176	6	12	76.6667	384	70	405	6.66667	-21	outer	230	1.90971	0.40956	0.0017807	2
one	WT_CHX	24	177	6	17	85.8824	383.588	70	405	15.8824	-21.4118	outer	230	2.30335	0.803197	0.00349216	3
one	WT_CHX	24	178	4	7	936	385.286	932	330	4	55.2857	outer	230	1.02704	0	0	0
one	WT_CHX	24	179	5	6	625.167	387.833	631	340	-5.83333	47.8333	outer	230	0.794034	0	0	0
one	WT_CHX	24	180	5	5	613.8	391.4	631	340	-17.2	51.4	outer	230	0.585245	0	0	0
one	WT_CHX	24	181	6	8	78.125	393.5	70	405	8.125	-11.5	outer	230	0.947204	0	0	0
one	WT_CHX	24	182	5	7	690.286	394	631	340	59.2857	54	outer	230	0.925139	0	0	0
one	WT_CHX	24	183	6	5	96.4	395.2	70	405	26.4	-9.8	outer	230	0.608286	0	0	0
one	WT_CHX	24	184	5	4	562.5	395.5	631	340	-68.5	55.5	outer	230	0.432975	0	0	0
one	WT_CHX	24	185	5	10	604	395.2	631	340	-27	55.2	outer	230	1.65702	0.156871	0.000682048	1
one	WT_CHX	24	186	4	8	935.875	394.875	932	330	3.875	64.875	outer	230	1.15323	0	0	0
one	WT_CHX	24	187	6	14	89.7143	398.5	70	405	19.7143	-6.5	outer	230	2.06009	0.559938	0.00243451	2
one	WT_CHX	24	188	5	12	647.5	400.5	631	340	16.5	60.5	outer	230	1.44768	0	0	0
one	WT_CHX	24	189	6	4	86.5	402.5	70	405	16.5	-2.5	outer	230	0.602228	0	0	0
one	WT_CHX	24	190	6	8	106.5	402	70	405	36.5	-3	outer	230	1.0911	0	0	0
one	WT_CHX	24	191	6	14	56.1429	404.143	70	405	-13.8571	-0.857143	outer	230	1.7902	0.290052	0.00126109	1
one	WT_CHX	24	192	4	4	984.5	403.5	932	330	52.5	73.5	outer	230	0.490791	0	0	0
one	WT_CHX	24	193	6	4	90.5	405.5	70	405	20.5	0.5	outer	230	0.596963	0	0	0
one	WT_CHX	24	194	5	9	669.111	409.333	631	340	38.1111	69.3333	outer	230	1.17118	0	0	0
one	WT_CHX	24	195	6	4	99.5	409.5	70	405	29.5	4.5	outer	230	0.487434	0	0	0
one	WT_CHX	24	196	5	5	582.8	413.6	631	340	-48.2	73.6	outer	230	0.620462	0	0	0
one	WT_CHX	24	197	6	4	55.5	415.5	70	405	-14.5	10.5	outer	230	0.598856	0	0	0
one	WT_CHX	24	198	6	9	96.1111	414.778	70	405	26.1111	9.77778	outer	230	0.984451	0	0	0
one	WT_CHX	24	199	5	4	671.5	417.5	631	340	40.5	77.5	outer	230	0.524941	0	0	0
one	WT_CHX	24	200	6	13	69.0769	419	70	405	-0.923077	14	outer	230	1.99483	0.494675	0.00215076	2
one	WT_CHX	24	201	5	4	634.5	418.5	631	340	3.5	78.5	outer	230	0.439414	0	0	0
one	WT_CHX	24	202	6	17	77.4706	420.353	70	405	7.47059	15.3529	outer	230	3.52772	2.02757	0.0088155	9
one	WT_CHX	24	203	5	5	678.2	422.4	631	340	47.2	82.4	outer	230	0.607523	0	0	0
one	WT_CHX	24	204	6	8	88.875	424.125	70	405	18.875	19.125	outer	230	1.06557	0	0	0
one	WT_CHX	24	205	6	4	96.5	424.5	70	405	26.5	19.5	outer	230	0.586313	0	0	0
one	WT_CHX	24	206	5	5	661.8	429.6	631	340	30.8	89.6	outer	230	0.680262	0	0	0
one	WT_CHX	24	207	6	12	67.5	429.5	70	405	-2.5	24.5	outer	230	1.84558	0.345427	0.00150186	2
one	WT_CHX	24	208	6	11	77.6364	430.091	70	405	7.63636	25.0909	outer	230	1.95137	0.451217	0.00196182	2
one	WT_CHX	24	209	6	7	104	431.714	70	405	34	26.7143	outer	230	0.976196	0	0	0
one	WT_CHX	24	210	7	6	790	604.5	811	696	-21	-91.5	outer	230	0.770153	0	0	0
one	WT_CHX	24	211	7	6	754.333	614.5	811	696	-56.6667	-81.5	outer	230	0.568963	0	0	0
one	WT_CHX	24	212	7	9	791	618	811	696	-20	-78	outer	230	1.23452	0	0	0
one	WT_CHX	24	213	7	7	831	617.714	811	696	20	-78.2857	outer	230	0.876692	0	0	0
one	WT_CHX	24	214	7	12	753.5	621.5	811	696	-57.5	-74.5	outer	230	1.59323	0.093073	0.000404665	0
one	WT_CHX	24	215	7	6	826	623.5	811	696	15	-72.5	outer	230	0.732097	0	0	0
one	WT_CHX	24	216	7	9	790	626	811	696	-21	-70	outer	230	1.3127	0	0	0
one	WT_CHX	24	217	7	14	800.5	632.286	811	696	-10.5	-63.7143	outer	230	2.3416	0.841452	0.00365849	4
one	WT_CHX	24	218	7	7	825.286	635	811	696	14.2857	-61	outer	230	0.906157	0	0	0
one	WT_CHX	24	219	7	6	773.167	635.833	811	696	-37.8333	-60.1667	outer	230	0.815488	0	0	0
one	WT_CHX	24	220	7	4	816.5	635.5	811	696	5.5	-60.5	outer	230	0.491173	0	0	0
one	WT_CHX	24	221	7	7	780	640.714	811	696	-31	-55.2857	outer	230	1.01865	0	0	0
one	WT_CHX	24	222	7	5	845.4	649.2	811	696	34.4	-46.8	outer	230	0.688258	0	0	0
one	WT_CHX	24	223	7	7	782.714	651	811	696	-28.2857	-45	outer	230	1.06154	0	0	0
one	WT_CHX	24	224	7	8	788.875	650.875	811	696	-22.125	-45.125	outer	230	1.13764	0	0	0
one	WT_CHX	24	225	8	6	662.833	655.167	596	714	66.8333	-58.8333	outer	230	0.762692	0	0	0
one	WT_CHX	24	226	7	8	767.875	654.875	811	696	-43.125	-41.125	outer	230	1.25884	0	0	0
one	WT_CHX	24	227	7	10	813.6	655.8	811	696	2.6	-40.2	outer	230	1.38915	0	0	0
one	WT_CHX	24	228	7	25	775.88	657.56	811	696	-35.12	-38.44	outer	230	5.07355	3.5734	0.0155365	16
one	WT_CHX	24	229	7	7	786	657	811	696	-25	-39	outer	230	0.960906	0	0	0
one	WT_CHX	24	230	7	8	835.875	657.125	811	696	24.875	-38.875	outer	230	0.942428	0	0	0
one	WT_CHX	24	231	8	5	675.2	661.6	596	714	79.2	-52.4	outer	230	0.676677	0	0	0
one	WT_CHX	24	232	7	9	778.667	662.111	811	696	-32.3333	-33.8889	outer	230	1.36605	0	0	0
one	WT_CHX	24	233	7	10	816.8	661.5	811	696	5.8	-34.5	outer	230	1.4105	0	0	0
one	WT_CHX	24	234	7	4	847.5	662.5	811	696	36.5	-33.5	outer	230	0.513146	0	0	0
one	WT_CHX	24	235	7	4	736.5	663.5	811	696	-74.5	-32.5	outer	230	0.57377	0	0	0
one	WT_CHX	24	236	7	9	791	665	811	696	-20	-31	outer	230	1.69705	0.196895	0.000856067	1
one	WT_CHX	24	237	7	18	827.167	667	811	696	16.1667	-29	outer	230	2.76417	1.26402	0.00549574	5
one	WT_CHX	24	238	7	14	816.286	669.5	811	696	5.28571	-26.5	outer	230	2.50019	1.00004	0.00434799	4
one	WT_CHX	24	239	7	6	719.5	671	811	696	-91.5	-25	outer	230	0.779461	0	0	0
one	WT_CHX	24	240	7	24	790.417	672.208	811	696	-20.5833	-23.7917	outer	230	3.38791	1.88776	0.00820766	8
one	WT_CHX	24	241	7	7	774.286	676	811	696	-36.7143	-20	outer	230	0.958541	0	0	0
one	WT_CHX	24	242	7	8	760	676.5	811	696	-51	-19.5	outer	230	1.10022	0	0	0
one	WT_CHX	24	243	7	24	827.708	677.125	811	696	16.7083	-18.875	outer	230	3.55489	2.05474	0.00893366	9
one	WT_CHX	24	244	7	13	842.385	679.615	811	696	31.3846	-16.3846	outer	230	2.17206	0.671909	0.00292134	3
one	WT_CHX	24	245	7	14	851.714	681.5	811	696	40.7143	-14.5	outer	230	2.68571	1.18556	0.0051546	5
one	WT_CHX	24	246	7	24	791.667	685.583	811	696	-19.3333	-10.4167	outer	230	5.27117	3.77102	0.0163957	16
one	WT_CHX	24	247	7	7	832	685.286	811	696	21	-10.7143	outer	230	0.89247	0	0	0
one	WT_CHX	24	248	7	12	784.5	686.5	811	696	-26.5	-9.5	outer	230	1.5761	0.0759524	0.000330228	0
one	WT_CHX	24	249	7	8	731.125	690.125	811	696	-79.875	-5.875	outer	230	1.1574	0	0	0
one	WT_CHX	24	250	7	18	839.111	691.722	811	696	28.1111	-4.27778	outer	230	3.50965	2.0095	0.00873695	9
one	WT_CHX	24	251	7	21	783.19	693.143	811	696	-27.8095	-2.85714	outer	230	3.92024	2.42009	0.0105221	11
one	WT_CHX	24	252	7	4	832.5	692.5	811	696	21.5	-3.5	outer	230	0.589563	0	0	0
one	WT_CHX	24	253	8	6	626.5	695	596	714	30.5	-19	outer	230	0.715282	0	0	0
one	WT_CHX	24	254	7	11	765.636	695.545	811	696	-45.3636	-0.454545	outer	230	1.59818	0.0980322	0.000426227	0
one	WT_CHX	24	255	7	8	825.125	696	811	696	14.125	0	outer	230	0.900603	0	0	0
one	WT_CHX	24	256	7	7	737	696.714	811	696	-74	0.714286	outer	230	0.934585	0	0	0
one	WT_CHX	24	257	8	9	589.444	701.222	596	714	-6.55556	-12.7778	outer	230	1.02744	0	0	0
one	WT_CHX	24	258	7	11	838.182	700.818	811	696	27.1818	4.81818	outer	230	1.46407	0	0	0
one	WT_CHX	24	259	8	14	614.5	701.714	596	714	18.5	-12.2857	outer	230	2.57194	1.07179	0.00465994	5
one	WT_CHX	24	260	7	20	823.35	704.85	811	696	12.35	8.85	outer	230	2.98485	1.4847	0.0064552	6
one	WT_CHX	24	261	7	4	784.5	706.5	811	696	-26.5	10.5	outer	230	0.519097	0	0	0
one	WT_CHX	24	262	7	4	778.5	713.5	811	696	-32.5	17.5	outer	230	0.508186	0	0	0
one	WT_CHX	24	263	7	8	751.875	716.125	811	696	-59.125	20.125	outer	230	1.08692	0	0	0
one	WT_CHX	24	264	8	13	626.615	722.615	596	714	30.6154	8.61538	outer	230	1.84105	0.340895	0.00148215	1
one	WT_CHX	24	265	7	6	744.833	724.167	811	696	-66.1667	28.1667	outer	230	0.775479	0	0	0
one	WT_CHX	24	266	8	7	587.857	725.286	596	714	-8.14286	11.2857	outer	230	0.774121	0	0	0
one	WT_CHX	24	267	8	15	605.733	725.333	596	714	9.73333	11.3333	outer	230	3.15244	1.65229	0.00718385	7
one	WT_CHX	24	268	8	9	582.889	730.333	596	714	-13.1111	16.3333	outer	230	1.4255	0	0	0
one	WT_CHX	24	269	8	7	599.286	733	596	714	3.28571	19	outer	230	0.972168	0	0	0
one	WT_CHX	24	270	8	7	615.714	741	596	714	19.7143	27	outer	230	0.952743	0	0	0
one	WT_CHX	24	271	8	4	519.5	744.5	596	714	-76.5	30.5	outer	230	0.508446	0	0	0
one	WT_CHX	24	272	8	4	579.5	754.5	596	714	-16.5	40.5	outer	230	0.504845	0	0	0
one	WT_CHX	24	273	8	5	550	756	596	714	-46	42	outer	230	0.679042	0	0	0
one	WT_CHX	24	274	8	4	572.25	754.5	596	714	-23.75	40.5	outer	230	0.40267	0	0	0
one	WT_CHX	24	275	8	4	637.5	773.5	596	714	41.5	59.5	outer	230	0.578271	0	0	0
one	WT_CHX	24	276	10	8	287	804.5	251	836	36	-31.5	outer	230	1.02078	0	0	0
one	WT_CHX	24	277	9	18	1307.11	803.278	1293	804	14.1111	-0.722222	outer	230	3.27112	1.77097	0.00769987	8
one	WT_CHX	24	278	9	4	1274.5	805.5	1293	804	-18.5	1.5	outer	230	0.562509	0	0	0
one	WT_CHX	24	279	10	4	263	808.25	251	836	12	-27.75	outer	230	0.544869	0	0	0
one	WT_CHX	24	280	10	16	275.25	814.438	251	836	24.25	-21.5625	outer	230	3.12216	1.62201	0.00705222	7
one	WT_CHX	24	281	9	8	1302.38	814.75	1293	804	9.375	10.75	outer	230	0.902617	0	0	0
one	WT_CHX	24	282	9	4	1300.5	820.5	1293	804	7.5	16.5	outer	230	0.462882	0	0	0
one	WT_CHX	24	283	10	16	256.75	820.562	251	836	5.75	-15.4375	outer	230	3.15651	1.65636	0.00720156	7
one	WT_CHX	24	284	10	4	250.25	822	251	836	-0.75	-14	outer	230	0.430655	0	0	0
one	WT_CHX	24	285	10	10	240.7	824.3	251	836	-10.3	-11.7	outer	230	1.15044	0	0	0
one	WT_CHX	24	286	10	11	289.909	824.364	251	836	38.9091	-11.6364	outer	230	1.5107	0.0105522	4.58792e-05	0
one	WT_CHX	24	287	10	8	260.75	825.875	251	836	9.75	-10.125	outer	230	1.39185	0	0	0
one	WT_CHX	24	288	10	10	265.8	827	251	836	14.8	-9	outer	230	1.77966	0.279508	0.00121525	1
one	WT_CHX	24	289	10	6	264.833	832.167	251	836	13.8333	-3.83333	outer	230	0.778668	0	0	0
one	WT_CHX	24	290	10	4	271.5	833.5	251	836	20.5	-2.5	outer	230	0.576623	0	0	0
one	WT_CHX	24	291	11	4	1142.5	836.5	1089	864	53.5	-27.5	outer	230	0.515236	0	0	0
one	WT_CHX	24	292	10	7	231	837.286	251	836	-20	1.28571	outer	230	0.988907	0	0	0
one	WT_CHX	24	293	10	7	274	839.286	251	836	23	3.28571	outer	230	0.835126	0	0	0
one	WT_CHX	24	294	10	16	250.938	850.312	251	836	-0.0625	14.3125	outer	230	2.69439	1.19424	0.00519235	5
one	WT_CHX	24	295	10	20	265.8	851.7	251	836	14.8	15.7	outer	230	4.00562	2.50546	0.0108933	11
one	WT_CHX	24	296	10	6	246	852.5	251	836	-5	16.5	outer	230	0.805249	0	0	0
one	WT_CHX	24	297	10	16	270.812	856.312	251	836	19.8125	20.3125	outer	230	2.3711	0.870947	0.00378673	4
one	WT_CHX	24	298	11	6	1126.5	866	1089	864	37.5	2	outer	230	0.679408	0	0	0
one	WT_CHX	24	299	10	4	246.5	872.5	251	836	-4.5	36.5	outer	230	0.535409	0	0	0
one	WT_CHX	24	300	11	4	1111.5	873.5	1089	864	22.5	9.5	outer	230	0.424643	0	0	0
one	WT_CHX	24	301	11	9	1095.44	876.222	1089	864	6.44444	12.2222	outer	230	1.17987	0	0	0
one	WT_CHX	24	302	11	5	1079.6	877.8	1089	864	-9.4	13.8	outer	230	0.632425	0	0	0
one	WT_CHX	24	303	10	14	235.357	880.286	251	836	-15.6429	44.2857	outer	230	2.22423	0.724079	0.00314817	3
one	WT_CHX	24	304	10	9	270.667	886.889	251	836	19.6667	50.8889	outer	230	1.40728	0	0	0
one	WT_CHX	24	305	11	14	1079.5	887.714	1089	864	-9.5	23.7143	outer	230	2.00885	0.508698	0.00221173	2
one	WT_CHX	24	306	10	9	258.111	893.333	251	836	7.11111	57.3333	outer	230	1.30864	0	0	0
one	WT_CHX	24	307	11	6	1104.17	899.833	1089	864	15.1667	35.8333	outer	230	0.750423	0	0	0
one	WT_CHX	24	308	10	5	230.8	904.4	251	836	-20.2	68.4	outer	230	0.624628	0	0	0
one	WT_CHX	24	309	10	4	224.5	914.5	251	836	-26.5	78.5	outer	230	0.487221	0	0	0
one	WT_CHX	24	310	10	10	226.2	919	251	836	-24.8	83	outer	230	1.33913	0	0	0
one	WT_CHX	24	311	11	6	1080.5	939	1089	864	-8.5	75	outer	230	0.751904	0	0	0
one	WT_CHX	24	312	11	8	1071.12	939.875	1089	864	-17.875	75.875	outer	230	1.09683	0	0	0
one	WT_CHX	25	1	1	8	588	123.5	647	170	-59	-46.5	outer	230	1.07085	0	0	0
one	WT_CHX	25	2	1	4	574.5	142.5	647	170	-72.5	-27.5	outer	230	0.492058	0	0	0
one	WT_CHX	25	3	1	5	647.6	142.8	647	170	0.6	-27.2	outer	230	0.613397	0	0	0
one	WT_CHX	25	4	1	4	561.5	144.5	647	170	-85.5	-25.5	outer	230	0.509941	0	0	0
one	WT_CHX	25	5	1	4	567.5	146.5	647	170	-79.5	-23.5	outer	230	0.448875	0	0	0
one	WT_CHX	25	6	1	6	579.167	150.833	647	170	-67.8333	-19.1667	outer	230	0.786816	0	0	0
one	WT_CHX	25	7	1	12	606.5	152	647	170	-40.5	-18	outer	230	1.83076	0.33061	0.00143744	1
one	WT_CHX	25	8	1	11	652.364	154.455	647	170	5.36364	-15.5455	outer	230	1.36226	0	0	0
one	WT_CHX	25	9	2	4	201.75	155	236	216	-34.25	-61	outer	230	0.486442	0	0	0
one	WT_CHX	25	10	1	6	578.5	157	647	170	-68.5	-13	outer	230	0.801053	0	0	0
one	WT_CHX	25	11	1	7	674.714	162	647	170	27.7143	-8	outer	230	0.902647	0	0	0
one	WT_CHX	25	12	1	4	588.5	163.5	647	170	-58.5	-6.5	outer	230	0.494011	0	0	0
one	WT_CHX	25	13	1	9	664.111	167.667	647	170	17.1111	-2.33333	outer	230	1.25808	0	0	0
one	WT_CHX	25	14	1	4	633.5	169	647	170	-13.5	-1	outer	230	0.532403	0	0	0
one	WT_CHX	25	15	1	7	588.286	171	647	170	-58.7143	1	outer	230	1.02444	0	0	0
one	WT_CHX	25	16	1	11	580.636	172.091	647	170	-66.3636	2.09091	outer	230	1.48656	0	0	0
one	WT_CHX	25	17	1	10	620.5	173.2	647	170	-26.5	3.2	outer	230	1.5172	0.0170525	7.41414e-05	0
one	WT_CHX	25	18	1	8	599.125	174.125	647	170	-47.875	4.125	outer	230	1.13544	0	0	0
one	WT_CHX	25	19	1	12	633.25	174.5	647	170	-13.75	4.5	outer	230	1.61674	0.116587	0.000506901	1
one	WT_CHX	25	20	1	9	617.889	179.333	647	170	-29.1111	9.33333	outer	230	1.14212	0	0	0
one	WT_CHX	25	21	1	14	577.5	181.5	647	170	-69.5	11.5	outer	230	2.64141	1.14126	0.004962	5
one	WT_CHX	25	22	1	9	639.222	181.556	647	170	-7.77778	11.5556	outer	230	1.09993	0	0	0
one	WT_CHX	25	23	1	12	656.5	181.5	647	170	9.5	11.5	outer	230	1.51527	0.0151147	6.57159e-05	0
one	WT_CHX	25	24	2	5	253.2	183.6	236	216	17.2	-32.4	outer	230	0.721233	0	0	0
one	WT_CHX	25	25	1	4	591.5	184.5	647	170	-55.5	14.5	outer	230	0.445365	0	0	0
one	WT_CHX	25	26	1	6	564.833	184.833	647	170	-82.1667	14.8333	outer	230	0.776776	0	0	0
one	WT_CHX	25	27	1	11	628.636	186.091	647	170	-18.3636	16.0909	outer	230	1.78202	0.281873	0.00122553	1
one	WT_CHX	25	28	1	7	611	187.286	647	170	-36	17.2857	outer	230	0.886671	0	0	0
one	WT_CHX	25	29	2	9	282.889	188.667	236	216	46.8889	-27.3333	outer	230	1.20209	0	0	0
one	WT_CHX	25	30	1	4	565.5	194.5	647	170	-81.5	24.5	outer	230	0.50309	0	0	0
one	WT_CHX	25	31	2	12	240.75	195.417	236	216	4.75	-20.5833	outer	230	1.95579	0.455643	0.00198105	2
one	WT_CHX	25	32	1	6	573.5	196	647	170	-73.5	26	outer	230	0.783062	0	0	0
one	WT_CHX	25	33	1	7	558.286	195.429	647	170	-88.7143	25.4286	outer	230	0.901671	0	0	0
one	WT_CHX	25	34	2	5	224.4	196.2	236	216	-11.6	-19.8	outer	230	0.607858	0	0	0
one	WT_CHX	25	35	2	4	228.5	197.5	236	216	-7.5	-18.5	outer	230	0.570474	0	0	0
one	WT_CHX	25	36	2	5	247.2	198.6	236	216	11.2	-17.4	outer	230	0.704479	0	0	0
one	WT_CHX	25	37	1	4	585.5	199.5	647	170	-61.5	29.5	outer	230	0.588556	0	0	0
one	WT_CHX	25	38	1	4	621.5	199.5	647	170	-25.5	29.5	outer	230	0.585077	0	0	0
one	WT_CHX	25	39	2	4	265.5	201.5	236	216	29.5	-14.5	outer	230	0.500343	0	0	0
one	WT_CHX	25	40	1	8	580.125	200.875	647	170	-66.875	30.875	outer	230	1.40472	0	0	0
one	WT_CHX	25	41	1	4	608.5	200.5	647	170	-38.5	30.5	outer	230	0.510658	0	0	0
one	WT_CHX	25	42	1	9	612.667	200.889	647	170	-34.3333	30.8889	outer	230	1.15709	0	0	0
one	WT_CHX	25	43	1	4	645	203.25	647	170	-2	33.25	outer	230	0.468711	0	0	0
one	WT_CHX	25	44	1	20	573.9	202.65	647	170	-73.1	32.65	outer	230	3.22377	1.72362	0.00749401	7
one	WT_CHX	25	45	1	6	558.833	205.167	647	170	-88.1667	35.1667	outer	230	0.757733	0	0	0
one	WT_CHX	25	46	1	4	598.5	205.5	647	170	-48.5	35.5	outer	230	0.535027	0	0	0
one	WT_CHX	25	47	2	8	258.125	206.875	236	216	22.125	-9.125	outer	230	1.01396	0	0	0
one	WT_CHX	25	48	1	16	592.25	207.438	647	170	-54.75	37.4375	outer	230	2.46181	0.961662	0.00418114	4
one	WT_CHX	25	49	1	4	565.5	207.5	647	170	-81.5	37.5	outer	230	0.535821	0	0	0
one	WT_CHX	25	50	1	5	576.2	211.4	647	170	-70.8	41.4	outer	230	0.552514	0	0	0
one	WT_CHX	25	51	1	6	588	212.5	647	170	-59	42.5	outer	230	0.731014	0	0	0
one	WT_CHX	25	52	2	8	257	215.5	236	216	21	-0.5	outer	230	1.11983	0	0	0
one	WT_CHX	25	53	2	12	215.083	216.833	236	216	-20.9167	0.833333	outer	230	1.93567	0.435516	0.00189355	2
one	WT_CHX	25	54	1	7	572	218.286	647	170	-75	48.2857	outer	230	0.884016	0	0	0
one	WT_CHX	25	55	1	13	566.462	219.154	647	170	-80.5385	49.1538	outer	230	2.05646	0.556306	0.00241872	2
one	WT_CHX	25	56	1	6	588.167	220.167	647	170	-58.8333	50.1667	outer	230	0.846174	0	0	0
one	WT_CHX	25	57	1	18	610.667	224.333	647	170	-36.3333	54.3333	outer	230	4.05682	2.55667	0.011116	11
one	WT_CHX	25	58	1	8	565.25	225.625	647	170	-81.75	55.625	outer	230	0.953201	0	0	0
one	WT_CHX	25	59	1	9	593.111	226.667	647	170	-53.8889	56.6667	outer	230	1.39347	0	0	0
one	WT_CHX	25	60	2	10	228.3	228.3	236	216	-7.7	12.3	outer	230	1.39873	0	0	0
one	WT_CHX	25	61	1	7	573.714	231	647	170	-73.2857	61	outer	230	0.934661	0	0	0
one	WT_CHX	25	62	2	4	215.5	231.5	236	216	-20.5	15.5	outer	230	0.465431	0	0	0
one	WT_CHX	25	63	2	5	233	235	236	216	-3	19	outer	230	0.604929	0	0	0
one	WT_CHX	25	64	2	8	222.875	235.875	236	216	-13.125	19.875	outer	230	1.08956	0	0	0
one	WT_CHX	25	65	1	7	584	235.714	647	170	-63	65.7143	outer	230	0.814267	0	0	0
one	WT_CHX	25	66	1	4	602.5	235.5	647	170	-44.5	65.5	outer	230	0.502937	0	0	0
one	WT_CHX	25	67	1	4	597.5	237.5	647	170	-49.5	67.5	outer	230	0.578271	0	0	0
one	WT_CHX	25	68	1	9	611.222	239.556	647	170	-35.7778	69.5556	outer	230	1.24254	0	0	0
one	WT_CHX	25	69	1	9	590.111	244.667	647	170	-56.8889	74.6667	outer	230	1.07021	0	0	0
one	WT_CHX	25	70	2	6	205.167	250.833	236	216	-30.8333	34.8333	outer	230	0.727749	0	0	0
one	WT_CHX	25	71	1	13	621.385	253.385	647	170	-25.6154	83.3846	outer	230	1.81801	0.317854	0.00138197	1
one	WT_CHX	25	72	1	12	596.583	254.25	647	170	-50.4167	84.25	outer	230	1.74687	0.246716	0.00107268	1
one	WT_CHX	25	73	1	10	602	254.2	647	170	-45	84.2	outer	230	1.5379	0.0377438	0.000164103	0
one	WT_CHX	25	74	1	4	611.5	257.5	647	170	-35.5	87.5	outer	230	0.530617	0	0	0
one	WT_CHX	25	75	3	4	1223.5	285.5	1265	338	-41.5	-52.5	outer	230	0.440604	0	0	0
one	WT_CHX	25	76	4	8	52.125	317.125	46	345	6.125	-27.875	outer	230	1.0784	0	0	0
one	WT_CHX	25	77	4	5	34.2	327.6	46	345	-11.8	-17.4	outer	230	0.669505	0	0	0
one	WT_CHX	25	78	4	18	40.8333	331	46	345	-5.16667	-14	outer	230	2.28142	0.78127	0.00339683	3
one	WT_CHX	25	79	3	8	1240.88	332.875	1265	338	-24.125	-5.125	outer	230	1.11872	0	0	0
one	WT_CHX	25	80	3	5	1179.4	333.2	1265	338	-85.6	-4.8	outer	230	0.627787	0	0	0
one	WT_CHX	25	81	4	4	32.5	334.5	46	345	-13.5	-10.5	outer	230	0.655589	0	0	0
one	WT_CHX	25	82	4	8	81	339.5	46	345	35	-5.5	outer	230	0.989837	0	0	0
one	WT_CHX	25	83	4	6	122	340.5	46	345	76	-4.5	outer	230	0.791913	0	0	0
one	WT_CHX	25	84	3	5	1203.6	341.8	1265	338	-61.4	3.8	outer	230	0.682124	0	0	0
one	WT_CHX	25	85	3	4	1222.5	341.5	1265	338	-42.5	3.5	outer	230	0.612879	0	0	0
one	WT_CHX	25	86	3	7	1245	343.286	1265	338	-20	5.28571	outer	230	1.13538	0	0	0
one	WT_CHX	25	87	3	6	1234.83	348.833	1265	338	-30.1667	10.8333	outer	230	0.78056	0	0	0
one	WT_CHX	25	88	4	5	86	350	46	345	40	5	outer	230	0.765759	0	0	0
one	WT_CHX	25	89	4	9	95.3333	350.889	46	345	49.3333	5.88889	outer	230	1.35824	0	0	0
one	WT_CHX	25	90	3	7	1258.29	351	1265	338	-6.71429	13	outer	230	1.00536	0	0	0
one	WT_CHX	25	91	3	4	1267.5	351.5	1265	338	2.5	13.5	outer	230	0.371344	0	0	0
one	WT_CHX	25	92	3	8	1294.12	354.125	1265	338	29.125	16.125	outer	230	1.04952	0	0	0
one	WT_CHX	25	93	3	4	1279.5	355.5	1265	338	14.5	17.5	outer	230	0.51339	0	0	0
one	WT_CHX	25	94	4	5	67.8	357.4	46	345	21.8	12.4	outer	230	0.71252	0	0	0
one	WT_CHX	25	95	3	4	1278.5	360.5	1265	338	13.5	22.5	outer	230	0.509285	0	0	0
one	WT_CHX	25	96	3	20	1235.5	360.5	1265	338	-29.5	22.5	outer	230	3.0376	1.53745	0.00668455	7
one	WT_CHX	25	97	3	6	1265	362.5	1265	338	0	24.5	outer	230	1.00244	0	0	0
one	WT_CHX	25	98	3	8	1282.5	366	1265	338	17.5	28	outer	230	1.29805	0	0	0
one	WT_CHX	25	99	4	5	62.6	367.2	46	345	16.6	22.2	outer	230	0.678523	0	0	0
one	WT_CHX	25	100	4	7	72.2857	367.571	46	345	26.2857	22.5714	outer	230	0.882765	0	0	0
one	WT_CHX	25	101	3	9	1262	368	1265	338	-3	30	outer	230	1.50385	0.00370088	1.60908e-05	0
one	WT_CHX	25	102	3	6	1275	373.5	1265	338	10	35.5	outer	230	0.807248	0	0	0
one	WT_CHX	25	103	4	9	50.3333	374.111	46	345	4.33333	29.1111	outer	230	1.16706	0	0	0
one	WT_CHX	25	104	3	4	1306.5	379.5	1265	338	41.5	41.5	outer	230	0.468437	0	0	0
one	WT_CHX	25	105	4	6	61	380.5	46	345	15	35.5	outer	230	0.682994	0	0	0
one	WT_CHX	25	106	4	6	80	380.5	46	345	34	35.5	outer	230	0.785885	0	0	0
one	WT_CHX	25	107	3	17	1247.24	384.412	1265	338	-17.7647	46.4118	outer	230	2.19054	0.690387	0.00300168	3
one	WT_CHX	25	108	3	4	1281.25	384	1265	338	16.25	46	outer	230	0.444312	0	0	0
one	WT_CHX	25	109	3	5	1217.4	387.2	1265	338	-47.6	49.2	outer	230	0.70486	0	0	0
one	WT_CHX	25	110	4	6	51.5	401	46	345	5.5	56	outer	230	0.919371	0	0	0
one	WT_CHX	25	111	4	6	71	417.5	46	345	25	72.5	outer	230	0.666148	0	0	0
one	WT_CHX	25	112	5	6	932	441.5	901	504	31	-62.5	outer	230	0.737621	0	0	0
one	WT_CHX	25	113	5	4	905.5	466.5	901	504	4.5	-37.5	outer	230	0.449027	0	0	0
one	WT_CHX	25	114	5	9	913	476	901	504	12	-28	outer	230	1.40667	0	0	0
one	WT_CHX	25	115	5	10	903.5	477	901	504	2.5	-27	outer	230	1.27225	0	0	0
one	WT_CHX	25	116	5	7	911.286	480	901	504	10.2857	-24	outer	230	0.940871	0	0	0
one	WT_CHX	25	117	5	7	896.714	487	901	504	-4.28571	-17	outer	230	0.948455	0	0	0
one	WT_CHX	25	118	5	7	837	489.286	901	504	-64	-14.7143	outer	230	0.894255	0	0	0
one	WT_CHX	25	119	5	4	885.5	489.5	901	504	-15.5	-14.5	outer	230	0.574731	0	0	0
one	WT_CHX	25	120	5	12	912	488.5	901	504	11	-15.5	outer	230	1.81137	0.311216	0.00135311	1
one	WT_CHX	25	121	5	7	902.714	490.429	901	504	1.71429	-13.5714	outer	230	0.96643	0	0	0
one	WT_CHX	25	122	5	13	869.385	493.615	901	504	-31.6154	-10.3846	outer	230	1.84395	0.343794	0.00149476	1
one	WT_CHX	25	123	5	6	887.167	497.167	901	504	-13.8333	-6.83333	outer	230	0.729488	0	0	0
one	WT_CHX	25	124	5	6	860.833	500.833	901	504	-40.1667	-3.16667	outer	230	0.726741	0	0	0
one	WT_CHX	25	125	5	9	883.111	505.667	901	504	-17.8889	1.66667	outer	230	1.3556	0	0	0
one	WT_CHX	25	126	5	14	883.857	512.643	901	504	-17.1429	8.64286	outer	230	1.99791	0.497757	0.00216416	2
one	WT_CHX	25	127	5	19	889.684	513.211	901	504	-11.3158	9.21053	outer	230	3.50256	2.0024	0.0087061	9
one	WT_CHX	25	128	5	6	830	515.5	901	504	-71	11.5	outer	230	0.712383	0	0	0
one	WT_CHX	25	129	5	4	882.5	521.5	901	504	-18.5	17.5	outer	230	0.562356	0	0	0
one	WT_CHX	25	130	5	21	896.714	519.857	901	504	-4.28571	15.8571	outer	230	2.88418	1.38403	0.00601753	6
one	WT_CHX	25	131	5	11	905.727	525	901	504	4.72727	21	outer	230	1.59216	0.0920049	0.000400021	0
one	WT_CHX	25	132	5	7	894.714	528	901	504	-6.28571	24	outer	230	0.986175	0	0	0
one	WT_CHX	25	133	5	4	906.5	530.5	901	504	5.5	26.5	outer	230	0.587442	0	0	0
one	WT_CHX	25	134	5	10	877.5	535.2	901	504	-23.5	31.2	outer	230	1.57223	0.0720766	0.000313376	0
one	WT_CHX	25	135	5	12	864.583	537.833	901	504	-36.4167	33.8333	outer	230	1.79542	0.29527	0.00128378	1
one	WT_CHX	25	136	5	6	903.833	537.833	901	504	2.83333	33.8333	outer	230	0.899901	0	0	0
one	WT_CHX	25	137	5	21	886.048	539.81	901	504	-14.9524	35.8095	outer	230	3.69873	2.19857	0.00955902	10
one	WT_CHX	25	138	5	7	832.714	540	901	504	-68.2857	36	outer	230	1.05081	0	0	0
one	WT_CHX	25	139	5	8	913.125	540.125	901	504	12.125	36.125	outer	230	1.27713	0	0	0
one	WT_CHX	25	140	5	12	819.5	544.5	901	504	-81.5	40.5	outer	230	1.65408	0.153926	0.000669243	1
one	WT_CHX	25	141	5	4	871.5	544.5	901	504	-29.5	40.5	outer	230	0.554742	0	0	0
one	WT_CHX	25	142	5	8	908.125	548.125	901	504	7.125	44.125	outer	230	1.28452	0	0	0
one	WT_CHX	25	143	5	4	916.5	552.5	901	504	15.5	48.5	outer	230	0.473396	0	0	0
one	WT_CHX	25	144	5	12	857.333	553.25	901	504	-43.6667	49.25	outer	230	1.78265	0.282498	0.00122825	1
one	WT_CHX	25	145	5	19	903.579	554.421	901	504	2.57895	50.4211	outer	230	2.78231	1.28216	0.00557462	6
one	WT_CHX	25	146	5	5	930.2	554.6	901	504	29.2	50.6	outer	230	0.597864	0	0	0
one	WT_CHX	25	147	5	4	943.5	556.5	901	504	42.5	52.5	outer	230	0.517601	0	0	0
one	WT_CHX	25	148	5	8	926.125	557.125	901	504	25.125	53.125	outer	230	1.14665	0	0	0
one	WT_CHX	25	149	5	8	888	558.5	901	504	-13	54.5	outer	230	1.00914	0	0	0
one	WT_CHX	25	150	5	4	823.5	560.5	901	504	-77.5	56.5	outer	230	0.442847	0	0	0
one	WT_CHX	25	151	5	6	898.5	562	901	504	-2.5	58	outer	230	0.778943	0	0	0
one	WT_CHX	25	152	6	5	232.2	562.6	235	626	-2.8	-63.4	outer	230	0.65066	0	0	0
one	WT_CHX	25	153	6	7	207	566.714	235	626	-28	-59.2857	outer	230	0.996735	0	0	0
one	WT_CHX	25	154	5	16	935.5	567.5	901	504	34.5	63.5	outer	230	2.89651	1.39636	0.00607114	6
one	WT_CHX	25	155	5	8	900.5	569	901	504	-0.5	65	outer	230	1.06627	0	0	0
one	WT_CHX	25	156	5	11	909.545	570.636	901	504	8.54545	66.6364	outer	230	1.46651	0	0	0
one	WT_CHX	25	157	5	7	901	574.714	901	504	0	70.7143	outer	230	0.88629	0	0	0
one	WT_CHX	25	158	6	4	234.5	576.5	235	626	-0.5	-49.5	outer	230	0.459861	0	0	0
one	WT_CHX	25	159	6	8	221.125	579.125	235	626	-13.875	-46.875	outer	230	1.18036	0	0	0
one	WT_CHX	25	160	5	11	911.364	579.909	901	504	10.3636	75.9091	outer	230	1.55875	0.0586029	0.000254795	0
one	WT_CHX	25	161	6	11	228	587	235	626	-7	-39	outer	230	1.79261	0.292463	0.00127158	1
one	WT_CHX	25	162	6	4	267	587.25	235	626	32	-38.75	outer	230	0.525765	0	0	0
one	WT_CHX	25	163	5	7	915.714	592	901	504	14.7143	88	outer	230	0.91664	0	0	0
one	WT_CHX	25	164	6	9	278.667	595.889	235	626	43.6667	-30.1111	outer	230	1.13333	0	0	0
one	WT_CHX	25	165	6	7	236	602.714	235	626	1	-23.2857	outer	230	0.907561	0	0	0
one	WT_CHX	25	166	6	8	200	606.5	235	626	-35	-19.5	outer	230	1.15222	0	0	0
one	WT_CHX	25	167	6	14	229.5	607.714	235	626	-5.5	-18.2857	outer	230	2.44001	0.939857	0.00408634	4
one	WT_CHX	25	168	6	7	271.286	608	235	626	36.2857	-18	outer	230	0.90312	0	0	0
one	WT_CHX	25	169	6	15	244.333	613.8	235	626	9.33333	-12.2	outer	230	2.47126	0.971108	0.00422221	4
one	WT_CHX	25	170	6	4	210.5	618.5	235	626	-24.5	-7.5	outer	230	0.537102	0	0	0
one	WT_CHX	25	171	6	6	187	620.5	235	626	-48	-5.5	outer	230	0.716045	0	0	0
one	WT_CHX	25	172	6	27	249.926	621.111	235	626	14.9259	-4.88889	outer	230	6.07468	4.57453	0.0198892	20
one	WT_CHX	25	173	6	13	270.385	628.615	235	626	35.3846	2.61538	outer	230	1.73036	0.230206	0.00100089	1
one	WT_CHX	25	174	6	11	221.091	630.545	235	626	-13.9091	4.54545	outer	230	1.41611	0	0	0
one	WT_CHX	25	175	6	4	259.5	631.5	235	626	24.5	5.5	outer	230	0.55317	0	0	0
one	WT_CHX	25	176	6	16	254.188	634.375	235	626	19.1875	8.375	outer	230	2.31183	0.811681	0.00352905	4
one	WT_CHX	25	177	6	20	292.65	633.4	235	626	57.65	7.4	outer	230	3.34493	1.84478	0.00802077	8
one	WT_CHX	25	178	6	14	246.714	635.5	235	626	11.7143	9.5	outer	230	2.31591	0.815756	0.00354676	4
one	WT_CHX	25	179	6	8	261.5	639	235	626	26.5	13	outer	230	1.10369	0	0	0
one	WT_CHX	25	180	6	16	226.188	639.688	235	626	-8.8125	13.6875	outer	230	1.81398	0.313825	0.00136446	1
one	WT_CHX	25	181	6	7	290	640.714	235	626	55	14.7143	outer	230	1.01277	0	0	0
one	WT_CHX	25	182	6	4	197.5	652.5	235	626	-37.5	26.5	outer	230	0.516121	0	0	0
one	WT_CHX	25	183	6	21	229.857	655.81	235	626	-5.14286	29.8095	outer	230	4.5505	3.05035	0.0132624	13
one	WT_CHX	25	184	6	7	271	657	235	626	36	31	outer	230	0.879728	0	0	0
one	WT_CHX	25	185	6	4	245.5	658.5	235	626	10.5	32.5	outer	230	0.527504	0	0	0
one	WT_CHX	25	186	6	6	208	672.5	235	626	-27	46.5	outer	230	0.754025	0	0	0
one	WT_CHX	25	187	6	11	296.909	688.364	235	626	61.9091	62.3636	outer	230	1.66729	0.16714	0.000726697	1
one	WT_CHX	25	188	7	8	1020.88	700.875	1002	739	18.875	-38.125	outer	230	1.19243	0	0	0
one	WT_CHX	25	189	7	5	1018.4	709.2	1002	739	16.4	-29.8	outer	230	0.578485	0	0	0
one	WT_CHX	25	190	7	4	1017.5	721.5	1002	739	15.5	-17.5	outer	230	0.506401	0	0	0
one	WT_CHX	25	191	7	8	975.875	724.125	1002	739	-26.125	-14.875	outer	230	1.09941	0	0	0
one	WT_CHX	25	192	7	27	988.593	728.074	1002	739	-13.4074	-10.9259	outer	230	6.88745	5.3873	0.023423	23
one	WT_CHX	25	193	7	7	1057.29	740	1002	739	55.2857	1	outer	230	0.865278	0	0	0
one	WT_CHX	25	194	7	7	985	743.286	1002	739	-17	4.28571	outer	230	0.874632	0	0	0
one	WT_CHX	25	195	7	4	990.5	746	1002	739	-11.5	7	outer	230	0.456947	0	0	0
one	WT_CHX	25	196	7	19	976.789	748.368	1002	739	-25.2105	9.36842	outer	230	2.81123	1.31108	0.00570034	6
one	WT_CHX	25	197	7	4	1026.5	754.5	1002	739	24.5	15.5	outer	230	0.427329	0	0	0
one	WT_CHX	25	198	7	4	1048.5	754.5	1002	739	46.5	15.5	outer	230	0.446891	0	0	0
one	WT_CHX	25	199	7	7	970.714	759	1002	739	-31.2857	20	outer	230	0.915267	0	0	0
one	WT_CHX	25	200	7	6	990.167	758.833	1002	739	-11.8333	19.8333	outer	230	0.868757	0	0	0
one	WT_CHX	25	201	7	13	1000.38	760.615	1002	739	-1.61538	21.6154	outer	230	2.55886	1.05871	0.00460309	5
one	WT_CHX	25	202	7	9	1008	761	1002	739	6	22	outer	230	1.26285	0	0	0
one	WT_CHX	25	203	7	15	1042.2	764.933	1002	739	40.2	25.9333	outer	230	1.87707	0.376921	0.00163879	2
one	WT_CHX	25	204	7	24	986.458	766.625	1002	739	-15.5417	27.625	outer	230	3.42229	1.92214	0.00835714	8
one	WT_CHX	25	205	7	12	1013.75	775.333	1002	739	11.75	36.3333	outer	230	1.73371	0.233563	0.00101549	1
one	WT_CHX	25	206	7	10	987.5	777.8	1002	739	-14.5	38.8	outer	230	1.41466	0	0	0
one	WT_CHX	25	207	7	5	1002.2	777.6	1002	739	0.2	38.6	outer	230	0.972183	0	0	0
one	WT_CHX	25	208	7	39	978.41	780.897	1002	739	-23.5897	41.8974	outer	230	7.62693	6.12678	0.0266382	27
one	WT_CHX	25	209	7	12	971.5	779.5	1002	739	-30.5	40.5	outer	230	1.62243	0.122279	0.000531647	1
one	WT_CHX	25	210	7	16	1009.38	780.25	1002	739	7.375	41.25	outer	230	2.51354	1.01339	0.00440605	4
one	WT_CHX	25	211	7	4	957.5	782.5	1002	739	-44.5	43.5	outer	230	0.550103	0	0	0
one	WT_CHX	25	212	7	4	942.5	785.5	1002	739	-59.5	46.5	outer	230	0.526284	0	0	0
one	WT_CHX	25	213	7	6	1030.5	786	1002	739	28.5	47	outer	230	0.869184	0	0	0
one	WT_CHX	25	214	7	8	992.125	786.125	1002	739	-9.875	47.125	outer	230	1.27906	0	0	0
one	WT_CHX	25	215	7	4	966.5	787.5	1002	739	-35.5	48.5	outer	230	0.463584	0	0	0
one	WT_CHX	25	216	7	5	1001.4	787.2	1002	739	-0.6	48.2	outer	230	0.756954	0	0	0
one	WT_CHX	25	217	7	10	1007.3	787.3	1002	739	5.3	48.3	outer	230	1.29725	0	0	0
one	WT_CHX	25	218	8	4	771.5	796.5	734	864	37.5	-67.5	outer	230	0.483696	0	0	0
one	WT_CHX	25	219	7	4	996.5	796.5	1002	739	-5.5	57.5	outer	230	0.427054	0	0	0
one	WT_CHX	25	220	7	7	1007.57	796.714	1002	739	5.57143	57.7143	outer	230	0.928008	0	0	0
one	WT_CHX	25	221	7	6	1002.5	806	1002	739	0.5	67	outer	230	0.756359	0	0	0
one	WT_CHX	25	222	7	4	996.5	807.5	1002	739	-5.5	68.5	outer	230	0.429892	0	0	0
one	WT_CHX	25	223	7	8	986.875	814.125	1002	739	-15.125	75.125	outer	230	1.07799	0	0	0
one	WT_CHX	25	224	7	13	1012.38	813.615	1002	739	10.3846	74.6154	outer	230	1.76042	0.260266	0.00113159	1
one	WT_CHX	25	225	7	4	983.5	820.5	1002	739	-18.5	81.5	outer	230	0.449119	0	0	0
one	WT_CHX	25	226	8	5	734	829	734	864	0	-35	outer	230	0.68481	0	0	0
one	WT_CHX	25	227	7	5	985.4	834.8	1002	739	-16.6	95.8	outer	230	0.624842	0	0	0
one	WT_CHX	25	228	8	8	671.125	843.125	734	864	-62.875	-20.875	outer	230	1.04166	0	0	0
one	WT_CHX	25	229	8	4	726.5	848.5	734	864	-7.5	-15.5	outer	230	0.467384	0	0	0
one	WT_CHX	25	230	8	4	710.5	867.5	734	864	-23.5	3.5	outer	230	0.515007	0	0	0
one	WT_CHX	25	231	8	5	743.6	874.8	734	864	9.6	10.8	outer	230	0.601541	0	0	0
one	WT_CHX	25	232	8	4	750.5	876.5	734	864	16.5	12.5	outer	230	0.494514	0	0	0
one	WT_CHX	25	233	9	4	766.5	887.5	728	893	38.5	-5.5	outer	230	0.458595	0	0	0
one	WT_CHX	25	234	9	12	761.5	895.5	728	893	33.5	2.5	outer	230	1.62405	0.123896	0.000538679	1
one	WT_CHX	25	235	9	8	696	896.5	728	893	-32	3.5	outer	230	1.04413	0	0	0
one	WT_CHX	26	1	1	7	675.286	7	705	37	-29.7143	-30	outer	230	0.802243	0	0	0
one	WT_CHX	26	2	1	12	673.5	15.3333	705	37	-31.5	-21.6667	outer	230	1.69883	0.198681	0.000863829	1
one	WT_CHX	26	3	1	7	690.286	15	705	37	-14.7143	-22	outer	230	0.806149	0	0	0
one	WT_CHX	26	4	1	10	770.3	15.3	705	37	65.3	-21.7	outer	230	1.1957	0	0	0
one	WT_CHX	26	5	1	12	682.5	16.5	705	37	-22.5	-20.5	outer	230	1.41459	0	0	0
one	WT_CHX	26	6	1	5	713	18	705	37	8	-19	outer	230	0.653193	0	0	0
one	WT_CHX	26	7	1	12	705.5	19.5	705	37	0.5	-17.5	outer	230	1.34287	0	0	0
one	WT_CHX	26	8	1	6	762.833	25.1667	705	37	57.8333	-11.8333	outer	230	0.806912	0	0	0
one	WT_CHX	26	9	1	7	666	34.2857	705	37	-39	-2.71429	outer	230	0.803326	0	0	0
one	WT_CHX	26	10	1	12	691.083	33.8333	705	37	-13.9167	-3.16667	outer	230	1.65844	0.15829	0.000688218	1
one	WT_CHX	26	11	1	13	640.615	41.3846	705	37	-64.3846	4.38462	outer	230	1.70108	0.200924	0.000873582	1
one	WT_CHX	26	12	1	4	655.5	41.5	705	37	-49.5	4.5	outer	230	0.512459	0	0	0
one	WT_CHX	26	13	1	7	673	41.7143	705	37	-32	4.71429	outer	230	0.964431	0	0	0
one	WT_CHX	26	14	1	8	637.125	48.875	705	37	-67.875	11.875	outer	230	1.13877	0	0	0
one	WT_CHX	26	15	1	14	635.5	60.2857	705	37	-69.5	23.2857	outer	230	2.19606	0.695911	0.0030257	3
one	WT_CHX	26	16	1	12	667.5	62.5	705	37	-37.5	25.5	outer	230	1.47906	0	0	0
one	WT_CHX	26	17	1	5	685.6	73.8	705	37	-19.4	36.8	outer	230	0.647807	0	0	0
one	WT_CHX	26	18	1	10	629.5	97.2	705	37	-75.5	60.2	outer	230	1.24755	0	0	0
one	WT_CHX	26	19	1	6	724.833	97.1667	705	37	19.8333	60.1667	outer	230	0.743084	0	0	0
one	WT_CHX	26	20	2	4	1134.5	99.5	1146	121	-11.5	-21.5	outer	230	0.468803	0	0	0
one	WT_CHX	26	21	2	6	1187	103.5	1146	121	41	-17.5	outer	230	0.589334	0	0	0
one	WT_CHX	26	22	2	8	1131.5	109	1146	121	-14.5	-12	outer	230	1.0255	0	0	0
one	WT_CHX	26	23	2	7	1132.71	115.857	1146	121	-13.2857	-5.14286	outer	230	0.756619	0	0	0
one	WT_CHX	26	24	2	4	1171.5	124.5	1146	121	25.5	3.5	outer	230	0.49604	0	0	0
one	WT_CHX	26	25	2	8	1158.12	128.125	1146	121	12.125	7.125	outer	230	1.05776	0	0	0
one	WT_CHX	26	26	2	9	1136.11	132.333	1146	121	-9.88889	11.3333	outer	230	1.07129	0	0	0
one	WT_CHX	26	27	2	4	1164	136.75	1146	121	18	15.75	outer	230	0.427314	0	0	0
one	WT_CHX	26	28	2	7	1183	150.286	1146	121	37	29.2857	outer	230	0.893034	0	0	0
one	WT_CHX	26	29	3	5	1206.2	183.6	1270	211	-63.8	-27.4	outer	230	0.64033	0	0	0
one	WT_CHX	26	30	4	4	1188.5	237.5	1170	256	18.5	-18.5	outer	230	0.493462	0	0	0
one	WT_CHX	26	31	4	11	1159.55	241.364	1170	256	-10.4545	-14.6364	outer	230	1.96481	0.464661	0.00202026	2
one	WT_CHX	26	32	4	4	1145	248.25	1170	256	-25	-7.75	outer	230	0.501167	0	0	0
one	WT_CHX	26	33	4	9	1182.33	248.111	1170	256	12.3333	-7.88889	outer	230	0.941985	0	0	0
one	WT_CHX	26	34	4	11	1206.55	247.636	1170	256	36.5455	-8.36364	outer	230	1.43728	0	0	0
one	WT_CHX	26	35	4	6	1141.83	251.833	1170	256	-28.1667	-4.16667	outer	230	0.731136	0	0	0
one	WT_CHX	26	36	4	7	1150.29	252	1170	256	-19.7143	-4	outer	230	1.15509	0	0	0
one	WT_CHX	26	37	3	5	1310	252	1270	211	40	41	outer	230	0.685222	0	0	0
one	WT_CHX	26	38	4	10	1156.2	253.5	1170	256	-13.8	-2.5	outer	230	1.35001	0	0	0
one	WT_CHX	26	39	4	11	1198.55	253.182	1170	256	28.5455	-2.81818	outer	230	1.59545	0.0953008	0.000414351	0
one	WT_CHX	26	40	4	21	1188.33	255.952	1170	256	18.3333	-0.047619	outer	230	2.78323	1.28308	0.0055786	6
one	WT_CHX	26	41	4	9	1162.11	268.333	1170	256	-7.88889	12.3333	outer	230	1.13834	0	0	0
one	WT_CHX	26	42	3	4	1247	279.5	1270	211	-23	68.5	outer	230	0.455756	0	0	0
one	WT_CHX	26	43	5	4	169.5	284.5	97	320	72.5	-35.5	outer	230	0.466209	0	0	0
one	WT_CHX	26	44	5	7	169	288.286	97	320	72	-31.7143	outer	230	0.981628	0	0	0
one	WT_CHX	26	45	5	9	160	292	97	320	63	-28	outer	230	1.5102	0.0100486	4.36897e-05	0
one	WT_CHX	26	46	6	4	659.5	302.5	737	351	-77.5	-48.5	outer	230	0.452491	0	0	0
one	WT_CHX	26	47	5	14	44.5	305.714	97	320	-52.5	-14.2857	outer	230	2.53553	1.03538	0.00450165	5
one	WT_CHX	26	48	5	7	69	305.714	97	320	-28	-14.2857	outer	230	0.873365	0	0	0
one	WT_CHX	26	49	5	15	109.6	305.4	97	320	12.6	-14.6	outer	230	3.4023	1.90215	0.00827023	8
one	WT_CHX	26	50	5	6	28	309.5	97	320	-69	-10.5	outer	230	0.722606	0	0	0
one	WT_CHX	26	51	5	13	80.6923	311.231	97	320	-16.3077	-8.76923	outer	230	1.88542	0.385268	0.00167508	2
one	WT_CHX	26	52	5	4	110.5	311.5	97	320	13.5	-8.5	outer	230	0.529229	0	0	0
one	WT_CHX	26	53	6	7	714.714	315	737	351	-22.2857	-36	outer	230	0.829053	0	0	0
one	WT_CHX	26	54	5	6	114.167	317.833	97	320	17.1667	-2.16667	outer	230	0.70869	0	0	0
one	WT_CHX	26	55	6	5	671	318	737	351	-66	-33	outer	230	0.730632	0	0	0
one	WT_CHX	26	56	5	10	126.5	321.2	97	320	29.5	1.2	outer	230	1.52482	0.0246668	0.000107247	0
one	WT_CHX	26	57	5	4	172.5	321.5	97	320	75.5	1.5	outer	230	0.538827	0	0	0
one	WT_CHX	26	58	6	12	703.5	324	737	351	-33.5	-27	outer	230	1.85597	0.355818	0.00154704	2
one	WT_CHX	26	59	6	7	789.714	330	737	351	52.7143	-21	outer	230	0.888167	0	0	0
one	WT_CHX	26	60	5	8	119.125	331.875	97	320	22.125	11.875	outer	230	1.06369	0	0	0
one	WT_CHX	26	61	6	9	715	332	737	351	-22	-19	outer	230	1.37427	0	0	0
one	WT_CHX	26	62	6	6	741	332.5	737	351	4	-18.5	outer	230	0.789899	0	0	0
one	WT_CHX	26	63	6	15	761.667	333.267	737	351	24.6667	-17.7333	outer	230	2.43188	0.931724	0.00405097	4
one	WT_CHX	26	64	5	15	80.4	333.4	97	320	-16.6	13.4	outer	230	3.00009	1.49994	0.00652148	7
one	WT_CHX	26	65	6	9	749	335	737	351	12	-16	outer	230	1.48112	0	0	0
one	WT_CHX	26	66	6	7	794	335.714	737	351	57	-15.2857	outer	230	0.821958	0	0	0
one	WT_CHX	26	67	5	6	176.833	337.167	97	320	79.8333	17.1667	outer	230	0.804471	0	0	0
one	WT_CHX	26	68	6	8	734.5	337.125	737	351	-2.5	-13.875	outer	230	0.870481	0	0	0
one	WT_CHX	26	69	5	9	53	339	97	320	-44	19	outer	230	1.41669	0	0	0
one	WT_CHX	26	70	6	16	708.062	339.812	737	351	-28.9375	-11.1875	outer	230	2.29137	0.791219	0.00344008	3
one	WT_CHX	26	71	6	7	726.286	339	737	351	-10.7143	-12	outer	230	0.892851	0	0	0
one	WT_CHX	26	72	6	19	744.316	338.895	737	351	7.31579	-12.1053	outer	230	2.94112	1.44096	0.00626506	6
one	WT_CHX	26	73	5	6	106.833	339.833	97	320	9.83333	19.8333	outer	230	0.842557	0	0	0
one	WT_CHX	26	74	6	15	760.6	339.6	737	351	23.6	-11.4	outer	230	2.48368	0.983528	0.00427621	4
one	WT_CHX	26	75	5	5	83	341	97	320	-14	21	outer	230	0.674281	0	0	0
one	WT_CHX	26	76	6	5	718.6	343.8	737	351	-18.4	-7.2	outer	230	0.615503	0	0	0
one	WT_CHX	26	77	5	8	74.5	344	97	320	-22.5	24	outer	230	1.02663	0	0	0
one	WT_CHX	26	78	5	13	119.385	344.385	97	320	22.3846	24.3846	outer	230	2.1379	0.637744	0.0027728	3
one	WT_CHX	26	79	6	11	749.818	346.818	737	351	12.8182	-4.18182	outer	230	1.77986	0.279706	0.00121611	1
one	WT_CHX	26	80	5	13	100.615	345.385	97	320	3.61538	25.3846	outer	230	2.02792	0.527772	0.00229466	2
one	WT_CHX	26	81	5	4	37.5	345.5	97	320	-59.5	25.5	outer	230	0.493202	0	0	0
one	WT_CHX	26	82	5	5	180.4	346.8	97	320	83.4	26.8	outer	230	0.697215	0	0	0
one	WT_CHX	26	83	6	4	700.5	348.5	737	351	-36.5	-2.5	outer	230	0.502998	0	0	0
one	WT_CHX	26	84	5	4	75.5	349.5	97	320	-21.5	29.5	outer	230	0.479576	0	0	0
one	WT_CHX	26	85	5	11	121.818	349.818	97	320	24.8182	29.8182	outer	230	2.10053	0.600374	0.00261032	3
one	WT_CHX	26	86	6	18	757.111	350.167	737	351	20.1111	-0.833333	outer	230	3.59603	2.09588	0.00911252	9
one	WT_CHX	26	87	6	19	772.158	351.421	737	351	35.1579	0.421053	outer	230	2.53613	1.03597	0.00450423	5
one	WT_CHX	26	88	5	4	138.5	353.5	97	320	41.5	33.5	outer	230	0.456519	0	0	0
one	WT_CHX	26	89	6	8	713.125	353.125	737	351	-23.875	2.125	outer	230	1.24166	0	0	0
one	WT_CHX	26	90	5	5	173.8	353.4	97	320	76.8	33.4	outer	230	0.6262	0	0	0
one	WT_CHX	26	91	6	8	679.125	354.125	737	351	-57.875	3.125	outer	230	1.13706	0	0	0
one	WT_CHX	26	92	5	7	72.2857	357	97	320	-24.7143	37	outer	230	0.956664	0	0	0
one	WT_CHX	26	93	6	17	718.353	357	737	351	-18.6471	6	outer	230	3.39469	1.89454	0.00823712	8
one	WT_CHX	26	94	5	18	181.056	357.889	97	320	84.0556	37.8889	outer	230	3.89512	2.39497	0.0104129	10
one	WT_CHX	26	95	6	12	754.167	357.917	737	351	17.1667	6.91667	outer	230	2.18524	0.685093	0.00297866	3
one	WT_CHX	26	96	6	4	762.5	359.5	737	351	25.5	8.5	outer	230	0.44332	0	0	0
one	WT_CHX	26	97	6	15	747	361.4	737	351	10	10.4	outer	230	2.29306	0.792913	0.00344745	3
one	WT_CHX	26	98	6	4	720.5	362.5	737	351	-16.5	11.5	outer	230	0.582162	0	0	0
one	WT_CHX	26	99	6	9	769.111	364.667	737	351	32.1111	13.6667	outer	230	1.20615	0	0	0
one	WT_CHX	26	100	5	8	92	365.5	97	320	-5	45.5	outer	230	0.999817	0	0	0
one	WT_CHX	26	101	5	10	124	365.8	97	320	27	45.8	outer	230	1.56585	0.0656983	0.000285645	0
one	WT_CHX	26	102	6	6	711.833	365.667	737	351	-25.1667	14.6667	outer	230	0.696101	0	0	0
one	WT_CHX	26	103	6	7	640.714	367	737	351	-96.2857	16	outer	230	0.858305	0	0	0
one	WT_CHX	26	104	6	6	724.833	368.167	737	351	-12.1667	17.1667	outer	230	0.778897	0	0	0
one	WT_CHX	26	105	5	4	151.5	369.5	97	320	54.5	49.5	outer	230	0.502602	0	0	0
one	WT_CHX	26	106	6	4	801.5	370.5	737	351	64.5	19.5	outer	230	0.486137	0	0	0
one	WT_CHX	26	107	6	6	772	373.5	737	351	35	22.5	outer	230	0.733242	0	0	0
one	WT_CHX	26	108	5	7	80	375.286	97	320	-17	55.2857	outer	230	0.949508	0	0	0
one	WT_CHX	26	109	5	7	95	376.286	97	320	-2	56.2857	outer	230	0.892226	0	0	0
one	WT_CHX	26	110	6	13	744.385	382.615	737	351	7.38462	31.6154	outer	230	1.96854	0.468384	0.00203645	2
one	WT_CHX	26	111	6	5	718.4	384.2	737	351	-18.6	33.2	outer	230	0.639216	0	0	0
one	WT_CHX	26	112	6	7	754	385.286	737	351	17	34.2857	outer	230	0.95996	0	0	0
one	WT_CHX	26	113	6	4	706.5	386.5	737	351	-30.5	35.5	outer	230	0.490318	0	0	0
one	WT_CHX	26	114	6	6	754.5	398	737	351	17.5	47	outer	230	0.729168	0	0	0
one	WT_CHX	26	115	7	6	393	417.5	399	485	-6	-67.5	outer	230	0.693553	0	0	0
one	WT_CHX	26	116	6	5	682.2	423.6	737	351	-54.8	72.6	outer	230	0.591257	0	0	0
one	WT_CHX	26	117	7	4	387.5	426.5	399	485	-11.5	-58.5	outer	230	0.538476	0	0	0
one	WT_CHX	26	118	6	8	740.875	425.875	737	351	3.875	74.875	outer	230	1.09499	0	0	0
one	WT_CHX	26	119	7	4	436.5	428.5	399	485	37.5	-56.5	outer	230	0.477195	0	0	0
one	WT_CHX	26	120	7	6	391.167	430.833	399	485	-7.83333	-54.1667	outer	230	0.740475	0	0	0
one	WT_CHX	26	121	7	12	463.5	433.5	399	485	64.5	-51.5	outer	230	1.63984	0.139689	0.000607345	1
one	WT_CHX	26	122	7	7	388.286	439	399	485	-10.7143	-46	outer	230	0.97763	0	0	0
one	WT_CHX	26	123	7	6	441.833	439.167	399	485	42.8333	-45.8333	outer	230	0.832776	0	0	0
one	WT_CHX	26	124	7	4	361.5	444.5	399	485	-37.5	-40.5	outer	230	0.45301	0	0	0
one	WT_CHX	26	125	7	4	391.5	444.5	399	485	-7.5	-40.5	outer	230	0.609323	0	0	0
one	WT_CHX	26	126	7	6	414	446.5	399	485	15	-38.5	outer	230	0.853284	0	0	0
one	WT_CHX	26	127	7	10	415.8	454	399	485	16.8	-31	outer	230	1.37993	0	0	0
one	WT_CHX	26	128	7	4	305.5	460.5	399	485	-93.5	-24.5	outer	230	0.465705	0	0	0
one	WT_CHX	26	129	7	8	362.125	462.125	399	485	-36.875	-22.875	outer	230	1.10549	0	0	0
one	WT_CHX	26	130	7	6	461	462.5	399	485	62	-22.5	outer	230	0.665156	0	0	0
one	WT_CHX	26	131	7	4	351	474.25	399	485	-48	-10.75	outer	230	0.486595	0	0	0
one	WT_CHX	26	132	7	5	355.2	478.4	399	485	-43.8	-6.6	outer	230	0.659739	0	0	0
one	WT_CHX	26	133	7	4	323.5	481.5	399	485	-75.5	-3.5	outer	230	0.57052	0	0	0
one	WT_CHX	26	134	7	11	412.909	486.273	399	485	13.9091	1.27273	outer	230	1.94638	0.446228	0.00194012	2
one	WT_CHX	26	135	7	4	302.5	494.5	399	485	-96.5	9.5	outer	230	0.491585	0	0	0
one	WT_CHX	26	136	7	4	416.5	497.5	399	485	17.5	12.5	outer	230	0.481727	0	0	0
one	WT_CHX	26	137	7	12	377.5	499.5	399	485	-21.5	14.5	outer	230	1.68472	0.184566	0.000802461	1
one	WT_CHX	26	138	7	13	370.615	505.385	399	485	-28.3846	20.3846	outer	230	1.92181	0.421661	0.00183331	2
one	WT_CHX	26	139	7	17	400.588	507.882	399	485	1.58824	22.8824	outer	230	3.03709	1.53694	0.00668236	7
one	WT_CHX	26	140	7	10	325.5	509.2	399	485	-73.5	24.2	outer	230	1.40896	0	0	0
one	WT_CHX	26	141	7	8	340.5	516	399	485	-58.5	31	outer	230	1.12897	0	0	0
one	WT_CHX	26	142	7	11	364.364	515.909	399	485	-34.6364	30.9091	outer	230	1.6607	0.160548	0.000698036	1
one	WT_CHX	26	143	7	9	312	517	399	485	-87	32	outer	230	1.35737	0	0	0
one	WT_CHX	26	144	7	4	395.5	516.5	399	485	-3.5	31.5	outer	230	0.431342	0	0	0
one	WT_CHX	26	145	7	13	371.385	519.385	399	485	-27.6154	34.3846	outer	230	1.93695	0.436798	0.00189912	2
one	WT_CHX	26	146	7	7	348.286	522	399	485	-50.7143	37	outer	230	0.903532	0	0	0
one	WT_CHX	26	147	7	4	328.75	524	399	485	-70.25	39	outer	230	0.426719	0	0	0
one	WT_CHX	26	148	7	12	380.333	527.25	399	485	-18.6667	42.25	outer	230	1.46223	0	0	0
one	WT_CHX	26	149	7	4	372.5	529.5	399	485	-26.5	44.5	outer	230	0.504585	0	0	0
one	WT_CHX	26	150	7	15	312.133	530.467	399	485	-86.8667	45.4667	outer	230	2.03577	0.535615	0.00232876	2
one	WT_CHX	26	151	7	12	358.5	534.5	399	485	-40.5	49.5	outer	230	1.80131	0.30116	0.00130939	1
one	WT_CHX	26	152	7	10	396.8	539	399	485	-2.2	54	outer	230	2.023	0.522843	0.00227323	2
one	WT_CHX	26	153	7	8	322.125	541.875	399	485	-76.875	56.875	outer	230	1.13684	0	0	0
one	WT_CHX	26	154	7	13	355.385	545.385	399	485	-43.6154	60.3846	outer	230	1.85409	0.353941	0.00153888	2
one	WT_CHX	26	155	7	7	359	561.714	399	485	-40	76.7143	outer	230	0.924834	0	0	0
one	WT_CHX	26	156	8	4	1174.5	632.5	1258	661	-83.5	-28.5	outer	230	0.503304	0	0	0
one	WT_CHX	26	157	8	7	1238	635.286	1258	661	-20	-25.7143	outer	230	0.923201	0	0	0
one	WT_CHX	26	158	9	8	168.375	637.25	164	676	4.375	-38.75	outer	230	1.04785	0	0	0
one	WT_CHX	26	159	8	6	1334	645.5	1258	661	76	-15.5	outer	230	0.700999	0	0	0
one	WT_CHX	26	160	8	5	1317.2	646.4	1258	661	59.2	-14.6	outer	230	0.549187	0	0	0
one	WT_CHX	26	161	8	18	1264.5	648.389	1258	661	6.5	-12.6111	outer	230	2.93539	1.43524	0.00624018	6
one	WT_CHX	26	162	8	4	1248.5	651	1258	661	-9.5	-10	outer	230	0.509621	0	0	0
one	WT_CHX	26	163	8	7	1269	651.714	1258	661	11	-9.28571	outer	230	0.922087	0	0	0
one	WT_CHX	26	164	8	9	1197	655	1258	661	-61	-6	outer	230	1.44424	0	0	0
one	WT_CHX	26	165	8	4	1280.5	654.5	1258	661	22.5	-6.5	outer	230	0.517723	0	0	0
one	WT_CHX	26	166	8	8	1241.88	664.875	1258	661	-16.125	3.875	outer	230	1.14679	0	0	0
one	WT_CHX	26	167	8	7	1301.29	666	1258	661	43.2857	5	outer	230	0.954864	0	0	0
one	WT_CHX	26	168	8	9	1160.67	667.111	1258	661	-97.3333	6.11111	outer	230	1.08176	0	0	0
one	WT_CHX	26	169	8	8	1216	667.5	1258	661	-42	6.5	outer	230	0.932265	0	0	0
one	WT_CHX	26	170	8	9	1278.56	668.222	1258	661	20.5556	7.22222	outer	230	1.03418	0	0	0
one	WT_CHX	26	171	9	7	146.714	670	164	676	-17.2857	-6	outer	230	1.19155	0	0	0
one	WT_CHX	26	172	8	7	1235.43	671.286	1258	661	-22.5714	10.2857	outer	230	0.748379	0	0	0
one	WT_CHX	26	173	8	8	1248.62	671.125	1258	661	-9.375	10.125	outer	230	0.852491	0	0	0
one	WT_CHX	26	174	8	8	1255.5	674.5	1258	661	-2.5	13.5	outer	230	1.02385	0	0	0
one	WT_CHX	26	175	8	4	1272.75	675	1258	661	14.75	14	outer	230	0.521691	0	0	0
one	WT_CHX	26	176	8	15	1187.4	675.4	1258	661	-70.6	14.4	outer	230	2.8502	1.35005	0.00586978	6
one	WT_CHX	26	177	8	10	1215	675.8	1258	661	-43	14.8	outer	230	1.37897	0	0	0
one	WT_CHX	26	178	8	7	1298	676.286	1258	661	40	15.2857	outer	230	0.956451	0	0	0
one	WT_CHX	26	179	8	7	1201.43	677.571	1258	661	-56.5714	16.5714	outer	230	1.11072	0	0	0
one	WT_CHX	26	180	8	12	1286.5	678.5	1258	661	28.5	17.5	outer	230	1.39612	0	0	0
one	WT_CHX	26	181	9	16	196.188	679.75	164	676	32.1875	3.75	outer	230	2.7781	1.27795	0.00555631	6
one	WT_CHX	26	182	8	14	1224.14	680.071	1258	661	-33.8571	19.0714	outer	230	2.40185	0.901694	0.00392041	4
one	WT_CHX	26	183	8	16	1238.94	681.812	1258	661	-19.0625	20.8125	outer	230	2.90764	1.40749	0.0061195	6
one	WT_CHX	26	184	8	12	1218.25	684.333	1258	661	-39.75	23.3333	outer	230	1.71432	0.214169	0.000931168	1
one	WT_CHX	26	185	8	9	1264.33	683.889	1258	661	6.33333	22.8889	outer	230	1.1062	0	0	0
one	WT_CHX	26	186	8	6	1229.5	684	1258	661	-28.5	23	outer	230	0.7962	0	0	0
one	WT_CHX	26	187	9	10	175.2	686	164	676	11.2	10	outer	230	1.73776	0.237606	0.00103307	1
one	WT_CHX	26	188	8	10	1184	685.8	1258	661	-74	24.8	outer	230	1.48853	0	0	0
one	WT_CHX	26	189	8	4	1298.5	686.5	1258	661	40.5	25.5	outer	230	0.45272	0	0	0
one	WT_CHX	26	190	8	7	1205.71	688	1258	661	-52.2857	27	outer	230	0.917296	0	0	0
one	WT_CHX	26	191	8	16	1280	689.5	1258	661	22	28.5	outer	230	2.03288	0.532731	0.00231622	2
one	WT_CHX	26	192	9	6	121	690.5	164	676	-43	14.5	outer	230	0.709834	0	0	0
one	WT_CHX	26	193	8	4	1213.5	692.5	1258	661	-44.5	31.5	outer	230	0.471321	0	0	0
one	WT_CHX	26	194	9	19	203.368	693.158	164	676	39.3684	17.1579	outer	230	4.03107	2.53092	0.011004	11
one	WT_CHX	26	195	8	4	1258.5	692.5	1258	661	0.5	31.5	outer	230	0.528771	0	0	0
one	WT_CHX	26	196	9	20	196.3	693.65	164	676	32.3	17.65	outer	230	3.20133	1.70118	0.00739642	7
one	WT_CHX	26	197	9	8	184.875	694.875	164	676	20.875	18.875	outer	230	1.14163	0	0	0
one	WT_CHX	26	198	9	23	227.043	695.696	164	676	63.0435	19.6957	outer	230	3.57467	2.07452	0.00901964	9
one	WT_CHX	26	199	9	7	232	695.286	164	676	68	19.2857	outer	230	1.0295	0	0	0
one	WT_CHX	26	200	9	8	239.875	696.125	164	676	75.875	20.125	outer	230	1.14368	0	0	0
one	WT_CHX	26	201	9	7	157.286	697.714	164	676	-6.71429	21.7143	outer	230	1.08998	0	0	0
one	WT_CHX	26	202	9	7	176.714	697	164	676	12.7143	21	outer	230	0.923888	0	0	0
one	WT_CHX	26	203	8	7	1242	696.714	1258	661	-16	35.7143	outer	230	0.889647	0	0	0
one	WT_CHX	26	204	9	34	203.824	699.147	164	676	39.8235	23.1471	outer	230	6.54412	5.04397	0.0219303	22
one	WT_CHX	26	205	9	4	236.5	700.5	164	676	72.5	24.5	outer	230	0.521828	0	0	0
one	WT_CHX	26	206	9	10	190.2	702	164	676	26.2	26	outer	230	1.57259	0.0724428	0.000314969	0
one	WT_CHX	26	207	9	7	210.714	702	164	676	46.7143	26	outer	230	1.12369	0	0	0
one	WT_CHX	26	208	9	11	255.818	701.818	164	676	91.8182	25.8182	outer	230	1.65748	0.157329	0.000684038	1
one	WT_CHX	26	209	9	4	167.5	704.5	164	676	3.5	28.5	outer	230	0.488579	0	0	0
one	WT_CHX	26	210	8	8	1245.5	704	1258	661	-12.5	43	outer	230	1.10988	0	0	0
one	WT_CHX	26	211	9	21	221	705.619	164	676	57	29.619	outer	230	4.56172	3.06156	0.0133111	13
one	WT_CHX	26	212	9	12	238.5	706.5	164	676	74.5	30.5	outer	230	1.68202	0.181865	0.000790718	1
one	WT_CHX	26	213	9	12	203.917	707.333	164	676	39.9167	31.3333	outer	230	1.71775	0.217602	0.000946095	1
one	WT_CHX	26	214	8	14	1209.71	709.5	1258	661	-48.2857	48.5	outer	230	2.04053	0.540376	0.00234946	2
one	WT_CHX	26	215	9	4	215	715.25	164	676	51	39.25	outer	230	0.594339	0	0	0
one	WT_CHX	26	216	9	18	230.667	714.722	164	676	66.6667	38.7222	outer	230	3.38384	1.88369	0.00818995	8
one	WT_CHX	26	217	9	4	246.5	714.5	164	676	82.5	38.5	outer	230	0.500832	0	0	0
one	WT_CHX	26	218	9	9	206.333	721.111	164	676	42.3333	45.1111	outer	230	1.29189	0	0	0
one	WT_CHX	26	219	9	6	198.5	723	164	676	34.5	47	outer	230	0.833661	0	0	0
one	WT_CHX	26	220	9	4	190.5	724.5	164	676	26.5	48.5	outer	230	0.502296	0	0	0
one	WT_CHX	26	221	9	12	216.5	725.5	164	676	52.5	49.5	outer	230	1.92798	0.427825	0.00186011	2
one	WT_CHX	26	222	9	22	156.636	728.318	164	676	-7.36364	52.3182	outer	230	4.43212	2.93197	0.0127477	13
one	WT_CHX	26	223	9	5	248.8	727.4	164	676	84.8	51.4	outer	230	0.614191	0	0	0
one	WT_CHX	26	224	10	7	764	863.714	770	933	-6	-69.2857	outer	230	0.995056	0	0	0
one	WT_CHX	26	225	10	5	786.4	872.8	770	933	16.4	-60.2	outer	230	0.699519	0	0	0
one	WT_CHX	26	226	10	4	755.25	878	770	933	-14.75	-55	outer	230	0.436103	0	0	0
one	WT_CHX	26	227	10	8	786.875	877.125	770	933	16.875	-55.875	outer	230	1.23336	0	0	0
one	WT_CHX	26	228	10	7	758.714	887	770	933	-11.2857	-46	outer	230	0.897642	0	0	0
one	WT_CHX	26	229	10	9	772.667	889.111	770	933	2.66667	-43.8889	outer	230	1.24254	0	0	0
one	WT_CHX	26	230	10	14	738.5	896.714	770	933	-31.5	-36.2857	outer	230	2.31398	0.813833	0.0035384	4
one	WT_CHX	26	231	10	6	814.833	897.833	770	933	44.8333	-35.1667	outer	230	0.822812	0	0	0
one	WT_CHX	26	232	10	8	753.875	898.875	770	933	-16.125	-34.125	outer	230	1.22747	0	0	0
one	WT_CHX	26	233	10	5	763.2	902.6	770	933	-6.8	-30.4	outer	230	0.758907	0	0	0
one	WT_CHX	26	234	10	8	721.125	905.125	770	933	-48.875	-27.875	outer	230	1.23207	0	0	0
one	WT_CHX	26	235	10	6	798	905.5	770	933	28	-27.5	outer	230	0.927794	0	0	0
one	WT_CHX	26	236	10	8	836.875	906.125	770	933	66.875	-26.875	outer	230	1.11269	0	0	0
one	WT_CHX	26	237	10	7	740.714	908	770	933	-29.2857	-25	outer	230	0.968002	0	0	0
one	WT_CHX	26	238	10	15	789.467	907.867	770	933	19.4667	-25.1333	outer	230	1.85791	0.357756	0.00155546	2
one	WT_CHX	26	239	10	7	858.286	909	770	933	88.2857	-24	outer	230	0.906859	0	0	0
one	WT_CHX	26	240	10	7	714	910.286	770	933	-56	-22.7143	outer	230	0.918883	0	0	0
one	WT_CHX	26	241	10	7	757	910.714	770	933	-13	-22.2857	outer	230	1.0172	0	0	0
one	WT_CHX	26	242	10	10	803.3	910.3	770	933	33.3	-22.7	outer	230	1.70884	0.208691	0.00090735	1
one	WT_CHX	26	243	10	6	734	912.5	770	933	-36	-20.5	outer	230	0.730617	0	0	0
one	WT_CHX	26	244	10	14	747.857	912.929	770	933	-22.1429	-20.0714	outer	230	2.01469	0.514542	0.00223714	2
one	WT_CHX	26	245	10	5	778.4	914.2	770	933	8.4	-18.8	outer	230	0.682673	0	0	0
one	WT_CHX	26	246	10	8	703.875	914.875	770	933	-66.125	-18.125	outer	230	1.25295	0	0	0
one	WT_CHX	26	247	10	5	802	915	770	933	32	-18	outer	230	0.765927	0	0	0
one	WT_CHX	26	248	10	12	715.667	915.75	770	933	-54.3333	-17.25	outer	230	2.17693	0.676776	0.00294251	3
one	WT_CHX	26	249	10	6	752.833	916.833	770	933	-17.1667	-16.1667	outer	230	0.789731	0	0	0
one	WT_CHX	26	250	10	8	785.125	916.5	770	933	15.125	-16.5	outer	230	1.08365	0	0	0
one	WT_CHX	26	251	10	4	678.5	917.5	770	933	-91.5	-15.5	outer	230	0.458686	0	0	0
one	WT_CHX	26	252	10	19	807.632	916.737	770	933	37.6316	-16.2632	outer	230	3.00497	1.50482	0.00654271	7
one	WT_CHX	26	253	10	21	761.952	918.905	770	933	-8.04762	-14.0952	outer	230	3.83485	2.3347	0.0101509	10
one	WT_CHX	26	254	10	7	774.714	919.857	770	933	4.71429	-13.1429	outer	230	0.989624	0	0	0
one	WT_CHX	26	255	10	8	733.875	921.875	770	933	-36.125	-11.125	outer	230	1.10213	0	0	0
one	WT_CHX	26	256	10	4	825.5	921.5	770	933	55.5	-11.5	outer	230	0.527596	0	0	0
one	WT_CHX	26	257	10	9	723.667	922.889	770	933	-46.3333	-10.1111	outer	230	1.13703	0	0	0
one	WT_CHX	26	258	10	30	804.633	922.533	770	933	34.6333	-10.4667	outer	230	5.48894	3.98879	0.0173426	17
one	WT_CHX	26	259	10	18	749.611	923.611	770	933	-20.3889	-9.38889	outer	230	3.37269	1.87253	0.00814145	8
one	WT_CHX	26	260	10	25	840	921.72	770	933	70	-11.28	outer	230	3.77653	2.27638	0.0098973	10
one	WT_CHX	26	261	10	8	701.875	925.875	770	933	-68.125	-7.125	outer	230	1.21375	0	0	0
one	WT_CHX	26	262	10	8	742.25	926.875	770	933	-27.75	-6.125	outer	230	1.50405	0.00389922	1.69531e-05	0
one	WT_CHX	26	263	10	18	783.833	927.611	770	933	13.8333	-5.38889	outer	230	3.27253	1.77237	0.00770597	8
one	WT_CHX	26	264	10	8	811.125	927.875	770	933	41.125	-5.125	outer	230	1.1257	0	0	0
one	WT_CHX	26	265	10	27	797.111	929.333	770	933	27.1111	-3.66667	outer	230	4.49346	2.99331	0.0130144	13
one	WT_CHX	26	266	10	6	814	932.5	770	933	44	-0.5	outer	230	0.789929	0	0	0
one	WT_CHX	26	267	10	14	831	932.5	770	933	61	-0.5	outer	230	2.27054	0.77039	0.00334952	3
one	WT_CHX	26	268	10	4	801.5	933.5	770	933	31.5	0.5	outer	230	0.545418	0	0	0
one	WT_CHX	26	269	10	11	848.455	934.364	770	933	78.4545	1.36364	outer	230	1.27428	0	0	0
one	WT_CHX	26	270	10	13	740.538	935.846	770	933	-29.4615	2.84615	outer	230	2.48673	0.98658	0.00428948	4
one	WT_CHX	26	271	10	14	787.214	936.5	770	933	17.2143	3.5	outer	230	2.1013	0.601153	0.00261371	3
one	WT_CHX	26	272	10	13	750.385	937.615	770	933	-19.6154	4.61538	outer	230	2.03822	0.538072	0.00233944	2
one	WT_CHX	27	1	1	8	903.5	9	937	39	-33.5	-30	outer	230	1.0257	0	0	0
one	WT_CHX	27	2	1	4	871.5	12.5	937	39	-65.5	-26.5	outer	230	0.4813	0	0	0
one	WT_CHX	27	3	1	6	941.833	13.1667	937	39	4.83333	-25.8333	outer	230	0.74612	0	0	0
one	WT_CHX	27	4	1	6	879.5	14	937	39	-57.5	-25	outer	230	0.773465	0	0	0
one	WT_CHX	27	5	1	8	913.875	23.875	937	39	-23.125	-15.125	outer	230	0.984634	0	0	0
one	WT_CHX	27	6	1	4	939.5	25.5	937	39	2.5	-13.5	outer	230	0.338125	0	0	0
one	WT_CHX	27	7	1	7	878	26.7143	937	39	-59	-12.2857	outer	230	0.826978	0	0	0
one	WT_CHX	27	8	1	7	957.714	27	937	39	20.7143	-12	outer	230	0.860395	0	0	0
one	WT_CHX	27	9	1	4	967.5	27.5	937	39	30.5	-11.5	outer	230	0.493736	0	0	0
one	WT_CHX	27	10	1	16	885.625	29.75	937	39	-51.375	-9.25	outer	230	2.19846	0.698307	0.00303612	3
one	WT_CHX	27	11	1	4	890.5	36.5	937	39	-46.5	-2.5	outer	230	0.511284	0	0	0
one	WT_CHX	27	12	1	7	885	38.7143	937	39	-52	-0.285714	outer	230	0.944076	0	0	0
one	WT_CHX	27	13	1	7	951	40.2857	937	39	14	1.28571	outer	230	0.681193	0	0	0
one	WT_CHX	27	14	1	5	889	44	937	39	-48	5	outer	230	0.600259	0	0	0
one	WT_CHX	27	15	1	9	945.889	50.1111	937	39	8.88889	11.1111	outer	230	1.07666	0	0	0
one	WT_CHX	27	16	1	14	928.071	50.2857	937	39	-8.92857	11.2857	outer	230	2.00795	0.507798	0.00220782	2
one	WT_CHX	27	17	1	6	994	51.5	937	39	57	12.5	outer	230	0.757107	0	0	0
one	WT_CHX	27	18	1	6	883.833	53.1667	937	39	-53.1667	14.1667	outer	230	0.783932	0	0	0
one	WT_CHX	27	19	1	6	937.167	54.1667	937	39	0.166667	15.1667	outer	230	0.677897	0	0	0
one	WT_CHX	27	20	1	4	944.5	56.5	937	39	7.5	17.5	outer	230	0.549874	0	0	0
one	WT_CHX	27	21	1	4	952.5	55.5	937	39	15.5	16.5	outer	230	0.546212	0	0	0
one	WT_CHX	27	22	1	11	890.636	58.5455	937	39	-46.3636	19.5455	outer	230	1.45863	0	0	0
one	WT_CHX	27	23	1	7	874.286	61	937	39	-62.7143	22	outer	230	0.920821	0	0	0
one	WT_CHX	27	24	1	4	906.5	64.5	937	39	-30.5	25.5	outer	230	0.596826	0	0	0
one	WT_CHX	27	25	1	4	947.5	67.5	937	39	10.5	28.5	outer	230	0.447776	0	0	0
one	WT_CHX	27	26	1	7	851	70.2857	937	39	-86	31.2857	outer	230	1.07474	0	0	0
one	WT_CHX	27	27	1	11	919.636	70.9091	937	39	-17.3636	31.9091	outer	230	1.51397	0.0138176	6.00765e-05	0
one	WT_CHX	27	28	1	12	916.5	78.5	937	39	-20.5	39.5	outer	230	1.41041	0	0	0
one	WT_CHX	27	29	1	6	969	79.5	937	39	32	40.5	outer	230	0.675792	0	0	0
one	WT_CHX	27	30	1	7	879.714	82	937	39	-57.2857	43	outer	230	1.03803	0	0	0
one	WT_CHX	27	31	1	6	940.5	89	937	39	3.5	50	outer	230	0.718379	0	0	0
one	WT_CHX	27	32	1	4	925.5	91.5	937	39	-11.5	52.5	outer	230	0.450568	0	0	0
one	WT_CHX	27	33	1	6	870	92.5	937	39	-67	53.5	outer	230	0.721828	0	0	0
one	WT_CHX	27	34	1	4	879.5	100.5	937	39	-57.5	61.5	outer	230	0.486656	0	0	0
one	WT_CHX	27	35	2	11	219.273	189.182	205	266	14.2727	-76.8182	outer	230	1.22733	0	0	0
one	WT_CHX	27	36	2	4	147.25	211	205	266	-57.75	-55	outer	230	0.521889	0	0	0
one	WT_CHX	27	37	2	14	239.714	218.5	205	266	34.7143	-47.5	outer	230	2.0528	0.552644	0.0024028	2
one	WT_CHX	27	38	2	5	260.4	225.8	205	266	55.4	-40.2	outer	230	0.663661	0	0	0
one	WT_CHX	27	39	2	7	167.286	229	205	266	-37.7143	-37	outer	230	0.905226	0	0	0
one	WT_CHX	27	40	2	12	179.083	231.917	205	266	-25.9167	-34.0833	outer	230	1.54038	0.040231	0.000174917	0
one	WT_CHX	27	41	2	12	214	232.5	205	266	9	-33.5	outer	230	1.70454	0.204388	0.000888641	1
one	WT_CHX	27	42	2	9	264	234	205	266	59	-32	outer	230	1.31362	0	0	0
one	WT_CHX	27	43	2	4	280.5	233.5	205	266	75.5	-32.5	outer	230	0.468391	0	0	0
one	WT_CHX	27	44	2	4	238.5	237.5	205	266	33.5	-28.5	outer	230	0.507912	0	0	0
one	WT_CHX	27	45	2	6	247	238.5	205	266	42	-27.5	outer	230	0.861967	0	0	0
one	WT_CHX	27	46	2	7	256.714	238	205	266	51.7143	-28	outer	230	0.985229	0	0	0
one	WT_CHX	27	47	2	18	193.444	240.667	205	266	-11.5556	-25.3333	outer	230	3.47997	1.97982	0.00860791	9
one	WT_CHX	27	48	2	11	210.182	241.818	205	266	5.18182	-24.1818	outer	230	1.77169	0.271542	0.00118062	1
one	WT_CHX	27	49	2	14	284.5	241.714	205	266	79.5	-24.2857	outer	230	2.31925	0.819097	0.00356129	4
one	WT_CHX	27	50	2	5	188.4	243.8	205	266	-16.6	-22.2	outer	230	0.781201	0	0	0
one	WT_CHX	27	51	2	6	233.5	244	205	266	28.5	-22	outer	230	0.710323	0	0	0
one	WT_CHX	27	52	3	4	461.5	244.5	515	310	-53.5	-65.5	outer	230	0.479133	0	0	0
one	WT_CHX	27	53	2	7	220.714	246	205	266	15.7143	-20	outer	230	0.942611	0	0	0
one	WT_CHX	27	54	2	23	199.522	246.435	205	266	-5.47826	-19.5652	outer	230	3.59055	2.0904	0.00908871	9
one	WT_CHX	27	55	2	4	274.5	247.5	205	266	69.5	-18.5	outer	230	0.50045	0	0	0
one	WT_CHX	27	56	2	17	211	251	205	266	6	-15	outer	230	2.68788	1.18772	0.00516402	5
one	WT_CHX	27	57	2	15	197.867	252.533	205	266	-7.13333	-13.4667	outer	230	2.41759	0.917442	0.00398888	4
one	WT_CHX	27	58	2	32	184.281	255.25	205	266	-20.7188	-10.75	outer	230	6.71865	5.2185	0.0226891	23
one	WT_CHX	27	59	2	20	191.7	255.15	205	266	-13.3	-10.85	outer	230	3.97176	2.4716	0.0107461	11
one	WT_CHX	27	60	2	6	260.167	266.167	205	266	55.1667	0.166667	outer	230	0.749935	0	0	0
one	WT_CHX	27	61	3	4	603.5	265.5	515	310	88.5	-44.5	outer	230	0.325093	0	0	0
one	WT_CHX	27	62	2	4	223.5	268.5	205	266	18.5	2.5	outer	230	0.51078	0	0	0
one	WT_CHX	27	63	2	6	228.833	268.833	205	266	23.8333	2.83333	outer	230	0.849897	0	0	0
one	WT_CHX	27	64	2	4	297.5	269.5	205	266	92.5	3.5	outer	230	0.553918	0	0	0
one	WT_CHX	27	65	2	7	160	270.286	205	266	-45	4.28571	outer	230	0.938521	0	0	0
one	WT_CHX	27	66	2	10	303.2	272.5	205	266	98.2	6.5	outer	230	1.2406	0	0	0
one	WT_CHX	27	67	2	7	156.286	273	205	266	-48.7143	7	outer	230	0.908324	0	0	0
one	WT_CHX	27	68	2	4	218.5	272.5	205	266	13.5	6.5	outer	230	0.487083	0	0	0
one	WT_CHX	27	69	2	10	176.8	275	205	266	-28.2	9	outer	230	1.4992	0	0	0
one	WT_CHX	27	70	2	13	206.231	281.769	205	266	1.23077	15.7692	outer	230	2.82425	1.32409	0.00575693	6
one	WT_CHX	27	71	2	12	245	282.5	205	266	40	16.5	outer	230	1.9888	0.488648	0.00212456	2
one	WT_CHX	27	72	2	8	143.875	284.125	205	266	-61.125	18.125	outer	230	1.05286	0	0	0
one	WT_CHX	27	73	2	10	234.8	286	205	266	29.8	20	outer	230	1.48165	0	0	0
one	WT_CHX	27	74	2	5	190.6	288.2	205	266	-14.4	22.2	outer	230	0.656718	0	0	0
one	WT_CHX	27	75	2	9	216.111	289.333	205	266	11.1111	23.3333	outer	230	1.22722	0	0	0
one	WT_CHX	27	76	3	7	462	293.286	515	310	-53	-16.7143	outer	230	0.895674	0	0	0
one	WT_CHX	27	77	3	6	480.5	296	515	310	-34.5	-14	outer	230	0.693797	0	0	0
one	WT_CHX	27	78	2	18	209.944	297	205	266	4.94444	31	outer	230	2.96744	1.46729	0.0063795	6
one	WT_CHX	27	79	2	4	260.5	296.5	205	266	55.5	30.5	outer	230	0.46482	0	0	0
one	WT_CHX	27	80	2	4	218.5	299.5	205	266	13.5	33.5	outer	230	0.479332	0	0	0
one	WT_CHX	27	81	2	9	222.222	304.889	205	266	17.2222	38.8889	outer	230	1.01065	0	0	0
one	WT_CHX	27	82	3	8	496.5	306	515	310	-18.5	-4	outer	230	0.995254	0	0	0
one	WT_CHX	27	83	2	5	236.4	306.8	205	266	31.4	40.8	outer	230	0.690761	0	0	0
one	WT_CHX	27	84	2	7	240.714	308	205	266	35.7143	42	outer	230	0.897871	0	0	0
one	WT_CHX	27	85	3	8	485.125	308.125	515	310	-29.875	-1.875	outer	230	1.18323	0	0	0
one	WT_CHX	27	86	3	6	424.833	309.167	515	310	-90.1667	-0.833333	outer	230	0.817105	0	0	0
one	WT_CHX	27	87	2	10	141.5	312.2	205	266	-63.5	46.2	outer	230	1.25154	0	0	0
one	WT_CHX	27	88	3	6	469.5	315	515	310	-45.5	5	outer	230	0.740047	0	0	0
one	WT_CHX	27	89	3	8	502.875	316.75	515	310	-12.125	6.75	outer	230	1.00023	0	0	0
one	WT_CHX	27	90	3	4	527.5	317.5	515	310	12.5	7.5	outer	230	0.46009	0	0	0
one	WT_CHX	27	91	2	12	218.5	319.5	205	266	13.5	53.5	outer	230	1.40864	0	0	0
one	WT_CHX	27	92	3	15	511.6	324.4	515	310	-3.4	14.4	outer	230	2.08782	0.587664	0.00255506	3
one	WT_CHX	27	93	2	4	232	327.75	205	266	27	61.75	outer	230	0.485313	0	0	0
one	WT_CHX	27	94	3	4	488.5	329	515	310	-26.5	19	outer	230	0.558862	0	0	0
one	WT_CHX	27	95	3	4	576.5	352.5	515	310	61.5	42.5	outer	230	0.506447	0	0	0
one	WT_CHX	27	96	3	4	530.5	358.5	515	310	15.5	48.5	outer	230	0.494774	0	0	0
one	WT_CHX	27	97	2	4	239.25	359	205	266	34.25	93	outer	230	0.421042	0	0	0
one	WT_CHX	27	98	5	7	1150	371.286	1153	406	-3	-34.7143	outer	230	1.02484	0	0	0
one	WT_CHX	27	99	5	4	1123.5	402.5	1153	406	-29.5	-3.5	outer	230	0.435019	0	0	0
one	WT_CHX	27	100	7	7	404.286	419	387	509	17.2857	-90	outer	230	0.931548	0	0	0
one	WT_CHX	27	101	7	4	363.5	421.5	387	509	-23.5	-87.5	outer	230	0.464698	0	0	0
one	WT_CHX	27	102	7	7	358.286	442	387	509	-28.7143	-67	outer	230	0.882124	0	0	0
one	WT_CHX	27	103	6	12	757.5	443.5	785	441	-27.5	2.5	outer	230	1.28304	0	0	0
one	WT_CHX	27	104	6	15	817.667	442.733	785	441	32.6667	1.73333	outer	230	2.69691	1.19676	0.0052033	5
one	WT_CHX	27	105	6	4	734.25	446	785	441	-50.75	5	outer	230	0.491279	0	0	0
one	WT_CHX	27	106	6	9	806.667	449.111	785	441	21.6667	8.11111	outer	230	1.21746	0	0	0
one	WT_CHX	27	107	7	6	373	454.5	387	509	-14	-54.5	outer	230	0.771572	0	0	0
one	WT_CHX	27	108	6	5	783	457	785	441	-2	16	outer	230	0.646525	0	0	0
one	WT_CHX	27	109	6	10	796.2	458	785	441	11.2	17	outer	230	1.36086	0	0	0
one	WT_CHX	27	110	7	5	358.4	466.8	387	509	-28.6	-42.2	outer	230	0.598993	0	0	0
one	WT_CHX	27	111	6	5	745.4	469.8	785	441	-39.6	28.8	outer	230	0.579019	0	0	0
one	WT_CHX	27	112	7	6	338.5	474	387	509	-48.5	-35	outer	230	0.768185	0	0	0
one	WT_CHX	27	113	7	8	447.5	474	387	509	60.5	-35	outer	230	1.02617	0	0	0
one	WT_CHX	27	114	7	7	367.714	475	387	509	-19.2857	-34	outer	230	0.968582	0	0	0
one	WT_CHX	27	115	7	4	355.5	476.5	387	509	-31.5	-32.5	outer	230	0.546303	0	0	0
one	WT_CHX	27	116	7	9	398.667	476.889	387	509	11.6667	-32.1111	outer	230	1.25856	0	0	0
one	WT_CHX	27	117	7	4	418.5	478.5	387	509	31.5	-30.5	outer	230	0.588983	0	0	0
one	WT_CHX	27	118	7	4	383.5	480.5	387	509	-3.5	-28.5	outer	230	0.487633	0	0	0
one	WT_CHX	27	119	7	6	394	482.5	387	509	7	-26.5	outer	230	0.796841	0	0	0
one	WT_CHX	27	120	7	4	446.5	481.5	387	509	59.5	-27.5	outer	230	0.566857	0	0	0
one	WT_CHX	27	121	7	28	375.964	484.571	387	509	-11.0357	-24.4286	outer	230	5.30607	3.80591	0.0165474	17
one	WT_CHX	27	122	7	8	434	487.5	387	509	47	-21.5	outer	230	0.969268	0	0	0
one	WT_CHX	27	123	7	21	388.19	488.857	387	509	1.19048	-20.1429	outer	230	4.6266	3.12644	0.0135932	14
one	WT_CHX	27	124	7	11	397.273	489.182	387	509	10.2727	-19.8182	outer	230	1.25525	0	0	0
one	WT_CHX	27	125	7	9	409.667	491.889	387	509	22.6667	-17.1111	outer	230	1.35795	0	0	0
one	WT_CHX	27	126	7	7	435.286	492	387	509	48.2857	-17	outer	230	0.943069	0	0	0
one	WT_CHX	27	127	7	4	484.75	493	387	509	97.75	-16	outer	230	0.443397	0	0	0
one	WT_CHX	27	128	7	8	394.875	495.125	387	509	7.875	-13.875	outer	230	1.15987	0	0	0
one	WT_CHX	27	129	7	10	379.2	497.3	387	509	-7.8	-11.7	outer	230	1.36675	0	0	0
one	WT_CHX	27	130	7	7	404.286	497	387	509	17.2857	-12	outer	230	1.00577	0	0	0
one	WT_CHX	27	131	7	11	452.818	495.636	387	509	65.8182	-13.3636	outer	230	1.32731	0	0	0
one	WT_CHX	27	132	7	4	374.5	497.5	387	509	-12.5	-11.5	outer	230	0.599649	0	0	0
one	WT_CHX	27	133	7	7	417	497.714	387	509	30	-11.2857	outer	230	1.11022	0	0	0
one	WT_CHX	27	134	7	4	446.5	497.5	387	509	59.5	-11.5	outer	230	0.502159	0	0	0
one	WT_CHX	27	135	7	8	412	499.5	387	509	25	-9.5	outer	230	1.04987	0	0	0
one	WT_CHX	27	136	7	19	372.579	502.579	387	509	-14.4211	-6.42105	outer	230	2.50925	1.0091	0.0043874	4
one	WT_CHX	27	137	7	4	450.5	505.5	387	509	63.5	-3.5	outer	230	0.532311	0	0	0
one	WT_CHX	27	138	7	9	400.667	508.667	387	509	13.6667	-0.333333	outer	230	1.00345	0	0	0
one	WT_CHX	27	139	7	13	365.615	508.615	387	509	-21.3846	-0.384615	outer	230	2.07132	0.571169	0.00248334	2
one	WT_CHX	27	140	7	5	416.4	510.8	387	509	29.4	1.8	outer	230	0.763745	0	0	0
one	WT_CHX	27	141	7	12	421.5	511.5	387	509	34.5	2.5	outer	230	1.60742	0.107264	0.000466365	0
one	WT_CHX	27	142	7	13	428.615	512.615	387	509	41.6154	3.61538	outer	230	1.92145	0.421294	0.00183172	2
one	WT_CHX	27	143	7	4	485.5	519.5	387	509	98.5	10.5	outer	230	0.468254	0	0	0
one	WT_CHX	27	144	7	6	377.833	519.833	387	509	-9.16667	10.8333	outer	230	0.867216	0	0	0
one	WT_CHX	27	145	7	4	424.5	521.5	387	509	37.5	12.5	outer	230	0.537667	0	0	0
one	WT_CHX	27	146	7	15	376.333	525.067	387	509	-10.6667	16.0667	outer	230	2.21245	0.712299	0.00309695	3
one	WT_CHX	27	147	7	4	474.5	526.5	387	509	87.5	17.5	outer	230	0.476768	0	0	0
one	WT_CHX	27	148	7	7	401	530.286	387	509	14	21.2857	outer	230	0.948608	0	0	0
one	WT_CHX	27	149	7	10	457.5	530	387	509	70.5	21	outer	230	1.3322	0	0	0
one	WT_CHX	27	150	7	8	376	530.5	387	509	-11	21.5	outer	230	1.26865	0	0	0
one	WT_CHX	27	151	7	4	448.5	531.5	387	509	61.5	22.5	outer	230	0.523125	0	0	0
one	WT_CHX	27	152	7	4	385.5	533.5	387	509	-1.5	24.5	outer	230	0.43917	0	0	0
one	WT_CHX	27	153	7	12	436.5	534.5	387	509	49.5	25.5	outer	230	1.66551	0.165355	0.000718935	1
one	WT_CHX	27	154	6	6	815.833	535.167	785	441	30.8333	94.1667	outer	230	0.571099	0	0	0
one	WT_CHX	27	155	7	5	402.8	536.6	387	509	15.8	27.6	outer	230	0.626642	0	0	0
one	WT_CHX	27	156	7	5	394.6	537.8	387	509	7.6	28.8	outer	230	0.580148	0	0	0
one	WT_CHX	27	157	7	6	422.5	537	387	509	35.5	28	outer	230	0.696361	0	0	0
one	WT_CHX	27	158	7	4	410.5	538.5	387	509	23.5	29.5	outer	230	0.503822	0	0	0
one	WT_CHX	27	159	7	6	365	540.5	387	509	-22	31.5	outer	230	0.728374	0	0	0
one	WT_CHX	27	160	7	7	432	542.286	387	509	45	33.2857	outer	230	0.995987	0	0	0
one	WT_CHX	27	161	7	6	398.5	544	387	509	11.5	35	outer	230	0.832456	0	0	0
one	WT_CHX	27	162	7	7	410	543.286	387	509	23	34.2857	outer	230	0.949935	0	0	0
one	WT_CHX	27	163	7	18	402.556	546.611	387	509	15.5556	37.6111	outer	230	2.64277	1.14262	0.00496791	5
one	WT_CHX	27	164	7	14	373.5	548.714	387	509	-13.5	39.7143	outer	230	2.23638	0.736225	0.00320098	3
one	WT_CHX	27	165	7	10	408.2	555	387	509	21.2	46	outer	230	1.48244	0	0	0
one	WT_CHX	27	166	7	7	400.571	558.143	387	509	13.5714	49.1429	outer	230	0.791577	0	0	0
one	WT_CHX	27	167	8	6	1268.5	560	1220	641	48.5	-81	outer	230	0.911131	0	0	0
one	WT_CHX	27	168	7	4	409.5	561.5	387	509	22.5	52.5	outer	230	0.494789	0	0	0
one	WT_CHX	27	169	8	4	1258.5	572.5	1220	641	38.5	-68.5	outer	230	0.541482	0	0	0
one	WT_CHX	27	170	8	12	1268.5	589.5	1220	641	48.5	-51.5	outer	230	1.61091	0.110758	0.000481557	0
one	WT_CHX	27	171	8	5	1240.6	596.2	1220	641	20.6	-44.8	outer	230	0.665141	0	0	0
one	WT_CHX	27	172	8	4	1265.5	604.5	1220	641	45.5	-36.5	outer	230	0.492302	0	0	0
one	WT_CHX	27	173	8	7	1207	605.714	1220	641	-13	-35.2857	outer	230	1.05498	0	0	0
one	WT_CHX	27	174	8	7	1190.71	610	1220	641	-29.2857	-31	outer	230	0.924254	0	0	0
one	WT_CHX	27	175	8	5	1208.6	611.8	1220	641	-11.4	-29.2	outer	230	0.646113	0	0	0
one	WT_CHX	27	176	9	4	741	620.25	750	698	-9	-77.75	outer	230	0.510155	0	0	0
one	WT_CHX	27	177	8	5	1266.2	620.4	1220	641	46.2	-20.6	outer	230	0.633722	0	0	0
one	WT_CHX	27	178	8	14	1231.71	621.5	1220	641	11.7143	-19.5	outer	230	2.10892	0.608767	0.00264681	3
[truncated: 51,989 more rows]

## Sheet: Fig. 2f
Replicate	Sample	Area (pixels^2)		Rep	Sample	N		Kruskal-Wallis ANOVA with a post-hoc Dunn test to assess pairwise differences
one	WT_ACY1215MG132	141		one	WT_DMSO	272		comparison	Z.stat	P.adj
one	WT_ACY1215MG132	112		one	WT_MG132	271		WT_ACY1215MG132 - WT_MG132	-8.15495	2.38168e-16	****
one	WT_ACY1215MG132	77		one	WT_ACY1215	255		WT_ACY738MG132 - WT_MG132	-8.55986	8.47532e-18	****
one	WT_ACY1215MG132	178		one	WT_ACY1215MG132	293
one	WT_ACY1215MG132	44		one	WT_ACY738	243
one	WT_ACY1215MG132	137		one	WT_ACY738MG132	231
one	WT_ACY1215MG132	54		two	WT_DMSO	314
one	WT_ACY1215MG132	124		two	WT_MG132	295
one	WT_ACY1215MG132	79		two	WT_ACY1215	215
one	WT_ACY1215MG132	223		two	WT_ACY1215MG132	211
one	WT_ACY1215MG132	288		two	WT_ACY738	227
one	WT_ACY1215MG132	1		two	WT_ACY738MG132	164
one	WT_ACY1215MG132	41
one	WT_ACY1215MG132	146
one	WT_ACY1215MG132	233
one	WT_ACY1215MG132	178
one	WT_ACY1215MG132	242
one	WT_ACY1215MG132	191
one	WT_ACY1215MG132	260
one	WT_ACY1215MG132	243
one	WT_ACY1215MG132	240
one	WT_ACY1215MG132	104
one	WT_ACY1215MG132	88
one	WT_ACY1215MG132	87
one	WT_ACY1215MG132	81
one	WT_ACY1215MG132	114
one	WT_ACY1215MG132	190
one	WT_ACY1215MG132	99
one	WT_ACY1215MG132	210
one	WT_ACY1215MG132	210
one	WT_ACY1215MG132	64
one	WT_ACY1215MG132	133
one	WT_ACY1215MG132	89
one	WT_ACY1215MG132	155
one	WT_ACY1215MG132	1
one	WT_ACY1215MG132	188
one	WT_ACY1215MG132	174
one	WT_ACY1215MG132	235
one	WT_ACY1215MG132	312
one	WT_ACY1215MG132	28
one	WT_ACY1215MG132	75
one	WT_ACY1215MG132	53
one	WT_ACY1215MG132	93
one	WT_ACY1215MG132	66
one	WT_ACY1215MG132	154
one	WT_ACY1215MG132	161
one	WT_ACY1215MG132	83
one	WT_ACY1215MG132	128
one	WT_ACY1215MG132	124
one	WT_ACY1215MG132	134
one	WT_ACY1215MG132	124
one	WT_ACY1215MG132	51
one	WT_ACY1215MG132	108
one	WT_ACY1215MG132	49
one	WT_ACY1215MG132	142
one	WT_ACY1215MG132	91
one	WT_ACY1215MG132	162
one	WT_ACY1215MG132	186
one	WT_ACY1215MG132	65
one	WT_ACY1215MG132	82
one	WT_ACY1215MG132	88
one	WT_ACY1215MG132	1
one	WT_ACY1215MG132	75
one	WT_ACY1215MG132	164
one	WT_ACY1215MG132	60
one	WT_ACY1215MG132	55
one	WT_ACY1215MG132	139
one	WT_ACY1215MG132	240
one	WT_ACY1215MG132	76
one	WT_ACY1215MG132	91
one	WT_ACY1215MG132	163
one	WT_ACY1215MG132	106
one	WT_ACY1215MG132	357
one	WT_ACY1215MG132	99
one	WT_ACY1215MG132	134
one	WT_ACY1215MG132	366
one	WT_ACY1215MG132	154
one	WT_ACY1215MG132	85
one	WT_ACY1215MG132	1
one	WT_ACY1215MG132	133
one	WT_ACY1215MG132	75
one	WT_ACY1215MG132	95
one	WT_ACY1215MG132	136
one	WT_ACY1215MG132	226
one	WT_ACY1215MG132	147
one	WT_ACY1215MG132	156
one	WT_ACY1215MG132	62
one	WT_ACY1215MG132	160
one	WT_ACY1215MG132	152
one	WT_ACY1215MG132	100
one	WT_ACY1215MG132	59
one	WT_ACY1215MG132	1
one	WT_ACY1215MG132	105
one	WT_ACY1215MG132	196
one	WT_ACY1215MG132	47
one	WT_ACY1215MG132	233
one	WT_ACY1215MG132	226
one	WT_ACY1215MG132	66
one	WT_ACY1215MG132	200
one	WT_ACY1215MG132	130
one	WT_ACY1215MG132	1
one	WT_ACY1215MG132	317
one	WT_ACY1215MG132	51
one	WT_ACY1215MG132	185
one	WT_ACY1215MG132	399
one	WT_ACY1215MG132	79
one	WT_ACY1215MG132	320
one	WT_ACY1215MG132	1
one	WT_ACY1215MG132	122
one	WT_ACY1215MG132	75
one	WT_ACY1215MG132	1
one	WT_ACY1215MG132	134
one	WT_ACY1215MG132	299
one	WT_ACY1215MG132	84
one	WT_ACY1215MG132	1
one	WT_ACY1215MG132	273
one	WT_ACY1215MG132	96
one	WT_ACY1215MG132	173
one	WT_ACY1215MG132	58
one	WT_ACY1215MG132	192
one	WT_ACY1215MG132	107
one	WT_ACY1215MG132	141
one	WT_ACY1215MG132	1
one	WT_ACY1215MG132	161
one	WT_ACY1215MG132	348
one	WT_ACY1215MG132	97
one	WT_ACY1215MG132	239
one	WT_ACY1215MG132	227
one	WT_ACY1215MG132	64
one	WT_ACY1215MG132	80
one	WT_ACY1215MG132	152
one	WT_ACY1215MG132	73
one	WT_ACY1215MG132	1
one	WT_ACY1215MG132	53
one	WT_ACY1215MG132	307
one	WT_ACY1215MG132	62
one	WT_ACY1215MG132	157
one	WT_ACY1215MG132	203
one	WT_ACY1215MG132	54
one	WT_ACY1215MG132	172
one	WT_ACY1215MG132	192
one	WT_ACY1215MG132	156
one	WT_ACY1215MG132	91
one	WT_ACY1215MG132	46
one	WT_ACY1215MG132	196
one	WT_ACY1215MG132	271
one	WT_ACY1215MG132	68
one	WT_ACY1215MG132	259
one	WT_ACY1215MG132	197
one	WT_ACY1215MG132	173
one	WT_ACY1215MG132	112
one	WT_ACY1215MG132	400
one	WT_ACY1215MG132	143
one	WT_ACY1215MG132	107
one	WT_ACY1215MG132	97
one	WT_ACY1215MG132	136
one	WT_ACY1215MG132	64
one	WT_ACY1215MG132	16
one	WT_ACY1215MG132	5
one	WT_ACY1215MG132	126
one	WT_ACY1215MG132	155
one	WT_ACY1215MG132	144
one	WT_ACY1215MG132	69
one	WT_ACY1215MG132	136
one	WT_ACY1215MG132	106
one	WT_ACY1215MG132	320
one	WT_ACY1215MG132	61
one	WT_ACY1215MG132	53
one	WT_ACY1215MG132	1
one	WT_ACY1215MG132	32
one	WT_ACY1215MG132	59
one	WT_ACY1215MG132	96
one	WT_ACY1215MG132	276
one	WT_ACY1215MG132	1
one	WT_ACY1215MG132	222
one	WT_ACY1215MG132	84
one	WT_ACY1215MG132	233
one	WT_ACY1215MG132	187
one	WT_ACY1215MG132	243
one	WT_ACY1215MG132	106
one	WT_ACY1215MG132	140
one	WT_ACY1215MG132	120
one	WT_ACY1215MG132	180
one	WT_ACY1215MG132	170
one	WT_ACY1215MG132	26
one	WT_ACY1215MG132	1
one	WT_ACY1215MG132	70
one	WT_ACY1215MG132	142
one	WT_ACY1215MG132	1
one	WT_ACY1215MG132	1
one	WT_ACY1215MG132	116
one	WT_ACY1215MG132	151
one	WT_ACY1215MG132	62
one	WT_ACY1215MG132	355
one	WT_ACY1215MG132	71
one	WT_ACY1215MG132	54
one	WT_ACY1215MG132	1
one	WT_ACY1215MG132	1
one	WT_ACY1215MG132	42
one	WT_ACY1215MG132	32
one	WT_ACY1215MG132	218
one	WT_ACY1215MG132	186
one	WT_ACY1215MG132	139
one	WT_ACY1215MG132	66
one	WT_ACY1215MG132	172
one	WT_ACY1215MG132	117
one	WT_ACY1215MG132	191
one	WT_ACY1215MG132	206
one	WT_ACY1215MG132	297
one	WT_ACY1215MG132	94
one	WT_ACY1215MG132	78
one	WT_ACY1215MG132	56
one	WT_ACY1215MG132	185
one	WT_ACY1215MG132	111
one	WT_ACY1215MG132	1
one	WT_ACY1215MG132	248
one	WT_ACY1215MG132	1
one	WT_ACY1215MG132	31
one	WT_ACY1215MG132	8
one	WT_ACY1215MG132	1
one	WT_ACY1215MG132	200
one	WT_ACY1215MG132	127
one	WT_ACY1215MG132	62
one	WT_ACY1215MG132	1
one	WT_ACY1215MG132	90
one	WT_ACY1215MG132	88
one	WT_ACY1215MG132	254
one	WT_ACY1215MG132	192
one	WT_ACY1215MG132	113
one	WT_ACY1215MG132	263
one	WT_ACY1215MG132	128
one	WT_ACY1215MG132	10
one	WT_ACY1215MG132	45
one	WT_ACY1215MG132	93
one	WT_ACY1215MG132	1
one	WT_ACY1215MG132	15
one	WT_ACY1215MG132	88
one	WT_ACY1215MG132	1
one	WT_ACY1215MG132	91
one	WT_ACY1215MG132	219
one	WT_ACY1215MG132	64
one	WT_ACY1215MG132	94
one	WT_ACY1215MG132	255
one	WT_ACY1215MG132	52
one	WT_ACY1215MG132	119
one	WT_ACY1215MG132	137
one	WT_ACY1215MG132	62
one	WT_ACY1215MG132	113
one	WT_ACY1215MG132	146
one	WT_ACY1215MG132	24
one	WT_ACY1215MG132	129
one	WT_ACY1215MG132	50
one	WT_ACY1215MG132	1
one	WT_ACY1215MG132	68
one	WT_ACY1215MG132	106
one	WT_ACY1215MG132	90
one	WT_ACY1215MG132	23
one	WT_ACY1215MG132	1
one	WT_ACY1215MG132	92
one	WT_ACY1215MG132	95
one	WT_ACY1215MG132	58
one	WT_ACY1215MG132	156
one	WT_ACY1215MG132	80
one	WT_ACY1215MG132	53
one	WT_ACY1215MG132	1
one	WT_ACY1215MG132	56
one	WT_ACY1215MG132	80
one	WT_ACY1215MG132	65
one	WT_ACY1215MG132	85
one	WT_ACY1215MG132	56
one	WT_ACY1215MG132	94
one	WT_ACY1215MG132	59
one	WT_ACY1215MG132	43
one	WT_ACY1215MG132	136
one	WT_ACY1215MG132	59
one	WT_ACY1215MG132	157
one	WT_ACY1215MG132	63
one	WT_ACY1215MG132	1
one	WT_ACY1215MG132	141
one	WT_ACY1215MG132	52
one	WT_ACY1215MG132	48
one	WT_ACY1215MG132	205
one	WT_ACY1215MG132	178
one	WT_ACY1215MG132	1
one	WT_ACY1215MG132	174
one	WT_ACY1215MG132	67
one	WT_ACY1215MG132	165
one	WT_ACY1215MG132	12
one	WT_ACY1215MG132	87
one	WT_ACY1215MG132	142
one	WT_ACY1215MG132	94
one	WT_ACY1215MG132	94
one	WT_ACY1215MG132	52
one	WT_ACY1215	1
one	WT_ACY1215	1
one	WT_ACY1215	1
one	WT_ACY1215	1
one	WT_ACY1215	1
one	WT_ACY1215	1
one	WT_ACY1215	1
one	WT_ACY1215	1
one	WT_ACY1215	1
one	WT_ACY1215	1
one	WT_ACY1215	1
one	WT_ACY1215	1
one	WT_ACY1215	1
one	WT_ACY1215	1
one	WT_ACY1215	1
one	WT_ACY1215	1
one	WT_ACY1215	1
one	WT_ACY1215	1
one	WT_ACY1215	1
one	WT_ACY1215	1
one	WT_ACY1215	1
one	WT_ACY1215	1
one	WT_ACY1215	1
one	WT_ACY1215	1
one	WT_ACY1215	1
one	WT_ACY1215	1
one	WT_ACY1215	1
one	WT_ACY1215	1
one	WT_ACY1215	1
one	WT_ACY1215	1
one	WT_ACY1215	1
one	WT_ACY1215	1
one	WT_ACY1215	1
one	WT_ACY1215	1
one	WT_ACY1215	1
one	WT_ACY1215	1
one	WT_ACY1215	1
one	WT_ACY1215	1
one	WT_ACY1215	1
one	WT_ACY1215	1
one	WT_ACY1215	1
one	WT_ACY1215	1
one	WT_ACY1215	1
one	WT_ACY1215	1
one	WT_ACY1215	1
one	WT_ACY1215	1
one	WT_ACY1215	1
one	WT_ACY1215	1
one	WT_ACY1215	1
one	WT_ACY1215	1
one	WT_ACY1215	1
one	WT_ACY1215	1
one	WT_ACY1215	1
one	WT_ACY1215	1
one	WT_ACY1215	1
one	WT_ACY1215	1
one	WT_ACY1215	1
one	WT_ACY1215	1
one	WT_ACY1215	1
one	WT_ACY1215	1
one	WT_ACY1215	1
one	WT_ACY1215	1
one	WT_ACY1215	1
one	WT_ACY1215	1
one	WT_ACY1215	1
one	WT_ACY1215	1
one	WT_ACY1215	1
one	WT_ACY1215	1
one	WT_ACY1215	1
one	WT_ACY1215	1
one	WT_ACY1215	1
one	WT_ACY1215	1
one	WT_ACY1215	1
one	WT_ACY1215	1
one	WT_ACY1215	1
one	WT_ACY1215	1
one	WT_ACY1215	1
one	WT_ACY1215	1
one	WT_ACY1215	1
one	WT_ACY1215	1
one	WT_ACY1215	1
one	WT_ACY1215	1
one	WT_ACY1215	1
one	WT_ACY1215	1
one	WT_ACY1215	1
one	WT_ACY1215	1
one	WT_ACY1215	1
one	WT_ACY1215	1
one	WT_ACY1215	1
one	WT_ACY1215	1
one	WT_ACY1215	1
one	WT_ACY1215	1
one	WT_ACY1215	1
one	WT_ACY1215	1
one	WT_ACY1215	1
one	WT_ACY1215	1
one	WT_ACY1215	1
one	WT_ACY1215	1
one	WT_ACY1215	1
one	WT_ACY1215	1
one	WT_ACY1215	1
one	WT_ACY1215	1
one	WT_ACY1215	1
one	WT_ACY1215	1
one	WT_ACY1215	1
one	WT_ACY1215	1
one	WT_ACY1215	1
one	WT_ACY1215	1
one	WT_ACY1215	1
one	WT_ACY1215	1
one	WT_ACY1215	1
one	WT_ACY1215	1
one	WT_ACY1215	1
one	WT_ACY1215	1
one	WT_ACY1215	1
one	WT_ACY1215	1
one	WT_ACY1215	1
one	WT_ACY1215	1
one	WT_ACY1215	1
one	WT_ACY1215	1
one	WT_ACY1215	1
one	WT_ACY1215	1
one	WT_ACY1215	1
one	WT_ACY1215	1
one	WT_ACY1215	1
one	WT_ACY1215	1
one	WT_ACY1215	1
one	WT_ACY1215	1
one	WT_ACY1215	1
one	WT_ACY1215	1
one	WT_ACY1215	1
one	WT_ACY1215	1
one	WT_ACY1215	1
one	WT_ACY1215	1
one	WT_ACY1215	1
one	WT_ACY1215	1
one	WT_ACY1215	1
one	WT_ACY1215	1
one	WT_ACY1215	1
one	WT_ACY1215	1
one	WT_ACY1215	1
one	WT_ACY1215	1
one	WT_ACY1215	1
one	WT_ACY1215	1
one	WT_ACY1215	1
one	WT_ACY1215	1
one	WT_ACY1215	1
one	WT_ACY1215	1
one	WT_ACY1215	1
one	WT_ACY1215	1
one	WT_ACY1215	1
one	WT_ACY1215	1
one	WT_ACY1215	1
one	WT_ACY1215	1
one	WT_ACY1215	1
one	WT_ACY1215	1
one	WT_ACY1215	1
one	WT_ACY1215	1
one	WT_ACY1215	1
one	WT_ACY1215	1
one	WT_ACY1215	1
one	WT_ACY1215	1
one	WT_ACY1215	1
one	WT_ACY1215	1
one	WT_ACY1215	1
one	WT_ACY1215	1
one	WT_ACY1215	1
one	WT_ACY1215	1
one	WT_ACY1215	1
one	WT_ACY1215	1
one	WT_ACY1215	1
one	WT_ACY1215	1
one	WT_ACY1215	1
one	WT_ACY1215	1
one	WT_ACY1215	1
one	WT_ACY1215	1
one	WT_ACY1215	1
one	WT_ACY1215	1
one	WT_ACY1215	1
one	WT_ACY1215	1
one	WT_ACY1215	1
one	WT_ACY1215	1
one	WT_ACY1215	1
one	WT_ACY1215	1
one	WT_ACY1215	1
one	WT_ACY1215	1
one	WT_ACY1215	1
one	WT_ACY1215	1
one	WT_ACY1215	1
one	WT_ACY1215	1
one	WT_ACY1215	1
one	WT_ACY1215	1
one	WT_ACY1215	1
one	WT_ACY1215	1
one	WT_ACY1215	1
one	WT_ACY1215	25
one	WT_ACY1215	1
one	WT_ACY1215	1
one	WT_ACY1215	1
one	WT_ACY1215	1
one	WT_ACY1215	1
one	WT_ACY1215	1
one	WT_ACY1215	1
one	WT_ACY1215	1
one	WT_ACY1215	1
one	WT_ACY1215	1
one	WT_ACY1215	1
one	WT_ACY1215	1
one	WT_ACY1215	1
one	WT_ACY1215	1
one	WT_ACY1215	1
one	WT_ACY1215	1
one	WT_ACY1215	1
one	WT_ACY1215	1
one	WT_ACY1215	1
one	WT_ACY1215	1
one	WT_ACY1215	1
one	WT_ACY1215	1
one	WT_ACY1215	1
one	WT_ACY1215	1
one	WT_ACY1215	1
one	WT_ACY1215	1
one	WT_ACY1215	1
one	WT_ACY1215	1
one	WT_ACY1215	1
one	WT_ACY1215	1
one	WT_ACY1215	1
one	WT_ACY1215	1
one	WT_ACY1215	1
one	WT_ACY1215	1
one	WT_ACY1215	1
one	WT_ACY1215	1
one	WT_ACY1215	1
one	WT_ACY1215	1
one	WT_ACY1215	1
one	WT_ACY1215	1
one	WT_ACY1215	1
one	WT_ACY1215	1
one	WT_ACY1215	1
one	WT_ACY1215	1
one	WT_ACY1215	1
one	WT_ACY1215	1
one	WT_ACY1215	1
one	WT_ACY1215	1
one	WT_ACY1215	1
one	WT_ACY1215	1
one	WT_ACY1215	1
one	WT_ACY1215	1
one	WT_ACY1215	1
one	WT_ACY1215	1
one	WT_ACY1215	1
one	WT_ACY1215	1
one	WT_ACY1215	1
one	WT_ACY1215	1
one	WT_ACY1215	1
one	WT_ACY738MG132	251
one	WT_ACY738MG132	232
one	WT_ACY738MG132	95
one	WT_ACY738MG132	107
one	WT_ACY738MG132	107
one	WT_ACY738MG132	217
one	WT_ACY738MG132	233
one	WT_ACY738MG132	70
one	WT_ACY738MG132	314
one	WT_ACY738MG132	83
one	WT_ACY738MG132	210
one	WT_ACY738MG132	90
one	WT_ACY738MG132	108
one	WT_ACY738MG132	275
one	WT_ACY738MG132	88
one	WT_ACY738MG132	44
one	WT_ACY738MG132	56
one	WT_ACY738MG132	103
one	WT_ACY738MG132	292
one	WT_ACY738MG132	211
one	WT_ACY738MG132	60
one	WT_ACY738MG132	275
one	WT_ACY738MG132	1
one	WT_ACY738MG132	167
one	WT_ACY738MG132	1
one	WT_ACY738MG132	175
one	WT_ACY738MG132	187
one	WT_ACY738MG132	89
one	WT_ACY738MG132	227
one	WT_ACY738MG132	54
one	WT_ACY738MG132	113
one	WT_ACY738MG132	111
one	WT_ACY738MG132	270
one	WT_ACY738MG132	127
one	WT_ACY738MG132	15
one	WT_ACY738MG132	106
one	WT_ACY738MG132	242
one	WT_ACY738MG132	277
one	WT_ACY738MG132	199
one	WT_ACY738MG132	107
one	WT_ACY738MG132	67
one	WT_ACY738MG132	166
one	WT_ACY738MG132	144
one	WT_ACY738MG132	1
one	WT_ACY738MG132	295
one	WT_ACY738MG132	106
one	WT_ACY738MG132	67
one	WT_ACY738MG132	429
one	WT_ACY738MG132	161
one	WT_ACY738MG132	1
one	WT_ACY738MG132	100
one	WT_ACY738MG132	20
one	WT_ACY738MG132	33
one	WT_ACY738MG132	61
one	WT_ACY738MG132	133
one	WT_ACY738MG132	199
one	WT_ACY738MG132	106
one	WT_ACY738MG132	135
one	WT_ACY738MG132	142
one	WT_ACY738MG132	369
one	WT_ACY738MG132	255
one	WT_ACY738MG132	1
one	WT_ACY738MG132	247
one	WT_ACY738MG132	112
one	WT_ACY738MG132	135
one	WT_ACY738MG132	340
one	WT_ACY738MG132	138
one	WT_ACY738MG132	1
one	WT_ACY738MG132	119
one	WT_ACY738MG132	153
one	WT_ACY738MG132	134
one	WT_ACY738MG132	225
one	WT_ACY738MG132	171
one	WT_ACY738MG132	228
one	WT_ACY738MG132	1
one	WT_ACY738MG132	226
one	WT_ACY738MG132	175
one	WT_ACY738MG132	125
one	WT_ACY738MG132	134
one	WT_ACY738MG132	143
one	WT_ACY738MG132	62
one	WT_ACY738MG132	657
one	WT_ACY738MG132	198
one	WT_ACY738MG132	238
one	WT_ACY738MG132	119
one	WT_ACY738MG132	26
one	WT_ACY738MG132	137
one	WT_ACY738MG132	91
one	WT_ACY738MG132	136
one	WT_ACY738MG132	54
one	WT_ACY738MG132	169
one	WT_ACY738MG132	150
one	WT_ACY738MG132	59
one	WT_ACY738MG132	85
one	WT_ACY738MG132	111
one	WT_ACY738MG132	205
one	WT_ACY738MG132	60
one	WT_ACY738MG132	1
one	WT_ACY738MG132	137
one	WT_ACY738MG132	126
one	WT_ACY738MG132	289
one	WT_ACY738MG132	78
one	WT_ACY738MG132	140
one	WT_ACY738MG132	77
one	WT_ACY738MG132	126
one	WT_ACY738MG132	1
one	WT_ACY738MG132	166
one	WT_ACY738MG132	37
one	WT_ACY738MG132	66
one	WT_ACY738MG132	110
one	WT_ACY738MG132	94
one	WT_ACY738MG132	39
one	WT_ACY738MG132	80
one	WT_ACY738MG132	1
one	WT_ACY738MG132	237
one	WT_ACY738MG132	73
one	WT_ACY738MG132	81
one	WT_ACY738MG132	14
one	WT_ACY738MG132	113
one	WT_ACY738MG132	252
one	WT_ACY738MG132	199
one	WT_ACY738MG132	213
one	WT_ACY738MG132	130
one	WT_ACY738MG132	127
one	WT_ACY738MG132	184
one	WT_ACY738MG132	117
one	WT_ACY738MG132	114
one	WT_ACY738MG132	114
one	WT_ACY738MG132	184
one	WT_ACY738MG132	349
one	WT_ACY738MG132	118
one	WT_ACY738MG132	155
one	WT_ACY738MG132	92
one	WT_ACY738MG132	1
one	WT_ACY738MG132	202
one	WT_ACY738MG132	61
one	WT_ACY738MG132	129
one	WT_ACY738MG132	113
one	WT_ACY738MG132	69
one	WT_ACY738MG132	197
one	WT_ACY738MG132	183
one	WT_ACY738MG132	168
one	WT_ACY738MG132	126
one	WT_ACY738MG132	146
one	WT_ACY738MG132	117
one	WT_ACY738MG132	148
one	WT_ACY738MG132	224
one	WT_ACY738MG132	265
one	WT_ACY738MG132	86
one	WT_ACY738MG132	44
one	WT_ACY738MG132	46
one	WT_ACY738MG132	181
one	WT_ACY738MG132	105
one	WT_ACY738MG132	124
one	WT_ACY738MG132	108
one	WT_ACY738MG132	250
one	WT_ACY738MG132	166
one	WT_ACY738MG132	175
one	WT_ACY738MG132	10
one	WT_ACY738MG132	48
one	WT_ACY738MG132	309
one	WT_ACY738MG132	80
one	WT_ACY738MG132	167
one	WT_ACY738MG132	106
one	WT_ACY738MG132	150
one	WT_ACY738MG132	260
one	WT_ACY738MG132	318
one	WT_ACY738MG132	163
one	WT_ACY738MG132	126
one	WT_ACY738MG132	165
one	WT_ACY738MG132	64
one	WT_ACY738MG132	144
one	WT_ACY738MG132	172
one	WT_ACY738MG132	42
one	WT_ACY738MG132	1
one	WT_ACY738MG132	106
one	WT_ACY738MG132	64
one	WT_ACY738MG132	178
one	WT_ACY738MG132	115
one	WT_ACY738MG132	196
one	WT_ACY738MG132	1
one	WT_ACY738MG132	126
one	WT_ACY738MG132	1
one	WT_ACY738MG132	152
one	WT_ACY738MG132	74
one	WT_ACY738MG132	179
one	WT_ACY738MG132	282
one	WT_ACY738MG132	50
one	WT_ACY738MG132	96
one	WT_ACY738MG132	1
one	WT_ACY738MG132	47
one	WT_ACY738MG132	123
one	WT_ACY738MG132	75
one	WT_ACY738MG132	71
one	WT_ACY738MG132	85
one	WT_ACY738MG132	190
one	WT_ACY738MG132	32
one	WT_ACY738MG132	104
one	WT_ACY738MG132	1
one	WT_ACY738MG132	96
one	WT_ACY738MG132	220
one	WT_ACY738MG132	188
one	WT_ACY738MG132	74
one	WT_ACY738MG132	217
one	WT_ACY738MG132	246
one	WT_ACY738MG132	209
one	WT_ACY738MG132	131
one	WT_ACY738MG132	364
one	WT_ACY738MG132	83
one	WT_ACY738MG132	84
one	WT_ACY738MG132	91
one	WT_ACY738MG132	187
one	WT_ACY738MG132	125
one	WT_ACY738MG132	135
one	WT_ACY738MG132	251
one	WT_ACY738MG132	75
one	WT_ACY738MG132	238
one	WT_ACY738MG132	13
one	WT_ACY738MG132	92
one	WT_ACY738MG132	40
one	WT_ACY738MG132	1
one	WT_ACY738MG132	1
one	WT_ACY738MG132	78
one	WT_ACY738MG132	1
one	WT_ACY738MG132	84
one	WT_ACY738MG132	82
one	WT_ACY738MG132	35
one	WT_ACY738MG132	243
one	WT_ACY738MG132	202
one	WT_ACY738MG132	101
one	WT_ACY738MG132	1
one	WT_ACY738	1
one	WT_ACY738	1
one	WT_ACY738	1
one	WT_ACY738	1
one	WT_ACY738	1
one	WT_ACY738	1
one	WT_ACY738	1
one	WT_ACY738	1
one	WT_ACY738	1
one	WT_ACY738	1
one	WT_ACY738	1
one	WT_ACY738	1
one	WT_ACY738	1
one	WT_ACY738	1
one	WT_ACY738	1
one	WT_ACY738	1
one	WT_ACY738	1
one	WT_ACY738	1
one	WT_ACY738	1
one	WT_ACY738	1
one	WT_ACY738	1
one	WT_ACY738	1
one	WT_ACY738	1
one	WT_ACY738	1
one	WT_ACY738	1
one	WT_ACY738	1
one	WT_ACY738	1
one	WT_ACY738	1
one	WT_ACY738	1
one	WT_ACY738	1
one	WT_ACY738	1
one	WT_ACY738	1
one	WT_ACY738	1
one	WT_ACY738	1
one	WT_ACY738	1
one	WT_ACY738	1
one	WT_ACY738	1
one	WT_ACY738	1
one	WT_ACY738	1
one	WT_ACY738	1
one	WT_ACY738	1
one	WT_ACY738	1
one	WT_ACY738	1
one	WT_ACY738	1
one	WT_ACY738	1
one	WT_ACY738	1
one	WT_ACY738	1
one	WT_ACY738	1
one	WT_ACY738	1
one	WT_ACY738	1
one	WT_ACY738	1
one	WT_ACY738	1
one	WT_ACY738	1
one	WT_ACY738	1
one	WT_ACY738	19
one	WT_ACY738	1
one	WT_ACY738	1
one	WT_ACY738	1
one	WT_ACY738	1
one	WT_ACY738	1
one	WT_ACY738	1
one	WT_ACY738	1
one	WT_ACY738	1
one	WT_ACY738	1
one	WT_ACY738	1
one	WT_ACY738	1
one	WT_ACY738	1
one	WT_ACY738	1
one	WT_ACY738	1
one	WT_ACY738	1
one	WT_ACY738	1
one	WT_ACY738	1
one	WT_ACY738	1
one	WT_ACY738	1
one	WT_ACY738	1
one	WT_ACY738	1
one	WT_ACY738	1
one	WT_ACY738	1
one	WT_ACY738	1
one	WT_ACY738	1
one	WT_ACY738	1
one	WT_ACY738	1
one	WT_ACY738	1
one	WT_ACY738	1
one	WT_ACY738	1
one	WT_ACY738	1
one	WT_ACY738	1
one	WT_ACY738	1
one	WT_ACY738	1
one	WT_ACY738	1
one	WT_ACY738	1
one	WT_ACY738	1
one	WT_ACY738	1
one	WT_ACY738	1
one	WT_ACY738	1
one	WT_ACY738	1
one	WT_ACY738	1
one	WT_ACY738	1
one	WT_ACY738	1
one	WT_ACY738	1
one	WT_ACY738	1
one	WT_ACY738	1
one	WT_ACY738	1
one	WT_ACY738	1
one	WT_ACY738	1
one	WT_ACY738	1
one	WT_ACY738	1
one	WT_ACY738	1
one	WT_ACY738	1
one	WT_ACY738	1
one	WT_ACY738	1
one	WT_ACY738	1
one	WT_ACY738	1
one	WT_ACY738	1
one	WT_ACY738	1
one	WT_ACY738	1
one	WT_ACY738	1
one	WT_ACY738	1
one	WT_ACY738	1
one	WT_ACY738	1
one	WT_ACY738	1
one	WT_ACY738	1
one	WT_ACY738	1
one	WT_ACY738	1
one	WT_ACY738	1
one	WT_ACY738	1
one	WT_ACY738	1
one	WT_ACY738	1
one	WT_ACY738	1
one	WT_ACY738	1
one	WT_ACY738	1
one	WT_ACY738	1
one	WT_ACY738	1
one	WT_ACY738	1
one	WT_ACY738	1
one	WT_ACY738	1
one	WT_ACY738	1
one	WT_ACY738	1
one	WT_ACY738	1
one	WT_ACY738	1
one	WT_ACY738	1
one	WT_ACY738	1
one	WT_ACY738	1
one	WT_ACY738	1
one	WT_ACY738	1
one	WT_ACY738	1
one	WT_ACY738	1
one	WT_ACY738	1
one	WT_ACY738	1
one	WT_ACY738	1
one	WT_ACY738	1
one	WT_ACY738	1
one	WT_ACY738	1
one	WT_ACY738	1
one	WT_ACY738	1
one	WT_ACY738	1
one	WT_ACY738	1
one	WT_ACY738	1
one	WT_ACY738	1
one	WT_ACY738	1
one	WT_ACY738	1
one	WT_ACY738	1
one	WT_ACY738	1
one	WT_ACY738	1
one	WT_ACY738	1
one	WT_ACY738	1
one	WT_ACY738	1
one	WT_ACY738	1
one	WT_ACY738	1
one	WT_ACY738	1
one	WT_ACY738	1
one	WT_ACY738	1
one	WT_ACY738	1
one	WT_ACY738	1
one	WT_ACY738	1
one	WT_ACY738	1
one	WT_ACY738	1
one	WT_ACY738	1
one	WT_ACY738	1
one	WT_ACY738	1
one	WT_ACY738	1
one	WT_ACY738	1
one	WT_ACY738	1
one	WT_ACY738	1
one	WT_ACY738	1
one	WT_ACY738	1
one	WT_ACY738	1
one	WT_ACY738	1
one	WT_ACY738	1
one	WT_ACY738	1
one	WT_ACY738	1
one	WT_ACY738	1
one	WT_ACY738	1
one	WT_ACY738	1
one	WT_ACY738	1
one	WT_ACY738	1
one	WT_ACY738	1
one	WT_ACY738	1
one	WT_ACY738	1
one	WT_ACY738	1
one	WT_ACY738	1
one	WT_ACY738	1
one	WT_ACY738	1
one	WT_ACY738	1
one	WT_ACY738	1
one	WT_ACY738	1
one	WT_ACY738	1
one	WT_ACY738	1
one	WT_ACY738	1
one	WT_ACY738	1
one	WT_ACY738	1
one	WT_ACY738	1
one	WT_ACY738	1
one	WT_ACY738	1
one	WT_ACY738	1
one	WT_ACY738	1
one	WT_ACY738	1
one	WT_ACY738	1
one	WT_ACY738	1
one	WT_ACY738	1
one	WT_ACY738	1
one	WT_ACY738	1
one	WT_ACY738	1
one	WT_ACY738	1
one	WT_ACY738	1
one	WT_ACY738	1
one	WT_ACY738	1
one	WT_ACY738	1
one	WT_ACY738	1
one	WT_ACY738	1
one	WT_ACY738	1
one	WT_ACY738	1
one	WT_ACY738	1
one	WT_ACY738	1
one	WT_ACY738	1
one	WT_ACY738	1
one	WT_ACY738	1
one	WT_ACY738	1
one	WT_ACY738	1
one	WT_ACY738	1
one	WT_ACY738	1
one	WT_ACY738	1
one	WT_ACY738	1
one	WT_DMSO	1
one	WT_DMSO	1
one	WT_DMSO	1
one	WT_DMSO	1
one	WT_DMSO	1
one	WT_DMSO	1
one	WT_DMSO	1
one	WT_DMSO	1
one	WT_DMSO	1
one	WT_DMSO	1
one	WT_DMSO	1
one	WT_DMSO	1
one	WT_DMSO	1
one	WT_DMSO	1
one	WT_DMSO	1
one	WT_DMSO	1
one	WT_DMSO	1
one	WT_DMSO	1
one	WT_DMSO	1
one	WT_DMSO	1
one	WT_DMSO	1
one	WT_DMSO	1
one	WT_DMSO	1
one	WT_DMSO	1
one	WT_DMSO	1
one	WT_DMSO	1
one	WT_DMSO	1
one	WT_DMSO	1
one	WT_DMSO	1
one	WT_DMSO	1
one	WT_DMSO	1
one	WT_DMSO	1
one	WT_DMSO	1
one	WT_DMSO	1
one	WT_DMSO	1
one	WT_DMSO	1
one	WT_DMSO	1
one	WT_DMSO	1
one	WT_DMSO	1
one	WT_DMSO	1
one	WT_DMSO	1
one	WT_DMSO	1
one	WT_DMSO	1
one	WT_DMSO	1
one	WT_DMSO	1
one	WT_DMSO	1
one	WT_DMSO	1
one	WT_DMSO	1
one	WT_DMSO	1
one	WT_DMSO	1
one	WT_DMSO	1
one	WT_DMSO	1
one	WT_DMSO	1
one	WT_DMSO	1
one	WT_DMSO	1
one	WT_DMSO	1
one	WT_DMSO	1
one	WT_DMSO	1
one	WT_DMSO	1
one	WT_DMSO	1
one	WT_DMSO	1
one	WT_DMSO	1
one	WT_DMSO	1
one	WT_DMSO	1
one	WT_DMSO	1
one	WT_DMSO	1
one	WT_DMSO	1
one	WT_DMSO	1
one	WT_DMSO	1
one	WT_DMSO	1
one	WT_DMSO	57
one	WT_DMSO	1
one	WT_DMSO	1
one	WT_DMSO	1
one	WT_DMSO	1
one	WT_DMSO	1
one	WT_DMSO	1
one	WT_DMSO	1
one	WT_DMSO	1
one	WT_DMSO	1
one	WT_DMSO	1
one	WT_DMSO	1
one	WT_DMSO	1
one	WT_DMSO	1
one	WT_DMSO	1
one	WT_DMSO	1
one	WT_DMSO	1
one	WT_DMSO	1
one	WT_DMSO	1
one	WT_DMSO	1
one	WT_DMSO	1
one	WT_DMSO	1
one	WT_DMSO	1
one	WT_DMSO	1
one	WT_DMSO	1
one	WT_DMSO	1
one	WT_DMSO	1
one	WT_DMSO	1
one	WT_DMSO	1
one	WT_DMSO	1
one	WT_DMSO	1
one	WT_DMSO	1
one	WT_DMSO	1
one	WT_DMSO	1
one	WT_DMSO	1
one	WT_DMSO	1
one	WT_DMSO	1
one	WT_DMSO	1
one	WT_DMSO	1
one	WT_DMSO	1
one	WT_DMSO	1
one	WT_DMSO	1
one	WT_DMSO	1
one	WT_DMSO	1
one	WT_DMSO	1
one	WT_DMSO	1
one	WT_DMSO	1
one	WT_DMSO	1
one	WT_DMSO	1
one	WT_DMSO	1
one	WT_DMSO	1
one	WT_DMSO	1
one	WT_DMSO	1
one	WT_DMSO	1
one	WT_DMSO	1
one	WT_DMSO	1
one	WT_DMSO	1
one	WT_DMSO	1
one	WT_DMSO	1
one	WT_DMSO	1
one	WT_DMSO	1
one	WT_DMSO	1
one	WT_DMSO	1
one	WT_DMSO	1
one	WT_DMSO	1
one	WT_DMSO	1
one	WT_DMSO	1
one	WT_DMSO	1
one	WT_DMSO	1
one	WT_DMSO	1
one	WT_DMSO	1
one	WT_DMSO	1
one	WT_DMSO	1
one	WT_DMSO	1
one	WT_DMSO	1
one	WT_DMSO	1
one	WT_DMSO	1
one	WT_DMSO	1
one	WT_DMSO	1
one	WT_DMSO	1
one	WT_DMSO	1
one	WT_DMSO	1
one	WT_DMSO	1
one	WT_DMSO	1
one	WT_DMSO	1
one	WT_DMSO	1
one	WT_DMSO	1
one	WT_DMSO	1
one	WT_DMSO	1
one	WT_DMSO	1
one	WT_DMSO	1
one	WT_DMSO	1
one	WT_DMSO	1
one	WT_DMSO	1
one	WT_DMSO	1
one	WT_DMSO	1
one	WT_DMSO	1
one	WT_DMSO	1
one	WT_DMSO	1
one	WT_DMSO	1
one	WT_DMSO	1
one	WT_DMSO	1
one	WT_DMSO	1
one	WT_DMSO	1
one	WT_DMSO	1
one	WT_DMSO	1
one	WT_DMSO	1
one	WT_DMSO	1
one	WT_DMSO	1
one	WT_DMSO	1
one	WT_DMSO	1
one	WT_DMSO	1
one	WT_DMSO	1
one	WT_DMSO	1
one	WT_DMSO	1
one	WT_DMSO	1
one	WT_DMSO	1
one	WT_DMSO	1
one	WT_DMSO	1
one	WT_DMSO	1
one	WT_DMSO	1
one	WT_DMSO	1
one	WT_DMSO	1
one	WT_DMSO	1
one	WT_DMSO	1
one	WT_DMSO	1
one	WT_DMSO	1
one	WT_DMSO	1
one	WT_DMSO	1
one	WT_DMSO	1
one	WT_DMSO	1
one	WT_DMSO	1
one	WT_DMSO	1
one	WT_DMSO	1
one	WT_DMSO	1
one	WT_DMSO	1
one	WT_DMSO	1
one	WT_DMSO	1
one	WT_DMSO	1
one	WT_DMSO	1
one	WT_DMSO	1
one	WT_DMSO	1
one	WT_DMSO	1
one	WT_DMSO	1
one	WT_DMSO	1
one	WT_DMSO	1
one	WT_DMSO	1
one	WT_DMSO	1
one	WT_DMSO	1
one	WT_DMSO	1
one	WT_DMSO	1
one	WT_DMSO	1
one	WT_DMSO	1
one	WT_DMSO	1
one	WT_DMSO	1
one	WT_DMSO	1
one	WT_DMSO	1
one	WT_DMSO	1
one	WT_DMSO	1
one	WT_DMSO	1
one	WT_DMSO	1
one	WT_DMSO	1
one	WT_DMSO	1
one	WT_DMSO	1
one	WT_DMSO	1
one	WT_DMSO	1
one	WT_DMSO	1
one	WT_DMSO	1
one	WT_DMSO	1
one	WT_DMSO	1
one	WT_DMSO	1
one	WT_DMSO	1
one	WT_DMSO	1
one	WT_DMSO	1
one	WT_DMSO	1
one	WT_DMSO	1
one	WT_DMSO	1
one	WT_DMSO	1
one	WT_DMSO	1
one	WT_DMSO	1
one	WT_DMSO	1
one	WT_DMSO	1
one	WT_DMSO	1
one	WT_DMSO	1
one	WT_DMSO	1
one	WT_DMSO	1
one	WT_DMSO	1
one	WT_DMSO	1
one	WT_DMSO	1
one	WT_DMSO	1
one	WT_DMSO	1
one	WT_DMSO	1
one	WT_DMSO	1
one	WT_DMSO	1
one	WT_DMSO	1
one	WT_DMSO	1
one	WT_DMSO	1
one	WT_DMSO	1
one	WT_DMSO	1
one	WT_DMSO	1
one	WT_DMSO	1
one	WT_DMSO	1
one	WT_MG132	65
one	WT_MG132	217
one	WT_MG132	180
one	WT_MG132	81
one	WT_MG132	62
one	WT_MG132	269
one	WT_MG132	119
one	WT_MG132	263
one	WT_MG132	1
one	WT_MG132	370
one	WT_MG132	806
one	WT_MG132	341
one	WT_MG132	286
one	WT_MG132	18
one	WT_MG132	305
one	WT_MG132	241
one	WT_MG132	15
one	WT_MG132	32
one	WT_MG132	25
one	WT_MG132	248
one	WT_MG132	190
one	WT_MG132	404
one	WT_MG132	337
one	WT_MG132	120
one	WT_MG132	109
one	WT_MG132	89
one	WT_MG132	171
one	WT_MG132	163
one	WT_MG132	432
one	WT_MG132	64
one	WT_MG132	346
one	WT_MG132	186
one	WT_MG132	388
one	WT_MG132	747
one	WT_MG132	71
one	WT_MG132	291
one	WT_MG132	173
one	WT_MG132	218
one	WT_MG132	161
one	WT_MG132	439
one	WT_MG132	250
one	WT_MG132	190
one	WT_MG132	80
one	WT_MG132	647
one	WT_MG132	1390
one	WT_MG132	98
one	WT_MG132	144
one	WT_MG132	317
one	WT_MG132	703
one	WT_MG132	145
one	WT_MG132	148
one	WT_MG132	338
one	WT_MG132	721
one	WT_MG132	169
one	WT_MG132	46
one	WT_MG132	63
one	WT_MG132	232
one	WT_MG132	242
one	WT_MG132	466
one	WT_MG132	175
one	WT_MG132	111
one	WT_MG132	597
one	WT_MG132	10
one	WT_MG132	175
one	WT_MG132	111
one	WT_MG132	357
one	WT_MG132	200
one	WT_MG132	306
one	WT_MG132	70
one	WT_MG132	154
one	WT_MG132	220
one	WT_MG132	150
one	WT_MG132	178
one	WT_MG132	88
one	WT_MG132	224
one	WT_MG132	127
one	WT_MG132	148
one	WT_MG132	266
one	WT_MG132	174
one	WT_MG132	162
one	WT_MG132	271
one	WT_MG132	227
one	WT_MG132	328
one	WT_MG132	157
one	WT_MG132	803
one	WT_MG132	135
one	WT_MG132	96
one	WT_MG132	350
one	WT_MG132	303
one	WT_MG132	270
one	WT_MG132	120
one	WT_MG132	158
one	WT_MG132	260
one	WT_MG132	303
one	WT_MG132	279
one	WT_MG132	318
one	WT_MG132	99
one	WT_MG132	465
one	WT_MG132	324
one	WT_MG132	1
one	WT_MG132	167
one	WT_MG132	194
one	WT_MG132	393
one	WT_MG132	38
one	WT_MG132	311
one	WT_MG132	48
one	WT_MG132	198
one	WT_MG132	198
one	WT_MG132	318
one	WT_MG132	264
one	WT_MG132	238
one	WT_MG132	328
one	WT_MG132	223
one	WT_MG132	1
one	WT_MG132	162
one	WT_MG132	70
one	WT_MG132	326
one	WT_MG132	179
one	WT_MG132	112
one	WT_MG132	261
one	WT_MG132	305
one	WT_MG132	246
one	WT_MG132	73
one	WT_MG132	360
one	WT_MG132	80
one	WT_MG132	133
one	WT_MG132	183
one	WT_MG132	1
one	WT_MG132	95
one	WT_MG132	55
one	WT_MG132	110
one	WT_MG132	98
one	WT_MG132	105
one	WT_MG132	173
one	WT_MG132	30
one	WT_MG132	96
one	WT_MG132	35
one	WT_MG132	91
one	WT_MG132	230
one	WT_MG132	257
one	WT_MG132	18
one	WT_MG132	87
one	WT_MG132	26
one	WT_MG132	239
one	WT_MG132	1
one	WT_MG132	462
one	WT_MG132	325
one	WT_MG132	97
one	WT_MG132	418
one	WT_MG132	548
one	WT_MG132	301
one	WT_MG132	137
one	WT_MG132	606
one	WT_MG132	167
one	WT_MG132	89
one	WT_MG132	334
one	WT_MG132	735
one	WT_MG132	178
one	WT_MG132	172
one	WT_MG132	146
one	WT_MG132	1668
one	WT_MG132	594
one	WT_MG132	508
one	WT_MG132	121
one	WT_MG132	394
one	WT_MG132	239
one	WT_MG132	177
one	WT_MG132	82
one	WT_MG132	435
one	WT_MG132	299
one	WT_MG132	306
one	WT_MG132	644
one	WT_MG132	130
one	WT_MG132	173
one	WT_MG132	192
one	WT_MG132	101
one	WT_MG132	1
one	WT_MG132	89
one	WT_MG132	81
one	WT_MG132	65
one	WT_MG132	203
one	WT_MG132	278
one	WT_MG132	178
one	WT_MG132	151
one	WT_MG132	120
one	WT_MG132	1
one	WT_MG132	78
one	WT_MG132	118
one	WT_MG132	109
one	WT_MG132	221
one	WT_MG132	113
one	WT_MG132	60
one	WT_MG132	238
one	WT_MG132	182
one	WT_MG132	445
one	WT_MG132	375
one	WT_MG132	926
one	WT_MG132	519
one	WT_MG132	550
one	WT_MG132	15
one	WT_MG132	251
one	WT_MG132	196
one	WT_MG132	44
one	WT_MG132	89
one	WT_MG132	431
one	WT_MG132	315
one	WT_MG132	304
one	WT_MG132	377
one	WT_MG132	608
one	WT_MG132	65
one	WT_MG132	83
one	WT_MG132	224
one	WT_MG132	492
one	WT_MG132	353
one	WT_MG132	118
one	WT_MG132	139
one	WT_MG132	208
one	WT_MG132	109
one	WT_MG132	41
one	WT_MG132	65
one	WT_MG132	52
one	WT_MG132	20
one	WT_MG132	171
one	WT_MG132	198
one	WT_MG132	66
one	WT_MG132	113
one	WT_MG132	299
one	WT_MG132	112
one	WT_MG132	45
one	WT_MG132	151
one	WT_MG132	62
one	WT_MG132	299
one	WT_MG132	197
one	WT_MG132	39
one	WT_MG132	90
one	WT_MG132	1
one	WT_MG132	1
one	WT_MG132	43
one	WT_MG132	208
one	WT_MG132	1
one	WT_MG132	175
one	WT_MG132	208
one	WT_MG132	121
one	WT_MG132	217
one	WT_MG132	265
one	WT_MG132	253
one	WT_MG132	409
one	WT_MG132	174
one	WT_MG132	305
one	WT_MG132	146
one	WT_MG132	269
one	WT_MG132	282
one	WT_MG132	174
one	WT_MG132	191
one	WT_MG132	235
one	WT_MG132	327
one	WT_MG132	223
one	WT_MG132	114
one	WT_MG132	294
one	WT_MG132	217
one	WT_MG132	208
one	WT_MG132	227
one	WT_MG132	73
one	WT_MG132	445
one	WT_MG132	313
one	WT_MG132	128
one	WT_MG132	88
one	WT_MG132	378
one	WT_MG132	133
one	WT_MG132	169
one	WT_MG132	143
two	WT_ACY1215MG132	86
two	WT_ACY1215MG132	46
two	WT_ACY1215MG132	89
two	WT_ACY1215MG132	92
two	WT_ACY1215MG132	115
two	WT_ACY1215MG132	60
two	WT_ACY1215MG132	115
two	WT_ACY1215MG132	127
two	WT_ACY1215MG132	139
two	WT_ACY1215MG132	48
two	WT_ACY1215MG132	1
two	WT_ACY1215MG132	71
two	WT_ACY1215MG132	1
two	WT_ACY1215MG132	114
two	WT_ACY1215MG132	33
two	WT_ACY1215MG132	201
two	WT_ACY1215MG132	42
two	WT_ACY1215MG132	36
two	WT_ACY1215MG132	83
two	WT_ACY1215MG132	1
two	WT_ACY1215MG132	207
two	WT_ACY1215MG132	47
two	WT_ACY1215MG132	69
two	WT_ACY1215MG132	89
two	WT_ACY1215MG132	115
two	WT_ACY1215MG132	60
two	WT_ACY1215MG132	1
two	WT_ACY1215MG132	104
two	WT_ACY1215MG132	292
two	WT_ACY1215MG132	28
two	WT_ACY1215MG132	46
two	WT_ACY1215MG132	90
two	WT_ACY1215MG132	1
two	WT_ACY1215MG132	1
two	WT_ACY1215MG132	1
two	WT_ACY1215MG132	37
two	WT_ACY1215MG132	1
two	WT_ACY1215MG132	44
two	WT_ACY1215MG132	97
two	WT_ACY1215MG132	18
two	WT_ACY1215MG132	23
two	WT_ACY1215MG132	1
two	WT_ACY1215MG132	192
two	WT_ACY1215MG132	13
two	WT_ACY1215MG132	1
two	WT_ACY1215MG132	1
two	WT_ACY1215MG132	1
two	WT_ACY1215MG132	1
two	WT_ACY1215MG132	1
two	WT_ACY1215MG132	1
two	WT_ACY1215MG132	1
two	WT_ACY1215MG132	1
two	WT_ACY1215MG132	38
two	WT_ACY1215MG132	1
two	WT_ACY1215MG132	106
two	WT_ACY1215MG132	1
two	WT_ACY1215MG132	66
two	WT_ACY1215MG132	1
two	WT_ACY1215MG132	1
two	WT_ACY1215MG132	14
two	WT_ACY1215MG132	1
two	WT_ACY1215MG132	1
two	WT_ACY1215MG132	15
two	WT_ACY1215MG132	1
two	WT_ACY1215MG132	1
two	WT_ACY1215MG132	1
two	WT_ACY1215MG132	1
two	WT_ACY1215MG132	70
two	WT_ACY1215MG132	248
two	WT_ACY1215MG132	47
two	WT_ACY1215MG132	96
two	WT_ACY1215MG132	181
two	WT_ACY1215MG132	96
two	WT_ACY1215MG132	76
two	WT_ACY1215MG132	79
two	WT_ACY1215MG132	77
two	WT_ACY1215MG132	159
two	WT_ACY1215MG132	315
two	WT_ACY1215MG132	84
two	WT_ACY1215MG132	144
two	WT_ACY1215MG132	185
two	WT_ACY1215MG132	128
two	WT_ACY1215MG132	94
two	WT_ACY1215MG132	70
two	WT_ACY1215MG132	84
two	WT_ACY1215MG132	211
two	WT_ACY1215MG132	156
two	WT_ACY1215MG132	132
two	WT_ACY1215MG132	149
two	WT_ACY1215MG132	97
two	WT_ACY1215MG132	20
two	WT_ACY1215MG132	95
two	WT_ACY1215MG132	85
two	WT_ACY1215MG132	294
two	WT_ACY1215MG132	214
two	WT_ACY1215MG132	1
two	WT_ACY1215MG132	168
two	WT_ACY1215MG132	46
two	WT_ACY1215MG132	74
two	WT_ACY1215MG132	134
two	WT_ACY1215MG132	90
two	WT_ACY1215MG132	1
two	WT_ACY1215MG132	102
two	WT_ACY1215MG132	1
two	WT_ACY1215MG132	187
two	WT_ACY1215MG132	33
two	WT_ACY1215MG132	70
two	WT_ACY1215MG132	17
two	WT_ACY1215MG132	18
two	WT_ACY1215MG132	93
two	WT_ACY1215MG132	260
two	WT_ACY1215MG132	53
two	WT_ACY1215MG132	110
two	WT_ACY1215MG132	293
two	WT_ACY1215MG132	64
two	WT_ACY1215MG132	126
two	WT_ACY1215MG132	24
two	WT_ACY1215MG132	90
two	WT_ACY1215MG132	71
two	WT_ACY1215MG132	106
two	WT_ACY1215MG132	1
two	WT_ACY1215MG132	1
two	WT_ACY1215MG132	78
two	WT_ACY1215MG132	1
two	WT_ACY1215MG132	62
two	WT_ACY1215MG132	74
two	WT_ACY1215MG132	9
two	WT_ACY1215MG132	1
two	WT_ACY1215MG132	84
two	WT_ACY1215MG132	1
two	WT_ACY1215MG132	54
two	WT_ACY1215MG132	1
two	WT_ACY1215MG132	46
two	WT_ACY1215MG132	20
two	WT_ACY1215MG132	228
two	WT_ACY1215MG132	1
two	WT_ACY1215MG132	1
two	WT_ACY1215MG132	1
two	WT_ACY1215MG132	1
two	WT_ACY1215MG132	45
two	WT_ACY1215MG132	23
two	WT_ACY1215MG132	1
two	WT_ACY1215MG132	121
two	WT_ACY1215MG132	1
two	WT_ACY1215MG132	1
two	WT_ACY1215MG132	1
two	WT_ACY1215MG132	1
two	WT_ACY1215MG132	1
two	WT_ACY1215MG132	1
two	WT_ACY1215MG132	1
two	WT_ACY1215MG132	85
two	WT_ACY1215MG132	229
two	WT_ACY1215MG132	66
two	WT_ACY1215MG132	234
two	WT_ACY1215MG132	54
two	WT_ACY1215MG132	1
two	WT_ACY1215MG132	26
two	WT_ACY1215MG132	151
two	WT_ACY1215MG132	60
two	WT_ACY1215MG132	138
two	WT_ACY1215MG132	169
two	WT_ACY1215MG132	45
two	WT_ACY1215MG132	82
two	WT_ACY1215MG132	106
two	WT_ACY1215MG132	62
two	WT_ACY1215MG132	259
two	WT_ACY1215MG132	1
two	WT_ACY1215MG132	43
two	WT_ACY1215MG132	249
two	WT_ACY1215MG132	51
two	WT_ACY1215MG132	95
two	WT_ACY1215MG132	93
two	WT_ACY1215MG132	143
two	WT_ACY1215MG132	142
two	WT_ACY1215MG132	1
two	WT_ACY1215MG132	139
two	WT_ACY1215MG132	67
two	WT_ACY1215MG132	82
two	WT_ACY1215MG132	104
two	WT_ACY1215MG132	96
two	WT_ACY1215MG132	178
two	WT_ACY1215MG132	78
two	WT_ACY1215MG132	158
two	WT_ACY1215MG132	36
two	WT_ACY1215MG132	210
two	WT_ACY1215MG132	196
two	WT_ACY1215MG132	61
two	WT_ACY1215MG132	92
two	WT_ACY1215MG132	81
two	WT_ACY1215MG132	160
two	WT_ACY1215MG132	143
two	WT_ACY1215MG132	95
two	WT_ACY1215MG132	117
two	WT_ACY1215MG132	117
two	WT_ACY1215MG132	83
two	WT_ACY1215MG132	58
two	WT_ACY1215MG132	107
two	WT_ACY1215MG132	98
two	WT_ACY1215MG132	207
two	WT_ACY1215MG132	93
two	WT_ACY1215MG132	235
two	WT_ACY1215MG132	126
two	WT_ACY1215MG132	124
two	WT_ACY1215MG132	97
two	WT_ACY1215MG132	77
two	WT_ACY1215MG132	1
two	WT_ACY1215MG132	100
two	WT_ACY1215MG132	223
two	WT_ACY1215MG132	68
two	WT_ACY1215MG132	89
two	WT_ACY1215MG132	93
two	WT_ACY1215	1
two	WT_ACY1215	1
two	WT_ACY1215	1
two	WT_ACY1215	1
two	WT_ACY1215	1
two	WT_ACY1215	1
two	WT_ACY1215	1
two	WT_ACY1215	1
two	WT_ACY1215	1
two	WT_ACY1215	1
two	WT_ACY1215	1
two	WT_ACY1215	1
two	WT_ACY1215	1
two	WT_ACY1215	1
two	WT_ACY1215	1
two	WT_ACY1215	1
two	WT_ACY1215	1
two	WT_ACY1215	1
two	WT_ACY1215	1
two	WT_ACY1215	1
two	WT_ACY1215	1
two	WT_ACY1215	1
two	WT_ACY1215	1
two	WT_ACY1215	1
two	WT_ACY1215	1
two	WT_ACY1215	1
two	WT_ACY1215	1
two	WT_ACY1215	1
two	WT_ACY1215	1
two	WT_ACY1215	1
two	WT_ACY1215	1
two	WT_ACY1215	1
two	WT_ACY1215	1
two	WT_ACY1215	1
two	WT_ACY1215	1
two	WT_ACY1215	1
two	WT_ACY1215	1
two	WT_ACY1215	1
two	WT_ACY1215	1
two	WT_ACY1215	1
two	WT_ACY1215	1
two	WT_ACY1215	1
two	WT_ACY1215	1
two	WT_ACY1215	1
two	WT_ACY1215	1
two	WT_ACY1215	1
two	WT_ACY1215	1
two	WT_ACY1215	1
two	WT_ACY1215	1
two	WT_ACY1215	1
two	WT_ACY1215	1
two	WT_ACY1215	1
two	WT_ACY1215	1
two	WT_ACY1215	1
two	WT_ACY1215	1
two	WT_ACY1215	1
two	WT_ACY1215	1
two	WT_ACY1215	1
two	WT_ACY1215	1
two	WT_ACY1215	1
two	WT_ACY1215	1
two	WT_ACY1215	1
two	WT_ACY1215	1
two	WT_ACY1215	1
two	WT_ACY1215	1
two	WT_ACY1215	1
two	WT_ACY1215	1
two	WT_ACY1215	1
two	WT_ACY1215	1
two	WT_ACY1215	1
two	WT_ACY1215	1
two	WT_ACY1215	1
two	WT_ACY1215	1
two	WT_ACY1215	1
two	WT_ACY1215	1
two	WT_ACY1215	1
two	WT_ACY1215	1
two	WT_ACY1215	1
two	WT_ACY1215	1
two	WT_ACY1215	1
two	WT_ACY1215	1
two	WT_ACY1215	1
two	WT_ACY1215	1
two	WT_ACY1215	1
two	WT_ACY1215	1
two	WT_ACY1215	1
two	WT_ACY1215	1
two	WT_ACY1215	1
two	WT_ACY1215	1
two	WT_ACY1215	1
two	WT_ACY1215	1
two	WT_ACY1215	1
two	WT_ACY1215	1
two	WT_ACY1215	1
two	WT_ACY1215	1
two	WT_ACY1215	1
two	WT_ACY1215	1
two	WT_ACY1215	1
two	WT_ACY1215	1
two	WT_ACY1215	1
two	WT_ACY1215	1
two	WT_ACY1215	1
two	WT_ACY1215	1
two	WT_ACY1215	1
two	WT_ACY1215	1
two	WT_ACY1215	1
two	WT_ACY1215	1
two	WT_ACY1215	1
two	WT_ACY1215	1
two	WT_ACY1215	1
two	WT_ACY1215	1
two	WT_ACY1215	1
two	WT_ACY1215	1
two	WT_ACY1215	1
two	WT_ACY1215	1
two	WT_ACY1215	1
two	WT_ACY1215	1
two	WT_ACY1215	1
two	WT_ACY1215	1
two	WT_ACY1215	1
two	WT_ACY1215	1
two	WT_ACY1215	1
two	WT_ACY1215	1
two	WT_ACY1215	1
two	WT_ACY1215	1
two	WT_ACY1215	1
two	WT_ACY1215	1
two	WT_ACY1215	1
two	WT_ACY1215	1
two	WT_ACY1215	1
two	WT_ACY1215	1
two	WT_ACY1215	1
two	WT_ACY1215	1
two	WT_ACY1215	1
two	WT_ACY1215	1
two	WT_ACY1215	1
two	WT_ACY1215	1
two	WT_ACY1215	1
two	WT_ACY1215	1
two	WT_ACY1215	1
two	WT_ACY1215	1
two	WT_ACY1215	1
two	WT_ACY1215	1
two	WT_ACY1215	1
two	WT_ACY1215	1
two	WT_ACY1215	1
two	WT_ACY1215	1
two	WT_ACY1215	1
two	WT_ACY1215	1
two	WT_ACY1215	1
two	WT_ACY1215	1
two	WT_ACY1215	1
two	WT_ACY1215	1
two	WT_ACY1215	1
two	WT_ACY1215	1
two	WT_ACY1215	1
two	WT_ACY1215	1
two	WT_ACY1215	1
two	WT_ACY1215	1
two	WT_ACY1215	1
two	WT_ACY1215	1
two	WT_ACY1215	1
two	WT_ACY1215	1
two	WT_ACY1215	1
two	WT_ACY1215	1
two	WT_ACY1215	1
two	WT_ACY1215	1
two	WT_ACY1215	1
two	WT_ACY1215	1
two	WT_ACY1215	1
two	WT_ACY1215	1
two	WT_ACY1215	1
two	WT_ACY1215	1
two	WT_ACY1215	1
two	WT_ACY1215	1
two	WT_ACY1215	1
two	WT_ACY1215	1
two	WT_ACY1215	1
two	WT_ACY1215	1
two	WT_ACY1215	1
two	WT_ACY1215	1
two	WT_ACY1215	1
two	WT_ACY1215	1
two	WT_ACY1215	1
two	WT_ACY1215	1
two	WT_ACY1215	1
two	WT_ACY1215	1
two	WT_ACY1215	1
two	WT_ACY1215	1
two	WT_ACY1215	1
two	WT_ACY1215	1
two	WT_ACY1215	1
two	WT_ACY1215	1
two	WT_ACY1215	1
two	WT_ACY1215	1
two	WT_ACY1215	1
two	WT_ACY1215	1
two	WT_ACY1215	1
two	WT_ACY1215	1
two	WT_ACY1215	1
two	WT_ACY1215	1
two	WT_ACY1215	1
two	WT_ACY1215	1
two	WT_ACY1215	1
two	WT_ACY1215	1
two	WT_ACY1215	1
two	WT_ACY1215	1
two	WT_ACY1215	1
two	WT_ACY1215	1
two	WT_ACY1215	1
two	WT_ACY1215	1
two	WT_ACY1215	1
two	WT_ACY1215	1
two	WT_ACY1215	1
two	WT_ACY1215	1
two	WT_ACY738MG132	67
two	WT_ACY738MG132	65
two	WT_ACY738MG132	1
two	WT_ACY738MG132	28
two	WT_ACY738MG132	1
two	WT_ACY738MG132	45
two	WT_ACY738MG132	1
two	WT_ACY738MG132	182
[truncated: 992 more rows]

## Sheet: Fig. 2h
Replicate	Sample	Image	Object	Parent Object	Satellite Area	Position x	Position y	Centre x	Centre y	Normalized x	Normalized y	Satellite type	Number of cells	Integrated PCM1 Intensity	Integrated PCM1 Intensity bckgnd sub	Normalized PCM1 Intensity per cell	Normalized PCM1 Intensity rescaled		Rep	Sample	N
one	WT_ACY1215	22	18	1	4	507.5	31	431	23	76.5	8	outer	255	0.410056	0	0	0		one	WT_ACY1215	255
one	WT_ACY1215	22	19	1	14	442	32.2857	431	23	11	9.28571	outer	255	1.80525	0.628638	0.00246525	2		one	WT_ACY1215MG132	293
one	WT_ACY1215	22	20	2	4	976.5	34.5	965	69	11.5	-34.5	outer	255	0.418814	0	0	0		one	WT_ACY738	243
one	WT_ACY1215	21	420	10	39	634.487	913.282	614	905	20.4872	8.28205	outer	255	6.08118	4.90457	0.0192336	19		one	WT_ACY738MG132	231
one	WT_ACY1215	21	421	9	9	247	917	257	891	-10	26	outer	255	1.31066	0.134047	0.000525676	1		one	WT_DMSO	272
one	WT_ACY1215	21	422	9	4	254.5	920.5	257	891	-2.5	29.5	outer	255	0.444648	0	0	0		one	WT_MG132	271
one	WT_ACY1215	21	423	9	7	328	919.714	257	891	71	28.7143	outer	255	0.760067	0	0	0		two	WT_ACY1215	215
one	WT_ACY1215	21	424	8	5	813.6	922.2	811	829	2.6	93.2	outer	255	0.527687	0	0	0		two	WT_ACY1215MG132	211
one	WT_ACY1215	21	425	8	11	841	923.091	811	829	30	94.0909	outer	255	1.44024	0.263627	0.00103383	1		two	WT_ACY738	227
one	WT_ACY1215	21	426	10	15	632.467	927.867	614	905	18.4667	22.8667	outer	255	1.88307	0.706459	0.00277043	3		two	WT_ACY738MG132	164
one	WT_ACY1215	21	427	9	7	259.714	929	257	891	2.71429	38	outer	255	0.798886	0	0	0		two	WT_DMSO	314
one	WT_ACY1215	21	428	10	10	642.8	931	614	905	28.8	26	outer	255	1.51212	0.335512	0.00131573	1		two	WT_MG132	295
one	WT_ACY1215	21	429	10	9	587.889	932.333	614	905	-26.1111	27.3333	outer	255	1.16068	0	0	0
one	WT_ACY1215	21	430	9	5	324.2	942.6	257	891	67.2	51.6	outer	255	0.554513	0	0	0
one	WT_ACY1215	22	1	1	4	428	0.25	431	23	-3	-22.75	outer	255	0.440452	0	0	0
one	WT_ACY1215	22	2	1	6	438	0.5	431	23	7	-22.5	outer	255	0.561212	0	0	0
one	WT_ACY1215	22	3	1	5	417.6	1.2	431	23	-13.4	-21.8	outer	255	0.540398	0	0	0
one	WT_ACY1215	22	4	1	7	512.286	9	431	23	81.2857	-14	outer	255	0.737865	0	0	0
one	WT_ACY1215	22	5	2	12	917.5	8.5	965	69	-47.5	-60.5	outer	255	1.45173	0.275117	0.00107889	1
one	WT_ACY1215	22	6	1	7	489	9.71429	431	23	58	-13.2857	outer	255	0.750652	0	0	0
one	WT_ACY1215	22	7	1	8	483.875	10.875	431	23	52.875	-12.125	outer	255	0.978851	0	0	0
one	WT_ACY1215	22	8	1	7	529.571	11.7143	431	23	98.5714	-11.2857	outer	255	0.698512	0	0	0
one	WT_ACY1215	22	9	1	6	466.5	11	431	23	35.5	-12	outer	255	0.587686	0	0	0
one	WT_ACY1215	22	10	1	5	498.2	13.6	431	23	67.2	-9.4	outer	255	0.518532	0	0	0
one	WT_ACY1215	22	11	1	4	453.5	14.5	431	23	22.5	-8.5	outer	255	0.341604	0	0	0
one	WT_ACY1215	22	12	1	8	476	13.5	431	23	45	-9.5	outer	255	1.08647	0	0	0
one	WT_ACY1215	22	13	1	4	404.5	23.5	431	23	-26.5	0.5	outer	255	0.410864	0	0	0
one	WT_ACY1215	22	14	1	6	444.333	26.5	431	23	13.3333	3.5	outer	255	0.567559	0	0	0
one	WT_ACY1215	22	15	1	17	484.176	27.8824	431	23	53.1765	4.88235	outer	255	2.1863	1.00969	0.00395955	4
one	WT_ACY1215	22	16	2	9	946.667	27.1111	965	69	-18.3333	-41.8889	outer	255	0.986053	0	0	0
one	WT_ACY1215	22	17	1	4	504.5	28.5	431	23	73.5	5.5	outer	255	0.436118	0	0	0
one	WT_ACY1215	21	367	9	5	225.6	872.2	257	891	-31.4	-18.8	outer	255	0.559457	0	0	0
one	WT_ACY1215	21	368	10	4	530.5	871.5	614	905	-83.5	-33.5	outer	255	0.415442	0	0	0
one	WT_ACY1215	21	369	8	4	764.5	871.5	811	829	-46.5	42.5	outer	255	0.379889	0	0	0
one	WT_ACY1215	21	370	9	25	266.96	873.44	257	891	9.96	-17.56	outer	255	3.871	2.69439	0.0105662	11
one	WT_ACY1215	21	371	9	10	279.8	873	257	891	22.8	-18	outer	255	1.36698	0.190368	0.000746543	1
one	WT_ACY1215	21	372	9	4	286.5	873.5	257	891	29.5	-17.5	outer	255	0.457038	0	0	0
one	WT_ACY1215	21	373	10	4	605.5	873.5	614	905	-8.5	-31.5	outer	255	0.44416	0	0	0
one	WT_ACY1215	21	374	9	5	318.8	874.4	257	891	61.8	-16.6	outer	255	0.566217	0	0	0
one	WT_ACY1215	21	375	10	8	599.875	874.125	614	905	-14.125	-30.875	outer	255	0.938964	0	0	0
one	WT_ACY1215	21	376	9	26	253.385	876.154	257	891	-3.61538	-14.8462	outer	255	4.02391	2.8473	0.0111659	11
one	WT_ACY1215	21	377	10	10	542.7	875.6	614	905	-71.3	-29.4	outer	255	1.48757	0.310961	0.00121945	1
one	WT_ACY1215	21	378	10	10	590.2	876	614	905	-23.8	-29	outer	255	1.42647	0.249863	0.000979856	1
one	WT_ACY1215	21	379	10	15	622.4	876.6	614	905	8.4	-28.4	outer	255	2.37145	1.19484	0.00468564	5
one	WT_ACY1215	21	380	10	5	651.8	876.4	614	905	37.8	-28.6	outer	255	0.504967	0	0	0
one	WT_ACY1215	21	381	9	8	331	878.5	257	891	74	-12.5	outer	255	0.918181	0	0	0
one	WT_ACY1215	21	382	8	28	847.429	878.321	811	829	36.4286	49.3214	outer	255	6.73196	5.55535	0.0217857	22
one	WT_ACY1215	21	383	9	9	271.111	879.667	257	891	14.1111	-11.3333	outer	255	1.35286	0.176254	0.000691192	1
one	WT_ACY1215	21	384	10	7	635	878.714	614	905	21	-26.2857	outer	255	0.827161	0	0	0
one	WT_ACY1215	21	385	9	4	240.5	880.5	257	891	-16.5	-10.5	outer	255	0.480781	0	0	0
one	WT_ACY1215	21	386	8	10	795	879.8	811	829	-16	50.8	outer	255	1.16657	0	0	0
one	WT_ACY1215	21	387	9	6	246.333	882.167	257	891	-10.6667	-8.83333	outer	255	0.629099	0	0	0
one	WT_ACY1215	21	388	8	16	861.625	881.25	811	829	50.625	52.25	outer	255	1.9585	0.781884	0.00306621	3
one	WT_ACY1215	21	389	9	13	278.615	882.385	257	891	21.6154	-8.61538	outer	255	1.63178	0.455174	0.00178499	2
one	WT_ACY1215	21	390	9	12	284.25	881.667	257	891	27.25	-9.33333	outer	255	1.43241	0.255799	0.00100313	1
one	WT_ACY1215	21	391	10	5	553.8	881.6	614	905	-60.2	-23.4	outer	255	0.585275	0	0	0
one	WT_ACY1215	21	392	10	12	612.083	882.167	614	905	-1.91667	-22.8333	outer	255	1.8549	0.678291	0.00265996	3
one	WT_ACY1215	21	393	10	4	641.5	881.5	614	905	27.5	-23.5	outer	255	0.479652	0	0	0
one	WT_ACY1215	21	394	10	8	662.875	882.875	614	905	48.875	-22.125	outer	255	0.902632	0	0	0
one	WT_ACY1215	21	395	10	21	637.286	884.714	614	905	23.2857	-20.2857	outer	255	2.60264	1.42603	0.00559227	6
one	WT_ACY1215	21	396	9	4	308.5	886.5	257	891	51.5	-4.5	outer	255	0.433799	0	0	0
one	WT_ACY1215	21	397	9	5	270.4	887.8	257	891	13.4	-3.2	outer	255	0.578912	0	0	0
one	WT_ACY1215	21	398	10	15	607.067	886.6	614	905	-6.93333	-18.4	outer	255	2.1044	0.927791	0.0036384	4
one	WT_ACY1215	21	399	8	20	846.05	887.75	811	829	35.05	58.75	outer	255	3.62066	2.44405	0.00958451	10
one	WT_ACY1215	21	400	10	6	620.5	890	614	905	6.5	-15	outer	255	0.979553	0	0	0
one	WT_ACY1215	21	401	8	4	860.5	888.5	811	829	49.5	59.5	outer	255	0.393851	0	0	0
one	WT_ACY1215	21	402	10	12	603.5	891.5	614	905	-10.5	-13.5	outer	255	1.49487	0.318254	0.00124806	1
one	WT_ACY1215	21	403	9	12	313.25	891.667	257	891	56.25	0.666667	outer	255	2.05274	0.876124	0.00343578	3
one	WT_ACY1215	21	404	10	14	524.714	892.5	614	905	-89.2857	-12.5	outer	255	2.04411	0.867503	0.00340197	3
one	WT_ACY1215	21	405	8	11	850.818	893.182	811	829	39.8182	64.1818	outer	255	1.7872	0.610587	0.00239446	2
one	WT_ACY1215	21	406	9	11	286.909	895.364	257	891	29.9091	4.36364	outer	255	1.39017	0.213562	0.000837499	1
one	WT_ACY1215	21	407	10	10	646	897.2	614	905	32	-7.8	outer	255	1.45292	0.276307	0.00108356	1
one	WT_ACY1215	21	408	9	4	317.5	898.5	257	891	60.5	7.5	outer	255	0.424613	0	0	0
one	WT_ACY1215	21	409	9	20	271.65	900.6	257	891	14.65	9.6	outer	255	3.04424	1.86762	0.00732402	7
one	WT_ACY1215	21	410	10	7	657.714	900	614	905	43.7143	-5	outer	255	0.838117	0	0	0
one	WT_ACY1215	21	411	9	9	285.111	901.333	257	891	28.1111	10.3333	outer	255	1.07495	0	0	0
one	WT_ACY1215	21	412	8	14	837.286	902.714	811	829	26.2857	73.7143	outer	255	2.17742	1.00081	0.00392473	4
one	WT_ACY1215	21	413	9	22	257.636	905.727	257	891	0.636364	14.7273	outer	255	3.81558	2.63897	0.0103489	10
one	WT_ACY1215	21	414	9	4	336.5	906.5	257	891	79.5	15.5	outer	255	0.408377	0	0	0
one	WT_ACY1215	21	415	8	5	862.8	905.6	811	829	51.8	76.6	outer	255	0.529473	0	0	0
one	WT_ACY1215	21	416	9	24	268.75	906.667	257	891	11.75	15.6667	outer	255	3.78621	2.60959	0.0102337	10
one	WT_ACY1215	21	417	9	27	324.556	909.259	257	891	67.5556	18.2593	outer	255	4.0163	2.83969	0.011136	11
one	WT_ACY1215	21	418	9	14	244.5	909.714	257	891	-12.5	18.7143	outer	255	1.64948	0.472874	0.00185441	2
one	WT_ACY1215	21	419	10	11	661.182	910.818	614	905	47.1818	5.81818	outer	255	1.31891	0.142303	0.000558049	1
one	WT_ACY1215	22	111	3	8	1264.62	279.25	1227	287	37.625	-7.75	outer	255	0.840681	0	0	0
one	WT_ACY1215	22	112	3	7	1269	280	1227	287	42	-7	outer	255	0.910445	0	0	0
one	WT_ACY1215	22	113	4	20	572.85	281.55	593	300	-20.15	-18.45	outer	255	2.13352	0.956905	0.00375257	4
one	WT_ACY1215	22	114	4	6	625.5	281	593	300	32.5	-19	outer	255	0.703014	0	0	0
one	WT_ACY1215	22	115	3	7	1213.71	281.857	1227	287	-13.2857	-5.14286	outer	255	0.860594	0	0	0
one	WT_ACY1215	22	116	4	6	565.833	290.167	593	300	-27.1667	-9.83333	outer	255	0.671595	0	0	0
one	WT_ACY1215	22	117	3	10	1240.6	289.8	1227	287	13.6	2.8	outer	255	1.443	0.266389	0.00104466	1
one	WT_ACY1215	22	118	4	37	612.919	290.27	593	300	19.9189	-9.72973	outer	255	5.30892	4.13231	0.0162051	16
one	WT_ACY1215	22	119	3	6	1245.83	293.167	1227	287	18.8333	6.16667	outer	255	0.80058	0	0	0
one	WT_ACY1215	22	120	4	15	579.6	294	593	300	-13.4	-6	outer	255	2.26006	1.08345	0.00424882	4
one	WT_ACY1215	22	121	4	12	621.75	294.333	593	300	28.75	-5.66667	outer	255	1.45803	0.281419	0.0011036	1
one	WT_ACY1215	22	122	4	14	550.286	295.5	593	300	-42.7143	-4.5	outer	255	1.87222	0.69561	0.00272788	3
one	WT_ACY1215	22	123	4	6	574	295.5	593	300	-19	-4.5	outer	255	0.817014	0	0	0
one	WT_ACY1215	22	124	4	4	676.5	297.5	593	300	83.5	-2.5	outer	255	0.387854	0	0	0
one	WT_ACY1215	22	125	3	20	1219.05	299.9	1227	287	-7.95	12.9	outer	255	3.36738	2.19077	0.00859124	9
one	WT_ACY1215	22	126	4	8	550.125	301.125	593	300	-42.875	1.125	outer	255	0.817731	0	0	0
one	WT_ACY1215	22	127	3	5	1243.2	302.6	1227	287	16.2	15.6	outer	255	0.575601	0	0	0
one	WT_ACY1215	22	128	3	6	1231.5	303	1227	287	4.5	16	outer	255	0.605112	0	0	0
one	WT_ACY1215	22	129	4	4	529.5	304.5	593	300	-63.5	4.5	outer	255	0.418921	0	0	0
one	WT_ACY1215	22	130	3	7	1216	305.714	1227	287	-11	18.7143	outer	255	0.912535	0	0	0
one	WT_ACY1215	22	131	3	8	1237.12	305.875	1227	287	10.125	18.875	outer	255	0.948562	0	0	0
one	WT_ACY1215	22	132	4	18	565.5	307.556	593	300	-27.5	7.55556	outer	255	1.85406	0.677452	0.00265667	3
one	WT_ACY1215	22	133	4	4	572.5	309.5	593	300	-20.5	9.5	outer	255	0.464714	0	0	0
one	WT_ACY1215	22	134	3	4	1227	309.25	1227	287	0	22.25	outer	255	0.406928	0	0	0
one	WT_ACY1215	22	135	4	6	558.167	315.167	593	300	-34.8333	15.1667	outer	255	0.654276	0	0	0
one	WT_ACY1215	22	136	4	5	542.4	316.8	593	300	-50.6	16.8	outer	255	0.538293	0	0	0
one	WT_ACY1215	22	137	4	8	569.5	318	593	300	-23.5	18	outer	255	0.911391	0	0	0
one	WT_ACY1215	22	138	4	5	522.2	319.4	593	300	-70.8	19.4	outer	255	0.516258	0	0	0
one	WT_ACY1215	22	139	4	7	577.429	326.286	593	300	-15.5714	26.2857	outer	255	0.722576	0	0	0
one	WT_ACY1215	22	140	4	9	540.333	337.111	593	300	-52.6667	37.1111	outer	255	1.0388	0	0	0
one	WT_ACY1215	22	141	4	9	564	343	593	300	-29	43	outer	255	1.16757	0	0	0
one	WT_ACY1215	22	21	1	13	410.308	37	431	23	-20.6923	14	outer	255	2.16709	0.990475	0.00388422	4
one	WT_ACY1215	22	22	1	14	454.5	38.7143	431	23	23.5	15.7143	outer	255	2.41628	1.23967	0.00486145	5
one	WT_ACY1215	22	23	1	25	486.4	38.96	431	23	55.4	15.96	outer	255	5.76509	4.58848	0.017994	18
one	WT_ACY1215	22	24	1	10	468.5	39.8	431	23	37.5	16.8	outer	255	1.27431	0.0977004	0.000383139	0
one	WT_ACY1215	22	25	1	13	496	40	431	23	65	17	outer	255	1.80714	0.63053	0.00247267	2
one	WT_ACY1215	22	26	1	5	476.2	41.4	431	23	45.2	18.4	outer	255	0.683986	0	0	0
one	WT_ACY1215	22	27	2	4	931.25	41	965	69	-33.75	-28	outer	255	0.437369	0	0	0
one	WT_ACY1215	22	28	1	9	467	45	431	23	36	22	outer	255	1.4504	0.27379	0.00107368	1
one	WT_ACY1215	22	29	2	7	903.714	45	965	69	-61.2857	-24	outer	255	0.852552	0	0	0
one	WT_ACY1215	22	30	1	13	439.385	45.6154	431	23	8.38462	22.6154	outer	255	1.87921	0.702599	0.00275529	3
one	WT_ACY1215	22	31	1	16	426.125	47.4375	431	23	-4.875	24.4375	outer	255	1.80194	0.625327	0.00245226	2
one	WT_ACY1215	22	32	1	24	459.375	47.4583	431	23	28.375	24.4583	outer	255	4.97218	3.79557	0.0148846	15
one	WT_ACY1215	22	33	1	15	432.867	47.4	431	23	1.86667	24.4	outer	255	1.55283	0.376223	0.00147539	1
one	WT_ACY1215	22	34	1	19	453	49.2105	431	23	22	26.2105	outer	255	3.41387	2.23726	0.00877357	9
one	WT_ACY1215	22	35	1	18	464.778	49.6111	431	23	33.7778	26.6111	outer	255	2.88516	1.70855	0.00670019	7
one	WT_ACY1215	22	36	1	18	477.722	53.1111	431	23	46.7222	30.1111	outer	255	3.21906	2.04245	0.0080096	8
one	WT_ACY1215	22	37	1	5	483.2	53.4	431	23	52.2	30.4	outer	255	0.579736	0	0	0
one	WT_ACY1215	22	38	1	5	428.6	59.2	431	23	-2.4	36.2	outer	255	0.546365	0	0	0
one	WT_ACY1215	22	39	2	9	940.667	61.8889	965	69	-24.3333	-7.11111	outer	255	1.05429	0	0	0
one	WT_ACY1215	22	40	2	4	950.5	62.5	965	69	-14.5	-6.5	outer	255	0.390326	0	0	0
one	WT_ACY1215	22	41	1	16	464	66.5	431	23	33	43.5	outer	255	1.86917	0.692558	0.00271591	3
one	WT_ACY1215	22	42	1	5	481.4	67.8	431	23	50.4	44.8	outer	255	0.532097	0	0	0
one	WT_ACY1215	22	43	2	14	950.857	72.5714	965	69	-14.1429	3.57143	outer	255	1.56338	0.386767	0.00151673	2
one	WT_ACY1215	22	44	2	7	945	73.7143	965	69	-20	4.71429	outer	255	0.759792	0	0	0
one	WT_ACY1215	22	45	2	4	905.5	75.5	965	69	-59.5	6.5	outer	255	0.42327	0	0	0
one	WT_ACY1215	22	46	2	12	935.75	78.4167	965	69	-29.25	9.41667	outer	255	1.63665	0.460041	0.00180408	2
one	WT_ACY1215	22	47	2	13	948.538	79.3846	965	69	-16.4615	10.3846	outer	255	1.55003	0.373416	0.00146438	1
one	WT_ACY1215	22	48	2	8	929.125	86.875	965	69	-35.875	17.875	outer	255	0.964889	0	0	0
one	WT_ACY1215	22	49	2	13	952.846	90.2308	965	69	-12.1538	21.2308	outer	255	1.84926	0.672645	0.00263782	3
one	WT_ACY1215	22	50	2	11	966.364	92.5455	965	69	1.36364	23.5455	outer	255	1.18834	0.0117311	4.60044e-05	0
one	WT_ACY1215	22	51	2	8	952.125	98.875	965	69	-12.875	29.875	outer	255	0.892912	0	0	0
one	WT_ACY1215	22	52	2	8	923	100.5	965	69	-42	31.5	outer	255	0.899428	0	0	0
one	WT_ACY1215	22	53	1	10	379.5	103.2	431	23	-51.5	80.2	outer	255	1.12642	0	0	0
one	WT_ACY1215	22	54	2	4	968	102.75	965	69	3	33.75	outer	255	0.421363	0	0	0
one	WT_ACY1215	22	55	2	8	1024.88	108.875	965	69	59.875	39.875	outer	255	0.836057	0	0	0
one	WT_ACY1215	22	56	2	6	939	109.5	965	69	-26	40.5	outer	255	0.663508	0	0	0
one	WT_ACY1215	22	57	2	10	922.2	111.5	965	69	-42.8	42.5	outer	255	1.14434	0	0	0
one	WT_ACY1215	22	58	2	11	954.818	126.182	965	69	-10.1818	57.1818	outer	255	1.60601	0.429401	0.00168393	2
one	WT_ACY1215	22	59	2	20	975.95	128.45	965	69	10.95	59.45	outer	255	2.43969	1.26308	0.00495325	5
one	WT_ACY1215	22	60	3	4	1198.25	191.75	1227	287	-28.75	-95.25	outer	255	0.300267	0	0	0
one	WT_ACY1215	22	61	3	6	1211	195.5	1227	287	-16	-91.5	outer	255	0.581933	0	0	0
one	WT_ACY1215	22	62	3	13	1232.15	198.769	1227	287	5.15385	-88.2308	outer	255	1.64974	0.473133	0.00185543	2
one	WT_ACY1215	22	63	3	6	1223.5	199	1227	287	-3.5	-88	outer	255	0.697734	0	0	0
one	WT_ACY1215	22	64	3	12	1273.42	204.167	1227	287	46.4167	-82.8333	outer	255	1.34313	0.166519	0.000653014	1
one	WT_ACY1215	22	65	3	7	1251	206.286	1227	287	24	-80.7143	outer	255	0.820417	0	0	0
one	WT_ACY1215	22	66	3	6	1287.67	208.333	1227	287	60.6667	-78.6667	outer	255	0.479637	0	0	0
one	WT_ACY1215	22	67	3	4	1223.5	212.5	1227	287	-3.5	-74.5	outer	255	0.431113	0	0	0
one	WT_ACY1215	22	68	3	6	1242.83	213	1227	287	15.8333	-74	outer	255	0.851865	0	0	0
one	WT_ACY1215	22	69	3	9	1259.33	213.111	1227	287	32.3333	-73.8889	outer	255	1.0858	0	0	0
one	WT_ACY1215	22	70	3	16	1241	217.5	1227	287	14	-69.5	outer	255	2.251	1.07438	0.00421327	4
one	WT_ACY1215	22	71	3	5	1254.6	221.2	1227	287	27.6	-65.8	outer	255	0.581186	0	0	0
one	WT_ACY1215	22	72	3	6	1236.83	222.167	1227	287	9.83333	-64.8333	outer	255	0.818784	0	0	0
one	WT_ACY1215	22	73	3	8	1237	226.5	1227	287	10	-60.5	outer	255	1.16594	0	0	0
one	WT_ACY1215	22	74	3	7	1276.29	227	1227	287	49.2857	-60	outer	255	0.770764	0	0	0
one	WT_ACY1215	22	75	3	12	1266.83	228.417	1227	287	39.8333	-58.5833	outer	255	1.55209	0.375476	0.00147245	1
one	WT_ACY1215	22	76	3	7	1217	233.286	1227	287	-10	-53.7143	outer	255	0.827985	0	0	0
one	WT_ACY1215	22	77	3	9	1236.11	233.333	1227	287	9.11111	-53.6667	outer	255	1.24955	0.072935	0.00028602	0
one	WT_ACY1215	22	78	3	5	1272.2	235.6	1227	287	45.2	-51.4	outer	255	0.51664	0	0	0
one	WT_ACY1215	22	79	3	15	1199.13	237.8	1227	287	-27.8667	-49.2	outer	255	1.76445	0.587835	0.00230524	2
one	WT_ACY1215	22	80	3	9	1250.89	238.222	1227	287	23.8889	-48.7778	outer	255	1.17035	0	0	0
one	WT_ACY1215	22	81	3	9	1280.33	238.111	1227	287	53.3333	-48.8889	outer	255	1.17253	0	0	0
one	WT_ACY1215	22	82	3	6	1236.83	238.833	1227	287	9.83333	-48.1667	outer	255	0.66511	0	0	0
one	WT_ACY1215	22	83	3	6	1258	241.5	1227	287	31	-45.5	outer	255	0.617731	0	0	0
one	WT_ACY1215	22	84	3	4	1194.5	242.5	1227	287	-32.5	-44.5	outer	255	0.452018	0	0	0
one	WT_ACY1215	22	85	3	4	1263.75	243	1227	287	36.75	-44	outer	255	0.457542	0	0	0
one	WT_ACY1215	22	86	3	4	1232.5	244.5	1227	287	5.5	-42.5	outer	255	0.433265	0	0	0
one	WT_ACY1215	22	87	3	4	1240.5	246.5	1227	287	13.5	-40.5	outer	255	0.438361	0	0	0
one	WT_ACY1215	22	88	3	8	1272.12	245.875	1227	287	45.125	-41.125	outer	255	0.828946	0	0	0
one	WT_ACY1215	22	89	3	7	1200	248.714	1227	287	-27	-38.2857	outer	255	0.774563	0	0	0
one	WT_ACY1215	22	90	3	11	1220.27	251.727	1227	287	-6.72727	-35.2727	outer	255	1.85753	0.680916	0.00267026	3
one	WT_ACY1215	22	91	3	4	1289.5	250.5	1227	287	62.5	-36.5	outer	255	0.403754	0	0	0
one	WT_ACY1215	22	92	3	10	1229.8	252	1227	287	2.8	-35	outer	255	1.32796	0.151351	0.000593534	1
one	WT_ACY1215	22	93	4	8	656.875	253.125	593	300	63.875	-46.875	outer	255	0.951324	0	0	0
one	WT_ACY1215	22	94	3	11	1212.82	255.273	1227	287	-14.1818	-31.7273	outer	255	1.43404	0.257432	0.00100954	1
one	WT_ACY1215	22	95	4	9	565.667	256.111	593	300	-27.3333	-43.8889	outer	255	0.992355	0	0	0
one	WT_ACY1215	22	96	3	4	1173.5	256.5	1227	287	-53.5	-30.5	outer	255	0.405951	0	0	0
one	WT_ACY1215	22	97	3	4	1242.5	255.5	1227	287	15.5	-31.5	outer	255	0.369146	0	0	0
one	WT_ACY1215	22	98	3	5	1186.6	258.8	1227	287	-40.4	-28.2	outer	255	0.56347	0	0	0
one	WT_ACY1215	22	99	4	8	606.5	263	593	300	13.5	-37	outer	255	0.938338	0	0	0
one	WT_ACY1215	22	100	3	8	1258.12	263.125	1227	287	31.125	-23.875	outer	255	1.03351	0	0	0
one	WT_ACY1215	22	101	3	4	1318.5	264.5	1227	287	91.5	-22.5	outer	255	0.34818	0	0	0
one	WT_ACY1215	22	102	4	4	637.5	266.5	593	300	44.5	-33.5	outer	255	0.443885	0	0	0
one	WT_ACY1215	22	103	4	6	572.5	271	593	300	-20.5	-29	outer	255	0.691844	0	0	0
one	WT_ACY1215	22	104	3	5	1226.4	271.8	1227	287	-0.6	-15.2	outer	255	0.627741	0	0	0
one	WT_ACY1215	22	105	3	7	1240	270.714	1227	287	13	-16.2857	outer	255	0.772335	0	0	0
one	WT_ACY1215	22	106	3	8	1179.88	274.875	1227	287	-47.125	-12.125	outer	255	0.873762	0	0	0
one	WT_ACY1215	22	107	4	6	588.167	277.167	593	300	-4.83333	-22.8333	outer	255	0.63357	0	0	0
one	WT_ACY1215	22	108	4	14	619.357	276.429	593	300	26.3571	-23.5714	outer	255	1.57359	0.396976	0.00155677	2
one	WT_ACY1215	22	109	3	9	1247	278	1227	287	20	-9	outer	255	1.13367	0	0	0
one	WT_ACY1215	22	110	4	6	546	279.5	593	300	-47	-20.5	outer	255	0.585412	0	0	0
one	WT_ACY1215	21	298	10	14	588.5	826.286	614	905	-25.5	-78.7143	outer	255	2.08048	0.903865	0.00354457	4
one	WT_ACY1215	21	299	8	4	859.5	825.5	811	829	48.5	-3.5	outer	255	0.398047	0	0	0
one	WT_ACY1215	21	300	9	28	280.393	825.571	257	891	23.3929	-65.4286	outer	255	3.44123	2.26462	0.00888086	9
one	WT_ACY1215	21	301	8	6	824.5	827.5	811	829	13.5	-1.5	outer	255	0.67042	0	0	0
one	WT_ACY1215	21	302	9	14	224.5	828.5	257	891	-32.5	-62.5	outer	255	1.64953	0.47292	0.00185459	2
one	WT_ACY1215	21	303	9	9	207.333	830.111	257	891	-49.6667	-60.8889	outer	255	1.14653	0	0	0
one	WT_ACY1215	21	304	9	14	232.286	829.5	257	891	-24.7143	-61.5	outer	255	2.06189	0.88528	0.00347168	3
one	WT_ACY1215	21	305	9	8	238	829.5	257	891	-19	-61.5	outer	255	0.923461	0	0	0
one	WT_ACY1215	21	306	10	8	567.875	830.875	614	905	-46.125	-74.125	outer	255	0.968566	0	0	0
one	WT_ACY1215	21	307	8	5	856.6	832.2	811	829	45.6	3.2	outer	255	0.526726	0	0	0
one	WT_ACY1215	21	308	8	8	836.875	831.875	811	829	25.875	2.875	outer	255	0.912001	0	0	0
one	WT_ACY1215	21	309	8	9	846	832	811	829	35	3	outer	255	1.47247	0.295854	0.00116021	1
one	WT_ACY1215	21	310	9	13	268.308	833	257	891	11.3077	-58	outer	255	1.47709	0.300478	0.00117834	1
one	WT_ACY1215	21	311	10	6	589.5	833	614	905	-24.5	-72	outer	255	0.638712	0	0	0
one	WT_ACY1215	21	312	9	4	306.5	834.5	257	891	49.5	-56.5	outer	255	0.390066	0	0	0
one	WT_ACY1215	21	313	9	4	218.5	836.5	257	891	-38.5	-54.5	outer	255	0.487251	0	0	0
one	WT_ACY1215	21	314	9	10	250.8	836	257	891	-6.2	-55	outer	255	1.20211	0.0254948	9.99794e-05	0
one	WT_ACY1215	21	315	8	10	825	837.2	811	829	14	8.2	outer	255	1.76211	0.585501	0.00229608	2
one	WT_ACY1215	21	316	9	4	231.5	837.5	257	891	-25.5	-53.5	outer	255	0.385687	0	0	0
one	WT_ACY1215	21	317	9	12	239.75	838.667	257	891	-17.25	-52.3333	outer	255	1.57223	0.395618	0.00155144	2
one	WT_ACY1215	21	318	9	5	282	839	257	891	25	-52	outer	255	0.548028	0	0	0
one	WT_ACY1215	21	319	9	9	296	839	257	891	39	-52	outer	255	1.17386	0	0	0
one	WT_ACY1215	21	320	9	14	222.5	840.714	257	891	-34.5	-50.2857	outer	255	1.87453	0.697914	0.00273692	3
one	WT_ACY1215	21	321	9	25	258.72	840.88	257	891	1.72	-50.12	outer	255	3.80378	2.62717	0.0103026	10
one	WT_ACY1215	21	322	9	10	286.2	843	257	891	29.2	-48	outer	255	1.20795	0.031339	0.000122898	0
one	WT_ACY1215	21	323	8	9	793	843	811	829	-18	14	outer	255	1.27984	0.103224	0.000404801	0
one	WT_ACY1215	21	324	8	15	811.067	843.267	811	829	0.0666667	14.2667	outer	255	2.14609	0.969479	0.00380188	4
one	WT_ACY1215	21	325	9	4	256	846.25	257	891	-1	-44.75	outer	255	0.501457	0	0	0
one	WT_ACY1215	21	326	10	14	594.5	846	614	905	-19.5	-59	outer	255	1.6285	0.451893	0.00177213	2
one	WT_ACY1215	21	327	10	4	552.5	846.5	614	905	-61.5	-58.5	outer	255	0.408118	0	0	0
one	WT_ACY1215	21	328	8	13	844.385	848.385	811	829	33.3846	19.3846	outer	255	1.73423	0.557623	0.00218676	2
one	WT_ACY1215	21	329	8	4	878.5	848.5	811	829	67.5	19.5	outer	255	0.446525	0	0	0
one	WT_ACY1215	21	330	9	4	217.5	849.5	257	891	-39.5	-41.5	outer	255	0.405127	0	0	0
one	WT_ACY1215	21	331	9	4	263.5	849.5	257	891	6.5	-41.5	outer	255	0.48394	0	0	0
one	WT_ACY1215	21	332	9	7	270.286	849.429	257	891	13.2857	-41.5714	outer	255	0.816144	0	0	0
one	WT_ACY1215	21	333	9	14	292.714	850.5	257	891	35.7143	-40.5	outer	255	1.63473	0.458119	0.00179654	2
one	WT_ACY1215	21	334	8	6	808	851.5	811	829	-3	22.5	outer	255	0.693904	0	0	0
one	WT_ACY1215	21	335	8	21	830.238	853.286	811	829	19.2381	24.2857	outer	255	3.01141	1.8348	0.0071953	7
one	WT_ACY1215	21	336	10	17	610.941	853.353	614	905	-3.05882	-51.6471	outer	255	2.18273	1.00612	0.00394555	4
one	WT_ACY1215	21	337	9	16	306.75	855.625	257	891	49.75	-35.375	outer	255	1.87733	0.700722	0.00274793	3
one	WT_ACY1215	21	338	8	10	789	856.2	811	829	-22	27.2	outer	255	1.24483	0.06822	0.00026753	0
one	WT_ACY1215	21	339	8	9	818.333	856.111	811	829	7.33333	27.1111	outer	255	0.933333	0	0	0
one	WT_ACY1215	21	340	9	20	245.1	856.85	257	891	-11.9	-34.15	outer	255	4.08373	2.90712	0.0114005	11
one	WT_ACY1215	21	341	9	9	273.667	857.111	257	891	16.6667	-33.8889	outer	255	1.15996	0	0	0
one	WT_ACY1215	21	342	9	4	300.5	858.5	257	891	43.5	-32.5	outer	255	0.501411	0	0	0
one	WT_ACY1215	21	343	10	4	552.5	857.5	614	905	-61.5	-47.5	outer	255	0.444648	0	0	0
one	WT_ACY1215	21	344	10	13	607.846	858.231	614	905	-6.15385	-46.7692	outer	255	1.50384	0.327227	0.00128324	1
one	WT_ACY1215	21	345	9	21	264.619	858.905	257	891	7.61905	-32.0952	outer	255	3.65779	2.48117	0.0097301	10
one	WT_ACY1215	21	346	10	5	592.6	858.2	614	905	-21.4	-46.8	outer	255	0.550698	0	0	0
one	WT_ACY1215	21	347	10	8	628.875	860.125	614	905	14.875	-44.875	outer	255	1.03362	0	0	0
one	WT_ACY1215	21	348	9	9	347	862	257	891	90	-29	outer	255	1.32459	0.147979	0.000580309	1
one	WT_ACY1215	21	349	10	4	544.5	862.5	614	905	-69.5	-42.5	outer	255	0.533394	0	0	0
one	WT_ACY1215	21	350	10	9	619.333	861.889	614	905	5.33333	-43.1111	outer	255	1.11934	0	0	0
one	WT_ACY1215	21	351	9	10	253.8	863	257	891	-3.2	-28	outer	255	1.73881	0.5622	0.00220471	2
one	WT_ACY1215	21	352	9	7	320.714	863	257	891	63.7143	-28	outer	255	0.759594	0	0	0
one	WT_ACY1215	21	353	10	10	569	862.5	614	905	-45	-42.5	outer	255	1.27327	0.0966628	0.00037907	0
one	WT_ACY1215	21	354	9	8	229.5	863.5	257	891	-27.5	-27.5	outer	255	1.04959	0	0	0
one	WT_ACY1215	21	355	9	16	248.5	863.875	257	891	-8.5	-27.125	outer	255	3.49674	2.32013	0.00909855	9
one	WT_ACY1215	21	356	9	5	289.4	863.2	257	891	32.4	-27.8	outer	255	0.52314	0	0	0
one	WT_ACY1215	21	357	8	8	817.875	865.125	811	829	6.875	36.125	outer	255	0.97438	0	0	0
one	WT_ACY1215	21	358	10	11	583.182	866.455	614	905	-30.8182	-38.5455	outer	255	1.32413	0.147521	0.000578514	1
one	WT_ACY1215	21	359	10	4	625.5	868.5	614	905	11.5	-36.5	outer	255	0.41735	0	0	0
one	WT_ACY1215	21	360	8	14	807.286	867.5	811	829	-3.71429	38.5	outer	255	2.21549	1.03888	0.00407403	4
one	WT_ACY1215	21	361	10	4	590.5	868.5	614	905	-23.5	-36.5	outer	255	0.477989	0	0	0
one	WT_ACY1215	21	362	9	6	284	869.5	257	891	27	-21.5	outer	255	0.67982	0	0	0
one	WT_ACY1215	21	363	10	14	594.5	870.286	614	905	-19.5	-34.7143	outer	255	1.89638	0.719765	0.00282261	3
one	WT_ACY1215	21	364	8	15	800.2	870.4	811	829	-10.8	41.4	outer	255	1.90108	0.724465	0.00284104	3
one	WT_ACY1215	21	365	9	7	244	871.286	257	891	-13	-19.7143	outer	255	0.747951	0	0	0
one	WT_ACY1215	21	366	9	14	307.5	870.714	257	891	50.5	-20.2857	outer	255	2.08841	0.9118	0.00357569	4
one	WT_ACY1215	22	301	10	7	1120.71	615	1150	676	-29.2857	-61	outer	255	0.727337	0	0	0
one	WT_ACY1215	22	302	8	5	899	616	956	612	-57	4	outer	255	0.540414	0	0	0
one	WT_ACY1215	22	303	9	4	421.5	616.5	400	620	21.5	-3.5	outer	255	0.403098	0	0	0
one	WT_ACY1215	22	304	9	23	375.652	619.435	400	620	-24.3478	-0.565217	outer	255	2.85589	1.67928	0.00658542	7
one	WT_ACY1215	22	305	9	5	305.2	621.4	400	620	-94.8	1.4	outer	255	0.482429	0	0	0
one	WT_ACY1215	22	306	8	8	916.125	621.125	956	612	-39.875	9.125	outer	255	0.941955	0	0	0
one	WT_ACY1215	22	307	8	11	899.364	623.091	956	612	-56.6364	11.0909	outer	255	1.4582	0.281587	0.00110426	1
one	WT_ACY1215	22	308	8	4	922.5	622.5	956	612	-33.5	10.5	outer	255	0.432563	0	0	0
one	WT_ACY1215	22	309	10	13	1131.15	624.538	1150	676	-18.8462	-51.4615	outer	255	2.28844	1.11183	0.00436012	4
one	WT_ACY1215	22	310	9	6	476.833	625.833	400	620	76.8333	5.83333	outer	255	0.631693	0	0	0
one	WT_ACY1215	22	311	10	4	1130.5	632.5	1150	676	-19.5	-43.5	outer	255	0.448463	0	0	0
one	WT_ACY1215	22	312	8	4	943.5	633.5	956	612	-12.5	21.5	outer	255	0.429618	0	0	0
one	WT_ACY1215	22	313	8	9	961.667	636.889	956	612	5.66667	24.8889	outer	255	0.937438	0	0	0
one	WT_ACY1215	22	314	10	10	1128.2	637	1150	676	-21.8	-39	outer	255	1.64295	0.466343	0.0018288	2
one	WT_ACY1215	22	315	10	6	1149	639.5	1150	676	-1	-36.5	outer	255	0.555566	0	0	0
one	WT_ACY1215	22	316	10	4	1101.75	644	1150	676	-48.25	-32	outer	255	0.462379	0	0	0
one	WT_ACY1215	22	317	10	12	1145.25	642.583	1150	676	-4.75	-33.4167	outer	255	1.38598	0.209366	0.000821043	1
one	WT_ACY1215	22	318	9	6	372.833	647.167	400	620	-27.1667	27.1667	outer	255	0.663996	0	0	0
one	WT_ACY1215	22	319	10	9	1148	649	1150	676	-2	-27	outer	255	1.03062	0	0	0
one	WT_ACY1215	22	320	10	16	1128.19	650.812	1150	676	-21.8125	-25.1875	outer	255	2.43752	1.26091	0.00494475	5
one	WT_ACY1215	22	321	10	12	1137.5	652.5	1150	676	-12.5	-23.5	outer	255	1.34743	0.170822	0.000669889	1
one	WT_ACY1215	22	322	10	25	1149.44	657.28	1150	676	-0.56	-18.72	outer	255	4.0341	2.85749	0.0112059	11
one	WT_ACY1215	22	323	10	7	1156	658.714	1150	676	6	-17.2857	outer	255	0.798734	0	0	0
one	WT_ACY1215	22	324	10	7	1115.71	668	1150	676	-34.2857	-8	outer	255	0.780636	0	0	0
one	WT_ACY1215	22	325	10	8	1108.12	671.125	1150	676	-41.875	-4.875	outer	255	0.88661	0	0	0
one	WT_ACY1215	22	326	10	6	1166.83	672.167	1150	676	16.8333	-3.83333	outer	255	0.694011	0	0	0
one	WT_ACY1215	22	327	10	11	1126.64	675.091	1150	676	-23.3636	-0.909091	outer	255	1.37653	0.199921	0.000784003	1
one	WT_ACY1215	22	328	10	9	1128.67	681.111	1150	676	-21.3333	5.11111	outer	255	1.14495	0	0	0
one	WT_ACY1215	22	329	10	17	1134.12	681.412	1150	676	-15.8824	5.41176	outer	255	1.99611	0.819498	0.00321372	3
one	WT_ACY1215	22	330	10	8	1122.12	682.875	1150	676	-27.875	6.875	outer	255	0.930877	0	0	0
one	WT_ACY1215	22	331	10	16	1163	687.5	1150	676	13	11.5	outer	255	1.78116	0.604544	0.00237076	2
one	WT_ACY1215	22	332	10	9	1126.89	688.333	1150	676	-23.1111	12.3333	outer	255	0.982925	0	0	0
one	WT_ACY1215	22	333	10	7	1140	690.714	1150	676	-10	14.7143	outer	255	0.82237	0	0	0
one	WT_ACY1215	22	334	10	14	1132.71	696.5	1150	676	-17.2857	20.5	outer	255	1.67842	0.501805	0.00196786	2
one	WT_ACY1215	22	335	10	4	1153.5	702.5	1150	676	3.5	26.5	outer	255	0.419333	0	0	0
one	WT_ACY1215	22	336	10	4	1231.5	704.5	1150	676	81.5	28.5	outer	255	0.402823	0	0	0
one	WT_ACY1215	22	337	10	13	1133.62	706.615	1150	676	-16.3846	30.6154	outer	255	1.59544	0.418827	0.00164246	2
one	WT_ACY1215	22	338	10	19	1108.21	710.632	1150	676	-41.7895	34.6316	outer	255	3.15024	1.97363	0.00773972	8
one	WT_ACY1215	22	339	10	10	1121.8	712	1150	676	-28.2	36	outer	255	1.04968	0	0	0
one	WT_ACY1215	22	340	10	11	1131.55	715.636	1150	676	-18.4545	39.6364	outer	255	1.14253	0	0	0
one	WT_ACY1215	22	341	10	7	1087.71	722	1150	676	-62.2857	46	outer	255	0.732326	0	0	0
one	WT_ACY1215	22	342	10	9	1175	734	1150	676	25	58	outer	255	1.34148	0.164871	0.000646552	1
one	WT_ACY1215	22	343	10	4	1208.5	733.5	1150	676	58.5	57.5	outer	255	0.407858	0	0	0
one	WT_ACY1215	22	344	11	6	845.5	762	826	844	19.5	-82	outer	255	0.574197	0	0	0
one	WT_ACY1215	22	345	10	4	1128.5	763.5	1150	676	-21.5	87.5	outer	255	0.425162	0	0	0
one	WT_ACY1215	22	346	11	4	828.5	771.5	826	844	2.5	-72.5	outer	255	0.371298	0	0	0
one	WT_ACY1215	22	347	11	6	837	772.5	826	844	11	-71.5	outer	255	0.701854	0	0	0
one	WT_ACY1215	22	348	11	4	790	773.25	826	844	-36	-70.75	outer	255	0.421241	0	0	0
one	WT_ACY1215	22	349	11	5	882.6	776.2	826	844	56.6	-67.8	outer	255	0.528405	0	0	0
one	WT_ACY1215	22	350	11	5	870.4	778.2	826	844	44.4	-65.8	outer	255	0.586267	0	0	0
one	WT_ACY1215	22	351	11	6	819.167	779.167	826	844	-6.83333	-64.8333	outer	255	0.676814	0	0	0
one	WT_ACY1215	22	352	11	14	856.5	781.286	826	844	30.5	-62.7143	outer	255	1.68138	0.504765	0.00197947	2
one	WT_ACY1215	22	353	11	4	841.75	785	826	844	15.75	-59	outer	255	0.459419	0	0	0
one	WT_ACY1215	22	354	11	16	852.75	785.375	826	844	26.75	-58.625	outer	255	2.52407	1.34746	0.00528416	5
one	WT_ACY1215	22	355	11	4	868.5	786	826	844	42.5	-58	outer	255	0.553765	0	0	0
one	WT_ACY1215	22	356	11	4	901.5	790.5	826	844	75.5	-53.5	outer	255	0.457664	0	0	0
one	WT_ACY1215	22	357	11	10	906.8	790	826	844	80.8	-54	outer	255	1.3192	0.142592	0.000559186	1
one	WT_ACY1215	22	358	11	4	812.5	790.5	826	844	-13.5	-53.5	outer	255	0.406775	0	0	0
one	WT_ACY1215	22	359	11	16	888.25	790.5	826	844	62.25	-53.5	outer	255	1.79567	0.619055	0.00242767	2
one	WT_ACY1215	22	360	11	11	837.727	791.818	826	844	11.7273	-52.1818	outer	255	1.40774	0.231125	0.000906374	1
one	WT_ACY1215	22	361	11	13	859.385	792.615	826	844	33.3846	-51.3846	outer	255	1.73471	0.558096	0.00218861	2
one	WT_ACY1215	22	362	11	8	878.125	792.875	826	844	52.125	-51.125	outer	255	0.954345	0	0	0
one	WT_ACY1215	22	363	11	17	847.882	793.647	826	844	21.8824	-50.3529	outer	255	2.38997	1.21336	0.00475829	5
one	WT_ACY1215	22	364	11	14	893.5	795.286	826	844	67.5	-48.7143	outer	255	1.93481	0.758202	0.00297334	3
one	WT_ACY1215	22	365	11	14	867.714	797.143	826	844	41.7143	-46.8571	outer	255	2.3653	1.18869	0.00466153	5
one	WT_ACY1215	22	366	11	4	779.5	797.5	826	844	-46.5	-46.5	outer	255	0.392645	0	0	0
one	WT_ACY1215	22	367	11	8	844.125	802.125	826	844	18.125	-41.875	outer	255	0.954177	0	0	0
one	WT_ACY1215	22	368	11	7	838.714	803	826	844	12.7143	-41	outer	255	0.755612	0	0	0
one	WT_ACY1215	22	369	11	4	879.5	803.5	826	844	53.5	-40.5	outer	255	0.516457	0	0	0
one	WT_ACY1215	22	370	11	8	883.875	803.75	826	844	57.875	-40.25	outer	255	0.828061	0	0	0
one	WT_ACY1215	22	371	11	16	851	804.5	826	844	25	-39.5	outer	255	2.25179	1.07518	0.00421638	4
one	WT_ACY1215	22	372	11	44	859.727	803.636	826	844	33.7273	-40.3636	outer	255	8.43462	7.25801	0.0284628	28
one	WT_ACY1215	22	373	11	4	885.5	808.5	826	844	59.5	-35.5	outer	255	0.520729	0	0	0
one	WT_ACY1215	22	374	11	8	874.875	809.25	826	844	48.875	-34.75	outer	255	1.08939	0	0	0
one	WT_ACY1215	22	375	11	4	913.5	811.5	826	844	87.5	-32.5	outer	255	0.450111	0	0	0
one	WT_ACY1215	22	376	11	8	865.5	815	826	844	39.5	-29	outer	255	1.01294	0	0	0
one	WT_ACY1215	22	377	11	8	872.875	815.125	826	844	46.875	-28.875	outer	255	1.22594	0.0493293	0.000193448	0
one	WT_ACY1215	22	378	11	9	880	817	826	844	54	-27	outer	255	1.12992	0	0	0
one	WT_ACY1215	22	379	11	23	894.13	818.13	826	844	68.1304	-25.8696	outer	255	3.43967	2.26306	0.00887475	9
one	WT_ACY1215	22	380	11	11	839.182	817.818	826	844	13.1818	-26.1818	outer	255	1.31083	0.134215	0.000526335	1
one	WT_ACY1215	22	381	11	10	869.8	819.5	826	844	43.8	-24.5	outer	255	1.38172	0.205109	0.000804348	1
one	WT_ACY1215	22	382	11	4	817.5	819.5	826	844	-8.5	-24.5	outer	255	0.453986	0	0	0
one	WT_ACY1215	22	383	11	10	849	819.8	826	844	23	-24.2	outer	255	1.24324	0.0666331	0.000261306	0
one	WT_ACY1215	22	384	11	4	834.5	824.5	826	844	8.5	-19.5	outer	255	0.410071	0	0	0
one	WT_ACY1215	22	385	11	7	861	826	826	844	35	-18	outer	255	0.778042	0	0	0
one	WT_ACY1215	22	386	11	12	829.167	826.917	826	844	3.16667	-17.0833	outer	255	1.78007	0.603461	0.00236651	2
one	WT_ACY1215	22	387	11	7	841.714	826.429	826	844	15.7143	-17.5714	outer	255	0.66302	0	0	0
one	WT_ACY1215	22	388	11	5	886.2	826.6	826	844	60.2	-17.4	outer	255	0.626246	0	0	0
one	WT_ACY1215	22	389	11	5	817.4	830.8	826	844	-8.6	-13.2	outer	255	0.580499	0	0	0
one	WT_ACY1215	22	390	11	6	899	833.5	826	844	73	-10.5	outer	255	0.580941	0	0	0
one	WT_ACY1215	22	391	11	16	841.562	835.875	826	844	15.5625	-8.125	outer	255	1.96921	0.792596	0.00310822	3
one	WT_ACY1215	22	392	12	8	180.625	838.75	255	887	-74.375	-48.25	outer	255	0.875288	0	0	0
one	WT_ACY1215	22	393	11	14	856.786	839.357	826	844	30.7857	-4.64286	outer	255	1.7415	0.564886	0.00221524	2
one	WT_ACY1215	22	394	11	4	801.5	842.5	826	844	-24.5	-1.5	outer	255	0.456428	0	0	0
one	WT_ACY1215	22	395	11	10	846	843.2	826	844	20	-0.8	outer	255	1.5071	0.330492	0.00129605	1
one	WT_ACY1215	22	396	11	10	811.3	844.4	826	844	-14.7	0.4	outer	255	1.01196	0	0	0
one	WT_ACY1215	22	397	12	10	245.8	845	255	887	-9.2	-42	outer	255	1.2793	0.10269	0.000402706	0
one	WT_ACY1215	22	398	12	6	261.167	844.833	255	887	6.16667	-42.1667	outer	255	0.606622	0	0	0
one	WT_ACY1215	22	399	12	5	224	849	255	887	-31	-38	outer	255	0.557229	0	0	0
one	WT_ACY1215	22	400	11	6	849.5	848	826	844	23.5	4	outer	255	0.657084	0	0	0
one	WT_ACY1215	22	401	11	7	864.714	849	826	844	38.7143	5	outer	255	0.810239	0	0	0
one	WT_ACY1215	22	402	11	4	917.25	852	826	844	91.25	8	outer	255	0.430335	0	0	0
one	WT_ACY1215	22	403	12	4	211.5	852.5	255	887	-43.5	-34.5	outer	255	0.446479	0	0	0
one	WT_ACY1215	22	404	11	10	809.5	855.2	826	844	-16.5	11.2	outer	255	1.2705	0.0938857	0.000368179	0
one	WT_ACY1215	22	405	11	15	836.4	856.6	826	844	10.4	12.6	outer	255	2.39544	1.21883	0.00477971	5
one	WT_ACY1215	22	406	12	21	249.381	858	255	887	-5.61905	-29	outer	255	3.45136	2.27475	0.00892059	9
one	WT_ACY1215	22	407	12	7	278	857.714	255	887	23	-29.2857	outer	255	0.692851	0	0	0
one	WT_ACY1215	22	408	12	7	231	858.714	255	887	-24	-28.2857	outer	255	0.780133	0	0	0
one	WT_ACY1215	22	409	11	4	897.5	859.5	826	844	71.5	15.5	outer	255	0.388754	0	0	0
one	WT_ACY1215	22	410	12	14	253.286	864.5	255	887	-1.71429	-22.5	outer	255	2.05235	0.875743	0.00343429	3
one	WT_ACY1215	22	411	11	13	847.385	865.615	826	844	21.3846	21.6154	outer	255	2.20314	1.02653	0.00402562	4
one	WT_ACY1215	22	412	12	8	220.75	866.5	255	887	-34.25	-20.5	outer	255	0.780316	0	0	0
one	WT_ACY1215	22	413	12	4	245	866.25	255	887	-10	-20.75	outer	255	0.482109	0	0	0
one	WT_ACY1215	22	414	12	15	207.067	871.6	255	887	-47.9333	-15.4	outer	255	1.82911	0.652503	0.00255884	3
one	WT_ACY1215	22	415	12	7	245	872.714	255	887	-10	-14.2857	outer	255	1.0273	0	0	0
one	WT_ACY1215	22	416	12	16	254.375	873.25	255	887	-0.625	-13.75	outer	255	2.06871	0.8921	0.00349843	3
one	WT_ACY1215	22	417	12	18	230.556	873.167	255	887	-24.4444	-13.8333	outer	255	2.32752	1.15091	0.00451337	5
one	WT_ACY1215	22	418	12	10	201.2	878	255	887	-53.8	-9	outer	255	1.29088	0.114272	0.000448125	0
one	WT_ACY1215	22	419	12	8	213.125	877.875	255	887	-41.875	-9.125	outer	255	0.928649	0	0	0
one	WT_ACY1215	22	420	12	12	289.5	879.5	255	887	34.5	-7.5	outer	255	1.31676	0.140151	0.000549612	1
one	WT_ACY1215	22	421	12	19	240.211	882.368	255	887	-14.7895	-4.63158	outer	255	2.82947	1.65285	0.00648178	6
one	WT_ACY1215	22	422	12	21	271.857	882.333	255	887	16.8571	-4.66667	outer	255	3.15042	1.97381	0.00774044	8
one	WT_ACY1215	22	423	12	8	212.125	884.875	255	887	-42.875	-2.125	outer	255	1.06093	0	0	0
one	WT_ACY1215	22	424	12	4	285.75	885	255	887	30.75	-2	outer	255	0.448035	0	0	0
one	WT_ACY1215	22	425	12	4	229.5	888.5	255	887	-25.5	1.5	outer	255	0.391913	0	0	0
one	WT_ACY1215	22	426	12	33	277.424	889.606	255	887	22.4242	2.60606	outer	255	5.86577	4.68916	0.0183888	18
one	WT_ACY1215	22	427	12	4	304.5	890.5	255	887	49.5	3.5	outer	255	0.352697	0	0	0
one	WT_ACY1215	22	428	12	20	268.2	892.55	255	887	13.2	5.55	outer	255	3.29631	2.1197	0.00831256	8
one	WT_ACY1215	22	429	12	6	190.5	894	255	887	-64.5	7	outer	255	0.681086	0	0	0
one	WT_ACY1215	22	430	12	7	257.286	900.429	255	887	2.28571	13.4286	outer	255	0.893294	0	0	0
one	WT_ACY1215	22	431	12	5	242.2	905.4	255	887	-12.8	18.4	outer	255	0.526726	0	0	0
one	WT_ACY1215	22	432	12	5	270	910	255	887	15	23	outer	255	0.544732	0	0	0
one	WT_ACY1215	22	433	11	5	886.2	910.6	826	844	60.2	66.6	outer	255	0.548409	0	0	0
one	WT_ACY1215	22	434	12	7	311	917.714	255	887	56	30.7143	outer	255	0.768582	0	0	0
one	WT_ACY1215	22	435	11	4	875.5	925.5	826	844	49.5	81.5	outer	255	0.43032	0	0	0
one	WT_ACY1215	22	436	12	5	189	932	255	887	-66	45	outer	255	0.558221	0	0	0
one	WT_ACY1215	22	437	12	4	326.5	935.5	255	887	71.5	48.5	outer	255	0.419348	0	0	0
one	WT_ACY1215	23	1	2	14	871.286	3.5	888	79	-16.7143	-75.5	outer	255	1.50222	0.325609	0.0012769	1
one	WT_ACY1215	23	2	2	10	842.2	5	888	79	-45.8	-74	outer	255	1.2441	0.0674876	0.000264657	0
one	WT_ACY1215	23	3	1	7	1099.71	8	1104	44	-4.28571	-36	outer	255	0.744656	0	0	0
one	WT_ACY1215	23	4	2	9	884	21	888	79	-4	-58	outer	255	1.16199	0	0	0
one	WT_ACY1215	23	5	2	4	906.5	26.5	888	79	18.5	-52.5	outer	255	0.366186	0	0	0
one	WT_ACY1215	23	6	2	4	926.5	27.5	888	79	38.5	-51.5	outer	255	0.384558	0	0	0
one	WT_ACY1215	23	7	2	10	924.4	32.8	888	79	36.4	-46.2	outer	255	0.970886	0	0	0
one	WT_ACY1215	23	8	1	4	1134.5	33.5	1104	44	30.5	-10.5	outer	255	0.349996	0	0	0
one	WT_ACY1215	23	9	2	9	924	43	888	79	36	-36	outer	255	1.05896	0	0	0
one	WT_ACY1215	23	10	2	5	873.8	47.6	888	79	-14.2	-31.4	outer	255	0.475486	0	0	0
one	WT_ACY1215	23	11	2	4	947.5	49.5	888	79	59.5	-29.5	outer	255	0.345052	0	0	0
one	WT_ACY1215	23	12	2	7	915	51.2857	888	79	27	-27.7143	outer	255	0.71104	0	0	0
one	WT_ACY1215	23	13	1	4	1136.5	52.5	1104	44	32.5	8.5	outer	255	0.352804	0	0	0
one	WT_ACY1215	23	14	1	8	1110.75	56.125	1104	44	6.75	12.125	outer	255	0.942245	0	0	0
one	WT_ACY1215	23	15	1	22	1123.73	57.5455	1104	44	19.7273	13.5455	outer	255	3.05602	1.8794	0.00737022	7
one	WT_ACY1215	23	16	1	7	1080	58.2857	1104	44	-24	14.2857	outer	255	0.665614	0	0	0
one	WT_ACY1215	23	17	2	10	918.8	62	888	79	30.8	-17	outer	255	1.21233	0.0357183	0.000140072	0
one	WT_ACY1215	23	18	1	7	1119	63.7143	1104	44	15	19.7143	outer	255	0.71342	0	0	0
one	WT_ACY1215	23	19	2	21	918	68.381	888	79	30	-10.619	outer	255	3.24198	2.06537	0.00809948	8
one	WT_ACY1215	23	20	1	4	1114.5	69.5	1104	44	10.5	25.5	outer	255	0.387625	0	0	0
one	WT_ACY1215	23	21	2	9	935.333	72	888	79	47.3333	-7	outer	255	0.929473	0	0	0
one	WT_ACY1215	23	22	1	13	1109.62	76.3846	1104	44	5.61538	32.3846	outer	255	1.63552	0.458912	0.00179966	2
one	WT_ACY1215	23	23	2	20	913.25	76.75	888	79	25.25	-2.25	outer	255	3.19445	2.01783	0.00791308	8
one	WT_ACY1215	23	24	2	15	928.6	76.4	888	79	40.6	-2.6	outer	255	1.7091	0.532491	0.0020882	2
one	WT_ACY1215	23	25	1	14	1099.14	79.2857	1104	44	-4.85714	35.2857	outer	255	1.49232	0.315706	0.00123806	1
one	WT_ACY1215	23	26	1	4	1179.5	78.5	1104	44	75.5	34.5	outer	255	0.400885	0	0	0
one	WT_ACY1215	23	27	2	11	922.091	80.6364	888	79	34.0909	1.63636	outer	255	1.19153	0.0149203	5.85109e-05	0
one	WT_ACY1215	23	28	2	4	914.25	83	888	79	26.25	4	outer	255	0.402564	0	0	0
one	WT_ACY1215	23	29	2	8	874.125	83.125	888	79	-13.875	4.125	outer	255	0.869932	0	0	0
one	WT_ACY1215	23	30	2	28	903.75	84.5714	888	79	15.75	5.57143	outer	255	5.30294	4.12633	0.0161817	16
one	WT_ACY1215	23	31	3	10	1333.5	85.2	1340	175	-6.5	-89.8	outer	255	1.0273	0	0	0
one	WT_ACY1215	23	32	1	13	1124.38	85.6154	1104	44	20.3846	41.6154	outer	255	1.56773	0.391116	0.00153379	2
one	WT_ACY1215	23	33	1	9	1108.67	88.1111	1104	44	4.66667	44.1111	outer	255	0.928374	0	0	0
one	WT_ACY1215	23	34	1	9	1146.33	88.1111	1104	44	42.3333	44.1111	outer	255	0.798993	0	0	0
one	WT_ACY1215	23	35	3	6	1316	89.5	1340	175	-24	-85.5	outer	255	0.697475	0	0	0
one	WT_ACY1215	23	36	2	7	889.429	93.2857	888	79	1.42857	14.2857	outer	255	0.804852	0	0	0
one	WT_ACY1215	23	37	1	12	1124.5	92	1104	44	20.5	48	outer	255	1.581	0.404392	0.00158585	2
one	WT_ACY1215	23	38	3	8	1300.5	93	1340	175	-39.5	-82	outer	255	1.04923	0	0	0
one	WT_ACY1215	23	39	1	6	1061	94.5	1104	44	-43	50.5	outer	255	0.568612	0	0	0
one	WT_ACY1215	23	40	2	5	863.4	96.2	888	79	-24.6	17.2	outer	255	0.535378	0	0	0
one	WT_ACY1215	23	41	2	6	883	96.5	888	79	-5	17.5	outer	255	0.72639	0	0	0
one	WT_ACY1215	23	42	2	9	878	101	888	79	-10	22	outer	255	1.27131	0.0946944	0.000371351	0
one	WT_ACY1215	23	43	2	10	935	101.8	888	79	47	22.8	outer	255	0.993423	0	0	0
one	WT_ACY1215	23	44	2	18	852.722	102.611	888	79	-35.2778	23.6111	outer	255	2.71035	1.53374	0.00601468	6
one	WT_ACY1215	23	45	1	4	1072.5	102.5	1104	44	-31.5	58.5	outer	255	0.362554	0	0	0
one	WT_ACY1215	23	46	2	5	886.4	107.2	888	79	-1.6	28.2	outer	255	0.519341	0	0	0
one	WT_ACY1215	23	47	1	12	1130	107.5	1104	44	26	63.5	outer	255	1.27799	0.101378	0.00039756	0
one	WT_ACY1215	23	48	3	4	1281.5	109.5	1340	175	-58.5	-65.5	outer	255	0.385336	0	0	0
one	WT_ACY1215	23	49	3	4	1303.75	112	1340	175	-36.25	-63	outer	255	0.398917	0	0	0
one	WT_ACY1215	23	50	2	5	846.8	112.4	888	79	-41.2	33.4	outer	255	0.412573	0	0	0
one	WT_ACY1215	23	51	2	8	818.125	113.875	888	79	-69.875	34.875	outer	255	0.900877	0	0	0
one	WT_ACY1215	23	52	2	8	921.875	116.125	888	79	33.875	37.125	outer	255	0.829419	0	0	0
one	WT_ACY1215	23	53	1	9	1070	119	1104	44	-34	75	outer	255	0.968109	0	0	0
one	WT_ACY1215	23	54	1	4	1146.5	119.5	1104	44	42.5	75.5	outer	255	0.343267	0	0	0
one	WT_ACY1215	23	55	1	6	1092.17	119.833	1104	44	-11.8333	75.8333	outer	255	0.583124	0	0	0
one	WT_ACY1215	23	56	3	4	1277.5	122.5	1340	175	-62.5	-52.5	outer	255	0.466087	0	0	0
one	WT_ACY1215	23	57	3	16	1295	122.5	1340	175	-45	-52.5	outer	255	1.72741	0.550802	0.00216001	2
one	WT_ACY1215	23	58	2	4	883.5	124.5	888	79	-4.5	45.5	outer	255	0.420172	0	0	0
one	WT_ACY1215	23	59	1	4	1157.5	123.5	1104	44	53.5	79.5	outer	255	0.400061	0	0	0
one	WT_ACY1215	23	60	3	8	1263.88	123.875	1340	175	-76.125	-51.125	outer	255	0.755398	0	0	0
one	WT_ACY1215	23	61	3	7	1321.71	124	1340	175	-18.2857	-51	outer	255	0.646204	0	0	0
one	WT_ACY1215	23	62	2	6	904	125.5	888	79	16	46.5	outer	255	0.591867	0	0	0
one	WT_ACY1215	23	63	3	4	1328.5	126.5	1340	175	-11.5	-48.5	outer	255	0.340322	0	0	0
one	WT_ACY1215	23	64	3	6	1298.5	127	1340	175	-41.5	-48	outer	255	0.767956	0	0	0
one	WT_ACY1215	23	65	3	8	1305.88	128.875	1340	175	-34.125	-46.125	outer	255	0.831235	0	0	0
one	WT_ACY1215	23	66	3	4	1346	128.25	1340	175	6	-46.75	outer	255	0.430381	0	0	0
one	WT_ACY1215	23	67	3	14	1270.5	132.286	1340	175	-69.5	-42.7143	outer	255	1.60945	0.432834	0.00169739	2
one	WT_ACY1215	23	68	3	18	1285.72	138.611	1340	175	-54.2778	-36.3889	outer	255	1.99173	0.815119	0.00319654	3
one	WT_ACY1215	22	142	4	5	528.2	349.6	593	300	-64.8	49.6	outer	255	0.572427	0	0	0
one	WT_ACY1215	22	143	4	7	555	352.286	593	300	-38	52.2857	outer	255	0.796277	0	0	0
one	WT_ACY1215	22	144	4	7	562	351.714	593	300	-31	51.7143	outer	255	0.702281	0	0	0
one	WT_ACY1215	22	145	4	4	563.5	360.5	593	300	-29.5	60.5	outer	255	0.463951	0	0	0
one	WT_ACY1215	22	146	5	4	930.5	366.5	924	439	6.5	-72.5	outer	255	0.418738	0	0	0
one	WT_ACY1215	22	147	5	7	900.714	371	924	439	-23.2857	-68	outer	255	0.75671	0	0	0
one	WT_ACY1215	22	148	5	4	926.25	386	924	439	2.25	-53	outer	255	0.471061	0	0	0
one	WT_ACY1215	22	149	5	6	933.167	392.833	924	439	9.16667	-46.1667	outer	255	0.679423	0	0	0
one	WT_ACY1215	22	150	5	4	834.5	400.5	924	439	-89.5	-38.5	outer	255	0.470863	0	0	0
one	WT_ACY1215	22	151	5	7	980	400.286	924	439	56	-38.7143	outer	255	0.813565	0	0	0
one	WT_ACY1215	22	152	5	5	876.6	400.8	924	439	-47.4	-38.2	outer	255	0.591882	0	0	0
one	WT_ACY1215	22	153	5	7	874.286	406	924	439	-49.7143	-33	outer	255	0.913344	0	0	0
one	WT_ACY1215	22	154	5	13	899.615	410.615	924	439	-24.3846	-28.3846	outer	255	1.52914	0.352526	0.00138246	1
one	WT_ACY1215	22	155	5	7	886.714	412	924	439	-37.2857	-27	outer	255	0.803784	0	0	0
one	WT_ACY1215	22	156	5	4	935.5	413.5	924	439	11.5	-25.5	outer	255	0.479591	0	0	0
one	WT_ACY1215	22	157	5	10	948.3	412.2	924	439	24.3	-26.8	outer	255	1.27979	0.103178	0.000404621	0
one	WT_ACY1215	22	158	5	5	874.4	413.8	924	439	-49.6	-25.2	outer	255	0.562219	0	0	0
one	WT_ACY1215	22	159	5	22	922.545	414.455	924	439	-1.45455	-24.5455	outer	255	2.74582	1.5692	0.00615374	6
one	WT_ACY1215	22	160	5	7	912.714	416	924	439	-11.2857	-23	outer	255	0.798032	0	0	0
one	WT_ACY1215	22	161	5	4	832.5	420.5	924	439	-91.5	-18.5	outer	255	0.459251	0	0	0
one	WT_ACY1215	22	162	5	10	951.2	421.5	924	439	27.2	-17.5	outer	255	1.15088	0	0	0
one	WT_ACY1215	22	163	5	30	933.633	422.633	924	439	9.63333	-16.3667	outer	255	6.86215	5.68554	0.0222962	22
one	WT_ACY1215	22	164	5	8	923.25	425.625	924	439	-0.75	-13.375	outer	255	1.08731	0	0	0
one	WT_ACY1215	22	165	5	4	900.5	428.5	924	439	-23.5	-10.5	outer	255	0.429938	0	0	0
one	WT_ACY1215	22	166	5	9	908	430	924	439	-16	-9	outer	255	1.3299	0.153289	0.000601134	1
one	WT_ACY1215	22	167	5	10	939.8	430	924	439	15.8	-9	outer	255	1.48714	0.310533	0.00121778	1
one	WT_ACY1215	22	168	5	6	846.833	431.833	924	439	-77.1667	-7.16667	outer	255	0.67689	0	0	0
one	WT_ACY1215	22	169	5	4	894.5	432.5	924	439	-29.5	-6.5	outer	255	0.455817	0	0	0
one	WT_ACY1215	22	170	6	5	188	437	167	469	21	-32	outer	255	0.535378	0	0	0
one	WT_ACY1215	22	171	5	4	946.5	436.5	924	439	22.5	-2.5	outer	255	0.42594	0	0	0
one	WT_ACY1215	22	172	5	4	884.5	443.5	924	439	-39.5	4.5	outer	255	0.355535	0	0	0
one	WT_ACY1215	22	173	5	4	903.5	444.5	924	439	-20.5	5.5	outer	255	0.393591	0	0	0
one	WT_ACY1215	22	174	6	8	153.875	445.875	167	469	-13.125	-23.125	outer	255	0.854414	0	0	0
one	WT_ACY1215	22	175	6	7	179.286	446	167	469	12.2857	-23	outer	255	0.811521	0	0	0
one	WT_ACY1215	22	176	5	4	1006.5	445.5	924	439	82.5	6.5	outer	255	0.478279	0	0	0
one	WT_ACY1215	22	177	5	13	913.538	449.846	924	439	-10.4615	10.8462	outer	255	1.55489	0.378283	0.00148346	1
one	WT_ACY1215	22	178	5	4	919.5	452.5	924	439	-4.5	13.5	outer	255	0.465415	0	0	0
one	WT_ACY1215	22	179	6	7	106	452.714	167	469	-61	-16.2857	outer	255	0.689921	0	0	0
one	WT_ACY1215	22	180	6	12	152.5	452.5	167	469	-14.5	-16.5	outer	255	1.54417	0.367556	0.0014414	1
one	WT_ACY1215	22	181	6	7	205.714	456	167	469	38.7143	-13	outer	255	0.689723	0	0	0
one	WT_ACY1215	22	182	6	15	175.467	457.533	167	469	8.46667	-11.4667	outer	255	2.56971	1.3931	0.00546314	5
one	WT_ACY1215	22	183	6	13	181.077	457.615	167	469	14.0769	-11.3846	outer	255	1.94447	0.767861	0.00301122	3
one	WT_ACY1215	22	184	5	16	917.5	461	924	439	-6.5	22	outer	255	2.70031	1.5237	0.0059753	6
one	WT_ACY1215	22	185	6	10	150	463.2	167	469	-17	-5.8	outer	255	1.56286	0.386249	0.0015147	2
one	WT_ACY1215	22	186	6	5	140.8	464.4	167	469	-26.2	-4.6	outer	255	0.682506	0	0	0
one	WT_ACY1215	22	187	6	4	154	465.5	167	469	-13	-3.5	outer	255	0.597635	0	0	0
one	WT_ACY1215	22	188	6	4	116.5	466.5	167	469	-50.5	-2.5	outer	255	0.487251	0	0	0
one	WT_ACY1215	22	189	6	7	192.429	467.714	167	469	25.4286	-1.28571	outer	255	0.70956	0	0	0
one	WT_ACY1215	22	190	6	9	146	470	167	469	-21	1	outer	255	1.58039	0.403781	0.00158346	2
one	WT_ACY1215	22	191	6	6	152.5	471	167	469	-14.5	2	outer	255	0.751949	0	0	0
one	WT_ACY1215	22	192	6	6	83	471.5	167	469	-84	2.5	outer	255	0.588785	0	0	0
one	WT_ACY1215	22	193	6	10	141.3	471.6	167	469	-25.7	2.6	outer	255	1.13745	0	0	0
one	WT_ACY1215	22	194	6	10	186.5	474.2	167	469	19.5	5.2	outer	255	1.09122	0	0	0
one	WT_ACY1215	22	195	6	4	93.5	475.5	167	469	-73.5	6.5	outer	255	0.438453	0	0	0
one	WT_ACY1215	22	196	6	9	125	475	167	469	-42	6	outer	255	1.29923	0.122618	0.000480857	0
one	WT_ACY1215	22	197	6	4	119.5	476.5	167	469	-47.5	7.5	outer	255	0.47808	0	0	0
one	WT_ACY1215	22	198	6	5	204.4	477.2	167	469	37.4	8.2	outer	255	0.538231	0	0	0
one	WT_ACY1215	22	199	5	4	905.5	479.5	924	439	-18.5	40.5	outer	255	0.473823	0	0	0
one	WT_ACY1215	22	200	6	4	78.5	480.5	167	469	-88.5	11.5	outer	255	0.440055	0	0	0
one	WT_ACY1215	22	201	6	13	146.462	484.923	167	469	-20.5385	15.9231	outer	255	1.70228	0.52567	0.00206145	2
one	WT_ACY1215	22	202	5	8	1009.5	488.875	924	439	85.5	49.875	outer	255	0.729549	0	0	0
one	WT_ACY1215	22	203	6	4	129.5	490.5	167	469	-37.5	21.5	outer	255	0.376242	0	0	0
one	WT_ACY1215	22	204	6	4	119.5	490.5	167	469	-47.5	21.5	outer	255	0.448051	0	0	0
one	WT_ACY1215	22	205	5	6	890	492.5	924	439	-34	53.5	outer	255	0.64831	0	0	0
one	WT_ACY1215	22	206	6	17	152.118	493.412	167	469	-14.8824	24.4118	outer	255	2.48363	1.30702	0.00512558	5
one	WT_ACY1215	22	207	6	8	179.875	493.125	167	469	12.875	24.125	outer	255	1.04067	0	0	0
one	WT_ACY1215	22	208	6	7	207	494.286	167	469	40	25.2857	outer	255	0.73901	0	0	0
one	WT_ACY1215	22	209	6	6	130.5	505	167	469	-36.5	36	outer	255	0.789975	0	0	0
one	WT_ACY1215	22	210	6	10	154.8	504.5	167	469	-12.2	35.5	outer	255	1.16748	0	0	0
one	WT_ACY1215	22	211	6	5	136.6	506.8	167	469	-30.4	37.8	outer	255	0.610864	0	0	0
one	WT_ACY1215	22	212	7	8	1332.12	510.125	1418	543	-85.875	-32.875	outer	255	0.835126	0	0	0
one	WT_ACY1215	22	213	7	12	1355.42	513.25	1418	543	-62.5833	-29.75	outer	255	1.50983	0.333223	0.00130676	1
one	WT_ACY1215	22	214	7	14	1328.86	514.929	1418	543	-89.1429	-28.0714	outer	255	2.02063	0.844019	0.00330988	3
one	WT_ACY1215	22	215	7	4	1333.5	517.5	1418	543	-84.5	-25.5	outer	255	0.460731	0	0	0
one	WT_ACY1215	22	216	7	7	1419.29	517	1418	543	1.28571	-26	outer	255	0.941497	0	0	0
one	WT_ACY1215	22	217	7	13	1344.62	519.385	1418	543	-73.3846	-23.6154	outer	255	1.71897	0.542364	0.00212692	2
one	WT_ACY1215	22	218	7	9	1366.67	518.889	1418	543	-51.3333	-24.1111	outer	255	1.1467	0	0	0
one	WT_ACY1215	22	219	7	11	1379.64	519.909	1418	543	-38.3636	-23.0909	outer	255	1.52798	0.351366	0.00137791	1
one	WT_ACY1215	22	220	7	4	1325.5	523.5	1418	543	-92.5	-19.5	outer	255	0.523598	0	0	0
one	WT_ACY1215	22	221	7	9	1330.67	526.111	1418	543	-87.3333	-16.8889	outer	255	1.11009	0	0	0
one	WT_ACY1215	22	222	7	16	1338.06	526.75	1418	543	-79.9375	-16.25	outer	255	2.89073	1.71412	0.00672204	7
one	WT_ACY1215	22	223	7	4	1378.5	526.5	1418	543	-39.5	-16.5	outer	255	0.400687	0	0	0
one	WT_ACY1215	22	224	7	5	1389	529	1418	543	-29	-14	outer	255	0.583276	0	0	0
one	WT_ACY1215	22	225	7	26	1348.69	533	1418	543	-69.3077	-10	outer	255	3.81134	2.63473	0.0103323	10
one	WT_ACY1215	22	226	8	5	1014.6	534.2	956	612	58.6	-77.8	outer	255	0.47126	0	0	0
one	WT_ACY1215	22	227	7	16	1430.88	533.625	1418	543	12.875	-9.375	outer	255	1.94765	0.771035	0.00302367	3
one	WT_ACY1215	22	228	7	36	1322.86	534.694	1418	543	-95.1389	-8.30556	outer	255	5.39828	4.22166	0.0165555	17
one	WT_ACY1215	22	229	6	6	144	535.5	167	469	-23	66.5	outer	255	0.656306	0	0	0
one	WT_ACY1215	22	230	7	13	1330.46	535.692	1418	543	-87.5385	-7.30769	outer	255	1.66574	0.489125	0.00191814	2
one	WT_ACY1215	22	231	7	4	1390.5	539.5	1418	543	-27.5	-3.5	outer	255	0.419364	0	0	0
one	WT_ACY1215	22	232	7	4	1371.5	541.5	1418	543	-46.5	-1.5	outer	255	0.432563	0	0	0
one	WT_ACY1215	22	233	9	9	375.333	544.111	400	620	-24.6667	-75.8889	outer	255	1.08574	0	0	0
one	WT_ACY1215	22	234	7	5	1401.8	546.8	1418	543	-16.2	3.8	outer	255	0.514702	0	0	0
one	WT_ACY1215	22	235	7	5	1363.2	549.4	1418	543	-54.8	6.4	outer	255	0.537652	0	0	0
one	WT_ACY1215	22	236	8	4	891.5	552.5	956	612	-64.5	-59.5	outer	255	0.369802	0	0	0
one	WT_ACY1215	22	237	7	10	1323.1	555.7	1418	543	-94.9	12.7	outer	255	1.15346	0	0	0
one	WT_ACY1215	22	238	7	4	1330.5	557.5	1418	543	-87.5	14.5	outer	255	0.345464	0	0	0
one	WT_ACY1215	22	239	7	16	1417.69	557.25	1418	543	-0.3125	14.25	outer	255	1.42568	0.24907	0.000976745	1
one	WT_ACY1215	22	240	7	15	1357.07	558.6	1418	543	-60.9333	15.6	outer	255	1.67526	0.498647	0.00195548	2
one	WT_ACY1215	22	241	8	12	891.667	559.75	956	612	-64.3333	-52.25	outer	255	1.39731	0.220703	0.000865504	1
one	WT_ACY1215	22	242	8	6	927.833	561.167	956	612	-28.1667	-50.8333	outer	255	0.682872	0	0	0
one	WT_ACY1215	22	243	8	8	910	561.5	956	612	-46	-50.5	outer	255	0.942123	0	0	0
one	WT_ACY1215	22	244	7	23	1343.35	563.348	1418	543	-74.6522	20.3478	outer	255	3.50602	2.32941	0.00913494	9
one	WT_ACY1215	22	245	9	4	429.5	563.5	400	620	29.5	-56.5	outer	255	0.362966	0	0	0
one	WT_ACY1215	22	246	7	7	1424	565.714	1418	543	6	22.7143	outer	255	0.957626	0	0	0
one	WT_ACY1215	22	247	9	4	347.5	567.5	400	620	-52.5	-52.5	outer	255	0.433036	0	0	0
one	WT_ACY1215	22	248	8	4	924.5	566.5	956	612	-31.5	-45.5	outer	255	0.501839	0	0	0
one	WT_ACY1215	22	249	8	4	893.5	567.5	956	612	-62.5	-44.5	outer	255	0.475639	0	0	0
one	WT_ACY1215	22	250	7	14	1330	569.643	1418	543	-88	26.6429	outer	255	1.95433	0.777719	0.00304988	3
one	WT_ACY1215	22	251	8	4	958.5	571.5	956	612	2.5	-40.5	outer	255	0.411658	0	0	0
one	WT_ACY1215	22	252	8	4	949.5	573.5	956	612	-6.5	-38.5	outer	255	0.427054	0	0	0
one	WT_ACY1215	22	253	8	4	901.5	575.5	956	612	-54.5	-36.5	outer	255	0.418921	0	0	0
one	WT_ACY1215	22	254	9	4	399.5	576.5	400	620	-0.5	-43.5	outer	255	0.429648	0	0	0
one	WT_ACY1215	22	255	8	6	886.167	578.167	956	612	-69.8333	-33.8333	outer	255	0.756695	0	0	0
one	WT_ACY1215	22	256	7	4	1329.5	577.5	1418	543	-88.5	34.5	outer	255	0.532006	0	0	0
one	WT_ACY1215	22	257	9	12	383.5	579.5	400	620	-16.5	-40.5	outer	255	1.30921	0.132598	0.000519991	1
one	WT_ACY1215	22	258	9	4	416.5	581	400	620	16.5	-39	outer	255	0.416938	0	0	0
one	WT_ACY1215	22	259	8	8	985.5	580	956	612	29.5	-32	outer	255	0.871962	0	0	0
one	WT_ACY1215	22	260	8	16	911	581.5	956	612	-45	-30.5	outer	255	1.81209	0.635474	0.00249206	2
one	WT_ACY1215	22	261	8	6	920	580.5	956	612	-36	-31.5	outer	255	0.602502	0	0	0
one	WT_ACY1215	22	262	9	8	312.125	582.125	400	620	-87.875	-37.875	outer	255	0.908125	0	0	0
one	WT_ACY1215	22	263	8	7	874.714	582	956	612	-81.2857	-30	outer	255	0.851957	0	0	0
one	WT_ACY1215	22	264	7	10	1327.3	582.1	1418	543	-90.7	39.1	outer	255	1.18726	0.0106477	4.17558e-05	0
one	WT_ACY1215	22	265	9	11	405.818	583.182	400	620	5.81818	-36.8182	outer	255	1.33989	0.163284	0.000640328	1
one	WT_ACY1215	22	266	8	6	916.833	586.167	956	612	-39.1667	-25.8333	outer	255	0.740505	0	0	0
one	WT_ACY1215	22	267	8	27	898.593	587.704	956	612	-57.4074	-24.2963	outer	255	4.43362	3.257	0.0127726	13
one	WT_ACY1215	22	268	10	6	1133	587.5	1150	676	-17	-88.5	outer	255	0.608881	0	0	0
one	WT_ACY1215	22	269	8	8	868.875	589.875	956	612	-87.125	-22.125	outer	255	1.21929	0.0426764	0.000167359	0
one	WT_ACY1215	22	270	8	23	888	589.826	956	612	-68	-22.1739	outer	255	5.45263	4.27602	0.0167687	17
one	WT_ACY1215	22	271	10	7	1100.14	590.286	1150	676	-49.8571	-85.7143	outer	255	0.611444	0	0	0
one	WT_ACY1215	22	272	9	4	450	592.5	400	620	50	-27.5	outer	255	0.393988	0	0	0
one	WT_ACY1215	22	273	8	4	922.5	591.5	956	612	-33.5	-20.5	outer	255	0.521492	0	0	0
one	WT_ACY1215	22	274	9	12	395	593.5	400	620	-5	-26.5	outer	255	1.33202	0.15541	0.000609451	1
one	WT_ACY1215	22	275	8	4	904.5	594.5	956	612	-51.5	-17.5	outer	255	0.434913	0	0	0
one	WT_ACY1215	22	276	9	4	440.5	596.5	400	620	40.5	-23.5	outer	255	0.454322	0	0	0
one	WT_ACY1215	22	277	8	5	886.6	596.2	956	612	-69.4	-15.8	outer	255	0.680018	0	0	0
one	WT_ACY1215	22	278	9	4	372.5	597.5	400	620	-27.5	-22.5	outer	255	0.441718	0	0	0
one	WT_ACY1215	22	279	9	4	430.5	597.5	400	620	30.5	-22.5	outer	255	0.543374	0	0	0
one	WT_ACY1215	22	280	9	24	420.542	598.75	400	620	20.5417	-21.25	outer	255	2.49941	1.3228	0.00518746	5
one	WT_ACY1215	22	281	8	10	895	597.5	956	612	-61	-14.5	outer	255	1.42611	0.249497	0.00097842	1
one	WT_ACY1215	22	282	9	4	355.5	598.5	400	620	-44.5	-21.5	outer	255	0.443885	0	0	0
one	WT_ACY1215	22	283	8	8	890	599.5	956	612	-66	-12.5	outer	255	1.06862	0	0	0
one	WT_ACY1215	22	284	9	4	451	601.25	400	620	51	-18.75	outer	255	0.442405	0	0	0
one	WT_ACY1215	22	285	9	7	414	602.286	400	620	14	-17.7143	outer	255	0.889479	0	0	0
one	WT_ACY1215	22	286	8	4	935	601.75	956	612	-21	-10.25	outer	255	0.512566	0	0	0
one	WT_ACY1215	22	287	8	14	878.714	603.5	956	612	-77.2857	-8.5	outer	255	1.88914	0.712532	0.00279424	3
one	WT_ACY1215	22	288	9	4	443.5	605.5	400	620	43.5	-14.5	outer	255	0.409598	0	0	0
one	WT_ACY1215	22	289	9	10	351	605.8	400	620	-49	-14.2	outer	255	1.32558	0.148971	0.000584199	1
one	WT_ACY1215	22	290	8	9	925	606	956	612	-31	-6	outer	255	1.11406	0	0	0
one	WT_ACY1215	22	291	8	16	943.062	605.938	956	612	-12.9375	-6.0625	outer	255	3.02333	1.84672	0.00724204	7
one	WT_ACY1215	22	292	8	7	897	607	956	612	-59	-5	outer	255	0.77084	0	0	0
one	WT_ACY1215	22	293	9	15	393.8	607.333	400	620	-6.2	-12.6667	outer	255	2.62687	1.45026	0.00568729	6
one	WT_ACY1215	22	294	9	6	450.5	608	400	620	50.5	-12	outer	255	0.487312	0	0	0
one	WT_ACY1215	22	295	10	4	1140.5	611.5	1150	676	-9.5	-64.5	outer	255	0.448432	0	0	0
one	WT_ACY1215	22	296	9	23	388.217	611.217	400	620	-11.7826	-8.78261	outer	255	3.06697	1.89036	0.00741318	7
one	WT_ACY1215	22	297	9	7	357.286	614	400	620	-42.7143	-6	outer	255	0.825177	0	0	0
one	WT_ACY1215	22	298	8	9	885	614	956	612	-71	2	outer	255	1.09349	0	0	0
one	WT_ACY1215	22	299	9	4	366.5	615.5	400	620	-33.5	-4.5	outer	255	0.38529	0	0	0
one	WT_ACY1215	22	300	8	4	913.5	615.5	956	612	-42.5	3.5	outer	255	0.502754	0	0	0
one	WT_ACY1215	23	228	7	4	615.5	520.5	638	509	-22.5	11.5	outer	255	0.399374	0	0	0
one	WT_ACY1215	23	229	6	7	133.714	522.714	93	468	40.7143	54.7143	outer	255	0.62089	0	0	0
one	WT_ACY1215	23	230	7	6	582.833	521.833	638	509	-55.1667	12.8333	outer	255	0.566796	0	0	0
one	WT_ACY1215	23	231	7	8	622.125	522.125	638	509	-15.875	13.125	outer	255	0.741131	0	0	0
one	WT_ACY1215	23	232	7	12	705.5	523.5	638	509	67.5	14.5	outer	255	1.38204	0.205429	0.000805605	1
one	WT_ACY1215	23	233	7	4	612.5	526.5	638	509	-25.5	17.5	outer	255	0.398566	0	0	0
one	WT_ACY1215	23	234	7	6	712.5	530	638	509	74.5	21	outer	255	0.578927	0	0	0
one	WT_ACY1215	23	235	7	4	657	536.5	638	509	19	27.5	outer	255	0.301045	0	0	0
one	WT_ACY1215	23	236	7	7	698	537.714	638	509	60	28.7143	outer	255	0.749981	0	0	0
one	WT_ACY1215	23	237	7	6	643	538.5	638	509	5	29.5	outer	255	0.543725	0	0	0
one	WT_ACY1215	23	238	7	4	708.5	541.5	638	509	70.5	32.5	outer	255	0.466255	0	0	0
one	WT_ACY1215	23	239	7	7	621.714	548	638	509	-16.2857	39	outer	255	0.655131	0	0	0
one	WT_ACY1215	23	240	7	10	614.5	552.8	638	509	-23.5	43.8	outer	255	1.0957	0	0	0
one	WT_ACY1215	23	241	7	4	567.5	554.5	638	509	-70.5	45.5	outer	255	0.36289	0	0	0
one	WT_ACY1215	23	242	7	6	696	554.5	638	509	58	45.5	outer	255	0.560357	0	0	0
one	WT_ACY1215	23	243	7	13	722.308	560.538	638	509	84.3077	51.5385	outer	255	1.34385	0.167236	0.000655827	1
one	WT_ACY1215	23	244	7	5	606.6	569.2	638	509	-31.4	60.2	outer	255	0.506157	0	0	0
one	WT_ACY1215	23	245	7	12	687.5	571.5	638	509	49.5	62.5	outer	255	1.06891	0	0	0
one	WT_ACY1215	23	246	7	15	619.6	574.6	638	509	-18.4	65.6	outer	255	1.87051	0.693901	0.00272118	3
one	WT_ACY1215	23	247	7	9	676	575	638	509	38	66	outer	255	1.09987	0	0	0
one	WT_ACY1215	23	248	7	5	695.2	575.4	638	509	57.2	66.4	outer	255	0.514321	0	0	0
one	WT_ACY1215	23	249	7	7	680	589.714	638	509	42	80.7143	outer	255	0.776745	0	0	0
one	WT_ACY1215	23	250	7	9	657.889	591.667	638	509	19.8889	82.6667	outer	255	1.11807	0	0	0
one	WT_ACY1215	23	251	7	4	644.5	592.5	638	509	6.5	83.5	outer	255	0.393896	0	0	0
one	WT_ACY1215	23	252	7	22	657.318	598.591	638	509	19.3182	89.5909	outer	255	3.68165	2.50504	0.00982369	10
one	WT_ACY1215	23	253	7	7	672.857	601.714	638	509	34.8571	92.7143	outer	255	0.545434	0	0	0
one	WT_ACY1215	23	254	7	8	648.75	606.375	638	509	10.75	97.375	outer	255	0.70457	0	0	0
one	WT_ACY1215	23	255	8	9	910.333	634.111	893	697	17.3333	-62.8889	outer	255	0.957076	0	0	0
one	WT_ACY1215	23	256	8	12	941.333	634.75	893	697	48.3333	-62.25	outer	255	1.56852	0.39191	0.0015369	2
one	WT_ACY1215	23	257	8	4	949.5	635.5	893	697	56.5	-61.5	outer	255	0.425834	0	0	0
one	WT_ACY1215	23	258	9	8	1156.12	637.125	1182	703	-25.875	-65.875	outer	255	0.745388	0	0	0
one	WT_ACY1215	23	259	9	7	1165	640.286	1182	703	-17	-62.7143	outer	255	0.729137	0	0	0
one	WT_ACY1215	23	260	8	13	946.385	642.385	893	697	53.3846	-54.6154	outer	255	1.72987	0.553259	0.00216964	2
one	WT_ACY1215	23	261	9	7	1223.71	650	1182	703	41.7143	-53	outer	255	0.692073	0	0	0
one	WT_ACY1215	23	262	8	19	948.158	651.368	893	697	55.1579	-45.6316	outer	255	2.01526	0.838648	0.00328882	3
one	WT_ACY1215	23	263	8	9	903.333	655.111	893	697	10.3333	-41.8889	outer	255	1.02943	0	0	0
one	WT_ACY1215	23	264	8	11	932.545	655.091	893	697	39.5455	-41.9091	outer	255	1.22402	0.0474067	0.000185909	0
one	WT_ACY1215	23	265	8	12	942.5	656.5	893	697	49.5	-40.5	outer	255	1.3023	0.125686	0.000492884	0
one	WT_ACY1215	23	266	8	15	948.733	659.333	893	697	55.7333	-37.6667	outer	255	1.98125	0.804636	0.00315543	3
one	WT_ACY1215	23	267	8	9	942	661	893	697	49	-36	outer	255	1.13462	0	0	0
one	WT_ACY1215	23	268	8	8	928.125	661.875	893	697	35.125	-35.125	outer	255	0.823392	0	0	0
one	WT_ACY1215	23	269	9	9	1141.89	662.333	1182	703	-40.1111	-40.6667	outer	255	0.913054	0	0	0
one	WT_ACY1215	23	270	9	8	1187.12	663.125	1182	703	5.125	-39.875	outer	255	0.889815	0	0	0
one	WT_ACY1215	23	271	8	5	966.2	663.6	893	697	73.2	-33.4	outer	255	0.492592	0	0	0
one	WT_ACY1215	23	272	8	9	951	665	893	697	58	-32	outer	255	0.998993	0	0	0
one	WT_ACY1215	23	273	9	7	1159	665.286	1182	703	-23	-37.7143	outer	255	0.690623	0	0	0
one	WT_ACY1215	23	274	9	23	1173.09	667	1182	703	-8.91304	-36	outer	255	3.30042	2.12381	0.00832866	8
one	WT_ACY1215	23	275	8	12	958.25	669.583	893	697	65.25	-27.4167	outer	255	1.43177	0.255158	0.00100062	1
one	WT_ACY1215	23	276	8	6	947.833	671.167	893	697	54.8333	-25.8333	outer	255	0.699535	0	0	0
one	WT_ACY1215	23	277	8	6	967	673.5	893	697	74	-23.5	outer	255	0.594675	0	0	0
one	WT_ACY1215	23	278	8	16	914.5	674	893	697	21.5	-23	outer	255	2.8023	1.62569	0.00637527	6
one	WT_ACY1215	23	279	9	12	1219.5	673.5	1182	703	37.5	-29.5	outer	255	1.11492	0	0	0
one	WT_ACY1215	23	280	11	6	547.5	675	580	763	-32.5	-88	outer	255	0.581094	0	0	0
one	WT_ACY1215	23	281	8	5	899.8	675.4	893	697	6.8	-21.6	outer	255	0.514336	0	0	0
one	WT_ACY1215	23	282	9	7	1151	678.286	1182	703	-31	-24.7143	outer	255	0.783886	0	0	0
one	WT_ACY1215	23	283	8	35	946.914	679.257	893	697	53.9143	-17.7429	outer	255	4.78753	3.61092	0.0141605	14
one	WT_ACY1215	23	284	11	6	593	680.5	580	763	13	-82.5	outer	255	0.599298	0	0	0
one	WT_ACY1215	23	285	8	10	908	680.8	893	697	15	-16.2	outer	255	1.37191	0.195297	0.000765871	1
one	WT_ACY1215	23	286	8	9	931.667	681.889	893	697	38.6667	-15.1111	outer	255	1.22306	0.0464454	0.000182139	0
one	WT_ACY1215	23	287	9	24	1175.42	682.083	1182	703	-6.58333	-20.9167	outer	255	3.84959	2.67298	0.0104823	10
one	WT_ACY1215	23	288	8	5	954	683	893	697	61	-14	outer	255	0.521981	0	0	0
one	WT_ACY1215	23	289	9	16	1196	683.5	1182	703	14	-19.5	outer	255	1.71192	0.535314	0.00209927	2
one	WT_ACY1215	23	290	9	10	1155.7	684.7	1182	703	-26.3	-18.3	outer	255	0.99852	0	0	0
one	WT_ACY1215	23	291	8	8	885.375	685.5	893	697	-7.625	-11.5	outer	255	0.984436	0	0	0
one	WT_ACY1215	23	292	8	4	942.5	685.5	893	697	49.5	-11.5	outer	255	0.624567	0	0	0
one	WT_ACY1215	23	293	8	16	914.188	686.5	893	697	21.1875	-10.5	outer	255	2.49879	1.32218	0.005185	5
one	WT_ACY1215	23	294	8	9	927	687	893	697	34	-10	outer	255	1.06157	0	0	0
one	WT_ACY1215	23	295	11	8	644.125	689.125	580	763	64.125	-73.875	outer	255	0.706447	0	0	0
one	WT_ACY1215	23	296	9	15	1199.4	693.6	1182	703	17.4	-9.4	outer	255	1.8251	0.64849	0.0025431	3
one	WT_ACY1215	23	297	8	23	910.957	694	893	697	17.9565	-3	outer	255	3.29955	2.12294	0.00832525	8
one	WT_ACY1215	23	298	10	4	295.5	694.5	288	751	7.5	-56.5	outer	255	0.421149	0	0	0
one	WT_ACY1215	23	299	10	7	370.429	696.286	288	751	82.4286	-54.7143	outer	255	0.728954	0	0	0
one	WT_ACY1215	23	300	11	6	507.167	695.833	580	763	-72.8333	-67.1667	outer	255	0.546563	0	0	0
one	WT_ACY1215	23	301	8	4	964.5	697.5	893	697	71.5	0.5	outer	255	0.391028	0	0	0
one	WT_ACY1215	23	302	10	4	333.5	699.5	288	751	45.5	-51.5	outer	255	0.393194	0	0	0
one	WT_ACY1215	23	303	8	18	934.778	699.5	893	697	41.7778	2.5	outer	255	2.70803	1.53142	0.00600558	6
one	WT_ACY1215	23	304	8	16	918.25	701.375	893	697	25.25	4.375	outer	255	2.78584	1.60923	0.0063107	6
one	WT_ACY1215	23	305	8	17	944.412	701.059	893	697	51.4118	4.05882	outer	255	2.44566	1.26904	0.00497664	5
one	WT_ACY1215	23	306	9	4	1143.5	701.5	1182	703	-38.5	-1.5	outer	255	0.433097	0	0	0
one	WT_ACY1215	23	307	8	10	939	702.8	893	697	46	5.8	outer	255	1.47185	0.295244	0.00115782	1
one	WT_ACY1215	23	308	8	16	956	702.5	893	697	63	5.5	outer	255	2.00479	0.82818	0.00324777	3
one	WT_ACY1215	23	309	8	4	980.5	704.5	893	697	87.5	7.5	outer	255	0.358221	0	0	0
one	WT_ACY1215	23	310	10	8	318.875	706.875	288	751	30.875	-44.125	outer	255	0.778286	0	0	0
one	WT_ACY1215	23	311	8	4	946.5	708.5	893	697	53.5	11.5	outer	255	0.463417	0	0	0
one	WT_ACY1215	23	312	10	16	369	708.5	288	751	81	-42.5	outer	255	2.41384	1.23723	0.00485188	5
one	WT_ACY1215	23	313	8	16	956.938	708.688	893	697	63.9375	11.6875	outer	255	1.70304	0.526433	0.00206444	2
one	WT_ACY1215	23	314	9	16	1165.25	708.375	1182	703	-16.75	5.375	outer	255	2.22234	1.04573	0.0041009	4
one	WT_ACY1215	23	315	9	7	1213.71	709	1182	703	31.7143	6	outer	255	0.731731	0	0	0
one	WT_ACY1215	23	316	11	4	649	709.25	580	763	69	-53.75	outer	255	0.40473	0	0	0
one	WT_ACY1215	23	317	8	6	943.5	711	893	697	50.5	14	outer	255	0.862043	0	0	0
one	WT_ACY1215	23	318	8	4	894.5	712	893	697	1.5	15	outer	255	0.356573	0	0	0
one	WT_ACY1215	23	319	8	13	936	712.308	893	697	43	15.3077	outer	255	1.74975	0.573141	0.00224761	2
one	WT_ACY1215	23	320	9	4	1203.5	713.5	1182	703	21.5	10.5	outer	255	0.364996	0	0	0
one	WT_ACY1215	23	321	9	4	1214.5	713.5	1182	703	32.5	10.5	outer	255	0.459266	0	0	0
one	WT_ACY1215	23	322	11	8	550.125	714.875	580	763	-29.875	-48.125	outer	255	0.828794	0	0	0
one	WT_ACY1215	23	323	9	9	1174.11	714.556	1182	703	-7.88889	11.5556	outer	255	0.971588	0	0	0
one	WT_ACY1215	23	324	10	12	378.417	715.667	288	751	90.4167	-35.3333	outer	255	1.18895	0.0123415	4.83979e-05	0
one	WT_ACY1215	23	325	8	11	946.273	716.273	893	697	53.2727	19.2727	outer	255	1.16089	0	0	0
one	WT_ACY1215	23	326	11	10	661.2	719	580	763	81.2	-44	outer	255	1.36185	0.185241	0.000726437	1
one	WT_ACY1215	23	327	8	6	936	719.5	893	697	43	22.5	outer	255	0.664561	0	0	0
one	WT_ACY1215	23	328	9	5	1196.6	719.2	1182	703	14.6	16.2	outer	255	0.503868	0	0	0
one	WT_ACY1215	23	329	9	4	1232	720.25	1182	703	50	17.25	outer	255	0.35288	0	0	0
one	WT_ACY1215	23	330	10	12	361.5	720.5	288	751	73.5	-30.5	outer	255	1.19347	0.0168582	6.61104e-05	0
one	WT_ACY1215	23	331	11	11	668.455	720.364	580	763	88.4545	-42.6364	outer	255	0.965774	0	0	0
one	WT_ACY1215	23	332	8	6	903	721.5	893	697	10	24.5	outer	255	0.578759	0	0	0
one	WT_ACY1215	23	333	8	5	949.2	721.6	893	697	56.2	24.6	outer	255	0.52311	0	0	0
one	WT_ACY1215	23	334	9	4	1184.5	722.5	1182	703	2.5	19.5	outer	255	0.402747	0	0	0
one	WT_ACY1215	23	335	10	7	368	723.286	288	751	80	-27.7143	outer	255	0.842298	0	0	0
one	WT_ACY1215	23	336	10	4	372.5	723.5	288	751	84.5	-27.5	outer	255	0.465263	0	0	0
one	WT_ACY1215	23	337	9	4	1199.5	722.5	1182	703	17.5	19.5	outer	255	0.449989	0	0	0
one	WT_ACY1215	23	338	10	9	298.667	725.889	288	751	10.6667	-25.1111	outer	255	0.86865	0	0	0
one	WT_ACY1215	23	339	8	7	885	726.286	893	697	-8	29.2857	outer	255	0.724727	0	0	0
one	WT_ACY1215	23	340	9	13	1211.77	725.615	1182	703	29.7692	22.6154	outer	255	1.89427	0.717659	0.00281435	3
one	WT_ACY1215	23	341	9	14	1178.93	726.5	1182	703	-3.07143	23.5	outer	255	1.55053	0.373919	0.00146635	1
one	WT_ACY1215	23	342	9	9	1192	727	1182	703	10	24	outer	255	1.04163	0	0	0
one	WT_ACY1215	23	343	8	7	898.714	728	893	697	5.71429	31	outer	255	0.774609	0	0	0
one	WT_ACY1215	23	344	8	4	924.5	728.5	893	697	31.5	31.5	outer	255	0.415656	0	0	0
one	WT_ACY1215	23	345	11	4	645.5	728.5	580	763	65.5	-34.5	outer	255	0.36939	0	0	0
one	WT_ACY1215	23	346	10	4	325.5	729.5	288	751	37.5	-21.5	outer	255	0.42826	0	0	0
one	WT_ACY1215	23	347	11	7	631	729.714	580	763	51	-33.2857	outer	255	0.756786	0	0	0
one	WT_ACY1215	23	348	9	12	1197.5	730	1182	703	15.5	27	outer	255	1.14772	0	0	0
one	WT_ACY1215	23	349	10	18	316.778	730.611	288	751	28.7778	-20.3889	outer	255	2.11316	0.93655	0.00367274	4
one	WT_ACY1215	23	350	9	6	1174	730.5	1182	703	-8	27.5	outer	255	0.697917	0	0	0
one	WT_ACY1215	23	351	11	14	592.5	731.714	580	763	12.5	-31.2857	outer	255	1.7155	0.538885	0.00211327	2
one	WT_ACY1215	23	352	8	17	940.765	732.824	893	697	47.7647	35.8235	outer	255	1.80085	0.624244	0.00244801	2
one	WT_ACY1215	23	353	11	7	608	733.286	580	763	28	-29.7143	outer	255	0.750759	0	0	0
one	WT_ACY1215	23	354	8	4	871.5	733.5	893	697	-21.5	36.5	outer	255	0.343999	0	0	0
one	WT_ACY1215	23	355	9	7	1156	732.714	1182	703	-26	29.7143	outer	255	0.780438	0	0	0
one	WT_ACY1215	23	356	10	4	366.5	734.5	288	751	78.5	-16.5	outer	255	0.411368	0	0	0
one	WT_ACY1215	23	357	9	6	1250	734.5	1182	703	68	31.5	outer	255	0.517296	0	0	0
one	WT_ACY1215	23	358	10	4	320.5	736.5	288	751	32.5	-14.5	outer	255	0.411948	0	0	0
one	WT_ACY1215	23	359	8	16	921.812	736.812	893	697	28.8125	39.8125	outer	255	2.24541	1.0688	0.00419137	4
one	WT_ACY1215	23	360	9	6	1197	735.5	1182	703	15	32.5	outer	255	0.528573	0	0	0
one	WT_ACY1215	23	361	10	9	284.667	737.222	288	751	-3.33333	-13.7778	outer	255	0.84506	0	0	0
one	WT_ACY1215	23	362	10	10	381.5	736.8	288	751	93.5	-14.2	outer	255	0.964752	0	0	0
one	WT_ACY1215	23	363	11	12	528.5	737.5	580	763	-51.5	-25.5	outer	255	1.14342	0	0	0
one	WT_ACY1215	23	364	9	4	1181.5	737.5	1182	703	-0.5	34.5	outer	255	0.432731	0	0	0
one	WT_ACY1215	23	365	10	12	277.667	738.25	288	751	-10.3333	-12.75	outer	255	1.3691	0.192489	0.000754861	1
one	WT_ACY1215	23	366	10	10	298.2	737.5	288	751	10.2	-13.5	outer	255	0.951003	0	0	0
one	WT_ACY1215	23	367	11	6	619.833	738.167	580	763	39.8333	-24.8333	outer	255	0.617563	0	0	0
one	WT_ACY1215	23	368	8	7	946	737.714	893	697	53	40.7143	outer	255	0.712444	0	0	0
one	WT_ACY1215	23	369	10	6	309	740.5	288	751	21	-10.5	outer	255	0.547295	0	0	0
one	WT_ACY1215	23	370	10	7	352	740.286	288	751	64	-10.7143	outer	255	0.699657	0	0	0
one	WT_ACY1215	23	371	8	7	933.286	741	893	697	40.2857	44	outer	255	0.755322	0	0	0
one	WT_ACY1215	23	372	11	12	584.5	742	580	763	4.5	-21	outer	255	1.49366	0.317049	0.00124333	1
one	WT_ACY1215	23	373	11	15	599.333	742.4	580	763	19.3333	-20.6	outer	255	1.79664	0.620032	0.0024315	2
one	WT_ACY1215	23	374	9	15	1185.73	742.4	1182	703	3.73333	39.4	outer	255	1.52113	0.344515	0.00135104	1
one	WT_ACY1215	23	375	9	13	1190.62	742.615	1182	703	8.61538	39.6154	outer	255	1.46038	0.283769	0.00111282	1
one	WT_ACY1215	23	376	10	7	314	746.286	288	751	26	-4.71429	outer	255	0.658213	0	0	0
one	WT_ACY1215	23	377	10	4	366.5	745.5	288	751	78.5	-5.5	outer	255	0.408133	0	0	0
one	WT_ACY1215	23	378	10	17	380.647	747.235	288	751	92.6471	-3.76471	outer	255	1.83992	0.663307	0.0026012	3
one	WT_ACY1215	23	379	11	6	590.5	745	580	763	10.5	-18	outer	255	0.592462	0	0	0
one	WT_ACY1215	23	380	8	4	927.5	745.5	893	697	34.5	48.5	outer	255	0.334661	0	0	0
one	WT_ACY1215	23	381	9	7	1169.71	746	1182	703	-12.2857	43	outer	255	0.742351	0	0	0
one	WT_ACY1215	23	382	9	7	1201	745.714	1182	703	19	42.7143	outer	255	0.742412	0	0	0
one	WT_ACY1215	23	383	10	6	335.5	748	288	751	47.5	-3	outer	255	0.583047	0	0	0
one	WT_ACY1215	23	384	10	7	372.286	748	288	751	84.2857	-3	outer	255	0.919036	0	0	0
one	WT_ACY1215	23	385	11	11	611.364	749.091	580	763	31.3636	-13.9091	outer	255	1.23787	0.0612619	0.000240243	0
one	WT_ACY1215	23	386	10	18	367.944	750.222	288	751	79.9444	-0.777778	outer	255	3.19472	2.01811	0.00791415	8
one	WT_ACY1215	23	387	11	37	604.243	750.486	580	763	24.2432	-12.5135	outer	255	5.53137	4.35475	0.0170775	17
one	WT_ACY1215	23	388	8	12	960.667	749.917	893	697	67.6667	52.9167	outer	255	1.4791	0.302492	0.00118624	1
one	WT_ACY1215	23	389	10	14	267.643	751.214	288	751	-20.3571	0.214286	outer	255	1.56268	0.386065	0.00151398	2
one	WT_ACY1215	23	390	9	4	1182.5	750.5	1182	703	0.5	47.5	outer	255	0.408209	0	0	0
one	WT_ACY1215	23	391	10	6	376.833	752.167	288	751	88.8333	1.16667	outer	255	0.663371	0	0	0
one	WT_ACY1215	23	392	10	9	344.111	753.333	288	751	56.1111	2.33333	outer	255	0.865095	0	0	0
one	WT_ACY1215	23	393	11	5	589.4	752.2	580	763	9.4	-10.8	outer	255	0.469474	0	0	0
one	WT_ACY1215	23	394	11	9	629	753	580	763	49	-10	outer	255	1.03647	0	0	0
one	WT_ACY1215	23	395	10	10	365.5	755	288	751	77.5	4	outer	255	1.22756	0.0509468	0.000199791	0
one	WT_ACY1215	23	396	8	4	920.5	755.5	893	697	27.5	58.5	outer	255	0.359396	0	0	0
one	WT_ACY1215	23	397	11	6	523.5	758	580	763	-56.5	-5	outer	255	0.510277	0	0	0
one	WT_ACY1215	23	398	11	7	616.286	758	580	763	36.2857	-5	outer	255	0.733806	0	0	0
one	WT_ACY1215	23	399	9	10	1165.8	758	1182	703	-16.2	55	outer	255	1.13071	0	0	0
one	WT_ACY1215	23	400	11	7	645.286	759	580	763	65.2857	-4	outer	255	0.755306	0	0	0
one	WT_ACY1215	23	401	8	6	869.5	759	893	697	-23.5	62	outer	255	0.570016	0	0	0
one	WT_ACY1215	23	402	9	19	1206.95	758.158	1182	703	24.9474	55.1579	outer	255	2.11147	0.934856	0.0036661	4
one	WT_ACY1215	23	403	10	14	362.714	760.5	288	751	74.7143	9.5	outer	255	2.0884	0.911785	0.00357563	4
one	WT_ACY1215	23	404	10	10	376.2	761	288	751	88.2	10	outer	255	1.23064	0.0540291	0.000211879	0
one	WT_ACY1215	23	405	9	5	1154	761	1182	703	-28	58	outer	255	0.572183	0	0	0
one	WT_ACY1215	23	406	9	5	1220.6	761.2	1182	703	38.6	58.2	outer	255	0.494713	0	0	0
one	WT_ACY1215	23	407	10	6	222	764.5	288	751	-66	13.5	outer	255	0.564187	0	0	0
one	WT_ACY1215	23	408	10	13	270.385	764.385	288	751	-17.6154	13.3846	outer	255	1.45086	0.274247	0.00107548	1
one	WT_ACY1215	23	409	10	5	339.2	764.6	288	751	51.2	13.6	outer	255	0.513863	0	0	0
one	WT_ACY1215	23	410	11	14	622.714	763.5	580	763	42.7143	0.5	outer	255	1.7684	0.591788	0.00232074	2
one	WT_ACY1215	23	411	10	13	281.615	765.385	288	751	-6.38462	14.3846	outer	255	1.54284	0.366229	0.00143619	1
one	WT_ACY1215	23	412	11	21	565.571	765.619	580	763	-14.4286	2.61905	outer	255	3.85466	2.67805	0.0105021	11
one	WT_ACY1215	23	413	10	12	211.5	766.5	288	751	-76.5	15.5	outer	255	1.17182	0	0	0
one	WT_ACY1215	23	414	11	13	593.462	766.462	580	763	13.4615	3.46154	outer	255	2.24245	1.06584	0.00417976	4
one	WT_ACY1215	23	415	11	16	608.562	765.375	580	763	28.5625	2.375	outer	255	1.84633	0.669715	0.00262633	3
one	WT_ACY1215	23	416	11	17	614.118	767.412	580	763	34.1176	4.41176	outer	255	2.17902	1.00241	0.00393101	4
one	WT_ACY1215	23	417	10	4	263.5	768.5	288	751	-24.5	17.5	outer	255	0.380774	0	0	0
one	WT_ACY1215	23	418	10	15	375.133	767.533	288	751	87.1333	16.5333	outer	255	2.03578	0.859171	0.0033693	3
one	WT_ACY1215	23	419	11	12	627.5	767.5	580	763	47.5	4.5	outer	255	1.36974	0.19313	0.000757374	1
one	WT_ACY1215	23	420	10	7	285.714	769	288	751	-2.28571	18	outer	255	0.726772	0	0	0
one	WT_ACY1215	23	421	10	4	352	768.75	288	751	64	17.75	outer	255	0.383581	0	0	0
one	WT_ACY1215	23	422	10	17	308.353	770	288	751	20.3529	19	outer	255	2.43949	1.26288	0.00495247	5
one	WT_ACY1215	23	423	11	7	659	769.714	580	763	79	6.71429	outer	255	0.695918	0	0	0
one	WT_ACY1215	23	424	10	7	369	771.286	288	751	81	20.2857	outer	255	0.776425	0	0	0
one	WT_ACY1215	23	425	11	10	598.3	770.7	580	763	18.3	7.7	outer	255	1.47955	0.302934	0.00118798	1
one	WT_ACY1215	23	426	10	9	256	772	288	751	-32	21	outer	255	1.29279	0.116179	0.000455605	0
one	WT_ACY1215	23	427	9	12	1179.5	771.5	1182	703	-2.5	68.5	outer	255	1.0074	0	0	0
one	WT_ACY1215	23	428	10	10	274.5	772.8	288	751	-13.5	21.8	outer	255	1.15183	0	0	0
one	WT_ACY1215	23	429	10	4	365.5	772.5	288	751	77.5	21.5	outer	255	0.453178	0	0	0
one	WT_ACY1215	23	430	10	7	301.286	774	288	751	13.2857	23	outer	255	0.747158	0	0	0
one	WT_ACY1215	23	431	11	4	602.5	776	580	763	22.5	13	outer	255	0.478096	0	0	0
one	WT_ACY1215	23	432	11	27	637.259	773.667	580	763	57.2593	10.6667	outer	255	3.25058	2.07397	0.00813323	8
one	WT_ACY1215	23	433	9	5	1234.8	776.6	1182	703	52.8	73.6	outer	255	0.510048	0	0	0
one	WT_ACY1215	23	434	10	4	258.75	778	288	751	-29.25	27	outer	255	0.402976	0	0	0
one	WT_ACY1215	23	435	11	7	607	776.714	580	763	27	13.7143	outer	255	0.764828	0	0	0
one	WT_ACY1215	23	436	10	7	251.714	778	288	751	-36.2857	27	outer	255	0.810529	0	0	0
one	WT_ACY1215	23	437	10	7	349	778.286	288	751	61	27.2857	outer	255	0.752605	0	0	0
one	WT_ACY1215	23	438	10	16	361.5	778.5	288	751	73.5	27.5	outer	255	2.00929	0.832682	0.00326542	3
one	WT_ACY1215	23	439	10	11	377.818	778.182	288	751	89.8182	27.1818	outer	255	1.41997	0.243363	0.000954365	1
one	WT_ACY1215	23	440	11	14	594.5	778.286	580	763	14.5	15.2857	outer	255	2.11101	0.934398	0.00366431	4
one	WT_ACY1215	23	441	9	6	1213.5	777	1182	703	31.5	74	outer	255	0.626139	0	0	0
one	WT_ACY1215	23	442	10	19	372.105	780.053	288	751	84.1053	29.0526	outer	255	2.62336	1.44675	0.00567353	6
one	WT_ACY1215	23	443	11	6	551	779.5	580	763	-29	16.5	outer	255	0.653635	0	0	0
one	WT_ACY1215	23	444	10	8	272.875	779.875	288	751	-15.125	28.875	outer	255	0.853101	0	0	0
one	WT_ACY1215	23	445	11	4	622.5	780.5	580	763	42.5	17.5	outer	255	0.441901	0	0	0
one	WT_ACY1215	23	446	10	6	295.833	781.833	288	751	7.83333	30.8333	outer	255	0.575586	0	0	0
one	WT_ACY1215	23	447	11	7	601	782.286	580	763	21	19.2857	outer	255	0.875685	0	0	0
one	WT_ACY1215	23	448	11	15	612.6	783.4	580	763	32.6	20.4	outer	255	2.15142	0.974804	0.00382276	4
one	WT_ACY1215	23	449	11	4	636.5	782.5	580	763	56.5	19.5	outer	255	0.358236	0	0	0
one	WT_ACY1215	23	450	11	9	589	784	580	763	9	21	outer	255	1.21051	0.0339025	0.000132951	0
one	WT_ACY1215	23	451	8	4	923.5	785.5	893	697	30.5	88.5	outer	255	0.445884	0	0	0
one	WT_ACY1215	23	452	11	4	487	785.25	580	763	-93	22.25	outer	255	0.377249	0	0	0
one	WT_ACY1215	23	453	11	8	581	786.5	580	763	1	23.5	outer	255	0.845914	0	0	0
one	WT_ACY1215	23	454	10	7	338.714	787	288	751	50.7143	36	outer	255	0.674754	0	0	0
one	WT_ACY1215	23	455	11	8	510.5	789	580	763	-69.5	26	outer	255	0.760723	0	0	0
one	WT_ACY1215	23	456	11	4	586.5	789.5	580	763	6.5	26.5	outer	255	0.448478	0	0	0
one	WT_ACY1215	23	457	11	8	610.125	790.125	580	763	30.125	27.125	outer	255	0.837736	0	0	0
one	WT_ACY1215	23	458	11	6	570.833	790.833	580	763	-9.16667	27.8333	outer	255	0.589715	0	0	0
one	WT_ACY1215	23	459	11	6	578	791.5	580	763	-2	28.5	outer	255	0.614496	0	0	0
one	WT_ACY1215	23	460	11	4	597.5	791.5	580	763	17.5	28.5	outer	255	0.461646	0	0	0
one	WT_ACY1215	23	461	10	6	279.5	791	288	751	-8.5	40	outer	255	0.625742	0	0	0
one	WT_ACY1215	23	462	11	10	617.7	794.3	580	763	37.7	31.3	outer	255	1.02129	0	0	0
one	WT_ACY1215	23	463	10	7	280.714	795	288	751	-7.28571	44	outer	255	0.744747	0	0	0
one	WT_ACY1215	23	464	10	16	350.5	795	288	751	62.5	44	outer	255	2.48505	1.30844	0.00513115	5
one	WT_ACY1215	23	465	10	13	374.385	794.615	288	751	86.3846	43.6154	outer	255	1.49169	0.31508	0.00123561	1
one	WT_ACY1215	23	466	11	7	630.286	796	580	763	50.2857	33	outer	255	0.680522	0	0	0
one	WT_ACY1215	23	467	11	10	611	796.8	580	763	31	33.8	outer	255	1.16558	0	0	0
one	WT_ACY1215	23	468	10	4	344.5	798.5	288	751	56.5	47.5	outer	255	0.483757	0	0	0
one	WT_ACY1215	23	469	10	8	236.5	799	288	751	-51.5	48	outer	255	0.944701	0	0	0
one	WT_ACY1215	23	470	10	7	261	800.714	288	751	-27	49.7143	outer	255	0.694682	0	0	0
one	WT_ACY1215	23	471	10	4	356.5	802.5	288	751	68.5	51.5	outer	255	0.440391	0	0	0
one	WT_ACY1215	23	472	10	9	364.667	802.111	288	751	76.6667	51.1111	outer	255	1.01842	0	0	0
one	WT_ACY1215	23	473	10	12	248	803.75	288	751	-40	52.75	outer	255	1.30929	0.132674	0.000520291	1
one	WT_ACY1215	23	474	10	7	277.714	804	288	751	-10.2857	53	outer	255	0.806699	0	0	0
one	WT_ACY1215	23	475	10	14	341.286	803.5	288	751	53.2857	52.5	outer	255	1.54192	0.365313	0.0014326	1
one	WT_ACY1215	23	476	11	7	596	804.286	580	763	16	41.2857	outer	255	0.664317	0	0	0
one	WT_ACY1215	23	477	11	6	614.167	804.167	580	763	34.1667	41.1667	outer	255	0.662806	0	0	0
one	WT_ACY1215	23	478	10	9	272.333	807.111	288	751	-15.6667	56.1111	outer	255	1.02458	0	0	0
one	WT_ACY1215	23	479	10	12	254.667	807.917	288	751	-33.3333	56.9167	outer	255	1.43728	0.260667	0.00102222	1
one	WT_ACY1215	23	480	11	9	538	808	580	763	-42	45	outer	255	1.14784	0	0	0
one	WT_ACY1215	23	481	11	8	610.875	807.875	580	763	30.875	44.875	outer	255	0.869978	0	0	0
one	WT_ACY1215	23	482	10	7	234.714	810	288	751	-53.2857	59	outer	255	0.764553	0	0	0
one	WT_ACY1215	23	483	10	8	339.125	809.875	288	751	51.125	58.875	outer	255	0.879667	0	0	0
one	WT_ACY1215	23	484	11	7	546	810.286	580	763	-34	47.2857	outer	255	0.765469	0	0	0
one	WT_ACY1215	23	485	11	6	554.5	809	580	763	-25.5	46	outer	255	0.575784	0	0	0
one	WT_ACY1215	23	486	10	5	242.2	812.4	288	751	-45.8	61.4	outer	255	0.509377	0	0	0
one	WT_ACY1215	23	487	10	7	351	815.286	288	751	63	64.2857	outer	255	0.69192	0	0	0
one	WT_ACY1215	23	488	10	12	359.833	814.5	288	751	71.8333	63.5	outer	255	1.25592	0.0793133	0.000311033	0
one	WT_ACY1215	23	489	11	4	649.5	815.5	580	763	69.5	52.5	outer	255	0.415717	0	0	0
one	WT_ACY1215	23	490	10	4	355.5	817.5	288	751	67.5	66.5	outer	255	0.454795	0	0	0
one	WT_ACY1215	23	491	10	17	244.412	819.118	288	751	-43.5882	68.1176	outer	255	2.02231	0.845698	0.00331646	3
one	WT_ACY1215	23	492	11	10	641	819.2	580	763	61	56.2	outer	255	1.03993	0	0	0
one	WT_ACY1215	23	493	10	8	305	821.5	288	751	17	70.5	outer	255	0.845441	0	0	0
one	WT_ACY1215	23	494	10	15	355.933	822.667	288	751	67.9333	71.6667	outer	255	2.20015	1.02354	0.00401389	4
one	WT_ACY1215	23	495	10	4	220.5	824	288	751	-67.5	73	outer	255	0.350027	0	0	0
one	WT_ACY1215	23	496	10	7	303.714	826	288	751	15.7143	75	outer	255	0.681727	0	0	0
one	WT_ACY1215	23	497	11	4	633.5	826.5	580	763	53.5	63.5	outer	255	0.365454	0	0	0
one	WT_ACY1215	23	498	10	16	347.438	828.625	288	751	59.4375	77.625	outer	255	1.81859	0.641975	0.00251755	3
one	WT_ACY1215	23	499	11	4	600.5	829.5	580	763	20.5	66.5	outer	255	0.442161	0	0	0
one	WT_ACY1215	23	500	10	7	260	830.714	288	751	-28	79.7143	outer	255	0.692821	0	0	0
one	WT_ACY1215	23	501	10	4	311	830.75	288	751	23	79.75	outer	255	0.369665	0	0	0
one	WT_ACY1215	23	502	10	6	243.5	833	288	751	-44.5	82	outer	255	0.631083	0	0	0
one	WT_ACY1215	23	503	10	14	328.5	832	288	751	40.5	81	outer	255	2.01842	0.841807	0.0033012	3
one	WT_ACY1215	23	504	10	6	303.833	834.833	288	751	15.8333	83.8333	outer	255	0.577005	0	0	0
one	WT_ACY1215	23	505	10	6	290.167	835.833	288	751	2.16667	84.8333	outer	255	0.581476	0	0	0
one	WT_ACY1215	23	506	11	4	524.5	837.5	580	763	-55.5	74.5	outer	255	0.362844	0	0	0
one	WT_ACY1215	23	507	10	5	246.6	838.8	288	751	-41.4	87.8	outer	255	0.484443	0	0	0
one	WT_ACY1215	23	508	10	14	295.5	839.5	288	751	7.5	88.5	outer	255	1.7136	0.536992	0.00210585	2
one	WT_ACY1215	23	509	10	13	257.154	843.385	288	751	-30.8462	92.3846	outer	255	1.45075	0.274141	0.00107506	1
one	WT_ACY1215	23	510	12	12	1076.5	844.5	1083	896	-6.5	-51.5	outer	255	1.16213	0	0	0
one	WT_ACY1215	23	511	10	11	271.364	848.091	288	751	-16.6364	97.0909	outer	255	0.98706	0	0	0
one	WT_ACY1215	23	512	12	7	1097	856.714	1083	896	14	-39.2857	outer	255	0.692653	0	0	0
one	WT_ACY1215	23	513	12	6	1082.83	861.167	1083	896	-0.166667	-34.8333	outer	255	0.576593	0	0	0
one	WT_ACY1215	23	514	12	6	1109	862.5	1083	896	26	-33.5	outer	255	0.640528	0	0	0
one	WT_ACY1215	23	515	13	6	549	866.5	490	941	59	-74.5	outer	255	0.558755	0	0	0
one	WT_ACY1215	23	516	12	6	1171.17	868.167	1083	896	88.1667	-27.8333	outer	255	0.604944	0	0	0
one	WT_ACY1215	23	517	12	8	1060.75	869.625	1083	896	-22.25	-26.375	outer	255	0.784009	0	0	0
one	WT_ACY1215	23	518	12	5	1078.4	871.2	1083	896	-4.6	-24.8	outer	255	0.599344	0	0	0
one	WT_ACY1215	23	519	12	19	1070.32	873	1083	896	-12.6842	-23	outer	255	2.07114	0.894527	0.00350795	4
one	WT_ACY1215	23	520	12	9	1100.89	875.111	1083	896	17.8889	-20.8889	outer	255	0.987976	0	0	0
one	WT_ACY1215	23	521	12	4	1148.5	874.5	1083	896	65.5	-21.5	outer	255	0.381842	0	0	0
one	WT_ACY1215	23	522	13	4	558.5	877.5	490	941	68.5	-63.5	outer	255	0.403754	0	0	0
one	WT_ACY1215	23	523	12	4	1122.5	877.5	1083	896	39.5	-18.5	outer	255	0.318059	0	0	0
one	WT_ACY1215	23	524	12	11	1174.18	883.818	1083	896	91.1818	-12.1818	outer	255	1.11925	0	0	0
one	WT_ACY1215	23	525	12	10	1012.5	884.8	1083	896	-70.5	-11.2	outer	255	1.09809	0	0	0
one	WT_ACY1215	23	526	12	4	1047.5	884.5	1083	896	-35.5	-11.5	outer	255	0.352926	0	0	0
one	WT_ACY1215	23	527	12	5	1076.8	883.8	1083	896	-6.2	-12.2	outer	255	0.712444	0	0	0
one	WT_ACY1215	23	528	12	24	1093.25	883.333	1083	896	10.25	-12.6667	outer	255	3.22416	2.04754	0.00802958	8
one	WT_ACY1215	23	529	13	7	497	889.286	490	941	7	-51.7143	outer	255	0.79736	0	0	0
one	WT_ACY1215	23	530	12	8	1130.88	889.125	1083	896	47.875	-6.875	outer	255	0.837491	0	0	0
one	WT_ACY1215	23	531	13	9	531.333	890.111	490	941	41.3333	-50.8889	outer	255	1.01122	0	0	0
one	WT_ACY1215	23	532	12	5	987.2	889.6	1083	896	-95.8	-6.4	outer	255	0.479072	0	0	0
one	WT_ACY1215	23	533	12	4	1119.5	897.5	1083	896	36.5	1.5	outer	255	0.491768	0	0	0
one	WT_ACY1215	23	534	12	5	1148.8	897.4	1083	896	65.8	1.4	outer	255	0.557015	0	0	0
one	WT_ACY1215	23	535	13	10	570.9	902	490	941	80.9	-39	outer	255	0.886076	0	0	0
one	WT_ACY1215	23	536	13	8	535.875	907.875	490	941	45.875	-33.125	outer	255	0.844785	0	0	0
one	WT_ACY1215	23	537	12	4	1020.5	907.5	1083	896	-62.5	11.5	outer	255	0.3626	0	0	0
one	WT_ACY1215	23	538	13	8	513.5	909	490	941	23.5	-32	outer	255	0.761654	0	0	0
one	WT_ACY1215	23	539	12	4	1064.5	916.5	1083	896	-18.5	20.5	outer	255	0.370047	0	0	0
one	WT_ACY1215	23	540	12	4	1088.5	918.5	1083	896	5.5	22.5	outer	255	0.358724	0	0	0
one	WT_ACY1215	23	541	13	14	512.286	919.5	490	941	22.2857	-21.5	outer	255	1.8264	0.649787	0.00254818	3
one	WT_ACY1215	23	542	12	7	1127	919.714	1083	896	44	23.7143	outer	255	0.776455	0	0	0
one	WT_ACY1215	23	543	12	10	1178.2	922.5	1083	896	95.2	26.5	outer	255	0.918212	0	0	0
one	WT_ACY1215	23	544	13	10	545.2	925	490	941	55.2	-16	outer	255	1.35129	0.174682	0.000685028	1
one	WT_ACY1215	23	545	13	20	534.75	929.85	490	941	44.75	-11.15	outer	255	1.96187	0.785257	0.00307944	3
one	WT_ACY1215	23	546	13	23	557	929	490	941	67	-12	outer	255	5.46007	4.28346	0.0167979	17
one	WT_ACY1215	23	547	13	18	507.5	929	490	941	17.5	-12	outer	255	2.75848	1.58187	0.00620341	6
one	WT_ACY1215	23	548	13	24	520.375	930.917	490	941	30.375	-10.0833	outer	255	2.90811	1.7315	0.00679019	7
one	WT_ACY1215	23	549	13	4	544.25	931	490	941	54.25	-10	outer	255	0.372015	0	0	0
one	WT_ACY1215	23	550	13	4	513.5	933.5	490	941	23.5	-7.5	outer	255	0.452232	0	0	0
one	WT_ACY1215	23	551	13	15	566.2	935.733	490	941	76.2	-5.26667	outer	255	1.71266	0.536046	0.00210214	2
one	WT_ACY1215	23	552	13	7	529	936.714	490	941	39	-4.28571	outer	255	0.750561	0	0	0
one	WT_ACY1215	23	553	13	10	517.2	939.5	490	941	27.2	-1.5	outer	255	1.0307	0	0	0
one	WT_ACY1215	23	554	12	8	1051.12	938.875	1083	896	-31.875	42.875	outer	255	0.810742	0	0	0
one	WT_ACY1215	23	555	13	6	562	940.5	490	941	72	-0.5	outer	255	0.708812	0	0	0
one	WT_ACY1215	23	556	13	17	508.471	941.941	490	941	18.4706	0.941176	outer	255	2.17842	1.00181	0.00392868	4
one	WT_ACY1215	23	557	13	8	521	942.75	490	941	31	1.75	outer	255	0.850431	0	0	0
one	WT_ACY1215	23	558	13	5	550.2	942.6	490	941	60.2	1.6	outer	255	0.628367	0	0	0
one	WT_ACY1215	23	559	12	6	1089.5	942.667	1083	896	6.5	46.6667	outer	255	0.634287	0	0	0
one	WT_ACY1215	24	1	1	5	1104.8	10.6	1020	62	84.8	-51.4	outer	255	0.364233	0	0	0
one	WT_ACY1215	24	2	2	12	682.5	16.5	648	93	34.5	-76.5	outer	255	1.0743	0	0	0
one	WT_ACY1215	24	3	1	7	1002.71	24	1020	62	-17.2857	-38	outer	255	0.713771	0	0	0
one	WT_ACY1215	24	4	1	8	1042.5	25	1020	62	22.5	-37	outer	255	0.81146	0	0	0
one	WT_ACY1215	24	5	2	4	682	25.75	648	93	34	-67.25	outer	255	0.356374	0	0	0
one	WT_ACY1215	24	6	1	8	1105.88	28.875	1020	62	85.875	-33.125	outer	255	0.89308	0	0	0
one	WT_ACY1215	24	7	1	10	1110.2	30	1020	62	90.2	-32	outer	255	1.0779	0	0	0
one	WT_ACY1215	24	8	2	6	679.5	33	648	93	31.5	-60	outer	255	0.564767	0	0	0
one	WT_ACY1215	24	9	1	6	1007	32.5	1020	62	-13	-29.5	outer	255	0.61413	0	0	0
one	WT_ACY1215	24	10	1	13	1100.31	35	1020	62	80.3077	-27	outer	255	1.24942	0.072813	0.000285541	0
one	WT_ACY1215	24	11	1	24	990	38.5	1020	62	-30	-23.5	outer	255	2.67436	1.49775	0.00587351	6
one	WT_ACY1215	24	12	2	8	726.875	40.875	648	93	78.875	-52.125	outer	255	0.733043	0	0	0
one	WT_ACY1215	24	13	2	5	587.4	42.8	648	93	-60.6	-50.2	outer	255	0.460899	0	0	0
one	WT_ACY1215	24	14	1	7	1072	45.7143	1020	62	52	-16.2857	outer	255	0.605463	0	0	0
one	WT_ACY1215	24	15	2	8	663.875	46.875	648	93	15.875	-46.125	outer	255	0.832563	0	0	0
one	WT_ACY1215	24	16	1	6	1085	48.5	1020	62	65	-13.5	outer	255	0.509514	0	0	0
one	WT_ACY1215	24	17	2	7	674	49.2857	648	93	26	-43.7143	outer	255	0.797314	0	0	0
one	WT_ACY1215	24	18	2	6	639	50.5	648	93	-9	-42.5	outer	255	0.504372	0	0	0
one	WT_ACY1215	24	19	1	8	1106.12	50.875	1020	62	86.125	-11.125	outer	255	0.730465	0	0	0
one	WT_ACY1215	24	20	2	12	686.5	52.5	648	93	38.5	-40.5	outer	255	1.31958	0.142974	0.000560682	1
one	WT_ACY1215	24	21	1	4	977.5	52.5	1020	62	-42.5	-9.5	outer	255	0.370245	0	0	0
one	WT_ACY1215	24	22	1	9	994.667	50.7778	1020	62	-25.3333	-11.2222	outer	255	0.861677	0	0	0
one	WT_ACY1215	24	23	1	7	1056	52.7143	1020	62	36	-9.28571	outer	255	0.660807	0	0	0
one	WT_ACY1215	24	24	2	13	696.231	53.6923	648	93	48.2308	-39.3077	outer	255	1.13928	0	0	0
one	WT_ACY1215	24	25	2	13	678.077	56.8462	648	93	30.0769	-36.1538	outer	255	1.20522	0.0286076	0.000112187	0
one	WT_ACY1215	24	26	1	8	959	58.5	1020	62	-61	-3.5	outer	255	0.777234	0	0	0
one	WT_ACY1215	24	27	1	16	1003.5	59	1020	62	-16.5	-3	outer	255	2.01091	0.834299	0.00327176	3
one	WT_ACY1215	24	28	1	17	1084.88	60.5882	1020	62	64.8824	-1.41176	outer	255	2.46868	1.29207	0.00506694	5
one	WT_ACY1215	24	29	1	4	1094.5	60.5	1020	62	74.5	-1.5	outer	255	0.411688	0	0	0
one	WT_ACY1215	24	30	1	7	1063	61.7143	1020	62	43	-0.285714	outer	255	0.75375	0	0	0
one	WT_ACY1215	24	31	2	4	619.5	63.5	648	93	-28.5	-29.5	outer	255	0.327001	0	0	0
one	WT_ACY1215	24	32	1	4	995.5	64.5	1020	62	-24.5	2.5	outer	255	0.418769	0	0	0
one	WT_ACY1215	24	33	1	5	1071.2	65.6	1020	62	51.2	3.6	outer	255	0.50338	0	0	0
one	WT_ACY1215	24	34	2	7	681	67	648	93	33	-26	outer	255	0.6589	0	0	0
one	WT_ACY1215	24	35	1	23	1033.7	66.7391	1020	62	13.6957	4.73913	outer	255	3.35723	2.18062	0.00855144	9
one	WT_ACY1215	24	36	2	4	560.5	68.5	648	93	-87.5	-24.5	outer	255	0.327764	0	0	0
one	WT_ACY1215	24	37	1	12	1092.5	68	1020	62	72.5	6	outer	255	1.52239	0.345782	0.00135601	1
one	WT_ACY1215	24	38	1	8	1103.12	68.125	1020	62	83.125	6.125	outer	255	0.870115	0	0	0
one	WT_ACY1215	24	39	2	22	670.591	69.0455	648	93	22.5909	-23.9545	outer	255	2.42968	1.25307	0.00491399	5
one	WT_ACY1215	24	40	1	6	1063	69.1667	1020	62	43	7.16667	outer	255	0.63241	0	0	0
one	WT_ACY1215	24	41	1	5	1116.2	70.6	1020	62	96.2	8.6	outer	255	0.486992	0	0	0
one	WT_ACY1215	24	42	3	4	6.5	71.5	39	111	-32.5	-39.5	outer	255	0.368292	0	0	0
one	WT_ACY1215	24	43	2	15	686.267	71.3333	648	93	38.2667	-21.6667	outer	255	2.07607	0.899455	0.00352728	4
one	WT_ACY1215	24	44	1	7	1071	72.2857	1020	62	51	10.2857	outer	255	0.707027	0	0	0
one	WT_ACY1215	24	45	1	22	1046.73	72.7273	1020	62	26.7273	10.7273	outer	255	4.38889	3.21228	0.0125972	13
one	WT_ACY1215	24	46	1	11	1027.64	73.8182	1020	62	7.63636	11.8182	outer	255	1.3008	0.12419	0.00048702	0
one	WT_ACY1215	24	47	1	41	1054.73	75.9756	1020	62	34.7317	13.9756	outer	255	7.68602	6.5094	0.0255271	26
one	WT_ACY1215	24	48	2	5	636.4	74.2	648	93	-11.6	-18.8	outer	255	0.572747	0	0	0
one	WT_ACY1215	24	49	2	6	647	76.5	648	93	-1	-16.5	outer	255	0.779355	0	0	0
one	WT_ACY1215	24	50	1	5	1102.2	76.6	1020	62	82.2	14.6	outer	255	0.461799	0	0	0
one	WT_ACY1215	24	51	1	20	1063.9	77.7	1020	62	43.9	15.7	outer	255	4.2088	3.03219	0.011891	12
one	WT_ACY1215	24	52	2	5	634.2	80.4	648	93	-13.8	-12.6	outer	255	0.564202	0	0	0
one	WT_ACY1215	24	53	2	7	746.571	81.2857	648	93	98.5714	-11.7143	outer	255	0.663371	0	0	0
one	WT_ACY1215	24	54	1	9	1094.33	79.7778	1020	62	74.3333	17.7778	outer	255	1.0632	0	0	0
one	WT_ACY1215	24	55	1	12	1116.67	80.0833	1020	62	96.6667	18.0833	outer	255	1.31655	0.139937	0.000548774	1
one	WT_ACY1215	24	56	1	14	1105.5	81.7143	1020	62	85.5	19.7143	outer	255	1.63143	0.454823	0.00178362	2
one	WT_ACY1215	24	57	1	4	931.5	84.5	1020	62	-88.5	22.5	outer	255	0.377584	0	0	0
one	WT_ACY1215	24	58	2	9	675.556	84.6667	648	93	27.5556	-8.33333	outer	255	1.01982	0	0	0
one	WT_ACY1215	24	59	1	70	1048.5	83.7714	1020	62	28.5	21.7714	outer	255	12.1113	10.9347	0.0428813	43
one	WT_ACY1215	24	60	3	7	17	85.7143	39	111	-22	-25.2857	outer	255	0.682582	0	0	0
one	WT_ACY1215	24	61	1	13	1055.62	87.3846	1020	62	35.6154	25.3846	outer	255	1.75361	0.577002	0.00226275	2
one	WT_ACY1215	24	62	3	4	24.5	88.5	39	111	-14.5	-22.5	outer	255	0.349813	0	0	0
one	WT_ACY1215	24	63	2	4	616.5	88.5	648	93	-31.5	-4.5	outer	255	0.341665	0	0	0
one	WT_ACY1215	24	64	2	11	661.727	89.7273	648	93	13.7273	-3.27273	outer	255	1.10086	0	0	0
one	WT_ACY1215	24	65	1	12	1085.25	90.3333	1020	62	65.25	28.3333	outer	255	1.40822	0.231614	0.000908289	1
one	WT_ACY1215	24	66	1	13	1104.85	89.7692	1020	62	84.8462	27.7692	outer	255	1.25739	0.0807782	0.000316777	0
one	WT_ACY1215	24	67	2	5	674.2	94.4	648	93	26.2	1.4	outer	255	0.530892	0	0	0
one	WT_ACY1215	24	68	3	5	117.4	93.8	39	111	78.4	-17.2	outer	255	0.491478	0	0	0
one	WT_ACY1215	24	69	1	49	1053.12	96.5306	1020	62	33.1224	34.5306	outer	255	6.26033	5.08372	0.0199362	20
one	WT_ACY1215	24	70	1	4	1070.5	94.5	1020	62	50.5	32.5	outer	255	0.407309	0	0	0
one	WT_ACY1215	24	71	1	12	1087.25	95.5833	1020	62	67.25	33.5833	outer	255	1.38433	0.207718	0.00081458	1
one	WT_ACY1215	24	72	2	7	594.286	99	648	93	-53.7143	6	outer	255	0.778546	0	0	0
one	WT_ACY1215	24	73	2	6	616.167	98.8333	648	93	-31.8333	5.83333	outer	255	0.650523	0	0	0
one	WT_ACY1215	24	74	2	10	662.5	99	648	93	14.5	6	outer	255	1.18012	0.00350648	1.37509e-05	0
one	WT_ACY1215	24	75	1	13	1082.23	99.6923	1020	62	62.2308	37.6923	outer	255	1.4741	0.297487	0.00116661	1
one	WT_ACY1215	24	76	2	26	627.269	100.077	648	93	-20.7308	7.07692	outer	255	3.79538	2.61877	0.0102697	10
one	WT_ACY1215	24	77	2	6	676	100.5	648	93	28	7.5	outer	255	0.515099	0	0	0
one	WT_ACY1215	24	78	3	6	84	101.5	39	111	45	-9.5	outer	255	0.559441	0	0	0
one	WT_ACY1215	24	79	1	7	1070	100.714	1020	62	50	38.7143	outer	255	0.669062	0	0	0
one	WT_ACY1215	24	80	1	10	1076	100.5	1020	62	56	38.5	outer	255	1.25338	0.076765	0.000301039	0
one	WT_ACY1215	24	81	2	7	603.286	104	648	93	-44.7143	11	outer	255	0.759503	0	0	0
one	WT_ACY1215	24	82	2	4	669.5	103.5	648	93	21.5	10.5	outer	255	0.438865	0	0	0
one	WT_ACY1215	24	83	2	18	661.111	105.056	648	93	13.1111	12.0556	outer	255	2.2782	1.10159	0.00431997	4
one	WT_ACY1215	24	84	2	8	691.875	105.125	648	93	43.875	12.125	outer	255	0.942428	0	0	0
one	WT_ACY1215	24	85	2	4	739.5	106.5	648	93	91.5	13.5	outer	255	0.373724	0	0	0
one	WT_ACY1215	24	86	1	9	1000	106	1020	62	-20	44	outer	255	0.970245	0	0	0
one	WT_ACY1215	24	87	3	9	8.11111	106.333	39	111	-30.8889	-4.66667	outer	255	0.99942	0	0	0
one	WT_ACY1215	24	88	3	7	14	107.286	39	111	-25	-3.71429	outer	255	0.777768	0	0	0
one	WT_ACY1215	24	89	3	7	22.2857	107	39	111	-16.7143	-4	outer	255	0.610681	0	0	0
one	WT_ACY1215	24	90	3	10	4.7	110.7	39	111	-34.3	-0.3	outer	255	1.16051	0	0	0
one	WT_ACY1215	24	91	3	6	52.5	109	39	111	13.5	-2	outer	255	0.566781	0	0	0
one	WT_ACY1215	24	92	2	6	642.5	110	648	93	-5.5	17	outer	255	0.634073	0	0	0
one	WT_ACY1215	24	93	3	8	67.5	111.125	39	111	28.5	0.125	outer	255	1.06319	0	0	0
one	WT_ACY1215	24	94	2	8	610.125	110.875	648	93	-37.875	17.875	outer	255	0.785229	0	0	0
one	WT_ACY1215	24	95	1	5	1047.2	111.4	1020	62	27.2	49.4	outer	255	0.437003	0	0	0
one	WT_ACY1215	24	96	3	12	84.5	112.5	39	111	45.5	1.5	outer	255	1.17501	0	0	0
one	WT_ACY1215	24	97	2	4	619.5	112.5	648	93	-28.5	19.5	outer	255	0.397131	0	0	0
one	WT_ACY1215	24	98	3	5	15.2	114.6	39	111	-23.8	3.6	outer	255	0.455375	0	0	0
one	WT_ACY1215	24	99	1	7	1095	114.286	1020	62	75	52.2857	outer	255	0.894316	0	0	0
one	WT_ACY1215	24	100	3	6	52.3333	113.833	39	111	13.3333	2.83333	outer	255	0.519661	0	0	0
one	WT_ACY1215	24	101	2	14	640.286	115.5	648	93	-7.71429	22.5	outer	255	1.55958	0.382968	0.00150183	2
one	WT_ACY1215	24	102	2	5	660.8	117.4	648	93	12.8	24.4	outer	255	0.454993	0	0	0
one	WT_ACY1215	24	103	3	4	75.5	117.5	39	111	36.5	6.5	outer	255	0.370001	0	0	0
one	WT_ACY1215	24	104	3	4	70.5	122.5	39	111	31.5	11.5	outer	255	0.404898	0	0	0
one	WT_ACY1215	24	105	3	4	57	124.75	39	111	18	13.75	outer	255	0.461036	0	0	0
one	WT_ACY1215	24	106	3	4	85.5	124.5	39	111	46.5	13.5	outer	255	0.349477	0	0	0
one	WT_ACY1215	24	107	3	10	49.2	125	39	111	10.2	14	outer	255	1.27178	0.0951674	0.000373206	0
one	WT_ACY1215	24	108	2	8	559.125	131.125	648	93	-88.875	38.125	outer	255	0.702007	0	0	0
one	WT_ACY1215	24	109	1	4	1074.5	131.5	1020	62	54.5	69.5	outer	255	0.34757	0	0	0
one	WT_ACY1215	24	110	3	5	68.2	132.4	39	111	29.2	21.4	outer	255	0.397345	0	0	0
one	WT_ACY1215	24	111	1	4	1020.5	133.5	1020	62	0.5	71.5	outer	255	0.323369	0	0	0
one	WT_ACY1215	24	112	2	4	581.5	133.5	648	93	-66.5	40.5	outer	255	0.363821	0	0	0
one	WT_ACY1215	24	113	1	4	1059.5	134.5	1020	62	39.5	72.5	outer	255	0.375952	0	0	0
one	WT_ACY1215	24	114	2	7	596.714	135	648	93	-51.2857	42	outer	255	0.680552	0	0	0
one	WT_ACY1215	24	115	3	22	37.5	140.5	39	111	-1.5	29.5	outer	255	3.25495	2.07834	0.00815034	8
one	WT_ACY1215	24	116	2	4	581.5	142.5	648	93	-66.5	49.5	outer	255	0.349767	0	0	0
one	WT_ACY1215	24	117	1	7	1030.29	153	1020	62	10.2857	91	outer	255	0.687022	0	0	0
one	WT_ACY1215	24	118	2	12	706.333	155.25	648	93	58.3333	62.25	outer	255	1.33759	0.16098	0.000631293	1
one	WT_ACY1215	24	119	4	6	352.833	177.167	313	223	39.8333	-45.8333	outer	255	0.566186	0	0	0
one	WT_ACY1215	24	120	4	8	289.125	212.125	313	223	-23.875	-10.875	outer	255	0.795254	0	0	0
one	WT_ACY1215	24	121	4	7	294.714	212	313	223	-18.2857	-11	outer	255	0.671077	0	0	0
one	WT_ACY1215	24	122	4	11	358.636	217.091	313	223	45.6364	-5.90909	outer	255	1.52764	0.351031	0.00137659	1
one	WT_ACY1215	24	123	4	4	375.5	217.5	313	223	62.5	-5.5	outer	255	0.315572	0	0	0
one	WT_ACY1215	24	124	4	11	244	220	313	223	-69	-3	outer	255	1.21537	0.0387548	0.00015198	0
one	WT_ACY1215	24	125	4	13	340	222.692	313	223	27	-0.307692	outer	255	1.22303	0.0464148	0.000182019	0
one	WT_ACY1215	24	126	4	7	365	223.714	313	223	52	0.714286	outer	255	0.698054	0	0	0
one	WT_ACY1215	24	127	4	8	397.875	229.875	313	223	84.875	6.875	outer	255	0.727138	0	0	0
one	WT_ACY1215	24	128	4	4	408.5	229.5	313	223	95.5	6.5	outer	255	0.344823	0	0	0
one	WT_ACY1215	24	129	4	8	384	231.5	313	223	71	8.5	outer	255	0.877272	0	0	0
one	WT_ACY1215	24	130	4	5	389.8	231.4	313	223	76.8	8.4	outer	255	0.460395	0	0	0
one	WT_ACY1215	24	131	4	8	311.5	241	313	223	-1.5	18	outer	255	0.73164	0	0	0
one	WT_ACY1215	24	132	4	16	375	248.5	313	223	62	25.5	outer	255	1.83717	0.66056	0.00259043	3
one	WT_ACY1215	24	133	4	15	391.4	249.333	313	223	78.4	26.3333	outer	255	1.5216	0.344988	0.00135289	1
one	WT_ACY1215	24	134	4	6	282.833	253.167	313	223	-30.1667	30.1667	outer	255	0.630488	0	0	0
one	WT_ACY1215	24	135	4	13	325.615	253.385	313	223	12.6154	30.3846	outer	255	1.72	0.543386	0.00213093	2
one	WT_ACY1215	24	136	4	8	385.125	254.875	313	223	72.125	31.875	outer	255	0.743832	0	0	0
one	WT_ACY1215	24	137	4	6	311.167	257.833	313	223	-1.83333	34.8333	outer	255	0.585977	0	0	0
one	WT_ACY1215	24	138	4	4	220.75	259.75	313	223	-92.25	36.75	outer	255	0.378592	0	0	0
one	WT_ACY1215	24	139	4	9	368.111	266.667	313	223	55.1111	43.6667	outer	255	0.827878	0	0	0
one	WT_ACY1215	24	140	4	7	283.571	275.286	313	223	-29.4286	52.2857	outer	255	0.58732	0	0	0
one	WT_ACY1215	24	141	4	10	397.2	274.6	313	223	84.2	51.6	outer	255	0.967742	0	0	0
one	WT_ACY1215	24	142	4	12	365.5	277.5	313	223	52.5	54.5	outer	255	1.16147	0	0	0
one	WT_ACY1215	24	143	4	10	263.5	281.2	313	223	-49.5	58.2	outer	255	1.06824	0	0	0
one	WT_ACY1215	24	144	4	5	294	281	313	223	-19	58	outer	255	0.504341	0	0	0
one	WT_ACY1215	24	145	4	13	379.615	281.615	313	223	66.6154	58.6154	outer	255	1.47639	0.299776	0.00117559	1
one	WT_ACY1215	24	146	4	9	305	285	313	223	-8	62	outer	255	1.03723	0	0	0
one	WT_ACY1215	24	147	4	6	326.167	285.833	313	223	13.1667	62.8333	outer	255	0.598566	0	0	0
one	WT_ACY1215	24	148	4	7	332	286.286	313	223	19	63.2857	outer	255	0.734646	0	0	0
one	WT_ACY1215	24	149	4	14	375.714	285.5	313	223	62.7143	62.5	outer	255	1.59907	0.422458	0.0016567	2
one	WT_ACY1215	24	150	4	14	318.286	287.429	313	223	5.28571	64.4286	outer	255	1.61172	0.435108	0.00170631	2
one	WT_ACY1215	24	151	4	4	347.75	287	313	223	34.75	64	outer	255	0.307347	0	0	0
one	WT_ACY1215	24	152	5	7	1019.71	288	987	346	32.7143	-58	outer	255	0.664439	0	0	0
one	WT_ACY1215	24	153	6	9	1387.67	288.889	1368	356	19.6667	-67.1111	outer	255	0.884733	0	0	0
one	WT_ACY1215	24	154	4	9	353	291	313	223	40	68	outer	255	1.0217	0	0	0
one	WT_ACY1215	24	155	4	8	366.875	290.875	313	223	53.875	67.875	outer	255	0.793912	0	0	0
one	WT_ACY1215	24	156	4	4	325.5	291.5	313	223	12.5	68.5	outer	255	0.358907	0	0	0
one	WT_ACY1215	24	157	4	10	310.2	293	313	223	-2.8	70	outer	255	1.28919	0.112578	0.000441482	0
one	WT_ACY1215	24	158	4	7	375.286	293	313	223	62.2857	70	outer	255	0.773449	0	0	0
one	WT_ACY1215	24	159	4	14	365.714	295.5	313	223	52.7143	72.5	outer	255	1.62383	0.447224	0.00175382	2
one	WT_ACY1215	24	160	4	4	343.5	298.5	313	223	30.5	75.5	outer	255	0.382086	0	0	0
one	WT_ACY1215	24	161	4	12	357.5	297.5	313	223	44.5	74.5	outer	255	1.11583	0	0	0
one	WT_ACY1215	24	162	6	4	1441.5	301.5	1368	356	73.5	-54.5	outer	255	0.354513	0	0	0
one	WT_ACY1215	24	163	5	4	960.5	308.5	987	346	-26.5	-37.5	outer	255	0.342031	0	0	0
one	WT_ACY1215	24	164	5	4	1008.5	319.5	987	346	21.5	-26.5	outer	255	0.342916	0	0	0
one	WT_ACY1215	24	165	5	4	959.5	321.5	987	346	-27.5	-24.5	outer	255	0.329961	0	0	0
one	WT_ACY1215	24	166	5	7	971	326.714	987	346	-16	-19.2857	outer	255	0.690898	0	0	0
one	WT_ACY1215	24	167	5	4	998.5	329.5	987	346	11.5	-16.5	outer	255	0.39733	0	0	0
one	WT_ACY1215	24	168	5	4	954	329.75	987	346	-33	-16.25	outer	255	0.391073	0	0	0
one	WT_ACY1215	24	169	5	6	963.167	334.833	987	346	-23.8333	-11.1667	outer	255	0.584024	0	0	0
one	WT_ACY1215	24	170	6	8	1400.5	337	1368	356	32.5	-19	outer	255	0.845747	0	0	0
one	WT_ACY1215	24	171	5	4	1021.5	337.5	987	346	34.5	-8.5	outer	255	0.355779	0	0	0
one	WT_ACY1215	24	172	5	11	1000.55	338.636	987	346	13.5455	-7.36364	outer	255	0.949767	0	0	0
one	WT_ACY1215	24	173	6	4	1367	342.5	1368	356	-1	-13.5	outer	255	0.38027	0	0	0
one	WT_ACY1215	24	174	6	13	1372.85	343.077	1368	356	4.84615	-12.9231	outer	255	1.17394	0	0	0
one	WT_ACY1215	24	175	6	7	1405.71	345	1368	356	37.7143	-11	outer	255	0.741161	0	0	0
one	WT_ACY1215	24	176	5	8	1078.12	346.125	987	346	91.125	0.125	outer	255	0.967605	0	0	0
one	WT_ACY1215	24	177	5	5	968.4	347.2	987	346	-18.6	1.2	outer	255	0.526543	0	0	0
one	WT_ACY1215	24	178	6	5	1353.8	346.4	1368	356	-14.2	-9.6	outer	255	0.460121	0	0	0
one	WT_ACY1215	24	179	5	5	963.2	349.4	987	346	-23.8	3.4	outer	255	0.51191	0	0	0
one	WT_ACY1215	24	180	6	9	1270.56	352.667	1368	356	-97.4444	-3.33333	outer	255	0.783047	0	0	0
one	WT_ACY1215	24	181	5	7	1065.43	355.143	987	346	78.4286	9.14286	outer	255	0.580652	0	0	0
one	WT_ACY1215	24	182	5	5	1027	356	987	346	40	10	outer	255	0.554406	0	0	0
one	WT_ACY1215	24	183	6	4	1413.5	355.5	1368	356	45.5	-0.5	outer	255	0.443107	0	0	0
one	WT_ACY1215	24	184	6	14	1405.64	357.143	1368	356	37.6429	1.14286	outer	255	2.50625	1.32964	0.00521427	5
one	WT_ACY1215	24	185	6	14	1381.71	360.143	1368	356	13.7143	4.14286	outer	255	1.7084	0.531789	0.00208545	2
one	WT_ACY1215	24	186	6	26	1353.85	361.846	1368	356	-14.1538	5.84615	outer	255	3.8876	2.71099	0.0106313	11
one	WT_ACY1215	24	187	5	8	1044.38	362.75	987	346	57.375	16.75	outer	255	0.873136	0	0	0
one	WT_ACY1215	24	188	5	8	1065.88	362.875	987	346	78.875	16.875	outer	255	0.918532	0	0	0
one	WT_ACY1215	24	189	6	19	1419.32	364.526	1368	356	51.3158	8.52632	outer	255	2.3615	1.18489	0.00464663	5
one	WT_ACY1215	24	190	6	9	1406.89	364.889	1368	356	38.8889	8.88889	outer	255	1.31035	0.133742	0.000524479	1
one	WT_ACY1215	24	191	5	7	1083.29	366	987	346	96.2857	20	outer	255	0.558892	0	0	0
one	WT_ACY1215	24	192	6	15	1427.93	367.133	1368	356	59.9333	11.1333	outer	255	2.10819	0.931575	0.00365324	4
one	WT_ACY1215	24	193	6	8	1444	367.5	1368	356	76	11.5	outer	255	0.790753	0	0	0
one	WT_ACY1215	24	194	6	20	1382.5	368.5	1368	356	14.5	12.5	outer	255	2.5532	1.37659	0.00539839	5
one	WT_ACY1215	24	195	5	6	897	368.5	987	346	-90	22.5	outer	255	0.57937	0	0	0
one	WT_ACY1215	24	196	5	6	1037	370.5	987	346	50	24.5	outer	255	0.656992	0	0	0
one	WT_ACY1215	24	197	5	10	905.9	372.2	987	346	-81.1	26.2	outer	255	0.916625	0	0	0
one	WT_ACY1215	24	198	5	16	1043.81	372.812	987	346	56.8125	26.8125	outer	255	1.91586	0.739251	0.00289902	3
one	WT_ACY1215	24	199	5	16	1055.75	372.562	987	346	68.75	26.5625	outer	255	1.70681	0.530202	0.00207922	2
one	WT_ACY1215	24	200	6	6	1426.17	377.167	1368	356	58.1667	21.1667	outer	255	0.716442	0	0	0
one	WT_ACY1215	24	201	6	21	1375.43	379.81	1368	356	7.42857	23.8095	outer	255	2.35677	1.18016	0.00462808	5
one	WT_ACY1215	24	202	5	10	1077.4	382.4	987	346	90.4	36.4	outer	255	0.959152	0	0	0
one	WT_ACY1215	24	203	6	12	1413.17	383.5	1368	356	45.1667	27.5	outer	255	1.44065	0.264039	0.00103545	1
one	WT_ACY1215	24	204	5	4	1053.75	385	987	346	66.75	39	outer	255	0.381964	0	0	0
one	WT_ACY1215	24	205	7	6	654.5	388	664	464	-9.5	-76	outer	255	0.538048	0	0	0
one	WT_ACY1215	24	206	6	7	1403.71	392.571	1368	356	35.7143	36.5714	outer	255	0.717678	0	0	0
one	WT_ACY1215	24	207	7	7	629	393.286	664	464	-35	-70.7143	outer	255	0.679789	0	0	0
one	WT_ACY1215	24	208	5	7	1006	394.286	987	346	19	48.2857	outer	255	0.667628	0	0	0
one	WT_ACY1215	24	209	5	19	1024.11	394.421	987	346	37.1053	48.4211	outer	255	2.6551	1.47849	0.005798	6
one	WT_ACY1215	24	210	6	5	1420.8	394.6	1368	356	52.8	38.6	outer	255	0.472328	0	0	0
one	WT_ACY1215	24	211	5	7	1043	394.714	987	346	56	48.7143	outer	255	0.699367	0	0	0
one	WT_ACY1215	24	212	5	4	1012.5	395.5	987	346	25.5	49.5	outer	255	0.483726	0	0	0
one	WT_ACY1215	24	213	6	17	1391.41	395.647	1368	356	23.4118	39.6471	outer	255	1.74524	0.568624	0.0022299	2
one	WT_ACY1215	24	214	7	4	693.5	396.5	664	464	29.5	-67.5	outer	255	0.383291	0	0	0
one	WT_ACY1215	24	215	7	12	735.5	396.5	664	464	71.5	-67.5	outer	255	1.17449	0	0	0
one	WT_ACY1215	24	216	6	4	1408.5	397.5	1368	356	40.5	41.5	outer	255	0.447562	0	0	0
one	WT_ACY1215	24	217	6	4	1398.5	398.5	1368	356	30.5	42.5	outer	255	0.456611	0	0	0
one	WT_ACY1215	24	218	5	15	1014.6	402.4	987	346	27.6	56.4	outer	255	2.30129	1.12468	0.0044105	4
one	WT_ACY1215	24	219	6	6	1391	402.5	1368	356	23	46.5	outer	255	0.471107	0	0	0
one	WT_ACY1215	24	220	5	7	1032	403.714	987	346	45	57.7143	outer	255	0.703319	0	0	0
one	WT_ACY1215	24	221	6	5	1412.2	407.6	1368	356	44.2	51.6	outer	255	0.423102	0	0	0
one	WT_ACY1215	24	222	5	6	1061.5	409	987	346	74.5	63	outer	255	0.641932	0	0	0
one	WT_ACY1215	24	223	7	13	721.615	411.385	664	464	57.6154	-52.6154	outer	255	1.63694	0.460331	0.00180522	2
one	WT_ACY1215	24	224	7	4	645.5	415.5	664	464	-18.5	-48.5	outer	255	0.411933	0	0	0
one	WT_ACY1215	24	225	7	13	694.385	414.615	664	464	30.3846	-49.3846	outer	255	1.36179	0.18518	0.000726198	1
one	WT_ACY1215	24	226	6	5	1377.4	415.2	1368	356	9.4	59.2	outer	255	0.647974	0	0	0
one	WT_ACY1215	24	227	7	8	665	415.5	664	464	1	-48.5	outer	255	0.816724	0	0	0
one	WT_ACY1215	24	228	7	5	703.8	417.6	664	464	39.8	-46.4	outer	255	0.483192	0	0	0
one	WT_ACY1215	24	229	7	22	682.136	418.273	664	464	18.1364	-45.7273	outer	255	2.62625	1.44963	0.00568484	6
one	WT_ACY1215	24	230	6	5	1408.8	420.6	1368	356	40.8	64.6	outer	255	0.462516	0	0	0
one	WT_ACY1215	24	231	8	12	61.9167	422.667	117	504	-55.0833	-81.3333	outer	255	1.30141	0.1248	0.000489413	0
one	WT_ACY1215	24	232	7	5	691.2	422.4	664	464	27.2	-41.6	outer	255	0.434974	0	0	0
one	WT_ACY1215	24	233	7	4	647.5	423.5	664	464	-16.5	-40.5	outer	255	0.416266	0	0	0
one	WT_ACY1215	24	234	7	8	725.125	426.125	664	464	61.125	-37.875	outer	255	0.799924	0	0	0
one	WT_ACY1215	24	235	8	12	120.5	429.5	117	504	3.5	-74.5	outer	255	1.29967	0.123061	0.000482592	0
one	WT_ACY1215	24	236	7	6	703.833	429.833	664	464	39.8333	-34.1667	outer	255	0.591119	0	0	0
one	WT_ACY1215	24	237	8	8	83.875	430.875	117	504	-33.125	-73.125	outer	255	0.799786	0	0	0
one	WT_ACY1215	24	238	7	4	657.5	431.5	664	464	-6.5	-32.5	outer	255	0.406729	0	0	0
one	WT_ACY1215	24	239	7	6	686.167	431.167	664	464	22.1667	-32.8333	outer	255	0.600183	0	0	0
one	WT_ACY1215	24	240	7	9	613.889	434.667	664	464	-50.1111	-29.3333	outer	255	0.870283	0	0	0
one	WT_ACY1215	24	241	7	4	607.5	436.5	664	464	-56.5	-27.5	outer	255	0.430671	0	0	0
one	WT_ACY1215	24	242	7	5	664.2	437.4	664	464	0.2	-26.6	outer	255	0.52398	0	0	0
one	WT_ACY1215	24	243	7	14	677.857	436.571	664	464	13.8571	-27.4286	outer	255	1.52763	0.351015	0.00137653	1
one	WT_ACY1215	24	244	7	29	682.759	439.31	664	464	18.7586	-24.6897	outer	255	3.10127	1.92466	0.0075477	8
one	WT_ACY1215	24	245	7	6	738.5	439	664	464	74.5	-25	outer	255	0.491768	0	0	0
one	WT_ACY1215	24	246	8	7	69	440.714	117	504	-48	-63.2857	outer	255	0.650813	0	0	0
one	WT_ACY1215	24	247	8	7	137	441.286	117	504	20	-62.7143	outer	255	0.737697	0	0	0
one	WT_ACY1215	24	248	7	7	661.286	441	664	464	-2.71429	-23	outer	255	0.762432	0	0	0
one	WT_ACY1215	24	249	7	5	731.6	440.2	664	464	67.6	-23.8	outer	255	0.519554	0	0	0
one	WT_ACY1215	24	250	7	4	607.25	441	664	464	-56.75	-23	outer	255	0.372992	0	0	0
one	WT_ACY1215	24	251	7	4	696.5	444.5	664	464	32.5	-19.5	outer	255	0.365026	0	0	0
one	WT_ACY1215	24	252	8	4	60.5	445.5	117	504	-56.5	-58.5	outer	255	0.385901	0	0	0
one	WT_ACY1215	24	253	8	4	77.5	446.5	117	504	-39.5	-57.5	outer	255	0.43032	0	0	0
one	WT_ACY1215	24	254	7	6	619	450.5	664	464	-45	-13.5	outer	255	0.546822	0	0	0
one	WT_ACY1215	24	255	7	10	669.3	450.7	664	464	5.3	-13.3	outer	255	0.891997	0	0	0
one	WT_ACY1215	24	256	7	18	681.056	451.389	664	464	17.0556	-12.6111	outer	255	2.63227	1.45566	0.00570848	6
one	WT_ACY1215	24	257	7	7	640	453.714	664	464	-24	-10.2857	outer	255	0.696361	0	0	0
one	WT_ACY1215	24	258	8	4	107.5	455.5	117	504	-9.5	-48.5	outer	255	0.372396	0	0	0
one	WT_ACY1215	24	259	8	17	88.6471	457	117	504	-28.3529	-47	outer	255	3.08191	1.9053	0.00747176	7
one	WT_ACY1215	24	260	7	20	678.25	458.7	664	464	14.25	-5.3	outer	255	2.48562	1.30901	0.00513336	5
one	WT_ACY1215	24	261	8	6	82.5	459.5	117	504	-34.5	-44.5	outer	255	0.778882	0	0	0
one	WT_ACY1215	24	262	8	16	71.5625	461.375	117	504	-45.4375	-42.625	outer	255	2.07327	0.896663	0.00351632	4
one	WT_ACY1215	24	263	7	10	594.2	461	664	464	-69.8	-3	outer	255	1.25725	0.0806409	0.000316239	0
one	WT_ACY1215	24	264	7	6	708.833	463.833	664	464	44.8333	-0.166667	outer	255	0.593713	0	0	0
one	WT_ACY1215	24	265	7	9	576.111	465.333	664	464	-87.8889	1.33333	outer	255	0.907774	0	0	0
one	WT_ACY1215	24	266	7	4	705.5	465.5	664	464	41.5	1.5	outer	255	0.353048	0	0	0
one	WT_ACY1215	24	267	7	10	744	464.8	664	464	80	0.8	outer	255	1.09042	0	0	0
one	WT_ACY1215	24	268	7	5	638.4	465.8	664	464	-25.6	1.8	outer	255	0.477104	0	0	0
one	WT_ACY1215	24	269	8	11	58	467	117	504	-59	-37	outer	255	1.42167	0.245057	0.000961007	1
one	WT_ACY1215	24	270	8	6	125.5	469	117	504	8.5	-35	outer	255	0.705852	0	0	0
one	WT_ACY1215	24	271	7	12	684	468.5	664	464	20	4.5	outer	255	1.34832	0.171707	0.00067336	1
one	WT_ACY1215	24	272	8	4	89.5	469.5	117	504	-27.5	-34.5	outer	255	0.475257	0	0	0
one	WT_ACY1215	24	273	7	10	650	471.8	664	464	-14	7.8	outer	255	1.13661	0	0	0
one	WT_ACY1215	24	274	7	6	716	471.5	664	464	52	7.5	outer	255	0.575067	0	0	0
one	WT_ACY1215	24	275	8	9	128	473	117	504	11	-31	outer	255	1.03069	0	0	0
one	WT_ACY1215	24	276	8	4	103.5	475.5	117	504	-13.5	-28.5	outer	255	0.414511	0	0	0
one	WT_ACY1215	24	277	8	5	109	476	117	504	-8	-28	outer	255	0.49247	0	0	0
one	WT_ACY1215	24	278	7	10	737.3	480.7	664	464	73.3	16.7	outer	255	0.95259	0	0	0
one	WT_ACY1215	24	279	7	9	597	481	664	464	-67	17	outer	255	1.02434	0	0	0
one	WT_ACY1215	24	280	7	8	676.875	480.875	664	464	12.875	16.875	outer	255	0.784283	0	0	0
one	WT_ACY1215	24	281	7	13	698.385	480.615	664	464	34.3846	16.6154	outer	255	1.30494	0.128325	0.000503236	1
one	WT_ACY1215	24	282	7	4	658	481.75	664	464	-6	17.75	outer	255	0.444968	0	0	0
one	WT_ACY1215	24	283	8	30	97.7	482.933	117	504	-19.3	-21.0667	outer	255	3.83575	2.65914	0.010428	10
one	WT_ACY1215	24	284	7	12	645.5	483.5	664	464	-18.5	19.5	outer	255	1.18737	0.0107545	4.21747e-05	0
one	WT_ACY1215	24	285	7	10	727.2	483.5	664	464	63.2	19.5	outer	255	0.967391	0	0	0
one	WT_ACY1215	24	286	8	5	64	486	117	504	-53	-18	outer	255	0.553048	0	0	0
one	WT_ACY1215	24	287	7	4	666.5	486.5	664	464	2.5	22.5	outer	255	0.421607	0	0	0
one	WT_ACY1215	24	288	8	13	102.231	490.385	117	504	-14.7692	-13.6154	outer	255	1.60323	0.426624	0.00167303	2
one	WT_ACY1215	24	289	8	16	124.312	491.312	117	504	7.3125	-12.6875	outer	255	3.10335	1.92674	0.00755584	8
one	WT_ACY1215	24	290	8	15	108.8	492.267	117	504	-8.2	-11.7333	outer	255	2.4143	1.23769	0.00485367	5
one	WT_ACY1215	24	291	7	4	614.5	492.5	664	464	-49.5	28.5	outer	255	0.406989	0	0	0
one	WT_ACY1215	24	292	8	19	132.737	496.368	117	504	15.7368	-7.63158	outer	255	2.04289	0.866282	0.00339718	3
one	WT_ACY1215	24	293	8	9	60.6667	497.111	117	504	-56.3333	-6.88889	outer	255	0.920043	0	0	0
one	WT_ACY1215	24	294	7	5	707.4	495.8	664	464	43.4	31.8	outer	255	0.491646	0	0	0
one	WT_ACY1215	24	295	8	7	102	498.286	117	504	-15	-5.71429	outer	255	0.813184	0	0	0
one	WT_ACY1215	24	296	7	8	643.875	498.875	664	464	-20.125	34.875	outer	255	0.71989	0	0	0
one	WT_ACY1215	24	297	8	5	86.8	500.4	117	504	-30.2	-3.6	outer	255	0.588235	0	0	0
one	WT_ACY1215	24	298	8	16	141	505.5	117	504	24	1.5	outer	255	2.32764	1.15103	0.00451385	5
one	WT_ACY1215	24	299	8	11	151.455	505.636	117	504	34.4545	1.63636	outer	255	1.13863	0	0	0
one	WT_ACY1215	24	300	8	5	80.6	506.2	117	504	-36.4	2.2	outer	255	0.476616	0	0	0
one	WT_ACY1215	24	301	7	7	694	511.286	664	464	30	47.2857	outer	255	0.682628	0	0	0
one	WT_ACY1215	24	302	7	5	684.8	513.4	664	464	20.8	49.4	outer	255	0.477287	0	0	0
one	WT_ACY1215	24	303	8	6	106	513.5	117	504	-11	9.5	outer	255	0.523888	0	0	0
one	WT_ACY1215	24	304	8	6	140	513.5	117	504	23	9.5	outer	255	0.59089	0	0	0
one	WT_ACY1215	24	305	8	7	93.7143	514.571	117	504	-23.2857	10.5714	outer	255	0.660594	0	0	0
one	WT_ACY1215	24	306	7	5	654.6	515.2	664	464	-9.4	51.2	outer	255	0.513481	0	0	0
one	WT_ACY1215	24	307	8	6	101.167	516.833	117	504	-15.8333	12.8333	outer	255	0.569924	0	0	0
one	WT_ACY1215	24	308	7	8	620.875	516.875	664	464	-43.125	52.875	outer	255	0.841596	0	0	0
one	WT_ACY1215	24	309	7	14	686.786	522.643	664	464	22.7857	58.6429	outer	255	2.095	0.918392	0.00360154	4
one	WT_ACY1215	24	310	7	5	651.4	524.2	664	464	-12.6	60.2	outer	255	0.488426	0	0	0
one	WT_ACY1215	24	311	9	15	1217.87	524.533	1233	578	-15.1333	-53.4667	outer	255	1.63458	0.457966	0.00179594	2
one	WT_ACY1215	24	312	9	6	1176.17	530.167	1233	578	-56.8333	-47.8333	outer	255	0.614801	0	0	0
one	WT_ACY1215	24	313	7	16	693.5	531	664	464	29.5	67	outer	255	2.26564	1.08903	0.00427072	4
one	WT_ACY1215	24	314	8	8	127	534.5	117	504	10	30.5	outer	255	0.759457	0	0	0
one	WT_ACY1215	24	315	9	7	1212.71	535	1233	578	-20.2857	-43	outer	255	0.677165	0	0	0
one	WT_ACY1215	24	316	9	5	1201	537	1233	578	-32	-41	outer	255	0.558343	0	0	0
one	WT_ACY1215	24	317	8	4	177.75	538	117	504	60.75	34	outer	255	0.433249	0	0	0
one	WT_ACY1215	24	318	8	4	151.5	543.5	117	504	34.5	39.5	outer	255	0.381216	0	0	0
one	WT_ACY1215	24	319	9	4	1154.5	543.5	1233	578	-78.5	-34.5	outer	255	0.368872	0	0	0
one	WT_ACY1215	24	320	9	9	1147	547	1233	578	-86	-31	outer	255	1.46091	0.284303	0.00111491	1
one	WT_ACY1215	24	321	9	8	1223.88	552.875	1233	578	-9.125	-25.125	outer	255	0.784588	0	0	0
one	WT_ACY1215	24	322	9	9	1155.67	554.111	1233	578	-77.3333	-23.8889	outer	255	0.982269	0	0	0
one	WT_ACY1215	24	323	9	4	1243.5	556.5	1233	578	10.5	-21.5	outer	255	0.54844	0	0	0
one	WT_ACY1215	24	324	9	22	1251.86	560.364	1233	578	18.8636	-17.6364	outer	255	2.13469	0.95808	0.00375718	4
one	WT_ACY1215	24	325	9	8	1266.5	560	1233	578	33.5	-18	outer	255	0.802991	0	0	0
one	WT_ACY1215	24	326	9	10	1245.5	561.2	1233	578	12.5	-16.8	outer	255	1.26171	0.0850965	0.000333712	0
one	WT_ACY1215	24	327	9	7	1292	563.286	1233	578	59	-14.7143	outer	255	0.703059	0	0	0
one	WT_ACY1215	24	328	9	13	1235.69	564.077	1233	578	2.69231	-13.9231	outer	255	1.71585	0.539236	0.00211465	2
one	WT_ACY1215	24	329	9	12	1216	564.5	1233	578	-17	-13.5	outer	255	1.38711	0.210495	0.000825471	1
one	WT_ACY1215	24	330	9	7	1210.29	573	1233	578	-22.7143	-5	outer	255	0.690227	0	0	0
one	WT_ACY1215	24	331	9	4	1305.5	573.5	1233	578	72.5	-4.5	outer	255	0.336507	0	0	0
one	WT_ACY1215	24	332	9	9	1290.67	575.111	1233	578	57.6667	-2.88889	outer	255	1.02214	0	0	0
one	WT_ACY1215	24	333	9	7	1250.71	576	1233	578	17.7143	-2	outer	255	0.778851	0	0	0
one	WT_ACY1215	24	334	9	6	1271.5	579	1233	578	38.5	1	outer	255	0.604196	0	0	0
one	WT_ACY1215	24	335	9	17	1258.65	580.588	1233	578	25.6471	2.58824	outer	255	2.11818	0.94157	0.00369243	4
one	WT_ACY1215	24	336	9	19	1264.11	583.053	1233	578	31.1053	5.05263	outer	255	2.95715	1.78054	0.00698252	7
one	WT_ACY1215	24	337	8	8	59.75	584.875	117	504	-57.25	80.875	outer	255	0.691432	0	0	0
one	WT_ACY1215	24	338	9	6	1270.17	588.167	1233	578	37.1667	10.1667	outer	255	0.714641	0	0	0
one	WT_ACY1215	24	339	9	10	1294.8	591	1233	578	61.8	13	outer	255	1.1228	0	0	0
one	WT_ACY1215	24	340	9	8	1279.88	594.875	1233	578	46.875	16.875	outer	255	0.979431	0	0	0
one	WT_ACY1215	24	341	9	12	1272	596.167	1233	578	39	18.1667	outer	255	1.60665	0.430042	0.00168644	2
one	WT_ACY1215	24	342	9	10	1288.4	594.3	1233	578	55.4	16.3	outer	255	1.0349	0	0	0
one	WT_ACY1215	24	343	9	9	1277.56	601.889	1233	578	44.5556	23.8889	outer	255	0.953048	0	0	0
one	WT_ACY1215	24	344	9	9	1283.67	603.889	1233	578	50.6667	25.8889	outer	255	0.871916	0	0	0
one	WT_ACY1215	24	345	9	8	1265.88	614.125	1233	578	32.875	36.125	outer	255	0.73283	0	0	0
one	WT_ACY1215	24	346	9	4	1281.5	614.5	1233	578	48.5	36.5	outer	255	0.386069	0	0	0
one	WT_ACY1215	24	347	9	7	1288.71	622	1233	578	55.7143	44	outer	255	0.745129	0	0	0
one	WT_ACY1215	24	348	9	7	1290	627.714	1233	578	57	49.7143	outer	255	0.796506	0	0	0
one	WT_ACY1215	24	349	9	6	1309.83	631.833	1233	578	76.8333	53.8333	outer	255	0.599222	0	0	0
one	WT_ACY1215	24	350	9	11	1283.64	637.909	1233	578	50.6364	59.9091	outer	255	1.36733	0.190719	0.000747919	1
one	WT_ACY1215	24	351	9	4	1261.5	647.5	1233	578	28.5	69.5	outer	255	0.3664	0	0	0
one	WT_ACY1215	24	352	10	6	1152	687.5	1115	772	37	-84.5	outer	255	0.584848	0	0	0
one	WT_ACY1215	24	353	10	7	1130.29	688	1115	772	15.2857	-84	outer	255	0.740551	0	0	0
one	WT_ACY1215	24	354	11	6	660	689.5	626	779	34	-89.5	outer	255	0.538979	0	0	0
one	WT_ACY1215	24	355	11	11	611.091	692.636	626	779	-14.9091	-86.3636	outer	255	1.31704	0.140426	0.000550689	1
one	WT_ACY1215	24	356	11	5	637.2	698.6	626	779	11.2	-80.4	outer	255	0.523095	0	0	0
one	WT_ACY1215	24	357	11	7	582.286	702	626	779	-43.7143	-77	outer	255	0.752087	0	0	0
one	WT_ACY1215	24	358	11	6	692.667	705.333	626	779	66.6667	-73.6667	outer	255	0.686152	0	0	0
one	WT_ACY1215	24	359	10	11	1162.64	708.909	1115	772	47.6364	-63.0909	outer	255	1.28403	0.10742	0.000421257	0
one	WT_ACY1215	24	360	10	8	1114.12	713.125	1115	772	-0.875	-58.875	outer	255	0.761364	0	0	0
one	WT_ACY1215	24	361	11	12	681.5	714.5	626	779	55.5	-64.5	outer	255	1.00826	0	0	0
one	WT_ACY1215	24	362	11	4	591.5	717.5	626	779	-34.5	-61.5	outer	255	0.393149	0	0	0
one	WT_ACY1215	24	363	11	6	663	720.5	626	779	37	-58.5	outer	255	0.59379	0	0	0
one	WT_ACY1215	24	364	10	17	1090.12	720.588	1115	772	-24.8824	-51.4118	outer	255	2.45046	1.27385	0.00499549	5
one	WT_ACY1215	24	365	10	9	1102.67	720.111	1115	772	-12.3333	-51.8889	outer	255	0.840955	0	0	0
one	WT_ACY1215	24	366	11	4	675.5	722.5	626	779	49.5	-56.5	outer	255	0.365408	0	0	0
one	WT_ACY1215	24	367	10	12	1071.75	723.167	1115	772	-43.25	-48.8333	outer	255	1.05454	0	0	0
one	WT_ACY1215	24	368	10	9	1121.11	722.333	1115	772	6.11111	-49.6667	outer	255	0.931456	0	0	0
one	WT_ACY1215	24	369	11	6	545	723.5	626	779	-81	-55.5	outer	255	0.450141	0	0	0
one	WT_ACY1215	24	370	12	8	727.875	723.875	736	801	-8.125	-77.125	outer	255	0.824643	0	0	0
one	WT_ACY1215	24	371	11	13	634.154	724.385	626	779	8.15385	-54.6154	outer	255	1.29793	0.121321	0.00047577	0
one	WT_ACY1215	24	372	12	6	771	725.5	736	801	35	-75.5	outer	255	0.598581	0	0	0
one	WT_ACY1215	24	373	10	4	1028.5	726.5	1115	772	-86.5	-45.5	outer	255	0.322606	0	0	0
one	WT_ACY1215	24	374	10	12	1087.5	728	1115	772	-27.5	-44	outer	255	1.55218	0.375567	0.00147281	1
one	WT_ACY1215	24	375	10	11	1111.64	730.909	1115	772	-3.36364	-41.0909	outer	255	1.3057	0.129088	0.000506228	1
one	WT_ACY1215	24	376	11	6	632.5	733	626	779	6.5	-46	outer	255	0.574975	0	0	0
one	WT_ACY1215	24	377	10	17	1093.12	732.588	1115	772	-21.8824	-39.4118	outer	255	2.4742	1.29759	0.0050886	5
one	WT_ACY1215	24	378	12	7	741	735.286	736	801	5	-65.7143	outer	255	0.688914	0	0	0
one	WT_ACY1215	24	379	12	4	703.5	736.5	736	801	-32.5	-64.5	outer	255	0.333364	0	0	0
one	WT_ACY1215	24	380	10	7	1061.29	738	1115	772	-53.7143	-34	outer	255	0.614633	0	0	0
one	WT_ACY1215	24	381	10	12	1098.5	739	1115	772	-16.5	-33	outer	255	2.01527	0.838663	0.00328888	3
one	WT_ACY1215	24	382	11	14	677.071	743.857	626	779	51.0714	-35.1429	outer	255	1.4401	0.26349	0.00103329	1
one	WT_ACY1215	24	383	10	10	1057.8	743	1115	772	-57.2	-29	outer	255	1.09755	0	0	0
one	WT_ACY1215	24	384	11	26	651.423	743.731	626	779	25.4231	-35.2692	outer	255	3.61118	2.43457	0.00954735	10
one	WT_ACY1215	24	385	11	17	685.118	745.588	626	779	59.1176	-33.4118	outer	255	2.00562	0.829004	0.003251	3
one	WT_ACY1215	24	386	12	13	696.385	745.385	736	801	-39.6154	-55.6154	outer	255	1.45742	0.280809	0.00110121	1
one	WT_ACY1215	24	387	12	4	752.25	745	736	801	16.25	-56	outer	255	0.400717	0	0	0
one	WT_ACY1215	24	388	10	18	1070.78	746.5	1115	772	-44.2222	-25.5	outer	255	2.85655	1.67994	0.006588	7
one	WT_ACY1215	24	389	12	12	761.5	747	736	801	25.5	-54	outer	255	1.46503	0.288423	0.00113107	1
one	WT_ACY1215	24	390	11	4	647.5	747.5	626	779	21.5	-31.5	outer	255	0.421744	0	0	0
one	WT_ACY1215	24	391	12	9	725	748	736	801	-11	-53	outer	255	1.0764	0	0	0
one	WT_ACY1215	24	392	10	4	1122.5	749.5	1115	772	7.5	-22.5	outer	255	0.397787	0	0	0
one	WT_ACY1215	24	393	11	7	679	750.286	626	779	53	-28.7143	outer	255	0.738781	0	0	0
one	WT_ACY1215	24	394	12	15	733	751.267	736	801	-3	-49.7333	outer	255	2.32132	1.14471	0.00448907	4
one	WT_ACY1215	24	395	10	14	1086.79	751.357	1115	772	-28.2143	-20.6429	outer	255	2.0246	0.847987	0.00332544	3
one	WT_ACY1215	24	396	11	13	633.615	752.385	626	779	7.61538	-26.6154	outer	255	1.26291	0.086302	0.000338439	0
one	WT_ACY1215	24	397	11	12	661.5	753.5	626	779	35.5	-25.5	outer	255	1.27498	0.0983718	0.000385772	0
one	WT_ACY1215	24	398	10	48	1097.17	752.833	1115	772	-17.8333	-19.1667	outer	255	9.67979	8.50318	0.0333458	33
one	WT_ACY1215	24	399	10	10	1043.3	753.7	1115	772	-71.7	-18.3	outer	255	0.960143	0	0	0
one	WT_ACY1215	24	400	11	6	683.5	754	626	779	57.5	-25	outer	255	0.657664	0	0	0
one	WT_ACY1215	24	401	12	14	694.5	756.286	736	801	-41.5	-44.7143	outer	255	1.54228	0.365664	0.00143398	1
one	WT_ACY1215	24	402	11	19	649.316	756.368	626	779	23.3158	-22.6316	outer	255	2.56045	1.38384	0.00542681	5
one	WT_ACY1215	24	403	10	15	1081.07	759.267	1115	772	-33.9333	-12.7333	outer	255	2.0379	0.861292	0.00337762	3
one	WT_ACY1215	24	404	11	7	639	759.714	626	779	13	-19.2857	outer	255	0.721874	0	0	0
one	WT_ACY1215	24	405	12	9	722.333	760.111	736	801	-13.6667	-40.8889	outer	255	0.910338	0	0	0
one	WT_ACY1215	24	406	10	13	1105.15	761.077	1115	772	-9.84615	-10.9231	outer	255	1.87662	0.700005	0.00274512	3
one	WT_ACY1215	24	407	11	13	664.769	761.769	626	779	38.7692	-17.2308	outer	255	2.21489	1.03828	0.00407169	4
one	WT_ACY1215	24	408	11	10	684.2	761.5	626	779	58.2	-17.5	outer	255	1.22402	0.0474067	0.000185909	0
one	WT_ACY1215	24	409	10	4	1094.5	762.5	1115	772	-20.5	-9.5	outer	255	0.452277	0	0	0
one	WT_ACY1215	24	410	11	4	608.5	763.5	626	779	-17.5	-15.5	outer	255	0.364355	0	0	0
one	WT_ACY1215	24	411	11	11	669.364	762.909	626	779	43.3636	-16.0909	outer	255	1.51583	0.33922	0.00133028	1
one	WT_ACY1215	24	412	12	18	688.111	765.167	736	801	-47.8889	-35.8333	outer	255	2.62182	1.44521	0.00566749	6
one	WT_ACY1215	24	413	12	9	698.889	765.667	736	801	-37.1111	-35.3333	outer	255	0.982528	0	0	0
one	WT_ACY1215	24	414	11	20	654.9	765.55	626	779	28.9	-13.45	outer	255	3.44747	2.27086	0.00890533	9
one	WT_ACY1215	24	415	11	14	677.5	766.5	626	779	51.5	-12.5	outer	255	1.49039	0.313783	0.00123052	1
one	WT_ACY1215	24	416	11	16	673.062	769.312	626	779	47.0625	-9.6875	outer	255	1.95889	0.782281	0.00306777	3
one	WT_ACY1215	24	417	10	12	1068.5	769.5	1115	772	-46.5	-2.5	outer	255	1.327	0.15039	0.000589764	1
one	WT_ACY1215	24	418	11	20	649.2	771.3	626	779	23.2	-7.7	outer	255	2.84242	1.66581	0.00653258	7
one	WT_ACY1215	24	419	12	17	685.588	769.882	736	801	-50.4118	-31.1176	outer	255	2.01556	0.838953	0.00329001	3
one	WT_ACY1215	24	420	10	19	1077.42	771.421	1115	772	-37.5789	-0.578947	outer	255	2.11745	0.940838	0.00368956	4
one	WT_ACY1215	24	421	12	10	697	771.8	736	801	-39	-29.2	outer	255	1.35361	0.177002	0.000694124	1
one	WT_ACY1215	24	422	10	7	1086	772.286	1115	772	-29	0.285714	outer	255	0.763149	0	0	0
one	WT_ACY1215	24	423	11	4	643.5	773.5	626	779	17.5	-5.5	outer	255	0.431739	0	0	0
one	WT_ACY1215	24	424	12	9	828	774	736	801	92	-27	outer	255	1.19573	0.0191165	7.49666e-05	0
one	WT_ACY1215	24	425	10	11	1147.64	773.909	1115	772	32.6364	1.90909	outer	255	1.37104	0.194427	0.00076246	1
one	WT_ACY1215	24	426	11	13	658.846	776.538	626	779	32.8462	-2.46154	outer	255	1.67565	0.499043	0.00195703	2
one	WT_ACY1215	24	427	10	16	1133.19	775.375	1115	772	18.1875	3.375	outer	255	2.47655	1.29994	0.00509782	5
one	WT_ACY1215	24	428	11	19	668.105	782.579	626	779	42.1053	3.57895	outer	255	2.73532	1.55871	0.00611257	6
one	WT_ACY1215	24	429	10	6	1052.5	782	1115	772	-62.5	10	outer	255	0.614343	0	0	0
one	WT_ACY1215	24	430	10	4	1057.5	781.5	1115	772	-57.5	9.5	outer	255	0.386175	0	0	0
one	WT_ACY1215	24	431	10	4	1186.5	781.5	1115	772	71.5	9.5	outer	255	0.37705	0	0	0
one	WT_ACY1215	24	432	10	7	1158.29	783	1115	772	43.2857	11	outer	255	0.650217	0	0	0
one	WT_ACY1215	24	433	10	7	1072	783.714	1115	772	-43	11.7143	outer	255	0.694301	0	0	0
one	WT_ACY1215	24	434	11	10	646	785.8	626	779	20	6.8	outer	255	1.1966	0.0199863	7.83775e-05	0
one	WT_ACY1215	24	435	10	9	1126	787	1115	772	11	15	outer	255	1.10523	0	0	0
one	WT_ACY1215	24	436	10	10	1117.8	789	1115	772	2.8	17	outer	255	1.12811	0	0	0
one	WT_ACY1215	24	437	11	4	671.5	789.5	626	779	45.5	10.5	outer	255	0.365789	0	0	0
one	WT_ACY1215	24	438	10	10	1138.2	791	1115	772	23.2	19	outer	255	1.01427	0	0	0
one	WT_ACY1215	24	439	11	24	636.583	791.625	626	779	10.5833	12.625	outer	255	3.45835	2.28174	0.008948	9
one	WT_ACY1215	24	440	11	13	646.615	792.385	626	779	20.6154	13.3846	outer	255	2.07115	0.894542	0.00350801	4
one	WT_ACY1215	24	441	11	19	612	795.211	626	779	-14	16.2105	outer	255	2.78416	1.60755	0.00630412	6
one	WT_ACY1215	24	442	11	9	631	798	626	779	5	19	outer	255	0.993179	0	0	0
one	WT_ACY1215	24	443	11	4	611.5	800.5	626	779	-14.5	21.5	outer	255	0.463752	0	0	0
one	WT_ACY1215	24	444	11	20	623.05	801.1	626	779	-2.95	22.1	outer	255	3.33355	2.15694	0.00845857	8
one	WT_ACY1215	24	445	10	4	1126.5	800.5	1115	772	11.5	28.5	outer	255	0.42031	0	0	0
one	WT_ACY1215	24	446	10	16	1115	802.5	1115	772	0	30.5	outer	255	1.67857	0.501958	0.00196846	2
one	WT_ACY1215	24	447	11	11	614.909	805.182	626	779	-11.0909	26.1818	outer	255	1.10401	0	0	0
one	WT_ACY1215	24	448	11	4	647.5	806.5	626	779	21.5	27.5	outer	255	0.393362	0	0	0
one	WT_ACY1215	24	449	11	10	603.5	807.8	626	779	-22.5	28.8	outer	255	0.950378	0	0	0
one	WT_ACY1215	24	450	11	8	595	812.5	626	779	-31	33.5	outer	255	0.897383	0	0	0
one	WT_ACY1215	24	451	10	8	1169.12	813.125	1115	772	54.125	41.125	outer	255	0.724193	0	0	0
one	WT_ACY1215	24	452	10	4	1123.5	816.5	1115	772	8.5	44.5	outer	255	0.366491	0	0	0
one	WT_ACY1215	24	453	11	19	629.421	818	626	779	3.42105	39	outer	255	1.82728	0.650672	0.00255166	3
one	WT_ACY1215	24	454	12	6	718.167	817.167	736	801	-17.8333	16.1667	outer	255	0.565682	0	0	0
one	WT_ACY1215	24	455	11	12	604.5	818.5	626	779	-21.5	39.5	outer	255	1.36918	0.192566	0.00075516	1
one	WT_ACY1215	24	456	14	4	259.5	818.5	217	891	42.5	-72.5	outer	255	0.360403	0	0	0
one	WT_ACY1215	24	457	11	17	629	826.588	626	779	3	47.5882	outer	255	1.79518	0.618567	0.00242575	2
one	WT_ACY1215	24	458	11	10	597.9	828.8	626	779	-28.1	49.8	outer	255	0.989517	0	0	0
one	WT_ACY1215	24	459	11	14	621.714	828.5	626	779	-4.28571	49.5	outer	255	1.69534	0.518727	0.00203423	2
one	WT_ACY1215	24	460	11	4	586.5	829.5	626	779	-39.5	50.5	outer	255	0.3682	0	0	0
one	WT_ACY1215	24	461	12	9	686.889	830.667	736	801	-49.1111	29.6667	outer	255	0.889891	0	0	0
one	WT_ACY1215	24	462	11	10	615	833.2	626	779	-11	54.2	outer	255	1.12258	0	0	0
one	WT_ACY1215	24	463	11	7	621	833.286	626	779	-5	54.2857	outer	255	0.855161	0	0	0
one	WT_ACY1215	24	464	10	6	1048.5	834	1115	772	-66.5	62	outer	255	0.624781	0	0	0
one	WT_ACY1215	24	465	11	4	595.5	833.5	626	779	-30.5	54.5	outer	255	0.36202	0	0	0
one	WT_ACY1215	24	466	13	4	600.5	835.5	620	891	-19.5	-55.5	outer	255	0.40676	0	0	0
one	WT_ACY1215	24	467	12	4	713	835.75	736	801	-23	34.75	outer	255	0.373037	0	0	0
one	WT_ACY1215	24	468	13	12	661.5	837.5	620	891	41.5	-53.5	outer	255	1.07909	0	0	0
one	WT_ACY1215	24	469	13	14	573.5	840.286	620	891	-46.5	-50.7143	outer	255	1.68165	0.50504	0.00198055	2
one	WT_ACY1215	24	470	13	11	630.818	840.182	620	891	10.8182	-50.8182	outer	255	1.23735	0.0607431	0.000238208	0
one	WT_ACY1215	24	471	13	24	641.625	839.958	620	891	21.625	-51.0417	outer	255	2.84569	1.66907	0.00654539	7
one	WT_ACY1215	24	472	13	8	612.875	841.875	620	891	-7.125	-49.125	outer	255	0.906157	0	0	0
one	WT_ACY1215	24	473	13	15	676.933	847.8	620	891	56.9333	-43.2	outer	255	1.49146	0.314852	0.00123471	1
one	WT_ACY1215	24	474	13	9	613.111	847.333	620	891	-6.88889	-43.6667	outer	255	1.0454	0	0	0
one	WT_ACY1215	24	475	14	4	244.5	849.5	217	891	27.5	-41.5	outer	255	0.365759	0	0	0
one	WT_ACY1215	24	476	13	8	562.125	849.125	620	891	-57.875	-41.875	outer	255	0.825589	0	0	0
one	WT_ACY1215	24	477	13	16	651.375	850.75	620	891	31.375	-40.25	outer	255	2.41907	1.24246	0.0048724	5
one	WT_ACY1215	24	478	13	8	659.125	850.875	620	891	39.125	-40.125	outer	255	0.956573	0	0	0
one	WT_ACY1215	24	479	13	5	594.8	851.6	620	891	-25.2	-39.4	outer	255	0.546212	0	0	0
one	WT_ACY1215	24	480	13	16	641.688	852.625	620	891	21.6875	-38.375	outer	255	1.9283	0.751687	0.00294779	3
one	WT_ACY1215	24	481	14	14	193.5	853.714	217	891	-23.5	-37.2857	outer	255	1.57205	0.395434	0.00155072	2
one	WT_ACY1215	24	482	12	7	685.286	854	736	801	-50.7143	53	outer	255	0.692714	0	0	0
one	WT_ACY1215	24	483	13	8	566.5	856	620	891	-53.5	-35	outer	255	0.87628	0	0	0
one	WT_ACY1215	24	484	13	4	601.5	856.5	620	891	-18.5	-34.5	outer	255	0.439719	0	0	0
one	WT_ACY1215	24	485	13	5	655.8	857.6	620	891	35.8	-33.4	outer	255	0.496681	0	0	0
one	WT_ACY1215	24	486	13	18	631	859.5	620	891	11	-31.5	outer	255	2.01872	0.842112	0.0033024	3
one	WT_ACY1215	24	487	10	7	1159.71	860	1115	772	44.7143	88	outer	255	0.559396	0	0	0
one	WT_ACY1215	24	488	13	4	670.5	862.5	620	891	50.5	-28.5	outer	255	0.340261	0	0	0
one	WT_ACY1215	24	489	14	11	215.636	863.545	217	891	-1.36364	-27.4545	outer	255	1.17284	0	0	0
one	WT_ACY1215	24	490	13	12	609.75	864.167	620	891	-10.25	-26.8333	outer	255	1.31968	0.143066	0.000561041	1
one	WT_ACY1215	24	491	13	5	587	865	620	891	-33	-26	outer	255	0.474052	0	0	0
one	WT_ACY1215	24	492	10	4	1125.5	865.5	1115	772	10.5	93.5	outer	255	0.428092	0	0	0
one	WT_ACY1215	24	493	13	19	602.158	867.737	620	891	-17.8421	-23.2632	outer	255	2.09886	0.922252	0.00361668	4
one	WT_ACY1215	24	494	13	33	615.818	870.576	620	891	-4.18182	-20.4242	outer	255	4.40491	3.2283	0.01266	13
one	WT_ACY1215	24	495	13	4	560.5	871.5	620	891	-59.5	-19.5	outer	255	0.340261	0	0	0
one	WT_ACY1215	24	496	13	20	590.25	871.25	620	891	-29.75	-19.75	outer	255	3.33893	2.16232	0.0084797	8
one	WT_ACY1215	24	497	14	9	236.111	872.333	217	891	19.1111	-18.6667	outer	255	0.932692	0	0	0
one	WT_ACY1215	24	498	13	8	576.875	872.125	620	891	-43.125	-18.875	outer	255	0.832883	0	0	0
one	WT_ACY1215	24	499	13	7	685.714	874	620	891	65.7143	-17	outer	255	0.708125	0	0	0
one	WT_ACY1215	24	500	14	6	218.167	877.167	217	891	1.16667	-13.8333	outer	255	0.696574	0	0	0
one	WT_ACY1215	24	501	13	9	567	877	620	891	-53	-14	outer	255	1.19721	0.0205966	8.0771e-05	0
one	WT_ACY1215	24	502	14	10	232.2	880.5	217	891	15.2	-10.5	outer	255	1.09621	0	0	0
one	WT_ACY1215	24	503	13	7	663.286	881	620	891	43.2857	-10	outer	255	0.679713	0	0	0
one	WT_ACY1215	24	504	13	9	636	884	620	891	16	-7	outer	255	0.993469	0	0	0
one	WT_ACY1215	24	505	14	6	230.833	886.167	217	891	13.8333	-4.83333	outer	255	0.633265	0	0	0
one	WT_ACY1215	24	506	13	7	541	886.714	620	891	-79	-4.28571	outer	255	0.677256	0	0	0
one	WT_ACY1215	24	507	13	5	683	887	620	891	63	-4	outer	255	0.525032	0	0	0
one	WT_ACY1215	24	508	13	8	578.875	888.875	620	891	-41.125	-2.125	outer	255	0.780377	0	0	0
one	WT_ACY1215	24	509	13	4	606.5	890	620	891	-13.5	-1	outer	255	0.353582	0	0	0
one	WT_ACY1215	24	510	13	4	650.5	890.5	620	891	30.5	-0.5	outer	255	0.391211	0	0	0
one	WT_ACY1215	24	511	13	11	571.091	890.636	620	891	-48.9091	-0.363636	outer	255	1.20499	0.0283787	0.000111289	0
one	WT_ACY1215	24	512	13	19	553.579	891.105	620	891	-66.4211	0.105263	outer	255	2.80792	1.63131	0.00639729	6
one	WT_ACY1215	24	513	13	5	633.6	892.2	620	891	13.6	1.2	outer	255	0.517556	0	0	0
one	WT_ACY1215	24	514	14	7	246.714	893	217	891	29.7143	2	outer	255	0.748165	0	0	0
one	WT_ACY1215	24	515	13	11	527.364	894.909	620	891	-92.6364	3.90909	outer	255	1.13291	0	0	0
one	WT_ACY1215	24	516	13	5	552.6	896.2	620	891	-67.4	5.2	outer	255	0.554299	0	0	0
one	WT_ACY1215	24	517	13	7	641	895.714	620	891	21	4.71429	outer	255	0.717784	0	0	0
one	WT_ACY1215	24	518	13	4	537.5	897.5	620	891	-82.5	6.5	outer	255	0.498375	0	0	0
one	WT_ACY1215	24	519	13	15	546.6	898.4	620	891	-73.4	7.4	outer	255	2.18546	1.00885	0.00395626	4
one	WT_ACY1215	24	520	14	32	236.812	901.844	217	891	19.8125	10.8438	outer	255	4.61979	3.44318	0.0135027	14
one	WT_ACY1215	24	521	13	10	579.7	900.7	620	891	-40.3	9.7	outer	255	0.958618	0	0	0
one	WT_ACY1215	24	522	13	6	539	902.5	620	891	-81	11.5	outer	255	0.609583	0	0	0
one	WT_ACY1215	24	523	13	4	546.5	905.5	620	891	-73.5	14.5	outer	255	0.431113	0	0	0
one	WT_ACY1215	24	524	14	11	312.364	905.909	217	891	95.3636	14.9091	outer	255	1.16925	0	0	0
one	WT_ACY1215	24	525	13	8	522.875	906.875	620	891	-97.125	15.875	outer	255	0.877958	0	0	0
one	WT_ACY1215	24	526	13	4	571.75	907	620	891	-48.25	16	outer	255	0.404776	0	0	0
one	WT_ACY1215	24	527	13	5	602.4	912.2	620	891	-17.6	21.2	outer	255	0.455039	0	0	0
one	WT_ACY1215	24	528	13	20	531.1	911.55	620	891	-88.9	20.55	outer	255	2.32065	1.14404	0.00448644	4
one	WT_ACY1215	24	529	14	11	233.818	914.818	217	891	16.8182	23.8182	outer	255	1.37734	0.200729	0.000787174	1
one	WT_ACY1215	24	530	13	10	559.8	915	620	891	-60.2	24	outer	255	1.13634	0	0	0
one	WT_ACY1215	24	531	13	9	635.667	914.889	620	891	15.6667	23.8889	outer	255	0.811872	0	0	0
one	WT_ACY1215	24	532	14	16	215.75	916.125	217	891	-1.25	25.125	outer	255	1.59646	0.419849	0.00164647	2
one	WT_ACY1215	24	533	13	4	593.5	915.5	620	891	-26.5	24.5	outer	255	0.41181	0	0	0
one	WT_ACY1215	24	534	14	14	239.5	917.286	217	891	22.5	26.2857	outer	255	1.52288	0.34627	0.00135792	1
one	WT_ACY1215	24	535	13	12	528.5	919.5	620	891	-91.5	28.5	outer	255	1.10335	0	0	0
one	WT_ACY1215	24	536	13	6	563	920.5	620	891	-57	29.5	outer	255	0.498619	0	0	0
one	WT_ACY1215	24	537	13	4	577.5	921.5	620	891	-42.5	30.5	outer	255	0.348165	0	0	0
one	WT_ACY1215	24	538	14	18	227.611	922.111	217	891	10.6111	31.1111	outer	255	1.95091	0.774301	0.00303647	3
one	WT_ACY1215	24	539	14	9	202	926	217	891	-15	35	outer	255	0.97499	0	0	0
one	WT_ACY1215	24	540	14	25	241.44	931.56	217	891	24.44	40.56	outer	255	3.44475	2.26814	0.00889468	9
one	WT_ACY1215	24	541	14	23	225.609	931.609	217	891	8.6087	40.6087	outer	255	2.65023	1.47362	0.00577891	6
one	WT_ACY1215	24	542	14	5	257.4	938.8	217	891	40.4	47.8	outer	255	0.473915	0	0	0
one	WT_ACY1215	24	543	14	7	189	940.714	217	891	-28	49.7143	outer	255	0.65185	0	0	0
one	WT_ACY1215	25	1	1	4	711.5	24.5	704	54	7.5	-29.5	outer	255	0.407691	0	0	0
one	WT_ACY1215	25	2	2	4	976.5	37.5	946	107	30.5	-69.5	outer	255	0.332982	0	0	0
one	WT_ACY1215	25	3	1	6	648.5	37	704	54	-55.5	-17	outer	255	0.534142	0	0	0
one	WT_ACY1215	25	4	1	9	631.889	50.6667	704	54	-72.1111	-3.33333	outer	255	0.823041	0	0	0
one	WT_ACY1215	25	5	1	6	658	56.5	704	54	-46	2.5	outer	255	0.491279	0	0	0
one	WT_ACY1215	25	6	1	4	650.5	62.5	704	54	-53.5	8.5	outer	255	0.309697	0	0	0
one	WT_ACY1215	25	7	1	6	625.5	67	704	54	-78.5	13	outer	255	0.545892	0	0	0
one	WT_ACY1215	25	8	1	4	695	66.75	704	54	-9	12.75	outer	255	0.355566	0	0	0
one	WT_ACY1215	25	9	1	9	708	68	704	54	4	14	outer	255	0.781811	0	0	0
one	WT_ACY1215	25	10	1	12	687.5	73.5	704	54	-16.5	19.5	outer	255	1.10178	0	0	0
one	WT_ACY1215	25	11	1	5	637.4	75.8	704	54	-66.6	21.8	outer	255	0.462928	0	0	0
one	WT_ACY1215	25	12	3	10	574.5	78.8	633	149	-58.5	-70.2	outer	255	0.829541	0	0	0
one	WT_ACY1215	25	13	2	4	942.5	79.5	946	107	-3.5	-27.5	outer	255	0.378882	0	0	0
one	WT_ACY1215	25	14	2	4	949.5	80.5	946	107	3.5	-26.5	outer	255	0.400275	0	0	0
one	WT_ACY1215	25	15	2	9	971.889	81.3333	946	107	25.8889	-25.6667	outer	255	0.776028	0	0	0
one	WT_ACY1215	25	16	3	5	566.6	83.2	633	149	-66.4	-65.8	outer	255	0.435523	0	0	0
one	WT_ACY1215	25	17	3	4	587.5	83.5	633	149	-45.5	-65.5	outer	255	0.372076	0	0	0
one	WT_ACY1215	25	18	2	14	956.5	83.7143	946	107	10.5	-23.2857	outer	255	1.8191	0.642493	0.00251958	3
one	WT_ACY1215	25	19	3	17	623.294	86.1765	633	149	-9.70588	-62.8235	outer	255	1.91237	0.735756	0.00288532	3
one	WT_ACY1215	25	20	1	4	659	85.75	704	54	-45	31.75	outer	255	0.382635	0	0	0
one	WT_ACY1215	25	21	2	20	936.1	87.05	946	107	-9.9	-19.95	outer	255	2.6856	1.50899	0.00591762	6
one	WT_ACY1215	25	22	3	10	554.4	88.9	633	149	-78.6	-60.1	outer	255	1.02116	0	0	0
one	WT_ACY1215	25	23	3	13	570.385	93.6154	633	149	-62.6154	-55.3846	outer	255	1.42889	0.252274	0.000989311	1
one	WT_ACY1215	25	24	3	5	592.6	93.2	633	149	-40.4	-55.8	outer	255	0.504814	0	0	0
one	WT_ACY1215	25	25	2	25	957.84	95.12	946	107	11.84	-11.88	outer	255	2.761	1.58439	0.00621328	6
one	WT_ACY1215	25	26	3	12	552.333	96.25	633	149	-80.6667	-52.75	outer	255	1.68849	0.511876	0.00200736	2
one	WT_ACY1215	25	27	3	12	584.5	96.5	633	149	-48.5	-52.5	outer	255	1.34878	0.172164	0.000675155	1
one	WT_ACY1215	25	28	2	13	893.615	99.3846	946	107	-52.3846	-7.61538	outer	255	1.42875	0.252137	0.000988773	1
one	WT_ACY1215	25	29	2	23	921.261	103.304	946	107	-24.7391	-3.69565	outer	255	3.10901	1.9324	0.00757804	8
one	WT_ACY1215	25	30	3	6	577	103.5	633	149	-56	-45.5	outer	255	0.717754	0	0	0
one	WT_ACY1215	25	31	3	6	588	103.5	633	149	-45	-45.5	outer	255	0.561883	0	0	0
one	WT_ACY1215	25	32	2	6	905	104.5	946	107	-41	-2.5	outer	255	0.581674	0	0	0
one	WT_ACY1215	25	33	2	19	929	105.158	946	107	-17	-1.84211	outer	255	3.11414	1.93753	0.00759814	8
one	WT_ACY1215	25	34	2	8	912.125	105.875	946	107	-33.875	-1.125	outer	255	0.94699	0	0	0
one	WT_ACY1215	25	35	2	6	961.5	107	946	107	15.5	0	outer	255	0.559014	0	0	0
one	WT_ACY1215	25	36	3	12	589.333	109.333	633	149	-43.6667	-39.6667	outer	255	1.32702	0.150405	0.000589824	1
one	WT_ACY1215	25	37	3	4	635.5	107.5	633	149	2.5	-41.5	outer	255	0.375937	0	0	0
one	WT_ACY1215	25	38	3	9	543.333	108.889	633	149	-89.6667	-40.1111	outer	255	0.725078	0	0	0
one	WT_ACY1215	25	39	3	7	600	109.714	633	149	-33	-39.2857	outer	255	0.714	0	0	0
one	WT_ACY1215	25	40	2	14	882.143	111.071	946	107	-63.8571	4.07143	outer	255	1.54157	0.364962	0.00143122	1
one	WT_ACY1215	25	41	2	13	899.385	112.615	946	107	-46.6154	5.61538	outer	255	1.53698	0.360369	0.00141321	1
one	WT_ACY1215	25	42	3	6	616.5	115	633	149	-16.5	-34	outer	255	0.575372	0	0	0
one	WT_ACY1215	25	43	3	14	568.5	115.714	633	149	-64.5	-33.2857	outer	255	2.27016	1.09355	0.00428843	4
one	WT_ACY1215	25	44	2	15	910.2	115.867	946	107	-35.8	8.86667	outer	255	2.25162	1.07501	0.00421573	4
one	WT_ACY1215	25	45	2	19	928.421	116.316	946	107	-17.5789	9.31579	outer	255	2.41978	1.24316	0.00487516	5
one	WT_ACY1215	25	46	3	6	629	116.5	633	149	-4	-32.5	outer	255	0.544518	0	0	0
one	WT_ACY1215	25	47	2	10	903	116.8	946	107	-43	9.8	outer	255	1.27938	0.102766	0.000403006	0
one	WT_ACY1215	25	48	2	5	847.4	118.8	946	107	-98.6	11.8	outer	255	0.393454	0	0	0
one	WT_ACY1215	25	49	2	7	953.429	118.714	946	107	7.42857	11.7143	outer	255	0.863874	0	0	0
one	WT_ACY1215	25	50	2	11	881.909	122.364	946	107	-64.0909	15.3636	outer	255	1.22657	0.049955	0.000195902	0
one	WT_ACY1215	25	51	2	17	927.882	124.412	946	107	-18.1176	17.4118	outer	255	2.04103	0.864421	0.00338988	3
one	WT_ACY1215	25	52	2	18	949.611	123.833	946	107	3.61111	16.8333	outer	255	1.91395	0.737343	0.00289154	3
one	WT_ACY1215	25	53	3	6	619.833	125.167	633	149	-13.1667	-23.8333	outer	255	0.628824	0	0	0
one	WT_ACY1215	25	54	2	10	897.7	126.7	946	107	-48.3	19.7	outer	255	1.05335	0	0	0
one	WT_ACY1215	25	55	2	26	919.385	125.654	946	107	-26.6154	18.6538	outer	255	4.91054	3.73393	0.0146428	15
one	WT_ACY1215	25	56	3	6	600	129.5	633	149	-33	-19.5	outer	255	0.569024	0	0	0
one	WT_ACY1215	25	57	3	7	616	129.286	633	149	-17	-19.7143	outer	255	0.789471	0	0	0
one	WT_ACY1215	25	58	3	10	627	129.2	633	149	-6	-19.8	outer	255	1.18387	0.00726021	2.84714e-05	0
one	WT_ACY1215	25	59	2	7	870	128.714	946	107	-76	21.7143	outer	255	0.663325	0	0	0
one	WT_ACY1215	23	69	3	8	1267	150.5	1340	175	-73	-24.5	outer	255	0.774166	0	0	0
one	WT_ACY1215	23	70	4	11	259.636	150.909	285	225	-25.3636	-74.0909	outer	255	1.31835	0.141738	0.000555835	1
one	WT_ACY1215	23	71	3	9	1304	151	1340	175	-36	-24	outer	255	1.13628	0	0	0
one	WT_ACY1215	23	72	3	11	1319.36	150.545	1340	175	-20.6364	-24.4545	outer	255	1.13979	0	0	0
one	WT_ACY1215	23	73	3	26	1280.88	151.962	1340	175	-59.1154	-23.0385	outer	255	2.80159	1.62498	0.00637245	6
one	WT_ACY1215	23	74	3	9	1289	162.222	1340	175	-51	-12.7778	outer	255	0.975418	0	0	0
one	WT_ACY1215	23	75	3	14	1356.71	162.643	1340	175	16.7143	-12.3571	outer	255	2.06275	0.886134	0.00347504	3
one	WT_ACY1215	23	76	3	9	1277.33	165.111	1340	175	-62.6667	-9.88889	outer	255	1.08611	0	0	0
one	WT_ACY1215	23	77	3	8	1308.12	165.125	1340	175	-31.875	-9.875	outer	255	0.844663	0	0	0
one	WT_ACY1215	23	78	4	9	269.333	167.111	285	225	-15.6667	-57.8889	outer	255	0.971054	0	0	0
one	WT_ACY1215	23	79	3	10	1321.5	170.8	1340	175	-18.5	-4.2	outer	255	1.14839	0	0	0
one	WT_ACY1215	23	80	3	16	1309.75	174.625	1340	175	-30.25	-0.375	outer	255	1.89792	0.721306	0.00282865	3
one	WT_ACY1215	23	81	3	12	1355.83	176	1340	175	15.8333	1	outer	255	1.1675	0	0	0
one	WT_ACY1215	23	82	3	24	1316.88	177.917	1340	175	-23.125	2.91667	outer	255	2.94751	1.7709	0.0069447	7
one	WT_ACY1215	23	83	3	5	1326.6	179.2	1340	175	-13.4	4.2	outer	255	0.51429	0	0	0
one	WT_ACY1215	23	84	4	4	299.5	182.5	285	225	14.5	-42.5	outer	255	0.35581	0	0	0
one	WT_ACY1215	23	85	3	4	1364.5	184.5	1340	175	24.5	9.5	outer	255	0.464988	0	0	0
one	WT_ACY1215	23	86	3	7	1347.71	186.286	1340	175	7.71429	11.2857	outer	255	0.754788	0	0	0
one	WT_ACY1215	23	87	4	14	291.5	191.286	285	225	6.5	-33.7143	outer	255	1.71409	0.537481	0.00210777	2
one	WT_ACY1215	23	88	3	8	1330.12	191.875	1340	175	-9.875	16.875	outer	255	0.811002	0	0	0
one	WT_ACY1215	23	89	4	7	307.714	193	285	225	22.7143	-32	outer	255	0.747433	0	0	0
one	WT_ACY1215	23	90	4	7	294	196.714	285	225	9	-28.2857	outer	255	0.756374	0	0	0
one	WT_ACY1215	23	91	4	8	280	197.5	285	225	-5	-27.5	outer	255	0.893019	0	0	0
one	WT_ACY1215	23	92	3	7	1354.29	198	1340	175	14.2857	23	outer	255	0.934691	0	0	0
one	WT_ACY1215	23	93	4	4	272.5	199.5	285	225	-12.5	-25.5	outer	255	0.481361	0	0	0
one	WT_ACY1215	23	94	3	7	1282	199.714	1340	175	-58	24.7143	outer	255	0.712032	0	0	0
one	WT_ACY1215	23	95	3	6	1294.83	201.833	1340	175	-45.1667	26.8333	outer	255	0.590433	0	0	0
one	WT_ACY1215	23	96	3	11	1312.82	201.455	1340	175	-27.1818	26.4545	outer	255	1.50805	0.331438	0.00129976	1
one	WT_ACY1215	23	97	4	26	304.962	204.577	285	225	19.9615	-20.4231	outer	255	3.10901	1.9324	0.00757804	8
one	WT_ACY1215	23	98	4	8	261.5	205	285	225	-23.5	-20	outer	255	0.849714	0	0	0
one	WT_ACY1215	23	99	3	4	1258.5	205.5	1340	175	-81.5	30.5	outer	255	0.355932	0	0	0
one	WT_ACY1215	23	100	3	7	1282.71	207	1340	175	-57.2857	32	outer	255	0.704967	0	0	0
one	WT_ACY1215	23	101	4	12	316.5	208	285	225	31.5	-17	outer	255	1.49267	0.316057	0.00123944	1
one	WT_ACY1215	23	102	3	10	1293.5	209.2	1340	175	-46.5	34.2	outer	255	0.849912	0	0	0
one	WT_ACY1215	23	103	4	4	255.5	211.5	285	225	-29.5	-13.5	outer	255	0.407691	0	0	0
one	WT_ACY1215	23	104	4	4	293.5	211.5	285	225	8.5	-13.5	outer	255	0.576715	0	0	0
one	WT_ACY1215	23	105	4	13	277.077	213.077	285	225	-7.92308	-11.9231	outer	255	1.88844	0.71183	0.00279149	3
one	WT_ACY1215	23	106	3	10	1304	215.2	1340	175	-36	40.2	outer	255	1.48923	0.312624	0.00122598	1
one	WT_ACY1215	23	107	4	7	252	217.286	285	225	-33	-7.71429	outer	255	0.712917	0	0	0
one	WT_ACY1215	23	108	3	4	1322	216.75	1340	175	-18	41.75	outer	255	0.424826	0	0	0
one	WT_ACY1215	23	109	4	7	263	222	285	225	-22	-3	outer	255	0.882231	0	0	0
one	WT_ACY1215	23	110	4	12	320.583	225.167	285	225	35.5833	0.166667	outer	255	1.34491	0.168304	0.000660015	1
one	WT_ACY1215	23	111	4	7	271.286	227	285	225	-13.7143	2	outer	255	0.90132	0	0	0
one	WT_ACY1215	23	112	4	7	326.714	229	285	225	41.7143	4	outer	255	0.778714	0	0	0
one	WT_ACY1215	23	113	4	8	303.125	232.875	285	225	18.125	7.875	outer	255	1.02895	0	0	0
one	WT_ACY1215	23	114	4	7	338	233.286	285	225	53	8.28571	outer	255	0.719738	0	0	0
one	WT_ACY1215	23	115	4	12	322	235.5	285	225	37	10.5	outer	255	1.16417	0	0	0
one	WT_ACY1215	23	116	4	8	249.875	237.125	285	225	-35.125	12.125	outer	255	0.909651	0	0	0
one	WT_ACY1215	23	117	4	12	296	237.5	285	225	11	12.5	outer	255	1.7043	0.527684	0.00206935	2
one	WT_ACY1215	23	118	4	21	257.762	237.762	285	225	-27.2381	12.7619	outer	255	2.85513	1.67852	0.00658243	7
one	WT_ACY1215	23	119	4	9	237	240	285	225	-48	15	outer	255	0.968322	0	0	0
one	WT_ACY1215	23	120	4	9	283	248	285	225	-2	23	outer	255	0.98352	0	0	0
one	WT_ACY1215	23	121	4	4	300.5	247.5	285	225	15.5	22.5	outer	255	0.36849	0	0	0
one	WT_ACY1215	23	122	4	4	319.5	251.5	285	225	34.5	26.5	outer	255	0.336843	0	0	0
one	WT_ACY1215	23	123	4	6	335	250.5	285	225	50	25.5	outer	255	0.570764	0	0	0
one	WT_ACY1215	23	124	4	13	244.538	251.846	285	225	-40.4615	26.8462	outer	255	1.83476	0.658149	0.00258098	3
one	WT_ACY1215	23	125	4	9	262.333	257.889	285	225	-22.6667	32.8889	outer	255	1.05782	0	0	0
one	WT_ACY1215	23	126	4	5	294.4	276.2	285	225	9.4	51.2	outer	255	0.464103	0	0	0
one	WT_ACY1215	23	127	4	5	267.6	291.2	285	225	-17.4	66.2	outer	255	0.443839	0	0	0
one	WT_ACY1215	23	128	4	5	326	296	285	225	41	71	outer	255	0.487739	0	0	0
one	WT_ACY1215	23	129	5	9	1071.11	333.667	1080	349	-8.88889	-15.3333	outer	255	0.926223	0	0	0
one	WT_ACY1215	23	130	5	8	1098.5	339.5	1080	349	18.5	-9.5	outer	255	0.697856	0	0	0
one	WT_ACY1215	23	131	5	13	1058.38	340.615	1080	349	-21.6154	-8.38462	outer	255	1.41147	0.234864	0.000921035	1
one	WT_ACY1215	23	132	5	6	1066.5	341	1080	349	-13.5	-8	outer	255	0.672862	0	0	0
one	WT_ACY1215	23	133	5	15	1094.4	348.867	1080	349	14.4	-0.133333	outer	255	1.46003	0.283418	0.00111144	1
one	WT_ACY1215	23	134	5	4	1067.25	354.25	1080	349	-12.75	5.25	outer	255	0.463783	0	0	0
one	WT_ACY1215	23	135	5	8	1045	355.5	1080	349	-35	6.5	outer	255	0.907301	0	0	0
one	WT_ACY1215	23	136	5	8	1061.88	357.5	1080	349	-18.125	8.5	outer	255	0.851072	0	0	0
one	WT_ACY1215	23	137	5	15	1093.8	359.067	1080	349	13.8	10.0667	outer	255	1.65127	0.474659	0.00186141	2
one	WT_ACY1215	23	138	5	13	1076.15	363.538	1080	349	-3.84615	14.5385	outer	255	1.68794	0.511327	0.0020052	2
one	WT_ACY1215	23	139	5	4	1104.5	363.5	1080	349	24.5	14.5	outer	255	0.400107	0	0	0
one	WT_ACY1215	23	140	5	4	1083.5	366.5	1080	349	3.5	17.5	outer	255	0.483528	0	0	0
one	WT_ACY1215	23	141	5	27	1066.44	370.519	1080	349	-13.5556	21.5185	outer	255	3.35772	2.18111	0.00855336	9
one	WT_ACY1215	23	142	5	17	1077.65	369.529	1080	349	-2.35294	20.5294	outer	255	2.75378	1.57717	0.00618498	6
one	WT_ACY1215	23	143	5	7	1045.29	371	1080	349	-34.7143	22	outer	255	0.669032	0	0	0
one	WT_ACY1215	23	144	5	12	1100.5	371.5	1080	349	20.5	22.5	outer	255	1.50732	0.330706	0.00129689	1
one	WT_ACY1215	23	145	5	10	1081.7	373.3	1080	349	1.7	24.3	outer	255	1.15712	0	0	0
one	WT_ACY1215	23	146	5	6	1138	372.5	1080	349	58	23.5	outer	255	0.606226	0	0	0
one	WT_ACY1215	23	147	5	7	1146.71	373.429	1080	349	66.7143	24.4286	outer	255	0.699657	0	0	0
one	WT_ACY1215	23	148	5	6	1111.83	374.167	1080	349	31.8333	25.1667	outer	255	0.591302	0	0	0
one	WT_ACY1215	23	149	5	16	1092	374.5	1080	349	12	25.5	outer	255	2.11728	0.94067	0.0036889	4
one	WT_ACY1215	23	150	5	4	1106.5	377.5	1080	349	26.5	28.5	outer	255	0.39733	0	0	0
one	WT_ACY1215	23	151	5	17	1063.12	380.588	1080	349	-16.8824	31.5882	outer	255	2.00438	0.827768	0.00324615	3
one	WT_ACY1215	23	152	5	4	1075	381.75	1080	349	-5	32.75	outer	255	0.448203	0	0	0
one	WT_ACY1215	23	153	5	18	1150.94	381.889	1080	349	70.9444	32.8889	outer	255	2.49781	1.3212	0.00518117	5
one	WT_ACY1215	23	154	5	11	1123.91	382.364	1080	349	43.9091	33.3636	outer	255	1.20015	0.0235416	9.23199e-05	0
one	WT_ACY1215	23	155	5	6	1085.17	383.833	1080	349	5.16667	34.8333	outer	255	0.621332	0	0	0
one	WT_ACY1215	23	156	5	7	1108.71	384	1080	349	28.7143	35	outer	255	0.851026	0	0	0
one	WT_ACY1215	23	157	5	15	1099.4	384.6	1080	349	19.4	35.6	outer	255	2.32964	1.15303	0.00452169	5
one	WT_ACY1215	23	158	5	5	1144.6	387.2	1080	349	64.6	38.2	outer	255	0.488701	0	0	0
one	WT_ACY1215	23	159	5	8	1079.88	388.875	1080	349	-0.125	39.875	outer	255	1.00343	0	0	0
one	WT_ACY1215	23	160	5	8	1119.12	389.125	1080	349	39.125	40.125	outer	255	0.920409	0	0	0
one	WT_ACY1215	23	161	5	4	1062.5	390.5	1080	349	-17.5	41.5	outer	255	0.391714	0	0	0
one	WT_ACY1215	23	162	5	10	1087.3	391	1080	349	7.3	42	outer	255	0.998581	0	0	0
one	WT_ACY1215	23	163	5	9	1042.89	392.444	1080	349	-37.1111	43.4444	outer	255	0.808652	0	0	0
one	WT_ACY1215	23	164	5	10	1152.2	392.5	1080	349	72.2	43.5	outer	255	1.38949	0.212876	0.000834806	1
one	WT_ACY1215	23	165	5	11	1132.55	394.364	1080	349	52.5455	45.3636	outer	255	1.1136	0	0	0
one	WT_ACY1215	23	166	5	4	1102	397.25	1080	349	22	48.25	outer	255	0.373388	0	0	0
one	WT_ACY1215	23	167	5	7	1115	402.286	1080	349	35	53.2857	outer	255	0.777249	0	0	0
one	WT_ACY1215	23	168	5	7	1049.71	404	1080	349	-30.2857	55	outer	255	0.689052	0	0	0
one	WT_ACY1215	23	169	6	5	62.6	406.2	93	468	-30.4	-61.8	outer	255	0.606363	0	0	0
one	WT_ACY1215	23	170	5	4	1126.5	407.5	1080	349	46.5	58.5	outer	255	0.388128	0	0	0
one	WT_ACY1215	23	171	5	10	1142	407.2	1080	349	62	58.2	outer	255	1.30042	0.123809	0.000485524	0
one	WT_ACY1215	23	172	5	5	1129.6	410.8	1080	349	49.6	61.8	outer	255	0.449638	0	0	0
one	WT_ACY1215	23	173	5	11	1070.82	411.182	1080	349	-9.18182	62.1818	outer	255	1.32016	0.143554	0.000562956	1
one	WT_ACY1215	23	174	7	4	653.5	412.5	638	509	15.5	-96.5	outer	255	0.346532	0	0	0
one	WT_ACY1215	23	175	5	6	1132.83	415.167	1080	349	52.8333	66.1667	outer	255	0.572717	0	0	0
one	WT_ACY1215	23	176	5	7	1137.71	416	1080	349	57.7143	67	outer	255	0.673243	0	0	0
one	WT_ACY1215	23	177	6	6	55.1667	423.167	93	468	-37.8333	-44.8333	outer	255	0.66247	0	0	0
one	WT_ACY1215	23	178	5	6	1095	423.5	1080	349	15	74.5	outer	255	0.568078	0	0	0
one	WT_ACY1215	23	179	6	8	42.875	425.125	93	468	-50.125	-42.875	outer	255	0.975692	0	0	0
one	WT_ACY1215	23	180	6	9	47.8889	425.667	93	468	-45.1111	-42.3333	outer	255	0.905684	0	0	0
one	WT_ACY1215	23	181	5	5	1109.8	425.4	1080	349	29.8	76.4	outer	255	0.524544	0	0	0
one	WT_ACY1215	23	182	6	6	65	426.5	93	468	-28	-41.5	outer	255	0.554406	0	0	0
one	WT_ACY1215	23	183	5	8	1141.25	426.875	1080	349	61.25	77.875	outer	255	0.874235	0	0	0
one	WT_ACY1215	23	184	6	6	95	428.5	93	468	2	-39.5	outer	255	0.509819	0	0	0
one	WT_ACY1215	23	185	5	4	1106.5	430.5	1080	349	26.5	81.5	outer	255	0.355093	0	0	0
one	WT_ACY1215	23	186	6	11	59.3636	434.091	93	468	-33.6364	-33.9091	outer	255	1.32856	0.151946	0.000595868	1
one	WT_ACY1215	23	187	6	4	90.5	436.5	93	468	-2.5	-31.5	outer	255	0.419715	0	0	0
one	WT_ACY1215	23	188	5	7	1095	437.286	1080	349	15	88.2857	outer	255	0.727672	0	0	0
one	WT_ACY1215	23	189	6	14	57.3571	442.857	93	468	-35.6429	-25.1429	outer	255	2.22116	1.04455	0.00409629	4
one	WT_ACY1215	23	190	5	5	1107.2	444.6	1080	349	27.2	95.6	outer	255	0.507652	0	0	0
one	WT_ACY1215	23	191	6	52	70.3077	447.173	93	468	-22.6923	-20.8269	outer	255	9.5416	8.36499	0.0328039	33
one	WT_ACY1215	23	192	6	4	97.5	450.5	93	468	4.5	-17.5	outer	255	0.51371	0	0	0
one	WT_ACY1215	23	193	6	4	82.5	453.5	93	468	-10.5	-14.5	outer	255	0.57406	0	0	0
one	WT_ACY1215	23	194	6	8	91.125	452.875	93	468	-1.875	-15.125	outer	255	0.975372	0	0	0
one	WT_ACY1215	23	195	6	4	79.5	453.5	93	468	-13.5	-14.5	outer	255	0.512688	0	0	0
one	WT_ACY1215	23	196	6	4	108.5	453.5	93	468	15.5	-14.5	outer	255	0.463172	0	0	0
one	WT_ACY1215	23	197	6	8	142.5	454	93	468	49.5	-14	outer	255	0.780972	0	0	0
one	WT_ACY1215	23	198	7	4	660.5	454.5	638	509	22.5	-54.5	outer	255	0.351446	0	0	0
one	WT_ACY1215	23	199	6	25	62.44	454.36	93	468	-30.56	-13.64	outer	255	4.55839	3.38178	0.0132619	13
one	WT_ACY1215	23	200	6	4	77.5	458.5	93	468	-15.5	-9.5	outer	255	0.61149	0	0	0
one	WT_ACY1215	23	201	6	6	71.5	460	93	468	-21.5	-8	outer	255	0.966186	0	0	0
one	WT_ACY1215	23	202	7	11	617.364	459.545	638	509	-20.6364	-49.4545	outer	255	0.952178	0	0	0
one	WT_ACY1215	23	203	7	7	611.714	463	638	509	-26.2857	-46	outer	255	0.780362	0	0	0
one	WT_ACY1215	23	204	6	10	107	463.8	93	468	14	-4.2	outer	255	1.21152	0.0349096	0.0001369	0
one	WT_ACY1215	23	205	7	8	603.875	463.875	638	509	-34.125	-45.125	outer	255	0.831022	0	0	0
one	WT_ACY1215	23	206	7	6	659.833	464.833	638	509	21.8333	-44.1667	outer	255	0.587884	0	0	0
one	WT_ACY1215	23	207	6	6	81.5	476	93	468	-11.5	8	outer	255	0.617563	0	0	0
one	WT_ACY1215	23	208	6	6	122.167	475.167	93	468	29.1667	7.16667	outer	255	0.542184	0	0	0
one	WT_ACY1215	23	209	7	9	612	476	638	509	-26	-33	outer	255	0.993744	0	0	0
one	WT_ACY1215	23	210	7	6	708.5	476	638	509	70.5	-33	outer	255	0.57055	0	0	0
one	WT_ACY1215	23	211	6	5	158.8	479.4	93	468	65.8	11.4	outer	255	0.41062	0	0	0
one	WT_ACY1215	23	212	7	4	546.5	478.5	638	509	-91.5	-30.5	outer	255	0.514687	0	0	0
one	WT_ACY1215	23	213	6	16	102.812	479.938	93	468	9.8125	11.9375	outer	255	1.85739	0.680778	0.00266972	3
one	WT_ACY1215	23	214	6	13	89.7692	481.846	93	468	-3.23077	13.8462	outer	255	1.38631	0.209702	0.000822359	1
one	WT_ACY1215	23	215	7	7	597.286	483	638	509	-40.7143	-26	outer	255	0.662547	0	0	0
one	WT_ACY1215	23	216	6	6	108	484.5	93	468	15	16.5	outer	255	0.617716	0	0	0
one	WT_ACY1215	23	217	7	4	576.5	484.5	638	509	-61.5	-24.5	outer	255	0.357397	0	0	0
one	WT_ACY1215	23	218	6	5	113	489	93	468	20	21	outer	255	0.496849	0	0	0
one	WT_ACY1215	23	219	6	7	130	490.714	93	468	37	22.7143	outer	255	0.689219	0	0	0
one	WT_ACY1215	23	220	7	8	566	495.5	638	509	-72	-13.5	outer	255	0.837842	0	0	0
one	WT_ACY1215	23	221	6	9	111	496	93	468	18	28	outer	255	1.13753	0	0	0
one	WT_ACY1215	23	222	7	6	698	496.5	638	509	60	-12.5	outer	255	0.561959	0	0	0
one	WT_ACY1215	23	223	6	4	65.5	501.5	93	468	-27.5	33.5	outer	255	0.424155	0	0	0
one	WT_ACY1215	23	224	7	5	677.2	502.6	638	509	39.2	-6.4	outer	255	0.458198	0	0	0
one	WT_ACY1215	23	225	6	11	132.636	509.091	93	468	39.6364	41.0909	outer	255	1.28673	0.110121	0.000431848	0
one	WT_ACY1215	23	226	6	8	43.125	512.125	93	468	-49.875	44.125	outer	255	0.936156	0	0	0
one	WT_ACY1215	23	227	7	8	649.5	520	638	509	11.5	11	outer	255	0.872786	0	0	0
one	WT_ACY1215	21	1	2	5	141.2	2.4	82	82	59.2	-79.6	outer	255	0.455146	0	0	0
[truncated: 95,384 more rows]

## Sheet: Fig. 2j
Replicate	Sample	Area (pixels^2)		Rep	Sample	N		Kruskal-Wallis ANOVA with a post-hoc Dunn test to assess pairwise differences
[truncated: 2,883 more rows]

[truncated: 1 more sheets: Fig. 2k]
