# Supplementary material for: Aggresome assembly at the centrosome is driven by CP110–CEP97–CEP290 and centriolar satellites
Source: Nat Cell Biol. 2022 Apr 11;24(4):483–96. doi: 10.1038/s41556-022-00869-0 (PMC9033585; doi:10.1038/s41556-022-00869-0)
Supplement: Source Data Fig. 3 — Statistical source data. [file 41556_2022_869_MOESM6_ESM.xlsx]

## Sheet: Legend
Source Data - numerial data, cell numbers and statistical analysis
Column name	Description
Marker1_Marker2	protein pair analyzed
Pearson co-efficient	Pearson correlation co-efficient for the indicated protein pair
Replicate	replicate number
Sample	unique sample identifier per experiment
Area (pixels^2)	area of object in pixels squared
Image	image analyzed
Object	object number identified per image
Parent Object	object containing child objects (ex. A cell area containing satellite objects)
Satellite Area	satellite object area in pixels squared
Position x	satellite x co-ordinate
Position y	satellite y co-ordinate
Centre x	cell centrosome x co-ordinate
Centre y	cell centrosome y co-ordinate
Normalized x	satellite x co-ordinate normalized to cell centrosome
Normalized y	satellite y co-ordinate normalized to cell centrosome
Satellite type	satellite 'inner' or 'outer'
Number of cells / N	number of cells analyzed per sample
Integrated PCM1 Intensity	total PCM1 intensity per object
Integrated PCM1 Intensity bckgnd sub	total PCM1 intensity per object after subtracting non-specific PCM1 signal
Normalized PCM1 Intensity per cell	integrated PCM1 intensity bckgnd sub normalized by the number of cells in the sample
Normalized PCM1 Intensity rescaled	normalized PCM1 intensity scaled by 1000 to facilitate plotting

## Sheet: Fig. 3b
Replicate	Sample	Area (pixels^2)		Rep	Sample	N		Kruskal-Wallis ANOVA with a post-hoc Dunn test to assess pairwise differences
one	WT_DMSO	1		one	WT_DMSO	203		comparison	Z.stat	P.adj
one	WT_DMSO	1		one	WT_MG132	400		AZI1_MG132 - WT_MG132	-12.1486	8.75553e-34	****
one	WT_DMSO	1		one	AZI1ko_MG132	243		CCDC14_MG132 - WT_MG132	-8.59911	8.43532e-18	****
one	WT_DMSO	1		one	CCDC14ko_MG132	213		KIAA0753_MG132 - WT_MG132	-7.83305	4.54537e-15	****
one	WT_DMSO	1		one	KIAA0753ko_MG132	199		PCM1_MG132 - WT_MG132	-8.85413	9.83993e-19	****
one	WT_DMSO	1		one	PCM1ko_MG132	270		PIBF1_MG132 - WT_MG132	-9.03306	2.19102e-19	****
one	WT_DMSO	1		one	PIBF1ko_MG132	227
one	WT_DMSO	1		two	AZI1ko_MG132	255
one	WT_DMSO	1		two	CCDC14ko_MG132	347
one	WT_DMSO	1		two	KIAA0753ko_MG132	269
one	WT_DMSO	1		two	PCM1ko_MG132	412
one	WT_DMSO	1		two	PIBF1ko_MG132	323
one	WT_DMSO	1		two	WT_MG132	305
one	WT_DMSO	1		two	WT_DMSO	315
one	WT_DMSO	1
one	WT_DMSO	1
one	WT_DMSO	1
one	WT_DMSO	1
one	WT_DMSO	1
one	WT_DMSO	1
one	WT_DMSO	1
one	WT_DMSO	1
one	WT_DMSO	1
one	WT_DMSO	1
one	WT_DMSO	1
one	WT_DMSO	1
one	WT_DMSO	1
one	WT_DMSO	1
one	WT_DMSO	1
one	WT_DMSO	1
one	WT_DMSO	1
one	WT_DMSO	1
one	WT_DMSO	1
one	WT_DMSO	1
one	WT_DMSO	1
one	WT_DMSO	1
one	WT_DMSO	1
one	WT_DMSO	1
one	WT_DMSO	1
one	WT_DMSO	1
one	WT_DMSO	1
one	WT_DMSO	1
one	WT_DMSO	1
one	WT_DMSO	1
one	WT_DMSO	1
one	WT_DMSO	1
one	WT_DMSO	1
one	WT_DMSO	1
one	WT_DMSO	1
one	WT_DMSO	1
one	WT_DMSO	1
one	WT_DMSO	1
one	WT_DMSO	1
one	WT_DMSO	1
one	WT_DMSO	1
one	WT_DMSO	1
one	WT_DMSO	1
one	WT_DMSO	1
one	WT_DMSO	1
one	WT_DMSO	1
one	WT_DMSO	1
one	WT_DMSO	1
one	WT_DMSO	1
one	WT_DMSO	1
one	WT_DMSO	1
one	WT_DMSO	1
one	WT_DMSO	1
one	WT_DMSO	1
one	WT_DMSO	1
one	WT_DMSO	1
one	WT_DMSO	1
one	WT_DMSO	1
one	WT_DMSO	1
one	WT_DMSO	1
one	WT_DMSO	1
one	WT_DMSO	1
one	WT_DMSO	1
one	WT_DMSO	1
one	WT_DMSO	1
one	WT_DMSO	1
one	WT_DMSO	1
one	WT_DMSO	1
one	WT_DMSO	1
one	WT_DMSO	1
one	WT_DMSO	1
one	WT_DMSO	1
one	WT_DMSO	1
one	WT_DMSO	1
one	WT_DMSO	14
one	WT_DMSO	1
one	WT_DMSO	1
one	WT_DMSO	1
one	WT_DMSO	1
one	WT_DMSO	1
one	WT_DMSO	1
one	WT_DMSO	1
one	WT_DMSO	1
one	WT_DMSO	1
one	WT_DMSO	1
one	WT_DMSO	1
one	WT_DMSO	1
one	WT_DMSO	1
one	WT_DMSO	1
one	WT_DMSO	1
one	WT_DMSO	1
one	WT_DMSO	1
one	WT_DMSO	1
one	WT_DMSO	1
one	WT_DMSO	1
one	WT_DMSO	1
one	WT_DMSO	1
one	WT_DMSO	1
one	WT_DMSO	1
one	WT_DMSO	1
one	WT_DMSO	1
one	WT_DMSO	1
one	WT_DMSO	1
one	WT_DMSO	1
one	WT_DMSO	1
one	WT_DMSO	1
one	WT_DMSO	1
one	WT_DMSO	1
one	WT_DMSO	1
one	WT_DMSO	1
one	WT_DMSO	1
one	WT_DMSO	1
one	WT_DMSO	1
one	WT_DMSO	1
one	WT_DMSO	1
one	WT_DMSO	1
one	WT_DMSO	1
one	WT_DMSO	1
one	WT_DMSO	1
one	WT_DMSO	1
one	WT_DMSO	1
one	WT_DMSO	1
one	WT_DMSO	1
one	WT_DMSO	1
one	WT_DMSO	1
one	WT_DMSO	1
one	WT_DMSO	1
one	WT_DMSO	1
one	WT_DMSO	36
one	WT_DMSO	1
one	WT_DMSO	1
one	WT_DMSO	1
one	WT_DMSO	1
one	WT_DMSO	1
one	WT_DMSO	1
one	WT_DMSO	1
one	WT_DMSO	1
one	WT_DMSO	1
one	WT_DMSO	1
one	WT_DMSO	1
one	WT_DMSO	1
one	WT_DMSO	1
one	WT_DMSO	1
one	WT_DMSO	1
one	WT_DMSO	1
one	WT_DMSO	1
one	WT_DMSO	1
one	WT_DMSO	1
one	WT_DMSO	1
one	WT_DMSO	1
one	WT_DMSO	1
one	WT_DMSO	1
one	WT_DMSO	1
one	WT_DMSO	1
one	WT_DMSO	1
one	WT_DMSO	1
one	WT_DMSO	1
one	WT_DMSO	1
one	WT_DMSO	1
one	WT_DMSO	1
one	WT_DMSO	1
one	WT_DMSO	1
one	WT_DMSO	1
one	WT_DMSO	1
one	WT_DMSO	1
one	WT_DMSO	1
one	WT_DMSO	1
one	WT_DMSO	1
one	WT_DMSO	1
one	WT_DMSO	1
one	WT_DMSO	1
one	WT_DMSO	1
one	WT_DMSO	1
one	WT_DMSO	1
one	WT_DMSO	1
one	WT_DMSO	1
one	WT_DMSO	1
one	WT_DMSO	1
one	WT_DMSO	1
one	WT_DMSO	1
one	WT_DMSO	1
one	WT_DMSO	1
one	WT_DMSO	1
one	WT_DMSO	1
one	WT_DMSO	1
one	WT_DMSO	1
one	WT_DMSO	1
one	WT_DMSO	1
one	WT_DMSO	1
one	WT_MG132	222
one	WT_MG132	231
one	WT_MG132	111
one	WT_MG132	104
one	WT_MG132	1
one	WT_MG132	1
one	WT_MG132	135
one	WT_MG132	178
one	WT_MG132	124
one	WT_MG132	22
one	WT_MG132	1
one	WT_MG132	167
one	WT_MG132	170
one	WT_MG132	224
one	WT_MG132	44
one	WT_MG132	153
one	WT_MG132	1
one	WT_MG132	46
one	WT_MG132	109
one	WT_MG132	21
one	WT_MG132	186
one	WT_MG132	184
one	WT_MG132	1
one	WT_MG132	1
one	WT_MG132	263
one	WT_MG132	136
one	WT_MG132	1
one	WT_MG132	33
one	WT_MG132	1
one	WT_MG132	1
one	WT_MG132	289
one	WT_MG132	129
one	WT_MG132	1
one	WT_MG132	52
one	WT_MG132	1
one	WT_MG132	155
one	WT_MG132	127
one	WT_MG132	1
one	WT_MG132	94
one	WT_MG132	1
one	WT_MG132	79
one	WT_MG132	1
one	WT_MG132	7
one	WT_MG132	52
one	WT_MG132	141
one	WT_MG132	112
one	WT_MG132	1
one	WT_MG132	300
one	WT_MG132	160
one	WT_MG132	175
one	WT_MG132	501
one	WT_MG132	405
one	WT_MG132	155
one	WT_MG132	57
one	WT_MG132	671
one	WT_MG132	305
one	WT_MG132	278
one	WT_MG132	27
one	WT_MG132	275
one	WT_MG132	338
one	WT_MG132	181
one	WT_MG132	1
one	WT_MG132	56
one	WT_MG132	92
one	WT_MG132	316
one	WT_MG132	54
one	WT_MG132	579
one	WT_MG132	1
one	WT_MG132	104
one	WT_MG132	1
one	WT_MG132	145
one	WT_MG132	1
one	WT_MG132	58
one	WT_MG132	1
one	WT_MG132	1
one	WT_MG132	1
one	WT_MG132	172
one	WT_MG132	1
one	WT_MG132	32
one	WT_MG132	53
one	WT_MG132	149
one	WT_MG132	20
one	WT_MG132	82
one	WT_MG132	1
one	WT_MG132	121
one	WT_MG132	52
one	WT_MG132	73
one	WT_MG132	1
one	WT_MG132	105
one	WT_MG132	274
one	WT_MG132	156
one	WT_MG132	166
one	WT_MG132	384
one	WT_MG132	265
one	WT_MG132	147
one	WT_MG132	143
one	WT_MG132	80
one	WT_MG132	116
one	WT_MG132	135
one	WT_MG132	131
one	WT_MG132	524
one	WT_MG132	510
one	WT_MG132	266
one	WT_MG132	413
one	WT_MG132	101
one	WT_MG132	458
one	WT_MG132	39
one	WT_MG132	71
one	WT_MG132	129
one	WT_MG132	1
one	WT_MG132	1
one	WT_MG132	280
one	WT_MG132	216
one	WT_MG132	572
one	WT_MG132	431
one	WT_MG132	247
one	WT_MG132	28
one	WT_MG132	185
one	WT_MG132	210
one	WT_MG132	255
one	WT_MG132	29
one	WT_MG132	177
one	WT_MG132	1
one	WT_MG132	145
one	WT_MG132	92
one	WT_MG132	287
one	WT_MG132	150
one	WT_MG132	480
one	WT_MG132	324
one	WT_MG132	93
one	WT_MG132	200
one	WT_MG132	44
one	WT_MG132	150
one	WT_MG132	178
one	WT_MG132	132
one	WT_MG132	361
one	WT_MG132	182
one	WT_MG132	342
one	WT_MG132	94
one	WT_MG132	33
one	WT_MG132	164
one	WT_MG132	1
one	WT_MG132	341
one	WT_MG132	1
one	WT_MG132	448
one	WT_MG132	95
one	WT_MG132	311
one	WT_MG132	241
one	WT_MG132	145
one	WT_MG132	132
one	WT_MG132	127
one	WT_MG132	48
one	WT_MG132	43
one	WT_MG132	209
one	WT_MG132	328
one	WT_MG132	110
one	WT_MG132	127
one	WT_MG132	307
one	WT_MG132	1
one	WT_MG132	212
one	WT_MG132	266
one	WT_MG132	269
one	WT_MG132	212
one	WT_MG132	1
one	WT_MG132	1
one	WT_MG132	49
one	WT_MG132	20
one	WT_MG132	196
one	WT_MG132	237
one	WT_MG132	123
one	WT_MG132	362
one	WT_MG132	372
one	WT_MG132	252
one	WT_MG132	226
one	WT_MG132	180
one	WT_MG132	1
one	WT_MG132	176
one	WT_MG132	46
one	WT_MG132	407
one	WT_MG132	336
one	WT_MG132	321
one	WT_MG132	1
one	WT_MG132	392
one	WT_MG132	194
one	WT_MG132	1
one	WT_MG132	182
one	WT_MG132	1
one	WT_MG132	115
one	WT_MG132	273
one	WT_MG132	219
one	WT_MG132	559
one	WT_MG132	270
one	WT_MG132	130
one	WT_MG132	255
one	WT_MG132	1
one	WT_MG132	1
one	WT_MG132	42
one	WT_MG132	395
one	WT_MG132	512
one	WT_MG132	410
one	WT_MG132	265
one	WT_MG132	399
one	WT_MG132	5688
one	WT_MG132	201
one	WT_MG132	163
one	WT_MG132	47
one	WT_MG132	92
one	WT_MG132	162
one	WT_MG132	128
one	WT_MG132	290
one	WT_MG132	532
one	WT_MG132	172
one	WT_MG132	220
one	WT_MG132	591
one	WT_MG132	116
one	WT_MG132	1
one	WT_MG132	464
one	WT_MG132	309
one	WT_MG132	249
one	WT_MG132	238
one	WT_MG132	9
one	WT_MG132	304
one	WT_MG132	57
one	WT_MG132	196
one	WT_MG132	123
one	WT_MG132	107
one	WT_MG132	47
one	WT_MG132	225
one	WT_MG132	170
one	WT_MG132	81
one	WT_MG132	133
one	WT_MG132	119
one	WT_MG132	145
one	WT_MG132	1
one	WT_MG132	131
one	WT_MG132	184
one	WT_MG132	1
one	WT_MG132	184
one	WT_MG132	186
one	WT_MG132	58
one	WT_MG132	328
one	WT_MG132	323
one	WT_MG132	194
one	WT_MG132	291
one	WT_MG132	118
one	WT_MG132	391
one	WT_MG132	1
one	WT_MG132	295
one	WT_MG132	305
one	WT_MG132	189
one	WT_MG132	109
one	WT_MG132	1
one	WT_MG132	364
one	WT_MG132	1
one	WT_MG132	257
one	WT_MG132	142
one	WT_MG132	101
one	WT_MG132	252
one	WT_MG132	162
one	WT_MG132	367
one	WT_MG132	156
one	WT_MG132	307
one	WT_MG132	1
one	WT_MG132	359
one	WT_MG132	221
one	WT_MG132	282
one	WT_MG132	412
one	WT_MG132	285
one	WT_MG132	635
one	WT_MG132	455
one	WT_MG132	355
one	WT_MG132	343
one	WT_MG132	297
one	WT_MG132	308
one	WT_MG132	214
one	WT_MG132	253
one	WT_MG132	164
one	WT_MG132	144
one	WT_MG132	385
one	WT_MG132	137
one	WT_MG132	63
one	WT_MG132	1
one	WT_MG132	244
one	WT_MG132	1
one	WT_MG132	33
one	WT_MG132	127
one	WT_MG132	209
one	WT_MG132	180
one	WT_MG132	296
one	WT_MG132	387
one	WT_MG132	555
one	WT_MG132	174
one	WT_MG132	252
one	WT_MG132	111
one	WT_MG132	258
one	WT_MG132	440
one	WT_MG132	476
one	WT_MG132	288
one	WT_MG132	417
one	WT_MG132	152
one	WT_MG132	1013
one	WT_MG132	362
one	WT_MG132	184
one	WT_MG132	174
one	WT_MG132	231
one	WT_MG132	1
one	WT_MG132	286
one	WT_MG132	1
one	WT_MG132	1
one	WT_MG132	164
one	WT_MG132	297
one	WT_MG132	189
one	WT_MG132	429
one	WT_MG132	1
one	WT_MG132	400
one	WT_MG132	1
one	WT_MG132	1
one	WT_MG132	341
one	WT_MG132	1
one	WT_MG132	487
one	WT_MG132	484
one	WT_MG132	352
one	WT_MG132	249
one	WT_MG132	1
one	WT_MG132	305
one	WT_MG132	1
one	WT_MG132	255
one	WT_MG132	195
one	WT_MG132	1
one	WT_MG132	1
one	WT_MG132	302
one	WT_MG132	316
one	WT_MG132	377
one	WT_MG132	276
one	WT_MG132	97
one	WT_MG132	193
one	WT_MG132	236
one	WT_MG132	1
one	WT_MG132	1
one	WT_MG132	263
one	WT_MG132	160
one	WT_MG132	139
one	WT_MG132	357
one	WT_MG132	1
one	WT_MG132	1
one	WT_MG132	223
one	WT_MG132	406
one	WT_MG132	248
one	WT_MG132	278
one	WT_MG132	1
one	WT_MG132	140
one	WT_MG132	113
one	WT_MG132	1
one	WT_MG132	218
one	WT_MG132	156
one	WT_MG132	234
one	WT_MG132	212
one	WT_MG132	233
one	WT_MG132	305
one	WT_MG132	345
one	WT_MG132	111
one	WT_MG132	1
one	WT_MG132	286
one	WT_MG132	1
one	WT_MG132	294
one	WT_MG132	153
one	WT_MG132	268
one	WT_MG132	179
one	WT_MG132	274
one	WT_MG132	166
one	WT_MG132	322
one	WT_MG132	288
one	WT_MG132	285
one	WT_MG132	124
one	WT_MG132	227
one	WT_MG132	157
one	WT_MG132	126
one	WT_MG132	95
one	WT_MG132	191
one	WT_MG132	202
one	WT_MG132	217
one	WT_MG132	1
one	WT_MG132	39
one	WT_MG132	123
one	WT_MG132	325
one	WT_MG132	217
one	WT_MG132	1
one	WT_MG132	343
one	WT_MG132	323
one	WT_MG132	268
one	WT_MG132	1
one	WT_MG132	1
one	WT_MG132	1
one	WT_MG132	1
one	WT_MG132	301
one	WT_MG132	1
one	WT_MG132	285
one	WT_MG132	289
one	WT_MG132	308
one	WT_MG132	110
one	AZI1ko_MG132	114
one	AZI1ko_MG132	135
one	AZI1ko_MG132	214
one	AZI1ko_MG132	122
one	AZI1ko_MG132	99
one	AZI1ko_MG132	152
one	AZI1ko_MG132	1
one	AZI1ko_MG132	1
one	AZI1ko_MG132	88
one	AZI1ko_MG132	112
one	AZI1ko_MG132	135
one	AZI1ko_MG132	82
one	AZI1ko_MG132	189
one	AZI1ko_MG132	260
one	AZI1ko_MG132	141
one	AZI1ko_MG132	24
one	AZI1ko_MG132	1
one	AZI1ko_MG132	1
one	AZI1ko_MG132	359
one	AZI1ko_MG132	56
one	AZI1ko_MG132	55
one	AZI1ko_MG132	92
one	AZI1ko_MG132	1
one	AZI1ko_MG132	103
one	AZI1ko_MG132	115
one	AZI1ko_MG132	193
one	AZI1ko_MG132	68
one	AZI1ko_MG132	45
one	AZI1ko_MG132	172
one	AZI1ko_MG132	124
one	AZI1ko_MG132	121
one	AZI1ko_MG132	1
one	AZI1ko_MG132	43
one	AZI1ko_MG132	1
one	AZI1ko_MG132	224
one	AZI1ko_MG132	1
one	AZI1ko_MG132	111
one	AZI1ko_MG132	1
one	AZI1ko_MG132	244
one	AZI1ko_MG132	1
one	AZI1ko_MG132	1
one	AZI1ko_MG132	58
one	AZI1ko_MG132	161
one	AZI1ko_MG132	1
one	AZI1ko_MG132	130
one	AZI1ko_MG132	53
one	AZI1ko_MG132	145
one	AZI1ko_MG132	1
one	AZI1ko_MG132	1
one	AZI1ko_MG132	104
one	AZI1ko_MG132	1
one	AZI1ko_MG132	33
one	AZI1ko_MG132	1
one	AZI1ko_MG132	44
one	AZI1ko_MG132	1
one	AZI1ko_MG132	1
one	AZI1ko_MG132	1
one	AZI1ko_MG132	1
one	AZI1ko_MG132	1
one	AZI1ko_MG132	1
one	AZI1ko_MG132	1
one	AZI1ko_MG132	1
one	AZI1ko_MG132	98
one	AZI1ko_MG132	48
one	AZI1ko_MG132	127
one	AZI1ko_MG132	1
one	AZI1ko_MG132	55
one	AZI1ko_MG132	88
one	AZI1ko_MG132	63
one	AZI1ko_MG132	1
one	AZI1ko_MG132	1
one	AZI1ko_MG132	58
one	AZI1ko_MG132	121
one	AZI1ko_MG132	156
one	AZI1ko_MG132	239
one	AZI1ko_MG132	30
one	AZI1ko_MG132	27
one	AZI1ko_MG132	1
one	AZI1ko_MG132	78
one	AZI1ko_MG132	1
one	AZI1ko_MG132	1
one	AZI1ko_MG132	1
one	AZI1ko_MG132	58
one	AZI1ko_MG132	1
one	AZI1ko_MG132	134
one	AZI1ko_MG132	1
one	AZI1ko_MG132	72
one	AZI1ko_MG132	80
one	AZI1ko_MG132	67
one	AZI1ko_MG132	78
one	AZI1ko_MG132	1
one	AZI1ko_MG132	1
one	AZI1ko_MG132	70
one	AZI1ko_MG132	25
one	AZI1ko_MG132	1
one	AZI1ko_MG132	28
one	AZI1ko_MG132	35
one	AZI1ko_MG132	1
one	AZI1ko_MG132	177
one	AZI1ko_MG132	1
one	AZI1ko_MG132	19
one	AZI1ko_MG132	87
one	AZI1ko_MG132	1
one	AZI1ko_MG132	1
one	AZI1ko_MG132	43
one	AZI1ko_MG132	25
one	AZI1ko_MG132	1
one	AZI1ko_MG132	1
one	AZI1ko_MG132	1
one	AZI1ko_MG132	1
one	AZI1ko_MG132	1
one	AZI1ko_MG132	1
one	AZI1ko_MG132	1
one	AZI1ko_MG132	1
one	AZI1ko_MG132	45
one	AZI1ko_MG132	52
one	AZI1ko_MG132	79
one	AZI1ko_MG132	1
one	AZI1ko_MG132	1
one	AZI1ko_MG132	1
one	AZI1ko_MG132	1
one	AZI1ko_MG132	121
one	AZI1ko_MG132	84
one	AZI1ko_MG132	1
one	AZI1ko_MG132	1
one	AZI1ko_MG132	130
one	AZI1ko_MG132	22
one	AZI1ko_MG132	1
one	AZI1ko_MG132	1
one	AZI1ko_MG132	153
one	AZI1ko_MG132	1
one	AZI1ko_MG132	220
one	AZI1ko_MG132	1
one	AZI1ko_MG132	1
one	AZI1ko_MG132	65
one	AZI1ko_MG132	64
one	AZI1ko_MG132	104
one	AZI1ko_MG132	355
one	AZI1ko_MG132	384
one	AZI1ko_MG132	150
one	AZI1ko_MG132	168
one	AZI1ko_MG132	127
one	AZI1ko_MG132	114
one	AZI1ko_MG132	1
one	AZI1ko_MG132	43
one	AZI1ko_MG132	1
one	AZI1ko_MG132	225
one	AZI1ko_MG132	112
one	AZI1ko_MG132	200
one	AZI1ko_MG132	119
one	AZI1ko_MG132	134
one	AZI1ko_MG132	1
one	AZI1ko_MG132	139
one	AZI1ko_MG132	247
one	AZI1ko_MG132	105
one	AZI1ko_MG132	1
one	AZI1ko_MG132	143
one	AZI1ko_MG132	93
one	AZI1ko_MG132	244
one	AZI1ko_MG132	1
one	AZI1ko_MG132	1
one	AZI1ko_MG132	81
one	AZI1ko_MG132	249
one	AZI1ko_MG132	85
one	AZI1ko_MG132	191
one	AZI1ko_MG132	162
one	AZI1ko_MG132	49
one	AZI1ko_MG132	1
one	AZI1ko_MG132	1
one	AZI1ko_MG132	1
one	AZI1ko_MG132	1
one	AZI1ko_MG132	317
one	AZI1ko_MG132	248
one	AZI1ko_MG132	111
one	AZI1ko_MG132	93
one	AZI1ko_MG132	189
one	AZI1ko_MG132	69
one	AZI1ko_MG132	1
one	AZI1ko_MG132	114
one	AZI1ko_MG132	139
one	AZI1ko_MG132	398
one	AZI1ko_MG132	130
one	AZI1ko_MG132	114
one	AZI1ko_MG132	28
one	AZI1ko_MG132	135
one	AZI1ko_MG132	18
one	AZI1ko_MG132	177
one	AZI1ko_MG132	179
one	AZI1ko_MG132	92
one	AZI1ko_MG132	1
one	AZI1ko_MG132	99
one	AZI1ko_MG132	121
one	AZI1ko_MG132	1
one	AZI1ko_MG132	35
one	AZI1ko_MG132	10
one	AZI1ko_MG132	1
one	AZI1ko_MG132	1
one	AZI1ko_MG132	1
one	AZI1ko_MG132	45
one	AZI1ko_MG132	83
one	AZI1ko_MG132	68
one	AZI1ko_MG132	228
one	AZI1ko_MG132	15
one	AZI1ko_MG132	119
one	AZI1ko_MG132	149
one	AZI1ko_MG132	64
one	AZI1ko_MG132	1
one	AZI1ko_MG132	151
one	AZI1ko_MG132	43
one	AZI1ko_MG132	248
one	AZI1ko_MG132	59
one	AZI1ko_MG132	197
one	AZI1ko_MG132	246
one	AZI1ko_MG132	112
one	AZI1ko_MG132	286
one	AZI1ko_MG132	113
one	AZI1ko_MG132	192
one	AZI1ko_MG132	187
one	AZI1ko_MG132	47
one	AZI1ko_MG132	1
one	AZI1ko_MG132	1
one	AZI1ko_MG132	1
one	AZI1ko_MG132	1
one	AZI1ko_MG132	1
one	AZI1ko_MG132	1
one	AZI1ko_MG132	145
one	AZI1ko_MG132	7
one	AZI1ko_MG132	65
one	AZI1ko_MG132	1
one	AZI1ko_MG132	1
one	AZI1ko_MG132	1
one	AZI1ko_MG132	135
one	AZI1ko_MG132	90
one	AZI1ko_MG132	52
one	AZI1ko_MG132	1
one	AZI1ko_MG132	39
one	AZI1ko_MG132	1
one	AZI1ko_MG132	46
one	AZI1ko_MG132	73
one	AZI1ko_MG132	59
one	AZI1ko_MG132	37
one	AZI1ko_MG132	1
one	AZI1ko_MG132	134
one	CCDC14ko_MG132	76
one	CCDC14ko_MG132	99
one	CCDC14ko_MG132	1
one	CCDC14ko_MG132	164
one	CCDC14ko_MG132	130
one	CCDC14ko_MG132	31
one	CCDC14ko_MG132	25
one	CCDC14ko_MG132	119
one	CCDC14ko_MG132	69
one	CCDC14ko_MG132	134
one	CCDC14ko_MG132	124
one	CCDC14ko_MG132	71
one	CCDC14ko_MG132	57
one	CCDC14ko_MG132	28
one	CCDC14ko_MG132	28
one	CCDC14ko_MG132	136
one	CCDC14ko_MG132	168
one	CCDC14ko_MG132	83
one	CCDC14ko_MG132	241
one	CCDC14ko_MG132	45
one	CCDC14ko_MG132	75
one	CCDC14ko_MG132	83
one	CCDC14ko_MG132	237
one	CCDC14ko_MG132	40
one	CCDC14ko_MG132	230
one	CCDC14ko_MG132	24
one	CCDC14ko_MG132	73
one	CCDC14ko_MG132	154
one	CCDC14ko_MG132	90
one	CCDC14ko_MG132	77
one	CCDC14ko_MG132	1
one	CCDC14ko_MG132	144
one	CCDC14ko_MG132	152
one	CCDC14ko_MG132	116
one	CCDC14ko_MG132	86
one	CCDC14ko_MG132	1
one	CCDC14ko_MG132	63
one	CCDC14ko_MG132	145
one	CCDC14ko_MG132	138
one	CCDC14ko_MG132	20
one	CCDC14ko_MG132	311
one	CCDC14ko_MG132	90
one	CCDC14ko_MG132	118
one	CCDC14ko_MG132	1
one	CCDC14ko_MG132	1
one	CCDC14ko_MG132	1
one	CCDC14ko_MG132	1
one	CCDC14ko_MG132	1
one	CCDC14ko_MG132	1
one	CCDC14ko_MG132	1
one	CCDC14ko_MG132	1
one	CCDC14ko_MG132	1
one	CCDC14ko_MG132	1
one	CCDC14ko_MG132	5
one	CCDC14ko_MG132	1
one	CCDC14ko_MG132	1
one	CCDC14ko_MG132	1
one	CCDC14ko_MG132	36
one	CCDC14ko_MG132	37
one	CCDC14ko_MG132	73
one	CCDC14ko_MG132	8
one	CCDC14ko_MG132	1
one	CCDC14ko_MG132	1
one	CCDC14ko_MG132	65
one	CCDC14ko_MG132	1
one	CCDC14ko_MG132	38
one	CCDC14ko_MG132	71
one	CCDC14ko_MG132	1
one	CCDC14ko_MG132	90
one	CCDC14ko_MG132	256
one	CCDC14ko_MG132	169
one	CCDC14ko_MG132	1
one	CCDC14ko_MG132	16
one	CCDC14ko_MG132	156
one	CCDC14ko_MG132	157
one	CCDC14ko_MG132	68
one	CCDC14ko_MG132	65
one	CCDC14ko_MG132	1
one	CCDC14ko_MG132	37
one	CCDC14ko_MG132	17
one	CCDC14ko_MG132	36
one	CCDC14ko_MG132	223
one	CCDC14ko_MG132	76
one	CCDC14ko_MG132	1
one	CCDC14ko_MG132	1
one	CCDC14ko_MG132	196
one	CCDC14ko_MG132	115
one	CCDC14ko_MG132	112
one	CCDC14ko_MG132	75
one	CCDC14ko_MG132	1
one	CCDC14ko_MG132	289
one	CCDC14ko_MG132	307
one	CCDC14ko_MG132	224
one	CCDC14ko_MG132	43
one	CCDC14ko_MG132	138
one	CCDC14ko_MG132	272
one	CCDC14ko_MG132	196
one	CCDC14ko_MG132	63
one	CCDC14ko_MG132	87
one	CCDC14ko_MG132	382
one	CCDC14ko_MG132	207
one	CCDC14ko_MG132	217
one	CCDC14ko_MG132	375
one	CCDC14ko_MG132	166
one	CCDC14ko_MG132	158
one	CCDC14ko_MG132	1
one	CCDC14ko_MG132	413
one	CCDC14ko_MG132	284
one	CCDC14ko_MG132	324
one	CCDC14ko_MG132	99
one	CCDC14ko_MG132	107
one	CCDC14ko_MG132	79
one	CCDC14ko_MG132	144
one	CCDC14ko_MG132	61
one	CCDC14ko_MG132	255
one	CCDC14ko_MG132	40
one	CCDC14ko_MG132	198
one	CCDC14ko_MG132	332
one	CCDC14ko_MG132	140
one	CCDC14ko_MG132	217
one	CCDC14ko_MG132	444
one	CCDC14ko_MG132	561
one	CCDC14ko_MG132	1
one	CCDC14ko_MG132	88
one	CCDC14ko_MG132	456
one	CCDC14ko_MG132	141
one	CCDC14ko_MG132	309
one	CCDC14ko_MG132	164
one	CCDC14ko_MG132	254
one	CCDC14ko_MG132	198
one	CCDC14ko_MG132	92
one	CCDC14ko_MG132	102
one	CCDC14ko_MG132	81
one	CCDC14ko_MG132	1
one	CCDC14ko_MG132	156
one	CCDC14ko_MG132	221
one	CCDC14ko_MG132	40
one	CCDC14ko_MG132	131
one	CCDC14ko_MG132	1
one	CCDC14ko_MG132	221
one	CCDC14ko_MG132	8
one	CCDC14ko_MG132	78
one	CCDC14ko_MG132	125
one	CCDC14ko_MG132	1
one	CCDC14ko_MG132	281
one	CCDC14ko_MG132	121
one	CCDC14ko_MG132	299
one	CCDC14ko_MG132	1
one	CCDC14ko_MG132	25
one	CCDC14ko_MG132	34
one	CCDC14ko_MG132	101
one	CCDC14ko_MG132	102
one	CCDC14ko_MG132	1
one	CCDC14ko_MG132	1
one	CCDC14ko_MG132	140
one	CCDC14ko_MG132	58
one	CCDC14ko_MG132	198
one	CCDC14ko_MG132	177
one	CCDC14ko_MG132	1
one	CCDC14ko_MG132	100
one	CCDC14ko_MG132	128
one	CCDC14ko_MG132	117
one	CCDC14ko_MG132	138
one	CCDC14ko_MG132	133
one	CCDC14ko_MG132	1
one	CCDC14ko_MG132	53
one	CCDC14ko_MG132	62
one	CCDC14ko_MG132	1
one	CCDC14ko_MG132	58
one	CCDC14ko_MG132	1
one	CCDC14ko_MG132	135
one	CCDC14ko_MG132	1
one	CCDC14ko_MG132	1
one	CCDC14ko_MG132	141
one	CCDC14ko_MG132	204
one	CCDC14ko_MG132	121
one	CCDC14ko_MG132	120
one	CCDC14ko_MG132	208
one	CCDC14ko_MG132	167
one	CCDC14ko_MG132	152
one	CCDC14ko_MG132	31
one	CCDC14ko_MG132	188
one	CCDC14ko_MG132	148
one	CCDC14ko_MG132	65
one	CCDC14ko_MG132	135
one	CCDC14ko_MG132	194
one	CCDC14ko_MG132	72
one	CCDC14ko_MG132	202
one	CCDC14ko_MG132	68
one	CCDC14ko_MG132	102
one	CCDC14ko_MG132	90
one	CCDC14ko_MG132	181
one	CCDC14ko_MG132	1
one	CCDC14ko_MG132	229
one	CCDC14ko_MG132	117
one	CCDC14ko_MG132	1
one	CCDC14ko_MG132	123
one	CCDC14ko_MG132	1
one	CCDC14ko_MG132	1
one	CCDC14ko_MG132	39
one	CCDC14ko_MG132	47
one	CCDC14ko_MG132	68
one	CCDC14ko_MG132	1
one	CCDC14ko_MG132	1
one	CCDC14ko_MG132	162
one	CCDC14ko_MG132	72
one	CCDC14ko_MG132	188
one	CCDC14ko_MG132	110
one	CCDC14ko_MG132	332
one	CCDC14ko_MG132	274
one	CCDC14ko_MG132	186
one	CCDC14ko_MG132	149
one	CCDC14ko_MG132	206
one	KIAA0753ko_MG132	1
one	KIAA0753ko_MG132	213
one	KIAA0753ko_MG132	1
one	KIAA0753ko_MG132	13
one	KIAA0753ko_MG132	1
one	KIAA0753ko_MG132	32
one	KIAA0753ko_MG132	51
one	KIAA0753ko_MG132	64
one	KIAA0753ko_MG132	68
one	KIAA0753ko_MG132	69
one	KIAA0753ko_MG132	48
one	KIAA0753ko_MG132	49
one	KIAA0753ko_MG132	87
one	KIAA0753ko_MG132	1
one	KIAA0753ko_MG132	1
one	KIAA0753ko_MG132	1
one	KIAA0753ko_MG132	65
one	KIAA0753ko_MG132	145
one	KIAA0753ko_MG132	181
one	KIAA0753ko_MG132	83
one	KIAA0753ko_MG132	13
one	KIAA0753ko_MG132	1
one	KIAA0753ko_MG132	58
one	KIAA0753ko_MG132	35
one	KIAA0753ko_MG132	1
one	KIAA0753ko_MG132	1
one	KIAA0753ko_MG132	21
one	KIAA0753ko_MG132	1
one	KIAA0753ko_MG132	1
one	KIAA0753ko_MG132	1
one	KIAA0753ko_MG132	1
one	KIAA0753ko_MG132	1
one	KIAA0753ko_MG132	64
one	KIAA0753ko_MG132	1
one	KIAA0753ko_MG132	1
one	KIAA0753ko_MG132	8
one	KIAA0753ko_MG132	1
one	KIAA0753ko_MG132	61
one	KIAA0753ko_MG132	1
one	KIAA0753ko_MG132	1
one	KIAA0753ko_MG132	8
one	KIAA0753ko_MG132	53
one	KIAA0753ko_MG132	2
one	KIAA0753ko_MG132	1
one	KIAA0753ko_MG132	46
one	KIAA0753ko_MG132	56
one	KIAA0753ko_MG132	30
one	KIAA0753ko_MG132	158
one	KIAA0753ko_MG132	81
one	KIAA0753ko_MG132	55
one	KIAA0753ko_MG132	1
one	KIAA0753ko_MG132	1
one	KIAA0753ko_MG132	1
one	KIAA0753ko_MG132	54
one	KIAA0753ko_MG132	47
one	KIAA0753ko_MG132	102
one	KIAA0753ko_MG132	150
one	KIAA0753ko_MG132	100
one	KIAA0753ko_MG132	1
one	KIAA0753ko_MG132	1
one	KIAA0753ko_MG132	17
one	KIAA0753ko_MG132	18
one	KIAA0753ko_MG132	25
one	KIAA0753ko_MG132	44
one	KIAA0753ko_MG132	1
one	KIAA0753ko_MG132	1
one	KIAA0753ko_MG132	37
one	KIAA0753ko_MG132	44
one	KIAA0753ko_MG132	81
one	KIAA0753ko_MG132	1
one	KIAA0753ko_MG132	1
one	KIAA0753ko_MG132	15
one	KIAA0753ko_MG132	56
one	KIAA0753ko_MG132	129
one	KIAA0753ko_MG132	28
one	KIAA0753ko_MG132	85
one	KIAA0753ko_MG132	67
one	KIAA0753ko_MG132	24
one	KIAA0753ko_MG132	45
one	KIAA0753ko_MG132	102
one	KIAA0753ko_MG132	61
one	KIAA0753ko_MG132	66
one	KIAA0753ko_MG132	1
one	KIAA0753ko_MG132	112
one	KIAA0753ko_MG132	1
one	KIAA0753ko_MG132	46
one	KIAA0753ko_MG132	39
one	KIAA0753ko_MG132	112
one	KIAA0753ko_MG132	126
one	KIAA0753ko_MG132	1
one	KIAA0753ko_MG132	1
one	KIAA0753ko_MG132	4
one	KIAA0753ko_MG132	67
one	KIAA0753ko_MG132	75
one	KIAA0753ko_MG132	10
one	KIAA0753ko_MG132	1
one	KIAA0753ko_MG132	206
one	KIAA0753ko_MG132	1
one	KIAA0753ko_MG132	142
one	KIAA0753ko_MG132	174
one	KIAA0753ko_MG132	263
one	KIAA0753ko_MG132	55
one	KIAA0753ko_MG132	122
one	KIAA0753ko_MG132	72
one	KIAA0753ko_MG132	55
one	KIAA0753ko_MG132	100
one	KIAA0753ko_MG132	61
one	KIAA0753ko_MG132	1
one	KIAA0753ko_MG132	86
one	KIAA0753ko_MG132	181
one	KIAA0753ko_MG132	42
one	KIAA0753ko_MG132	125
one	KIAA0753ko_MG132	11
one	KIAA0753ko_MG132	48
one	KIAA0753ko_MG132	24
one	KIAA0753ko_MG132	84
one	KIAA0753ko_MG132	1
one	KIAA0753ko_MG132	1
one	KIAA0753ko_MG132	36
one	KIAA0753ko_MG132	1
one	KIAA0753ko_MG132	40
one	KIAA0753ko_MG132	38
one	KIAA0753ko_MG132	50
one	KIAA0753ko_MG132	1
one	KIAA0753ko_MG132	94
one	KIAA0753ko_MG132	199
one	KIAA0753ko_MG132	79
one	KIAA0753ko_MG132	1
one	KIAA0753ko_MG132	1
one	KIAA0753ko_MG132	1
one	KIAA0753ko_MG132	39
one	KIAA0753ko_MG132	64
one	KIAA0753ko_MG132	59
one	KIAA0753ko_MG132	1
one	KIAA0753ko_MG132	26
one	KIAA0753ko_MG132	15
one	KIAA0753ko_MG132	52
one	KIAA0753ko_MG132	102
one	KIAA0753ko_MG132	50
one	KIAA0753ko_MG132	62
one	KIAA0753ko_MG132	48
one	KIAA0753ko_MG132	1
one	KIAA0753ko_MG132	1
one	KIAA0753ko_MG132	39
one	KIAA0753ko_MG132	1
one	KIAA0753ko_MG132	79
one	KIAA0753ko_MG132	103
one	KIAA0753ko_MG132	127
one	KIAA0753ko_MG132	30
one	KIAA0753ko_MG132	57
one	KIAA0753ko_MG132	24
one	KIAA0753ko_MG132	47
one	KIAA0753ko_MG132	1
one	KIAA0753ko_MG132	1
one	KIAA0753ko_MG132	32
one	KIAA0753ko_MG132	113
one	KIAA0753ko_MG132	47
one	KIAA0753ko_MG132	69
one	KIAA0753ko_MG132	63
one	KIAA0753ko_MG132	28
one	KIAA0753ko_MG132	64
one	KIAA0753ko_MG132	69
one	KIAA0753ko_MG132	92
one	KIAA0753ko_MG132	64
one	KIAA0753ko_MG132	44
one	KIAA0753ko_MG132	1
one	KIAA0753ko_MG132	1
one	KIAA0753ko_MG132	9
one	KIAA0753ko_MG132	1
one	KIAA0753ko_MG132	62
one	KIAA0753ko_MG132	43
one	KIAA0753ko_MG132	1
one	KIAA0753ko_MG132	37
one	KIAA0753ko_MG132	50
one	KIAA0753ko_MG132	50
one	KIAA0753ko_MG132	76
one	KIAA0753ko_MG132	1
one	KIAA0753ko_MG132	153
one	KIAA0753ko_MG132	92
one	KIAA0753ko_MG132	126
one	KIAA0753ko_MG132	152
one	KIAA0753ko_MG132	166
one	KIAA0753ko_MG132	122
one	KIAA0753ko_MG132	109
one	KIAA0753ko_MG132	219
one	KIAA0753ko_MG132	95
one	KIAA0753ko_MG132	307
one	KIAA0753ko_MG132	79
one	KIAA0753ko_MG132	275
one	KIAA0753ko_MG132	27
one	KIAA0753ko_MG132	49
one	KIAA0753ko_MG132	64
one	KIAA0753ko_MG132	141
one	KIAA0753ko_MG132	1
one	KIAA0753ko_MG132	114
one	KIAA0753ko_MG132	61
one	KIAA0753ko_MG132	38
one	KIAA0753ko_MG132	1
one	KIAA0753ko_MG132	48
one	PCM1ko_MG132	53
one	PCM1ko_MG132	1
one	PCM1ko_MG132	123
one	PCM1ko_MG132	253
one	PCM1ko_MG132	40
one	PCM1ko_MG132	124
one	PCM1ko_MG132	165
one	PCM1ko_MG132	54
one	PCM1ko_MG132	99
one	PCM1ko_MG132	140
one	PCM1ko_MG132	100
one	PCM1ko_MG132	155
one	PCM1ko_MG132	95
one	PCM1ko_MG132	121
one	PCM1ko_MG132	162
one	PCM1ko_MG132	59
one	PCM1ko_MG132	112
one	PCM1ko_MG132	67
one	PCM1ko_MG132	24
one	PCM1ko_MG132	1
one	PCM1ko_MG132	239
one	PCM1ko_MG132	138
one	PCM1ko_MG132	777
one	PCM1ko_MG132	1
one	PCM1ko_MG132	191
one	PCM1ko_MG132	125
one	PCM1ko_MG132	104
one	PCM1ko_MG132	240
one	PCM1ko_MG132	3115
one	PCM1ko_MG132	153
one	PCM1ko_MG132	149
one	PCM1ko_MG132	150
one	PCM1ko_MG132	56
one	PCM1ko_MG132	116
one	PCM1ko_MG132	92
one	PCM1ko_MG132	79
one	PCM1ko_MG132	49
one	PCM1ko_MG132	91
one	PCM1ko_MG132	131
one	PCM1ko_MG132	184
one	PCM1ko_MG132	57
one	PCM1ko_MG132	101
one	PCM1ko_MG132	107
one	PCM1ko_MG132	122
one	PCM1ko_MG132	155
one	PCM1ko_MG132	99
one	PCM1ko_MG132	143
one	PCM1ko_MG132	140
one	PCM1ko_MG132	134
one	PCM1ko_MG132	1
one	PCM1ko_MG132	50
one	PCM1ko_MG132	49
one	PCM1ko_MG132	117
one	PCM1ko_MG132	124
one	PCM1ko_MG132	84
one	PCM1ko_MG132	78
one	PCM1ko_MG132	190
one	PCM1ko_MG132	59
one	PCM1ko_MG132	140
one	PCM1ko_MG132	84
one	PCM1ko_MG132	68
one	PCM1ko_MG132	52
one	PCM1ko_MG132	1
one	PCM1ko_MG132	228
one	PCM1ko_MG132	245
one	PCM1ko_MG132	75
one	PCM1ko_MG132	185
one	PCM1ko_MG132	141
one	PCM1ko_MG132	180
one	PCM1ko_MG132	142
one	PCM1ko_MG132	201
one	PCM1ko_MG132	233
one	PCM1ko_MG132	113
one	PCM1ko_MG132	162
one	PCM1ko_MG132	112
one	PCM1ko_MG132	114
one	PCM1ko_MG132	65
one	PCM1ko_MG132	203
one	PCM1ko_MG132	151
one	PCM1ko_MG132	243
one	PCM1ko_MG132	146
one	PCM1ko_MG132	175
one	PCM1ko_MG132	124
one	PCM1ko_MG132	147
one	PCM1ko_MG132	105
one	PCM1ko_MG132	87
one	PCM1ko_MG132	18
one	PCM1ko_MG132	101
one	PCM1ko_MG132	1
one	PCM1ko_MG132	71
one	PCM1ko_MG132	13
one	PCM1ko_MG132	1
one	PCM1ko_MG132	147
one	PCM1ko_MG132	54
one	PCM1ko_MG132	129
one	PCM1ko_MG132	79
one	PCM1ko_MG132	1
one	PCM1ko_MG132	164
one	PCM1ko_MG132	1
one	PCM1ko_MG132	103
one	PCM1ko_MG132	136
one	PCM1ko_MG132	95
one	PCM1ko_MG132	118
one	PCM1ko_MG132	111
one	PCM1ko_MG132	1
one	PCM1ko_MG132	340
one	PCM1ko_MG132	120
one	PCM1ko_MG132	146
one	PCM1ko_MG132	55
one	PCM1ko_MG132	144
one	PCM1ko_MG132	37
one	PCM1ko_MG132	70
one	PCM1ko_MG132	1
one	PCM1ko_MG132	128
one	PCM1ko_MG132	81
one	PCM1ko_MG132	106
one	PCM1ko_MG132	1
one	PCM1ko_MG132	25
one	PCM1ko_MG132	56
one	PCM1ko_MG132	63
one	PCM1ko_MG132	144
one	PCM1ko_MG132	84
one	PCM1ko_MG132	177
one	PCM1ko_MG132	108
one	PCM1ko_MG132	158
one	PCM1ko_MG132	121
one	PCM1ko_MG132	77
one	PCM1ko_MG132	180
one	PCM1ko_MG132	109
one	PCM1ko_MG132	67
one	PCM1ko_MG132	160
one	PCM1ko_MG132	85
one	PCM1ko_MG132	131
one	PCM1ko_MG132	65
one	PCM1ko_MG132	135
one	PCM1ko_MG132	91
one	PCM1ko_MG132	69
one	PCM1ko_MG132	34
one	PCM1ko_MG132	89
one	PCM1ko_MG132	192
one	PCM1ko_MG132	35
one	PCM1ko_MG132	1
one	PCM1ko_MG132	8
one	PCM1ko_MG132	137
one	PCM1ko_MG132	134
one	PCM1ko_MG132	249
one	PCM1ko_MG132	181
one	PCM1ko_MG132	119
one	PCM1ko_MG132	83
one	PCM1ko_MG132	186
one	PCM1ko_MG132	171
one	PCM1ko_MG132	103
one	PCM1ko_MG132	83
one	PCM1ko_MG132	107
one	PCM1ko_MG132	120
one	PCM1ko_MG132	120
one	PCM1ko_MG132	108
one	PCM1ko_MG132	88
one	PCM1ko_MG132	107
one	PCM1ko_MG132	79
one	PCM1ko_MG132	69
one	PCM1ko_MG132	110
one	PCM1ko_MG132	1
one	PCM1ko_MG132	1
one	PCM1ko_MG132	101
one	PCM1ko_MG132	1
one	PCM1ko_MG132	30
one	PCM1ko_MG132	1
one	PCM1ko_MG132	55
one	PCM1ko_MG132	77
one	PCM1ko_MG132	120
one	PCM1ko_MG132	96
one	PCM1ko_MG132	116
one	PCM1ko_MG132	121
one	PCM1ko_MG132	103
one	PCM1ko_MG132	69
one	PCM1ko_MG132	125
one	PCM1ko_MG132	1
one	PCM1ko_MG132	9
one	PCM1ko_MG132	115
one	PCM1ko_MG132	70
one	PCM1ko_MG132	38
one	PCM1ko_MG132	124
one	PCM1ko_MG132	118
one	PCM1ko_MG132	106
one	PCM1ko_MG132	79
one	PCM1ko_MG132	173
one	PCM1ko_MG132	156
one	PCM1ko_MG132	78
one	PCM1ko_MG132	209
one	PCM1ko_MG132	48
one	PCM1ko_MG132	95
one	PCM1ko_MG132	256
one	PCM1ko_MG132	86
one	PCM1ko_MG132	1
one	PCM1ko_MG132	66
one	PCM1ko_MG132	98
one	PCM1ko_MG132	129
one	PCM1ko_MG132	79
one	PCM1ko_MG132	52
one	PCM1ko_MG132	1
one	PCM1ko_MG132	23
one	PCM1ko_MG132	41
one	PCM1ko_MG132	52
one	PCM1ko_MG132	82
one	PCM1ko_MG132	1
one	PCM1ko_MG132	70
one	PCM1ko_MG132	1
one	PCM1ko_MG132	1
one	PCM1ko_MG132	31
one	PCM1ko_MG132	31
one	PCM1ko_MG132	1
one	PCM1ko_MG132	73
one	PCM1ko_MG132	113
one	PCM1ko_MG132	126
one	PCM1ko_MG132	78
one	PCM1ko_MG132	63
one	PCM1ko_MG132	88
one	PCM1ko_MG132	140
one	PCM1ko_MG132	85
one	PCM1ko_MG132	1
one	PCM1ko_MG132	153
one	PCM1ko_MG132	33
one	PCM1ko_MG132	243
one	PCM1ko_MG132	88
one	PCM1ko_MG132	179
one	PCM1ko_MG132	188
one	PCM1ko_MG132	194
one	PCM1ko_MG132	203
one	PCM1ko_MG132	312
one	PCM1ko_MG132	201
one	PCM1ko_MG132	102
one	PCM1ko_MG132	167
one	PCM1ko_MG132	92
one	PCM1ko_MG132	124
one	PCM1ko_MG132	171
one	PCM1ko_MG132	59
one	PCM1ko_MG132	114
one	PCM1ko_MG132	69
one	PCM1ko_MG132	23
one	PCM1ko_MG132	96
one	PCM1ko_MG132	1
one	PCM1ko_MG132	220
one	PCM1ko_MG132	136
one	PCM1ko_MG132	630
one	PCM1ko_MG132	1
one	PCM1ko_MG132	176
one	PCM1ko_MG132	102
one	PCM1ko_MG132	120
one	PCM1ko_MG132	105
one	PCM1ko_MG132	236
one	PCM1ko_MG132	51
one	PCM1ko_MG132	2571
one	PCM1ko_MG132	145
one	PCM1ko_MG132	139
one	PCM1ko_MG132	151
one	PCM1ko_MG132	63
one	PCM1ko_MG132	67
one	PCM1ko_MG132	1
one	PCM1ko_MG132	115
one	PCM1ko_MG132	93
one	PCM1ko_MG132	20
one	PCM1ko_MG132	71
one	PCM1ko_MG132	49
one	PCM1ko_MG132	105
one	PCM1ko_MG132	57
one	PCM1ko_MG132	29
one	PCM1ko_MG132	156
one	PCM1ko_MG132	73
one	PCM1ko_MG132	82
one	PIBF1ko_MG132	1
one	PIBF1ko_MG132	403
one	PIBF1ko_MG132	147
one	PIBF1ko_MG132	178
one	PIBF1ko_MG132	113
one	PIBF1ko_MG132	35
one	PIBF1ko_MG132	132
one	PIBF1ko_MG132	157
one	PIBF1ko_MG132	239
one	PIBF1ko_MG132	92
one	PIBF1ko_MG132	1
one	PIBF1ko_MG132	142
one	PIBF1ko_MG132	1
one	PIBF1ko_MG132	1
one	PIBF1ko_MG132	148
one	PIBF1ko_MG132	48
one	PIBF1ko_MG132	59
one	PIBF1ko_MG132	75
one	PIBF1ko_MG132	25
one	PIBF1ko_MG132	60
one	PIBF1ko_MG132	113
one	PIBF1ko_MG132	199
one	PIBF1ko_MG132	57
one	PIBF1ko_MG132	170
one	PIBF1ko_MG132	37
one	PIBF1ko_MG132	113
one	PIBF1ko_MG132	171
one	PIBF1ko_MG132	1
one	PIBF1ko_MG132	270
one	PIBF1ko_MG132	84
one	PIBF1ko_MG132	42
one	PIBF1ko_MG132	57
one	PIBF1ko_MG132	116
one	PIBF1ko_MG132	71
one	PIBF1ko_MG132	104
one	PIBF1ko_MG132	1
one	PIBF1ko_MG132	129
one	PIBF1ko_MG132	1
one	PIBF1ko_MG132	53
one	PIBF1ko_MG132	62
one	PIBF1ko_MG132	82
one	PIBF1ko_MG132	33
one	PIBF1ko_MG132	1
one	PIBF1ko_MG132	23
one	PIBF1ko_MG132	1
one	PIBF1ko_MG132	17
one	PIBF1ko_MG132	1
one	PIBF1ko_MG132	133
one	PIBF1ko_MG132	1
one	PIBF1ko_MG132	114
one	PIBF1ko_MG132	175
one	PIBF1ko_MG132	1
one	PIBF1ko_MG132	121
one	PIBF1ko_MG132	48
one	PIBF1ko_MG132	140
one	PIBF1ko_MG132	81
one	PIBF1ko_MG132	187
one	PIBF1ko_MG132	174
one	PIBF1ko_MG132	118
one	PIBF1ko_MG132	41
one	PIBF1ko_MG132	279
one	PIBF1ko_MG132	98
one	PIBF1ko_MG132	251
one	PIBF1ko_MG132	45
one	PIBF1ko_MG132	1
one	PIBF1ko_MG132	266
one	PIBF1ko_MG132	194
one	PIBF1ko_MG132	59
one	PIBF1ko_MG132	86
one	PIBF1ko_MG132	178
one	PIBF1ko_MG132	1
one	PIBF1ko_MG132	144
one	PIBF1ko_MG132	63
one	PIBF1ko_MG132	117
one	PIBF1ko_MG132	117
one	PIBF1ko_MG132	350
one	PIBF1ko_MG132	136
one	PIBF1ko_MG132	333
one	PIBF1ko_MG132	106
one	PIBF1ko_MG132	1
one	PIBF1ko_MG132	14
one	PIBF1ko_MG132	155
one	PIBF1ko_MG132	316
one	PIBF1ko_MG132	105
one	PIBF1ko_MG132	1
one	PIBF1ko_MG132	270
one	PIBF1ko_MG132	117
one	PIBF1ko_MG132	106
one	PIBF1ko_MG132	1
one	PIBF1ko_MG132	71
one	PIBF1ko_MG132	148
one	PIBF1ko_MG132	106
one	PIBF1ko_MG132	32
one	PIBF1ko_MG132	1
one	PIBF1ko_MG132	1
one	PIBF1ko_MG132	1
one	PIBF1ko_MG132	85
one	PIBF1ko_MG132	1
one	PIBF1ko_MG132	1
one	PIBF1ko_MG132	99
one	PIBF1ko_MG132	1
one	PIBF1ko_MG132	101
one	PIBF1ko_MG132	1
one	PIBF1ko_MG132	1
one	PIBF1ko_MG132	1
one	PIBF1ko_MG132	1
one	PIBF1ko_MG132	1
one	PIBF1ko_MG132	28
one	PIBF1ko_MG132	1
one	PIBF1ko_MG132	28
one	PIBF1ko_MG132	40
one	PIBF1ko_MG132	14
one	PIBF1ko_MG132	1
one	PIBF1ko_MG132	1
one	PIBF1ko_MG132	1
one	PIBF1ko_MG132	30
one	PIBF1ko_MG132	125
one	PIBF1ko_MG132	24
one	PIBF1ko_MG132	96
one	PIBF1ko_MG132	336
one	PIBF1ko_MG132	5
one	PIBF1ko_MG132	1
one	PIBF1ko_MG132	18
one	PIBF1ko_MG132	59
one	PIBF1ko_MG132	34
one	PIBF1ko_MG132	1
one	PIBF1ko_MG132	1
one	PIBF1ko_MG132	73
one	PIBF1ko_MG132	16
one	PIBF1ko_MG132	95
one	PIBF1ko_MG132	26
one	PIBF1ko_MG132	1
one	PIBF1ko_MG132	145
one	PIBF1ko_MG132	175
one	PIBF1ko_MG132	134
one	PIBF1ko_MG132	54
one	PIBF1ko_MG132	87
one	PIBF1ko_MG132	55
one	PIBF1ko_MG132	78
one	PIBF1ko_MG132	255
one	PIBF1ko_MG132	102
one	PIBF1ko_MG132	37
one	PIBF1ko_MG132	104
one	PIBF1ko_MG132	1
one	PIBF1ko_MG132	213
one	PIBF1ko_MG132	25
one	PIBF1ko_MG132	90
one	PIBF1ko_MG132	138
one	PIBF1ko_MG132	114
one	PIBF1ko_MG132	186
one	PIBF1ko_MG132	87
one	PIBF1ko_MG132	36
one	PIBF1ko_MG132	23
one	PIBF1ko_MG132	30
one	PIBF1ko_MG132	61
one	PIBF1ko_MG132	18
one	PIBF1ko_MG132	58
one	PIBF1ko_MG132	34
one	PIBF1ko_MG132	1
one	PIBF1ko_MG132	1
one	PIBF1ko_MG132	1
one	PIBF1ko_MG132	70
one	PIBF1ko_MG132	15
one	PIBF1ko_MG132	57
one	PIBF1ko_MG132	23
one	PIBF1ko_MG132	1
one	PIBF1ko_MG132	119
one	PIBF1ko_MG132	137
one	PIBF1ko_MG132	1
one	PIBF1ko_MG132	1
one	PIBF1ko_MG132	31
one	PIBF1ko_MG132	1
one	PIBF1ko_MG132	30
one	PIBF1ko_MG132	1
one	PIBF1ko_MG132	253
one	PIBF1ko_MG132	47
one	PIBF1ko_MG132	1
one	PIBF1ko_MG132	1
one	PIBF1ko_MG132	1
one	PIBF1ko_MG132	96
one	PIBF1ko_MG132	1
one	PIBF1ko_MG132	33
one	PIBF1ko_MG132	53
one	PIBF1ko_MG132	43
one	PIBF1ko_MG132	1
one	PIBF1ko_MG132	1
one	PIBF1ko_MG132	20
one	PIBF1ko_MG132	55
one	PIBF1ko_MG132	37
one	PIBF1ko_MG132	121
one	PIBF1ko_MG132	1
one	PIBF1ko_MG132	64
one	PIBF1ko_MG132	1
one	PIBF1ko_MG132	91
one	PIBF1ko_MG132	53
one	PIBF1ko_MG132	1
one	PIBF1ko_MG132	61
one	PIBF1ko_MG132	1
one	PIBF1ko_MG132	1
one	PIBF1ko_MG132	208
one	PIBF1ko_MG132	1
one	PIBF1ko_MG132	31
one	PIBF1ko_MG132	32
one	PIBF1ko_MG132	1
one	PIBF1ko_MG132	49
one	PIBF1ko_MG132	56
one	PIBF1ko_MG132	1
one	PIBF1ko_MG132	1
one	PIBF1ko_MG132	18
one	PIBF1ko_MG132	1
one	PIBF1ko_MG132	1
one	PIBF1ko_MG132	1
one	PIBF1ko_MG132	27
one	PIBF1ko_MG132	10
one	PIBF1ko_MG132	1
one	PIBF1ko_MG132	91
one	PIBF1ko_MG132	53
one	PIBF1ko_MG132	1
one	PIBF1ko_MG132	1
one	PIBF1ko_MG132	32
one	PIBF1ko_MG132	194
one	PIBF1ko_MG132	1
one	PIBF1ko_MG132	34
one	PIBF1ko_MG132	1
one	PIBF1ko_MG132	23
one	PIBF1ko_MG132	41
one	PIBF1ko_MG132	90
two	AZI1ko_MG132	50
two	AZI1ko_MG132	66
two	AZI1ko_MG132	22
two	AZI1ko_MG132	248
two	AZI1ko_MG132	173
two	AZI1ko_MG132	117
two	AZI1ko_MG132	55
two	AZI1ko_MG132	293
two	AZI1ko_MG132	182
two	AZI1ko_MG132	122
two	AZI1ko_MG132	216
two	AZI1ko_MG132	70
two	AZI1ko_MG132	76
two	AZI1ko_MG132	39
two	AZI1ko_MG132	106
two	AZI1ko_MG132	45
two	AZI1ko_MG132	277
two	AZI1ko_MG132	71
two	AZI1ko_MG132	28
two	AZI1ko_MG132	59
two	AZI1ko_MG132	148
two	AZI1ko_MG132	316
two	AZI1ko_MG132	98
two	AZI1ko_MG132	1
two	AZI1ko_MG132	1
two	AZI1ko_MG132	11
two	AZI1ko_MG132	126
two	AZI1ko_MG132	1
two	AZI1ko_MG132	94
two	AZI1ko_MG132	10
two	AZI1ko_MG132	112
two	AZI1ko_MG132	54
two	AZI1ko_MG132	144
two	AZI1ko_MG132	41
two	AZI1ko_MG132	49
two	AZI1ko_MG132	72
two	AZI1ko_MG132	1
two	AZI1ko_MG132	31
two	AZI1ko_MG132	1
two	AZI1ko_MG132	1
two	AZI1ko_MG132	1
two	AZI1ko_MG132	63
two	AZI1ko_MG132	56
two	AZI1ko_MG132	21
two	AZI1ko_MG132	28
two	AZI1ko_MG132	161
two	AZI1ko_MG132	36
two	AZI1ko_MG132	76
two	AZI1ko_MG132	194
two	AZI1ko_MG132	1
two	AZI1ko_MG132	1
two	AZI1ko_MG132	1
two	AZI1ko_MG132	40
two	AZI1ko_MG132	84
two	AZI1ko_MG132	1
two	AZI1ko_MG132	70
two	AZI1ko_MG132	117
two	AZI1ko_MG132	1
two	AZI1ko_MG132	57
two	AZI1ko_MG132	82
two	AZI1ko_MG132	54
two	AZI1ko_MG132	64
two	AZI1ko_MG132	86
two	AZI1ko_MG132	93
two	AZI1ko_MG132	1
two	AZI1ko_MG132	54
two	AZI1ko_MG132	38
two	AZI1ko_MG132	88
two	AZI1ko_MG132	1
two	AZI1ko_MG132	1
two	AZI1ko_MG132	48
two	AZI1ko_MG132	1
two	AZI1ko_MG132	1
two	AZI1ko_MG132	1
two	AZI1ko_MG132	60
two	AZI1ko_MG132	1
two	AZI1ko_MG132	141
two	AZI1ko_MG132	136
two	AZI1ko_MG132	40
two	AZI1ko_MG132	70
two	AZI1ko_MG132	36
two	AZI1ko_MG132	1
two	AZI1ko_MG132	1
two	AZI1ko_MG132	42
two	AZI1ko_MG132	75
two	AZI1ko_MG132	140
two	AZI1ko_MG132	46
two	AZI1ko_MG132	71
two	AZI1ko_MG132	1
two	AZI1ko_MG132	1
two	AZI1ko_MG132	10
two	AZI1ko_MG132	1
two	AZI1ko_MG132	1
two	AZI1ko_MG132	51
two	AZI1ko_MG132	1
two	AZI1ko_MG132	77
two	AZI1ko_MG132	1
two	AZI1ko_MG132	150
two	AZI1ko_MG132	40
two	AZI1ko_MG132	56
two	AZI1ko_MG132	21
two	AZI1ko_MG132	1
two	AZI1ko_MG132	1
two	AZI1ko_MG132	37
two	AZI1ko_MG132	163
two	AZI1ko_MG132	1
two	AZI1ko_MG132	118
two	AZI1ko_MG132	129
two	AZI1ko_MG132	95
two	AZI1ko_MG132	98
two	AZI1ko_MG132	84
two	AZI1ko_MG132	194
two	AZI1ko_MG132	66
two	AZI1ko_MG132	119
two	AZI1ko_MG132	79
two	AZI1ko_MG132	87
two	AZI1ko_MG132	200
two	AZI1ko_MG132	140
two	AZI1ko_MG132	73
two	AZI1ko_MG132	340
two	AZI1ko_MG132	215
two	AZI1ko_MG132	127
two	AZI1ko_MG132	89
two	AZI1ko_MG132	197
two	AZI1ko_MG132	217
two	AZI1ko_MG132	110
two	AZI1ko_MG132	46
two	AZI1ko_MG132	129
two	AZI1ko_MG132	209
two	AZI1ko_MG132	127
two	AZI1ko_MG132	120
two	AZI1ko_MG132	49
two	AZI1ko_MG132	246
two	AZI1ko_MG132	67
two	AZI1ko_MG132	112
two	AZI1ko_MG132	91
two	AZI1ko_MG132	33
two	AZI1ko_MG132	1
two	AZI1ko_MG132	1
two	AZI1ko_MG132	1
two	AZI1ko_MG132	33
two	AZI1ko_MG132	147
two	AZI1ko_MG132	68
two	AZI1ko_MG132	108
two	AZI1ko_MG132	75
two	AZI1ko_MG132	28
two	AZI1ko_MG132	34
two	AZI1ko_MG132	1
two	AZI1ko_MG132	1
two	AZI1ko_MG132	182
two	AZI1ko_MG132	1
two	AZI1ko_MG132	80
two	AZI1ko_MG132	159
two	AZI1ko_MG132	57
two	AZI1ko_MG132	43
two	AZI1ko_MG132	61
two	AZI1ko_MG132	113
two	AZI1ko_MG132	61
two	AZI1ko_MG132	129
two	AZI1ko_MG132	29
two	AZI1ko_MG132	206
two	AZI1ko_MG132	70
two	AZI1ko_MG132	78
two	AZI1ko_MG132	1
two	AZI1ko_MG132	53
two	AZI1ko_MG132	1
two	AZI1ko_MG132	49
two	AZI1ko_MG132	48
two	AZI1ko_MG132	223
two	AZI1ko_MG132	69
two	AZI1ko_MG132	40
two	AZI1ko_MG132	114
two	AZI1ko_MG132	1
two	AZI1ko_MG132	1
two	AZI1ko_MG132	1
two	AZI1ko_MG132	1
two	AZI1ko_MG132	45
two	AZI1ko_MG132	1
two	AZI1ko_MG132	1
two	AZI1ko_MG132	1
two	AZI1ko_MG132	56
two	AZI1ko_MG132	1
two	AZI1ko_MG132	234
two	AZI1ko_MG132	1
two	AZI1ko_MG132	51
two	AZI1ko_MG132	1
two	AZI1ko_MG132	135
two	AZI1ko_MG132	1
two	AZI1ko_MG132	1
two	AZI1ko_MG132	39
two	AZI1ko_MG132	10
two	AZI1ko_MG132	1
two	AZI1ko_MG132	1
two	AZI1ko_MG132	1
two	AZI1ko_MG132	158
two	AZI1ko_MG132	63
two	AZI1ko_MG132	200
two	AZI1ko_MG132	1
two	AZI1ko_MG132	25
two	AZI1ko_MG132	41
two	AZI1ko_MG132	148
two	AZI1ko_MG132	71
two	AZI1ko_MG132	1
two	AZI1ko_MG132	19
two	AZI1ko_MG132	93
two	AZI1ko_MG132	1
two	AZI1ko_MG132	1
two	AZI1ko_MG132	1
two	AZI1ko_MG132	1
two	AZI1ko_MG132	1
two	AZI1ko_MG132	1
two	AZI1ko_MG132	67
two	AZI1ko_MG132	1
two	AZI1ko_MG132	1
two	AZI1ko_MG132	1
two	AZI1ko_MG132	1
two	AZI1ko_MG132	1
two	AZI1ko_MG132	1
two	AZI1ko_MG132	1
two	AZI1ko_MG132	1
two	AZI1ko_MG132	1
two	AZI1ko_MG132	1
two	AZI1ko_MG132	1
two	AZI1ko_MG132	1
two	AZI1ko_MG132	1
two	AZI1ko_MG132	1
two	AZI1ko_MG132	1
two	AZI1ko_MG132	1
two	AZI1ko_MG132	1
two	AZI1ko_MG132	1
two	AZI1ko_MG132	1
two	AZI1ko_MG132	1
two	AZI1ko_MG132	1
two	AZI1ko_MG132	1
two	AZI1ko_MG132	1
two	AZI1ko_MG132	169
two	AZI1ko_MG132	231
two	AZI1ko_MG132	55
two	AZI1ko_MG132	47
two	AZI1ko_MG132	225
two	AZI1ko_MG132	75
two	AZI1ko_MG132	34
two	AZI1ko_MG132	101
two	AZI1ko_MG132	1
[truncated: 1,982 more rows]

## Sheet: Fig. 3c
Replicate	Sample	Image	Object	Parent Object	Satellite Area	Position x	Position y	Centre x	Centre y	Normalized x	Normalized y	Satellite type	Number of cells	Integrated PCM1 Intensity	Integrated PCM1 Intensity bckgnd sub	Normalized PCM1 Intensity per cell	Normalized PCM1 Intensity rescaled		Rep	Sample	N
one	AZI1ko_MG132	1	1	1	329	49.8116	14.9818	49	16	0.81155	-1.01824	inner	231	56.8904	55.6336	0.240838	241		one	AZI1ko_MG132	231
one	AZI1ko_MG132	1	2	2	377	446.141	108.013	447	109	-0.859416	-0.986737	inner	231	64.8823	63.6255	0.275435	275		one	CCDC14ko_MG132	209
one	AZI1ko_MG132	1	3	2	8	450.75	119.375	447	109	3.75	10.375	inner	231	0.581994	0	0	0		one	KIAA0753ko_MG132	196
one	AZI1ko_MG132	1	4	3	5	789.2	311.6	797	321	-7.8	-9.4	inner	231	0.714641	0	0	0		one	PCM1_MG132	255
one	AZI1ko_MG132	1	5	3	13	800	312	797	321	3	-9	inner	231	1.10439	0	0	0		one	PIBF1ko_MG132	218
one	AZI1ko_MG132	1	6	3	72	799.792	314.778	797	321	2.79167	-6.22222	inner	231	10.7206	9.46377	0.0409687	41		one	WT_DMSO	200
one	AZI1ko_MG132	1	7	3	40	788.275	317.725	797	321	-8.725	-3.275	inner	231	3.87634	2.61952	0.0113399	11		one	WT_MG132	387
one	AZI1ko_MG132	1	8	3	68	793.5	320.706	797	321	-3.5	-0.294118	inner	231	8.05754	6.80072	0.0294404	29		two	AZI1ko_DMSO	305
one	AZI1ko_MG132	1	9	3	27	806.481	321.926	797	321	9.48148	0.925926	inner	231	3.99286	2.73604	0.0118443	12		two	AZI1ko_MG132	260
one	AZI1ko_MG132	1	10	3	14	795.643	326.643	797	321	-1.35714	5.64286	inner	231	1.26722	0.010396	4.50044e-05	0		two	CCDC14ko_DMSO	315
one	AZI1ko_MG132	1	11	4	52	125.365	340.481	129	346	-3.63462	-5.51923	inner	231	4.66766	3.41084	0.0147655	15		two	CCDC14ko_MG132	349
one	AZI1ko_MG132	1	12	4	83	134.554	345.687	129	346	5.55422	-0.313253	inner	231	10.1733	8.91652	0.0385997	39		two	KIAA0753ko_DMSO	237
one	AZI1ko_MG132	1	13	4	14	118.214	346.571	129	346	-10.7857	0.571429	inner	231	0.819852	0	0	0		two	KIAA0753ko_MG132	271
one	AZI1ko_MG132	1	14	4	13	123.462	347.846	129	346	-5.53846	1.84615	inner	231	0.78027	0	0	0		two	PCM1_DMSO	289
one	AZI1ko_MG132	1	15	4	4	123.5	353.5	129	346	-5.5	7.5	inner	231	0.263493	0	0	0		two	PCM1_MG132	420
one	AZI1ko_MG132	1	16	5	45	427.533	529.267	422	529	5.53333	0.266667	inner	231	5.20789	3.95107	0.0171042	17		two	PIBF1ko_DMSO	328
one	AZI1ko_MG132	1	17	6	19	533.789	760.105	537	763	-3.21053	-2.89474	inner	231	1.10004	0	0	0		two	PIBF1ko_MG132	332
one	AZI1ko_MG132	1	18	6	42	545.429	762.429	537	763	8.42857	-0.571429	inner	231	3.33454	2.07772	0.00899445	9		two	WT_DMSO	311
one	AZI1ko_MG132	1	19	6	126	533.119	767.611	537	763	-3.88095	4.61111	inner	231	15.5117	14.2548	0.0617092	62		two	WT_MG132	314
one	AZI1ko_MG132	1	20	6	32	541.656	771.281	537	763	4.65625	8.28125	inner	231	3.34075	2.08393	0.00902134	9
one	AZI1ko_MG132	1	21	7	11	322.818	866.818	323	866	-0.181818	0.818182	inner	231	1.11727	0	0	0
one	AZI1ko_MG132	2	1	1	5	903.2	82.6	899	89	4.2	-6.4	inner	231	0.389944	0	0	0
one	AZI1ko_MG132	2	2	1	73	903.274	89.0548	899	89	4.27397	0.0547945	inner	231	11.2705	10.0137	0.0433494	43
one	AZI1ko_MG132	2	3	1	132	893.106	91.5076	899	89	-5.89394	2.50758	inner	231	13.8095	12.5527	0.0543408	54
one	AZI1ko_MG132	2	4	1	12	907.667	94.9167	899	89	8.66667	5.91667	inner	231	0.773861	0	0	0
one	AZI1ko_MG132	2	5	1	13	899.154	97.2308	899	89	0.153846	8.23077	inner	231	0.871092	0	0	0
one	AZI1ko_MG132	2	6	2	73	531	174.137	526	178	5	-3.86301	inner	231	9.5599	8.30308	0.0359441	36
one	AZI1ko_MG132	2	7	2	15	522.867	177	526	178	-3.13333	-1	inner	231	1.99332	0.736497	0.0031883	3
one	AZI1ko_MG132	2	8	2	17	529.882	183.294	526	178	3.88235	5.29412	inner	231	1.49653	0.239709	0.0010377	1
one	AZI1ko_MG132	2	9	3	11	105.364	411	108	417	-2.63636	-6	inner	231	1.02594	0	0	0
one	AZI1ko_MG132	2	10	3	4	107.75	411	108	417	-0.25	-6	inner	231	0.312566	0	0	0
one	AZI1ko_MG132	2	11	3	24	116.75	417.333	108	417	8.75	0.333333	inner	231	1.91496	0.658141	0.0028491	3
one	AZI1ko_MG132	2	12	3	16	99.5	417.438	108	417	-8.5	0.4375	inner	231	1.53265	0.275827	0.00119405	1
one	AZI1ko_MG132	2	13	3	12	96.3333	419.5	108	417	-11.6667	2.5	inner	231	0.839902	0	0	0
one	AZI1ko_MG132	2	14	3	84	106.702	419.893	108	417	-1.29762	2.89286	inner	231	12.7186	11.4618	0.049618	50
one	AZI1ko_MG132	2	15	3	4	115.75	422	108	417	7.75	5	inner	231	0.232456	0	0	0
one	AZI1ko_MG132	2	16	4	12	285.333	464.25	284	472	1.33333	-7.75	inner	231	1.30855	0.0517327	0.000223951	0
one	AZI1ko_MG132	2	17	4	118	290.144	472.051	284	472	6.14407	0.0508475	inner	231	14.0883	12.8315	0.0555475	56
one	AZI1ko_MG132	2	18	4	119	281.387	477.345	284	472	-2.61345	5.34454	inner	231	13.3604	12.1036	0.0523967	52
one	AZI1ko_MG132	2	19	5	32	799.719	510.156	805	515	-5.28125	-4.84375	inner	231	2.74234	1.48552	0.00643081	6
one	AZI1ko_MG132	2	20	5	20	807.5	516.15	805	515	2.5	1.15	inner	231	1.63076	0.373942	0.0016188	2
one	AZI1ko_MG132	2	21	6	9	147.444	649.778	138	651	9.44444	-1.22222	inner	231	0.603174	0	0	0
one	AZI1ko_MG132	2	22	6	324	135.207	652.889	138	651	-2.79321	1.88889	inner	231	51.6202	50.3634	0.218024	218
one	AZI1ko_MG132	2	23	6	22	146.591	656	138	651	8.59091	5	inner	231	1.97891	0.722092	0.00312594	3
one	AZI1ko_MG132	2	24	7	260	373.319	743.408	376	743	-2.68077	0.407692	inner	231	29.2941	28.0373	0.121374	121
one	AZI1ko_MG132	3	1	1	14	847.714	14.6429	843	21	4.71429	-6.35714	inner	231	2.03613	0.779313	0.00337365	3
one	AZI1ko_MG132	3	2	1	251	844.239	23.7251	843	21	1.23904	2.7251	inner	231	43.2336	41.9768	0.181718	182
one	AZI1ko_MG132	3	3	2	6	737.667	49.8333	741	53	-3.33333	-3.16667	inner	231	0.561639	0	0	0
one	AZI1ko_MG132	3	4	2	13	737.077	53.3077	741	53	-3.92308	0.307692	inner	231	1.51946	0.262643	0.00113698	1
one	AZI1ko_MG132	3	5	5	382	407.181	170.102	405	171	2.18063	-0.897906	inner	231	59.7563	58.4994	0.253244	253
one	AZI1ko_MG132	3	6	6	18	206.889	208	203	218	3.88889	-10	inner	231	1.3991	0.14228	0.00061593	1
one	AZI1ko_MG132	3	7	6	4	197.5	214.5	203	218	-5.5	-3.5	inner	231	0.299474	0	0	0
one	AZI1ko_MG132	3	8	6	192	205.891	216.995	203	218	2.89062	-1.00521	inner	231	30.5644	29.3076	0.126873	127
one	AZI1ko_MG132	3	9	6	7	197.286	216.714	203	218	-5.71429	-1.28571	inner	231	0.71397	0	0	0
one	AZI1ko_MG132	3	10	6	7	196.286	223.857	203	218	-6.71429	5.85714	inner	231	0.4869	0	0	0
one	AZI1ko_MG132	3	11	7	36	679.306	298.417	673	306	6.30556	-7.58333	inner	231	3.31299	2.05617	0.00890118	9
one	AZI1ko_MG132	3	12	7	32	671	303.5	673	306	-2	-2.5	inner	231	3.33037	2.07355	0.00897642	9
one	AZI1ko_MG132	3	13	7	90	679.011	307.089	673	306	6.01111	1.08889	inner	231	9.8768	8.61998	0.0373159	37
one	AZI1ko_MG132	3	14	8	81	372.395	440.444	373	447	-0.604938	-6.55556	inner	231	9.68632	8.4295	0.0364913	36
one	AZI1ko_MG132	3	15	8	42	366.548	445	373	447	-6.45238	-2	inner	231	4.74733	3.49051	0.0151104	15
one	AZI1ko_MG132	3	16	9	242	887.603	455.161	888	457	-0.396694	-1.83884	inner	231	41.3945	40.1377	0.173756	174
one	AZI1ko_MG132	3	17	8	9	378.111	457.778	373	447	5.11111	10.7778	inner	231	0.816052	0	0	0
one	AZI1ko_MG132	3	18	10	10	206.8	526.5	218	525	-11.2	1.5	inner	231	1.03796	0	0	0
one	AZI1ko_MG132	3	19	10	28	214.429	525.036	218	525	-3.57143	0.0357143	inner	231	3.95021	2.69339	0.0116597	12
one	AZI1ko_MG132	3	20	10	100	223.59	526.98	218	525	5.59	1.98	inner	231	15.2043	13.9475	0.0603786	60
one	AZI1ko_MG132	3	21	10	55	214.327	530.182	218	525	-3.67273	5.18182	inner	231	6.74804	5.49122	0.0237715	24
one	AZI1ko_MG132	3	22	11	246	534.85	825.394	536	825	-1.15041	0.394309	inner	231	38.4868	37.2299	0.161169	161
one	AZI1ko_MG132	3	23	12	141	224.333	829.404	230	832	-5.66667	-2.59574	inner	231	24.8497	23.5929	0.102134	102
one	AZI1ko_MG132	3	24	12	8	234.375	836.75	230	832	4.375	4.75	inner	231	0.768002	0	0	0
one	AZI1ko_MG132	4	1	1	5	491	177	489	183	2	-6	inner	231	0.565362	0	0	0
one	AZI1ko_MG132	4	2	1	67	487.836	183.851	489	183	-1.16418	0.850746	inner	231	10.1832	8.92635	0.0386422	39
one	AZI1ko_MG132	4	3	1	43	480.721	178.256	489	183	-8.27907	-4.74419	inner	231	6.11151	4.85469	0.021016	21
one	AZI1ko_MG132	4	4	1	46	496.152	180.913	489	183	7.15217	-2.08696	inner	231	5.73063	4.47381	0.0193672	19
one	AZI1ko_MG132	4	5	1	80	480.975	185.363	489	183	-8.025	2.3625	inner	231	12.5498	11.2929	0.0488872	49
one	AZI1ko_MG132	4	6	2	7	281	244.714	284	256	-3	-11.2857	inner	231	0.882322	0	0	0
one	AZI1ko_MG132	4	7	2	198	287.662	257.298	284	256	3.66162	1.29798	inner	231	32.9506	31.6938	0.137203	137
one	AZI1ko_MG132	4	8	3	128	751.867	305.156	749	308	2.86719	-2.84375	inner	231	27.1288	25.872	0.112	112
one	AZI1ko_MG132	4	9	3	110	743.164	310.155	749	308	-5.83636	2.15455	inner	231	20.7852	19.5284	0.0845386	85
one	AZI1ko_MG132	4	10	4	276	115.797	485.446	115	486	0.797101	-0.554348	inner	231	40.6691	39.4123	0.170616	171
one	AZI1ko_MG132	4	11	5	10	479.9	487.4	477	492	2.9	-4.6	inner	231	0.939147	0	0	0
one	AZI1ko_MG132	4	12	5	7	484.143	493.429	477	492	7.14286	1.42857	inner	231	0.771038	0	0	0
one	AZI1ko_MG132	4	13	5	10	480	499.2	477	492	3	7.2	inner	231	1.1449	0	0	0
one	AZI1ko_MG132	4	14	6	7	529	724.286	540	729	-11	-4.71429	inner	231	0.581033	0	0	0
one	AZI1ko_MG132	4	15	6	234	543.615	727.923	540	729	3.61538	-1.07692	inner	231	44.1083	42.8514	0.185504	186
one	AZI1ko_MG132	4	16	6	12	540.917	739.083	540	729	0.916667	10.0833	inner	231	0.91902	0	0	0
one	AZI1ko_MG132	4	17	7	4	957	878.75	953	878	4	0.75	inner	231	0.880232	0	0	0
one	AZI1ko_MG132	4	18	7	33	951.697	879.939	953	878	-1.30303	1.93939	inner	231	3.23676	1.97994	0.00857116	9
one	AZI1ko_MG132	4	19	8	26	704.308	943.923	710	949	-5.69231	-5.07692	inner	231	3.26125	2.00443	0.00867718	9
one	AZI1ko_MG132	4	20	8	63	706.016	948.587	710	949	-3.98413	-0.412698	inner	231	10.3996	9.14274	0.039579	40
one	AZI1ko_MG132	4	21	8	27	700.185	951.407	710	949	-9.81481	2.40741	inner	231	3.66496	2.40814	0.0104248	10
one	AZI1ko_MG132	4	22	8	17	714.412	953.412	710	949	4.41176	4.41176	inner	231	2.6781	1.42128	0.00615271	6
one	AZI1ko_MG132	5	1	1	13	377.385	164.615	371	173	6.38462	-8.38462	inner	231	1.9044	0.647582	0.00280339	3
one	AZI1ko_MG132	5	2	1	55	362.145	170	371	173	-8.85455	-3	inner	231	7.67996	6.42314	0.0278058	28
one	AZI1ko_MG132	5	3	1	14	366.786	168.5	371	173	-4.21429	-4.5	inner	231	2.18968	0.932865	0.00403838	4
one	AZI1ko_MG132	5	4	1	28	374.143	168.5	371	173	3.14286	-4.5	inner	231	3.97543	2.71861	0.0117689	12
one	AZI1ko_MG132	5	5	1	16	377.812	171.625	371	173	6.8125	-1.375	inner	231	1.7146	0.457775	0.00198171	2
one	AZI1ko_MG132	5	6	1	4	383	172.5	371	173	12	-0.5	inner	231	0.476371	0	0	0
one	AZI1ko_MG132	5	7	1	10	379.5	179.1	371	173	8.5	6.1	inner	231	1.08322	0	0	0
one	AZI1ko_MG132	5	8	1	111	372.234	178.973	371	173	1.23423	5.97297	inner	231	23.91	22.6532	0.0980657	98
one	AZI1ko_MG132	5	9	2	80	38.05	317.688	31	319	7.05	-1.3125	inner	231	23.2768	22.02	0.0953246	95
one	AZI1ko_MG132	5	10	2	296	28.3514	319.804	31	319	-2.64865	0.804054	inner	231	117.106	115.85	0.501513	502
one	AZI1ko_MG132	5	11	2	8	38.875	327.875	31	319	7.875	8.875	inner	231	2.33875	1.08193	0.00468368	5
one	AZI1ko_MG132	5	12	3	6	587.667	415.167	581	425	6.66667	-9.83333	inner	231	0.975906	0	0	0
one	AZI1ko_MG132	5	13	4	40	825.15	423.8	824	423	1.15	0.8	inner	231	7.2493	5.99248	0.0259415	26
one	AZI1ko_MG132	5	14	3	109	583.33	425.972	581	425	2.33028	0.972477	inner	231	20.6173	19.3605	0.0838116	84
one	AZI1ko_MG132	5	15	3	20	586.45	432.9	581	425	5.45	7.9	inner	231	2.99355	1.73673	0.00751829	8
one	AZI1ko_MG132	5	16	5	5	208.6	436.8	201	446	7.6	-9.2	inner	231	0.515435	0	0	0
one	AZI1ko_MG132	5	17	5	245	204.22	445.837	201	446	3.22041	-0.163265	inner	231	62.7146	61.4578	0.266051	266
one	AZI1ko_MG132	5	18	5	14	193	450.357	201	446	-8	4.35714	inner	231	1.57203	0.31521	0.00136455	1
one	AZI1ko_MG132	5	19	6	17	893.118	556.235	900	562	-6.88235	-5.76471	inner	231	2.84332	1.5865	0.00686797	7
one	AZI1ko_MG132	5	20	6	206	904.524	558.379	900	562	4.52427	-3.62136	inner	231	93.3975	92.1406	0.398877	399
one	AZI1ko_MG132	5	21	6	12	908.167	568.167	900	562	8.16667	6.16667	inner	231	2.09378	0.836962	0.00362321	4
one	AZI1ko_MG132	5	22	6	9	902.778	569	900	562	2.77778	7	inner	231	1.51441	0.257592	0.00111512	1
one	AZI1ko_MG132	5	23	7	28	362.321	729.714	360	740	2.32143	-10.2857	inner	231	4.02176	2.76494	0.0119694	12
one	AZI1ko_MG132	5	24	7	214	360.804	739.575	360	740	0.803738	-0.425234	inner	231	55.6437	54.3869	0.235441	235
one	AZI1ko_MG132	5	25	7	17	360.706	749.118	360	740	0.705882	9.11765	inner	231	2.1173	0.860476	0.003725	4
one	AZI1ko_MG132	5	26	8	40	650.075	812.4	646	821	4.075	-8.6	inner	231	7.19939	5.94257	0.0257254	26
one	AZI1ko_MG132	5	27	8	13	640.923	816.385	646	821	-5.07692	-4.61538	inner	231	2.08511	0.828295	0.00358569	4
one	AZI1ko_MG132	5	28	8	13	639.231	819.615	646	821	-6.76923	-1.38462	inner	231	1.55811	0.301294	0.0013043	1
one	AZI1ko_MG132	5	29	8	117	649.009	822.034	646	821	3.00855	1.03419	inner	231	27.4302	26.1734	0.113305	113
one	AZI1ko_MG132	5	30	8	32	640.281	825.094	646	821	-5.71875	4.09375	inner	231	5.25286	3.99604	0.0172989	17
one	AZI1ko_MG132	6	1	1	33	549.394	167.545	550	178	-0.606061	-10.4545	inner	231	3.44247	2.18565	0.00946167	9
one	AZI1ko_MG132	6	2	1	184	554.261	177.473	550	178	4.26087	-0.527174	inner	231	40.1234	38.8665	0.168253	168
one	AZI1ko_MG132	6	3	1	4	541	181.5	550	178	-9	3.5	inner	231	0.336675	0	0	0
one	AZI1ko_MG132	6	4	1	25	549.12	182.24	550	178	-0.88	4.24	inner	231	6.31942	5.0626	0.021916	22
one	AZI1ko_MG132	6	5	1	19	545.895	188.368	550	178	-4.10526	10.3684	inner	231	2.00017	0.743348	0.00321796	3
one	AZI1ko_MG132	6	6	1	4	550.25	189	550	178	0.25	11	inner	231	0.345647	0	0	0
one	AZI1ko_MG132	6	7	1	17	553.118	188.647	550	178	3.11765	10.6471	inner	231	3.35486	2.09804	0.00908244	9
one	AZI1ko_MG132	6	8	2	10	326	227.2	331	227	-5	0.2	inner	231	1.80191	0.545087	0.00235969	2
one	AZI1ko_MG132	6	9	2	16	337.938	226.875	331	227	6.9375	-0.125	inner	231	2.20223	0.945408	0.00409267	4
one	AZI1ko_MG132	6	10	2	13	336.615	233.077	331	227	5.61538	6.07692	inner	231	2.0978	0.840975	0.00364058	4
one	AZI1ko_MG132	6	11	3	25	777.52	409.48	779	420	-1.48	-10.52	inner	231	3.39001	2.13319	0.00923457	9
one	AZI1ko_MG132	6	12	3	4	767	416.5	779	420	-12	-3.5	inner	231	0.66096	0	0	0
one	AZI1ko_MG132	6	13	3	19	789.474	416.263	779	420	10.4737	-3.73684	inner	231	3.08814	1.83132	0.00792778	8
one	AZI1ko_MG132	6	14	3	41	784.268	416.512	779	420	5.26829	-3.4878	inner	231	14.7522	13.4954	0.0584215	58
one	AZI1ko_MG132	6	15	3	146	779.253	424.623	779	420	0.253425	4.62329	inner	231	34.3546	33.0978	0.143281	143
one	AZI1ko_MG132	6	16	3	15	769.8	422.333	779	420	-9.2	2.33333	inner	231	1.78225	0.525434	0.00227461	2
one	AZI1ko_MG132	6	17	3	15	789.933	422.6	779	420	10.9333	2.6	inner	231	1.66215	0.40533	0.00175468	2
one	AZI1ko_MG132	6	18	4	7	463.286	672	469	682	-5.71429	-10	inner	231	0.839734	0	0	0
one	AZI1ko_MG132	6	19	4	4	469.5	674.5	469	682	0.5	-7.5	inner	231	0.767849	0	0	0
one	AZI1ko_MG132	6	20	4	4	464	677.5	469	682	-5	-4.5	inner	231	1.05461	0	0	0
one	AZI1ko_MG132	6	21	4	189	473.963	684	469	682	4.96296	2	inner	231	39.4796	38.2228	0.165466	165
one	AZI1ko_MG132	6	22	5	36	251.5	722.333	249	727	2.5	-4.66667	inner	231	7.35784	6.10102	0.0264113	26
one	AZI1ko_MG132	6	23	5	11	255.545	723.182	249	727	6.54545	-3.81818	inner	231	2.0605	0.803682	0.00347914	3
one	AZI1ko_MG132	6	24	5	54	243.574	726.204	249	727	-5.42593	-0.796296	inner	231	9.81311	8.55629	0.0370402	37
one	AZI1ko_MG132	6	25	5	8	252.875	728.875	249	727	3.875	1.875	inner	231	1.2468	0	0	0
one	AZI1ko_MG132	6	26	6	29	807.345	891.414	810	896	-2.65517	-4.58621	inner	231	6.77742	5.5206	0.0238987	24
one	AZI1ko_MG132	6	27	6	18	809.667	898.167	810	896	-0.333333	2.16667	inner	231	4.06125	2.80443	0.0121404	12
one	AZI1ko_MG132	6	28	6	33	800.636	897.788	810	896	-9.36364	1.78788	inner	231	4.9172	3.66038	0.0158458	16
one	AZI1ko_MG132	6	29	6	4	809	899.75	810	896	-1	3.75	inner	231	0.551568	0	0	0
one	AZI1ko_MG132	6	30	6	4	806.5	900.5	810	896	-3.5	4.5	inner	231	0.513115	0	0	0
one	AZI1ko_MG132	7	1	1	20	459.75	85.4	458	96	1.75	-10.6	inner	231	1.86336	0.606535	0.00262569	3
one	AZI1ko_MG132	7	2	1	25	453.08	90.2	458	96	-4.92	-5.8	inner	231	2.03771	0.780885	0.00338045	3
one	AZI1ko_MG132	7	3	1	21	456.857	99.1905	458	96	-1.14286	3.19048	inner	231	2.24283	0.986012	0.00426845	4
one	AZI1ko_MG132	7	4	2	7	356.571	257.714	368	261	-11.4286	-3.28571	inner	231	0.600397	0	0	0
one	AZI1ko_MG132	7	5	2	50	366.88	258.28	368	261	-1.12	-2.72	inner	231	9.76753	8.51071	0.0368429	37
one	AZI1ko_MG132	7	6	2	116	366.397	264.853	368	261	-1.60345	3.85345	inner	231	15.0733	13.8165	0.0598117	60
one	AZI1ko_MG132	7	7	3	30	267.033	487.3	274	494	-6.96667	-6.7	inner	231	4.22438	2.96756	0.0128466	13
one	AZI1ko_MG132	7	8	3	4	269.75	487	274	494	-4.25	-7	inner	231	0.352834	0	0	0
one	AZI1ko_MG132	7	9	3	13	272.154	486.538	274	494	-1.84615	-7.46154	inner	231	0.96965	0	0	0
one	AZI1ko_MG132	7	10	3	183	275.934	494.639	274	494	1.93443	0.639344	inner	231	20.6574	19.4006	0.0839851	84
one	AZI1ko_MG132	7	11	4	212	903.042	539.547	902	538	1.04245	1.54717	inner	231	42.1572	40.9003	0.177058	177
one	AZI1ko_MG132	7	12	5	96	588.885	589.865	587	596	1.88542	-6.13542	inner	231	12.5585	11.3017	0.0489249	49
one	AZI1ko_MG132	7	13	6	138	187.667	596.174	187	596	0.666667	0.173913	inner	231	20.502	19.2452	0.0833126	83
one	AZI1ko_MG132	7	14	5	56	582.714	599.196	587	596	-4.28571	3.19643	inner	231	6.38811	5.13129	0.0222134	22
one	AZI1ko_MG132	7	15	5	17	589.765	599.118	587	596	2.76471	3.11765	inner	231	1.74617	0.489346	0.00211838	2
one	AZI1ko_MG132	7	16	5	6	588.833	601.167	587	596	1.83333	5.16667	inner	231	0.453574	0	0	0
one	AZI1ko_MG132	7	17	5	22	594.455	599.455	587	596	7.45455	3.45455	inner	231	2.25325	0.996434	0.00431357	4
one	AZI1ko_MG132	7	18	6	4	181.5	603.5	187	596	-5.5	7.5	inner	231	0.29102	0	0	0
one	AZI1ko_MG132	7	19	7	4	117.25	771.75	120	773	-2.75	-1.25	inner	231	0.50724	0	0	0
one	AZI1ko_MG132	7	20	7	172	126.029	774.535	120	773	6.02907	1.53488	inner	231	23.3963	22.1395	0.0958419	96
one	AZI1ko_MG132	7	21	8	8	861.5	898	863	906	-1.5	-8	inner	231	0.863722	0	0	0
one	AZI1ko_MG132	7	22	8	5	873.6	906.2	863	906	10.6	0.2	inner	231	0.401587	0	0	0
one	AZI1ko_MG132	7	23	8	54	858.611	907.167	863	906	-4.38889	1.16667	inner	231	4.62573	3.36891	0.014584	15
one	AZI1ko_MG132	7	24	8	97	867.237	910.959	863	906	4.23711	4.95876	inner	231	12.2119	10.9551	0.0474247	47
one	AZI1ko_MG132	8	1	1	11	225.545	52.5455	226	61	-0.454545	-8.45455	inner	231	0.868925	0	0	0
one	AZI1ko_MG132	8	2	1	175	226.154	62.3029	226	61	0.154286	1.30286	inner	231	20.6002	19.3434	0.0837375	84
one	AZI1ko_MG132	8	3	2	12	641.167	100.083	637	106	4.16667	-5.91667	inner	231	1.07456	0	0	0
one	AZI1ko_MG132	8	4	2	86	631.837	107.547	637	106	-5.16279	1.54651	inner	231	7.13295	5.87613	0.0254378	25
one	AZI1ko_MG132	8	5	2	62	639.387	108.71	637	106	2.3871	2.70968	inner	231	6.48608	5.22926	0.0226375	23
one	AZI1ko_MG132	8	6	3	57	910.702	198.526	912	203	-1.29825	-4.47368	inner	231	6.52346	5.26664	0.0227993	23
one	AZI1ko_MG132	8	7	3	47	917.979	199.532	912	203	5.97872	-3.46809	inner	231	4.70515	3.44833	0.0149278	15
one	AZI1ko_MG132	8	8	3	24	917	207.625	912	203	5	4.625	inner	231	1.88434	0.627517	0.00271652	3
one	AZI1ko_MG132	8	9	3	35	910.971	210.114	912	203	-1.02857	7.11429	inner	231	2.78439	1.52757	0.00661286	7
one	AZI1ko_MG132	8	10	4	6	522.333	394.167	521	401	1.33333	-6.83333	inner	231	0.621927	0	0	0
one	AZI1ko_MG132	8	11	4	13	527.769	400.077	521	401	6.76923	-0.923077	inner	231	0.91783	0	0	0
one	AZI1ko_MG132	8	12	4	70	514.029	400.771	521	401	-6.97143	-0.228571	inner	231	7.41975	6.16293	0.0266793	27
one	AZI1ko_MG132	8	13	4	14	531.786	401.5	521	401	10.7857	0.5	inner	231	1.01013	0	0	0
one	AZI1ko_MG132	8	14	4	26	514.115	408.462	521	401	-6.88462	7.46154	inner	231	2.24858	0.991765	0.00429335	4
one	AZI1ko_MG132	8	15	6	30	335.167	620.533	341	628	-5.83333	-7.46667	inner	231	3.37026	2.11344	0.00914909	9
one	AZI1ko_MG132	8	16	6	28	340.107	621.5	341	628	-0.892857	-6.5	inner	231	3.30359	2.04677	0.00886049	9
one	AZI1ko_MG132	8	17	6	7	341.143	627.714	341	628	0.142857	-0.285714	inner	231	0.801007	0	0	0
one	AZI1ko_MG132	8	18	6	10	342.4	630.5	341	628	1.4	2.5	inner	231	1.1039	0	0	0
one	AZI1ko_MG132	8	19	6	12	345.667	631.167	341	628	4.66667	3.16667	inner	231	1.25898	0.00215608	9.33368e-06	0
one	AZI1ko_MG132	8	20	7	243	58.2016	667.58	55	665	3.20165	2.58025	inner	231	36.2221	34.9653	0.151365	151
one	AZI1ko_MG132	8	21	8	403	705.3	675.576	706	677	-0.699752	-1.42432	inner	231	63.3185	62.0616	0.268665	269
one	AZI1ko_MG132	8	22	8	7	695.143	681.714	706	677	-10.8571	4.71429	inner	231	0.471199	0	0	0
one	AZI1ko_MG132	8	23	8	6	703.5	688.5	706	677	-2.5	11.5	inner	231	0.371725	0	0	0
one	AZI1ko_MG132	8	24	9	38	930.974	794.053	934	803	-3.02632	-8.94737	inner	231	3.74726	2.49044	0.0107811	11
one	AZI1ko_MG132	8	25	9	52	928.173	801.846	934	803	-5.82692	-1.15385	inner	231	4.85075	3.59393	0.0155581	16
one	AZI1ko_MG132	8	26	9	247	937.36	803.02	934	803	3.36032	0.0202429	inner	231	24.1864	22.9296	0.0992625	99
one	AZI1ko_MG132	8	27	10	14	445.286	851.571	443	858	2.28571	-6.42857	inner	231	0.939117	0	0	0
one	AZI1ko_MG132	8	28	10	4	448.75	851.25	443	858	5.75	-6.75	inner	231	0.277562	0	0	0
one	AZI1ko_MG132	8	29	10	33	440.424	859.667	443	858	-2.57576	1.66667	inner	231	2.94565	1.68883	0.00731094	7
one	AZI1ko_MG132	8	30	10	4	442.75	865	443	858	-0.25	7	inner	231	0.298634	0	0	0
one	AZI1ko_MG132	9	1	1	6	59	12.5	66	10	-7	2.5	inner	231	0.701305	0	0	0
one	AZI1ko_MG132	9	2	1	70	68.3429	10.5286	66	10	2.34286	0.528571	inner	231	9.42771	8.17089	0.0353718	35
one	AZI1ko_MG132	9	3	2	4	481.75	44.25	482	50	-0.25	-5.75	inner	231	0.29337	0	0	0
one	AZI1ko_MG132	9	4	2	19	477.211	46.8947	482	50	-4.78947	-3.10526	inner	231	2.50979	1.25297	0.00542411	5
one	AZI1ko_MG132	9	5	2	30	484.067	47.4333	482	50	2.06667	-2.56667	inner	231	4.05652	2.7997	0.0121199	12
one	AZI1ko_MG132	9	6	2	71	489.239	52.2958	482	50	7.23944	2.29577	inner	231	8.05206	6.79524	0.0294166	29
one	AZI1ko_MG132	9	7	2	4	483	55.75	482	50	1	5.75	inner	231	0.270863	0	0	0
one	AZI1ko_MG132	9	8	3	19	896.579	55.8947	907	55	-10.4211	0.894737	inner	231	2.00423	0.747407	0.00323553	3
one	AZI1ko_MG132	9	9	3	233	907.639	56.3906	907	55	0.639485	1.39056	inner	231	29.9215	28.6647	0.12409	124
one	AZI1ko_MG132	9	10	4	155	414.974	241.006	418	246	-3.02581	-4.99355	inner	231	20.4884	19.2316	0.0832538	83
one	AZI1ko_MG132	9	11	4	95	425.874	244.947	418	246	7.87368	-1.05263	inner	231	16.7096	15.4528	0.0668953	67
one	AZI1ko_MG132	9	12	4	7	413.714	248.286	418	246	-4.28571	2.28571	inner	231	0.476051	0	0	0
one	AZI1ko_MG132	9	13	5	4	71.25	274	79	273	-7.75	1	inner	231	0.258076	0	0	0
one	AZI1ko_MG132	9	14	5	242	79.9008	272.227	79	273	0.900826	-0.772727	inner	231	34.8607	33.6039	0.145471	145
one	AZI1ko_MG132	9	15	6	30	778.233	401.3	781	405	-2.76667	-3.7	inner	231	3.83812	2.5813	0.0111744	11
one	AZI1ko_MG132	9	16	6	15	788.2	403.133	781	405	7.2	-1.86667	inner	231	1.23746	0	0	0
one	AZI1ko_MG132	9	17	6	41	775.634	406.976	781	405	-5.36585	1.97561	inner	231	5.31957	4.06275	0.0175877	18
one	AZI1ko_MG132	9	18	6	4	784	408.5	781	405	3	3.5	inner	231	0.28658	0	0	0
one	AZI1ko_MG132	9	19	7	15	536.6	454.733	547	457	-10.4	-2.26667	inner	231	1.23145	0	0	0
one	AZI1ko_MG132	9	20	7	4	538.75	455	547	457	-8.25	-2	inner	231	0.263767	0	0	0
one	AZI1ko_MG132	9	21	7	38	541.474	456.526	547	457	-5.52632	-0.473684	inner	231	3.5882	2.33138	0.0100926	10
one	AZI1ko_MG132	9	22	7	71	549.113	460.169	547	457	2.11268	3.16901	inner	231	9.80081	8.54399	0.036987	37
one	AZI1ko_MG132	9	23	7	5	546.2	466.4	547	457	-0.8	9.4	inner	231	0.382712	0	0	0
one	AZI1ko_MG132	9	24	7	12	542.5	467.667	547	457	-4.5	10.6667	inner	231	0.950317	0	0	0
one	AZI1ko_MG132	9	25	8	6	87.1667	493.167	82	497	5.16667	-3.83333	inner	231	0.540597	0	0	0
one	AZI1ko_MG132	9	26	8	41	81.3659	499.317	82	497	-0.634146	2.31707	inner	231	5.53577	4.27895	0.0185236	19
one	AZI1ko_MG132	9	27	8	63	86.7619	499.302	82	497	4.7619	2.30159	inner	231	8.60233	7.34551	0.0317988	32
one	AZI1ko_MG132	9	28	8	63	74.6667	499.667	82	497	-7.33333	2.66667	inner	231	7.90918	6.65236	0.0287981	29
one	AZI1ko_MG132	9	29	8	5	79	503.4	82	497	-3	6.4	inner	231	0.470207	0	0	0
one	AZI1ko_MG132	9	30	9	215	690.898	660.079	691	662	-0.102326	-1.92093	inner	231	32.6819	31.425	0.136039	136
one	AZI1ko_MG132	9	31	9	4	699.75	658	691	662	8.75	-4	inner	231	0.294606	0	0	0
one	AZI1ko_MG132	9	32	10	247	436.506	663.543	437	665	-0.493927	-1.45749	inner	231	26.107	24.8501	0.107576	108
one	AZI1ko_MG132	9	33	10	6	446.333	664.167	437	665	9.33333	-0.833333	inner	231	0.406928	0	0	0
one	AZI1ko_MG132	9	34	11	10	926.2	708.1	928	719	-1.8	-10.9	inner	231	0.824598	0	0	0
one	AZI1ko_MG132	9	35	11	210	925.338	719.019	928	719	-2.6619	0.0190476	inner	231	30.7917	29.5349	0.127857	128
one	AZI1ko_MG132	9	36	11	10	916.8	721.5	928	719	-11.2	2.5	inner	231	0.870451	0	0	0
one	AZI1ko_MG132	9	37	13	14	769.786	842.643	768	849	1.78571	-6.35714	inner	231	1.25722	0.000401308	1.73726e-06	0
one	AZI1ko_MG132	9	38	12	263	280.479	844.498	281	843	-0.520913	1.4981	inner	231	48.7068	47.45	0.205411	205
one	AZI1ko_MG132	9	39	13	121	765.281	849.917	768	849	-2.71901	0.917355	inner	231	16.5765	15.3197	0.0663188	66
one	AZI1ko_MG132	9	40	13	4	774.5	854.5	768	849	6.5	5.5	inner	231	0.399268	0	0	0
one	AZI1ko_MG132	9	41	13	10	770	857.2	768	849	2	8.2	inner	231	0.832593	0	0	0
one	AZI1ko_MG132	10	1	1	135	79.8222	24	80	26	-0.177778	-2	inner	231	17.6037	16.3469	0.0707659	71
one	AZI1ko_MG132	10	2	1	10	68.5	25.5	80	26	-11.5	-0.5	inner	231	0.686198	0	0	0
one	AZI1ko_MG132	10	3	1	8	86.375	29.25	80	26	6.375	3.25	inner	231	0.482109	0	0	0
one	AZI1ko_MG132	10	4	1	14	69.1429	29.7143	80	26	-10.8571	3.71429	inner	231	1.09886	0	0	0
one	AZI1ko_MG132	10	5	1	55	73.9091	30.7091	80	26	-6.09091	4.70909	inner	231	7.27242	6.0156	0.0260416	26
one	AZI1ko_MG132	10	6	2	10	371.5	62	369	70	2.5	-8	inner	231	0.699535	0	0	0
one	AZI1ko_MG132	10	7	2	180	363.744	66.5556	369	70	-5.25556	-3.44444	inner	231	22.0042	20.7473	0.0898153	90
one	AZI1ko_MG132	10	8	2	19	373.842	74.3684	369	70	4.84211	4.36842	inner	231	1.84739	0.590575	0.0025566	3
one	AZI1ko_MG132	10	9	2	15	369.333	76.9333	369	70	0.333333	6.93333	inner	231	1.02972	0	0	0
one	AZI1ko_MG132	10	10	2	10	364.2	80.5	369	70	-4.8	10.5	inner	231	0.775052	0	0	0
one	AZI1ko_MG132	10	11	3	11	742.636	106.364	749	116	-6.36364	-9.63636	inner	231	1.10433	0	0	0
one	AZI1ko_MG132	10	12	3	22	748.227	110.955	749	116	-0.772727	-5.04545	inner	231	1.81187	0.555052	0.00240282	2
one	AZI1ko_MG132	10	13	3	6	760.333	113.167	749	116	11.3333	-2.83333	inner	231	0.615702	0	0	0
one	AZI1ko_MG132	10	14	3	18	745.611	118.167	749	116	-3.38889	2.16667	inner	231	1.59017	0.333353	0.00144309	1
one	AZI1ko_MG132	10	15	3	14	750.143	118	749	116	1.14286	2	inner	231	1.4005	0.143684	0.000622007	1
one	AZI1ko_MG132	10	16	4	14	270.571	353.357	270	360	0.571429	-6.64286	inner	231	1.37102	0.114203	0.000494386	0
one	AZI1ko_MG132	10	17	4	4	274	353.75	270	360	4	-6.25	inner	231	0.31841	0	0	0
one	AZI1ko_MG132	10	18	4	13	266.385	361.462	270	360	-3.61538	1.46154	inner	231	1.73759	0.480771	0.00208126	2
one	AZI1ko_MG132	10	19	4	20	269	367.5	270	360	-1	7.5	inner	231	1.45513	0.198311	0.000858489	1
one	AZI1ko_MG132	10	20	6	191	617.707	446.382	617	445	0.706806	1.3822	inner	231	19.2358	17.979	0.0778312	78
one	AZI1ko_MG132	10	21	7	5	915.2	585.4	918	597	-2.8	-11.6	inner	231	0.348074	0	0	0
one	AZI1ko_MG132	10	22	7	18	914.056	593	918	597	-3.94444	-4	inner	231	1.25856	0.00174416	7.55046e-06	0
one	AZI1ko_MG132	10	23	8	19	66.3158	671.211	67	677	-0.684211	-5.78947	inner	231	1.64187	0.385051	0.00166689	2
one	AZI1ko_MG132	10	24	8	55	74.2364	678.455	67	677	7.23636	1.45455	inner	231	5.92209	4.66527	0.020196	20
one	AZI1ko_MG132	10	25	8	10	61.8	679.5	67	677	-5.2	2.5	inner	231	0.909758	0	0	0
one	AZI1ko_MG132	10	26	8	27	70.963	683.111	67	677	3.96296	6.11111	inner	231	2.29728	1.04046	0.00450414	5
one	AZI1ko_MG132	10	27	9	257	508.198	728.179	509	729	-0.801556	-0.821012	inner	231	32.1496	30.8928	0.133735	134
one	AZI1ko_MG132	10	28	10	174	408.661	953.776	409	954	-0.33908	-0.224138	inner	231	22.1101	20.8533	0.0902741	90
one	AZI1ko_MG132	11	1	1	18	585.778	37.5	590	45	-4.22222	-7.5	inner	231	2.05385	0.797029	0.00345034	3
one	AZI1ko_MG132	11	2	1	28	591.821	42.1071	590	45	1.82143	-2.89286	inner	231	3.74199	2.48517	0.0107583	11
one	AZI1ko_MG132	11	3	2	180	18.5389	104.844	16	107	2.53889	-2.15556	inner	231	23.5787	22.3219	0.0966317	97
one	AZI1ko_MG132	11	4	3	173	255.717	273.012	255	278	0.716763	-4.98844	inner	231	28.3517	27.0949	0.117294	117
one	AZI1ko_MG132	11	5	3	15	250	280.667	255	278	-5	2.66667	inner	231	1.68814	0.431316	0.00186717	2
one	AZI1ko_MG132	11	6	3	14	256.5	288.286	255	278	1.5	10.2857	inner	231	1.03354	0	0	0
one	AZI1ko_MG132	11	7	4	33	647.788	338.788	643	345	4.78788	-6.21212	inner	231	3.41915	2.16233	0.00936074	9
one	AZI1ko_MG132	11	8	4	21	642.095	344.048	643	345	-0.904762	-0.952381	inner	231	1.79998	0.543165	0.00235136	2
one	AZI1ko_MG132	11	9	4	5	651	345.8	643	345	8	0.8	inner	231	0.445472	0	0	0
one	AZI1ko_MG132	11	10	5	26	820.308	491.154	811	496	9.30769	-4.84615	inner	231	2.45174	1.19492	0.00517283	5
one	AZI1ko_MG132	11	11	5	103	805.689	493.359	811	496	-5.31068	-2.64078	inner	231	18.234	16.9772	0.0734942	73
one	AZI1ko_MG132	11	12	5	51	814.549	496.431	811	496	3.54902	0.431373	inner	231	10.5703	9.31346	0.040318	40
one	AZI1ko_MG132	11	13	5	14	819.857	499.429	811	496	8.85714	3.42857	inner	231	1.1098	0	0	0
one	AZI1ko_MG132	11	14	5	21	801.619	500.476	811	496	-9.38095	4.47619	inner	231	1.86365	0.606825	0.00262695	3
one	AZI1ko_MG132	11	15	5	11	814.545	502.636	811	496	3.54545	6.63636	inner	231	0.902693	0	0	0
one	AZI1ko_MG132	11	16	5	17	803.647	504.588	811	496	-7.35294	8.58824	inner	231	2.40203	1.14521	0.00495762	5
one	AZI1ko_MG132	11	17	6	202	165.168	529.347	165	530	0.168317	-0.653465	inner	231	24.9481	23.6912	0.102559	103
one	AZI1ko_MG132	11	18	6	13	170.615	533.538	165	530	5.61538	3.53846	inner	231	1.01859	0	0	0
one	AZI1ko_MG132	11	19	6	6	160.833	540.167	165	530	-4.16667	10.1667	inner	231	0.466224	0	0	0
one	AZI1ko_MG132	11	20	7	8	471.5	549.125	471	560	0.5	-10.875	inner	231	0.638087	0	0	0
one	AZI1ko_MG132	11	21	7	4	468.5	550.5	471	560	-2.5	-9.5	inner	231	0.317845	0	0	0
one	AZI1ko_MG132	11	22	7	32	477.438	557.312	471	560	6.4375	-2.6875	inner	231	2.56286	1.30604	0.00565385	6
one	AZI1ko_MG132	11	23	7	63	467.444	560.825	471	560	-3.55556	0.825397	inner	231	11.9312	10.6744	0.0462095	46
one	AZI1ko_MG132	11	24	7	9	478.667	563	471	560	7.66667	3	inner	231	0.674983	0	0	0
one	AZI1ko_MG132	11	25	7	19	472.105	567.316	471	560	1.10526	7.31579	inner	231	1.69052	0.433697	0.00187747	2
one	AZI1ko_MG132	11	26	7	6	474.167	570.167	471	560	3.16667	10.1667	inner	231	0.478386	0	0	0
one	AZI1ko_MG132	11	27	7	26	466.385	569.615	471	560	-4.61538	9.61538	inner	231	2.12425	0.867434	0.00375513	4
one	AZI1ko_MG132	11	28	8	263	912.175	672.624	911	673	1.1749	-0.376426	inner	231	46.2533	44.9965	0.19479	195
one	AZI1ko_MG132	11	29	8	68	909.721	680.691	911	673	-1.27941	7.69118	inner	231	13.7799	12.5231	0.0542124	54
one	AZI1ko_MG132	11	30	9	184	141.88	840.88	142	843	-0.119565	-2.11957	inner	231	27.4995	26.2427	0.113605	114
one	AZI1ko_MG132	11	31	9	44	152.5	843.364	142	843	10.5	0.363636	inner	231	4.78222	3.5254	0.0152615	15
one	AZI1ko_MG132	11	32	9	11	131.091	844.636	142	843	-10.9091	1.63636	inner	231	0.947326	0	0	0
one	AZI1ko_MG132	11	33	9	33	148.939	850.576	142	843	6.93939	7.57576	inner	231	4.95996	3.70314	0.0160309	16
one	AZI1ko_MG132	11	34	9	6	135.167	853	142	843	-6.83333	10	inner	231	0.39704	0	0	0
one	AZI1ko_MG132	11	35	11	16	696.188	880.062	702	890	-5.8125	-9.9375	inner	231	1.24889	0	0	0
one	AZI1ko_MG132	11	36	11	111	705.081	891.748	702	890	3.08108	1.74775	inner	231	14.9547	13.6978	0.059298	59
one	AZI1ko_MG132	11	37	11	24	710.292	885.5	702	890	8.29167	-4.5	inner	231	4.02287	2.76605	0.0119743	12
one	AZI1ko_MG132	11	38	10	14	444.357	886.714	455	890	-10.6429	-3.28571	inner	231	2.95305	1.69623	0.00734298	7
one	AZI1ko_MG132	11	39	10	72	449.306	891.306	455	890	-5.69444	1.30556	inner	231	11.5047	10.2479	0.0443633	44
one	AZI1ko_MG132	11	40	10	8	461.125	890	455	890	6.125	0	inner	231	0.595056	0	0	0
one	AZI1ko_MG132	11	41	11	10	696.5	891	702	890	-5.5	1	inner	231	2.03049	0.773668	0.00334921	3
one	AZI1ko_MG132	11	42	11	33	712.242	892.03	702	890	10.2424	2.0303	inner	231	4.6701	3.41328	0.0147761	15
one	AZI1ko_MG132	11	43	11	6	698.333	893.167	702	890	-3.66667	3.16667	inner	231	1.07825	0	0	0
one	AZI1ko_MG132	11	44	10	34	456.471	895.971	455	890	1.47059	5.97059	inner	231	3.27919	2.02237	0.00875487	9
one	AZI1ko_MG132	11	45	10	6	453	899	455	890	-2	9	inner	231	0.449256	0	0	0
one	AZI1ko_MG132	11	46	11	12	699.5	901	702	890	-2.5	11	inner	231	0.936095	0	0	0
one	AZI1ko_MG132	12	1	1	20	588.35	32.55	590	37	-1.65	-4.45	inner	231	3.68574	2.42892	0.0105148	11
one	AZI1ko_MG132	12	2	1	24	593.75	41.25	590	37	3.75	4.25	inner	231	8.08219	6.82537	0.029547	30
one	AZI1ko_MG132	12	3	1	107	598.178	33.7477	590	37	8.17757	-3.25234	inner	231	16.2534	14.9966	0.0649203	65
one	AZI1ko_MG132	12	4	2	24	236.292	80	239	88	-2.70833	-8	inner	231	3.97552	2.7187	0.0117693	12
one	AZI1ko_MG132	12	5	2	18	247.889	86.5556	239	88	8.88889	-1.44444	inner	231	3.04668	1.78986	0.0077483	8
one	AZI1ko_MG132	12	6	3	4	531.5	254.5	537	265	-5.5	-10.5	inner	231	0.571786	0	0	0
one	AZI1ko_MG132	12	7	3	87	533.943	263.609	537	265	-3.05747	-1.3908	inner	231	21.5233	20.2665	0.0877336	88
one	AZI1ko_MG132	12	8	3	5	549	264.2	537	265	12	-0.8	inner	231	0.734112	0	0	0
one	AZI1ko_MG132	12	9	3	9	536.889	266.667	537	265	-0.111111	1.66667	inner	231	2.3536	1.09678	0.00474795	5
one	AZI1ko_MG132	12	10	3	78	543.013	268.769	537	265	6.01282	3.76923	inner	231	23.6345	22.3777	0.0968731	97
one	AZI1ko_MG132	12	11	3	15	533.6	272.867	537	265	-3.4	7.86667	inner	231	2.01386	0.757035	0.00327721	3
one	AZI1ko_MG132	12	12	4	22	209.227	335.545	209	346	0.227273	-10.4545	inner	231	2.9686	1.71178	0.00741029	7
one	AZI1ko_MG132	12	13	4	21	201.762	337.714	209	346	-7.2381	-8.28571	inner	231	4.62274	3.36592	0.0145711	15
one	AZI1ko_MG132	12	14	4	18	200.056	341.889	209	346	-8.94444	-4.11111	inner	231	2.5444	1.28758	0.00557392	6
one	AZI1ko_MG132	12	15	4	145	210.841	344.669	209	346	1.84138	-1.33103	inner	231	34.0744	32.8176	0.142068	142
one	AZI1ko_MG132	12	16	4	5	220.2	345.4	209	346	11.2	-0.6	inner	231	0.558144	0	0	0
one	AZI1ko_MG132	12	17	4	6	215	349.167	209	346	6	3.16667	inner	231	0.812009	0	0	0
one	AZI1ko_MG132	12	18	4	13	203.923	351.231	209	346	-5.07692	5.23077	inner	231	1.7191	0.462277	0.0020012	2
one	AZI1ko_MG132	12	19	5	84	835.012	571.94	831	576	4.0119	-4.05952	inner	231	17.336	16.0792	0.0696068	70
one	AZI1ko_MG132	12	20	5	32	825.625	573.5	831	576	-5.375	-2.5	inner	231	9.03787	7.78105	0.0336842	34
one	AZI1ko_MG132	12	21	5	37	831.649	579.784	831	576	0.648649	3.78378	inner	231	7.09461	5.83779	0.0252718	25
one	AZI1ko_MG132	12	22	6	15	301.6	630.533	293	633	8.6	-2.46667	inner	231	2.77337	1.51655	0.00656516	7
one	AZI1ko_MG132	12	23	6	28	298.429	632.25	293	633	5.42857	-0.75	inner	231	4.53536	3.27854	0.0141928	14
one	AZI1ko_MG132	12	24	6	12	286.083	635.667	293	633	-6.91667	2.66667	inner	231	2.08534	0.828524	0.00358668	4
one	AZI1ko_MG132	12	25	6	51	292.569	636.667	293	633	-0.431373	3.66667	inner	231	10.098	8.84122	0.0382737	38
one	AZI1ko_MG132	12	26	7	39	546.205	640.077	550	642	-3.79487	-1.92308	inner	231	9.89352	8.6367	0.0373883	37
one	AZI1ko_MG132	12	27	7	5	550.6	639.2	550	642	0.6	-2.8	inner	231	1.19855	0	0	0
one	AZI1ko_MG132	12	28	7	14	555.286	645.5	550	642	5.28571	3.5	inner	231	2.44636	1.18954	0.00514951	5
one	AZI1ko_MG132	12	29	7	13	546.231	647.769	550	642	-3.76923	5.76923	inner	231	2.3875	1.13068	0.00489473	5
one	AZI1ko_MG132	12	30	7	7	549.143	648.857	550	642	-0.857143	6.85714	inner	231	0.767132	0	0	0
one	AZI1ko_MG132	12	31	8	13	39.2308	687.769	31	691	8.23077	-3.23077	inner	231	1.53294	0.276117	0.00119531	1
one	AZI1ko_MG132	12	32	8	6	25.5	696.5	31	691	-5.5	5.5	inner	231	0.720043	0	0	0
one	AZI1ko_MG132	12	33	9	15	355.067	925.733	362	930	-6.93333	-4.26667	inner	231	3.60259	2.34577	0.0101549	10
one	AZI1ko_MG132	12	34	9	25	366.6	935.68	362	930	4.6	5.68	inner	231	4.09813	2.84131	0.0123	12
one	AZI1ko_MG132	12	35	9	23	364.043	941.174	362	930	2.04348	11.1739	inner	231	4.33516	3.07834	0.0133262	13
one	AZI1ko_MG132	13	1	1	357	314.821	121.496	315	122	-0.179272	-0.504202	inner	231	47.0642	45.8074	0.1983	198
one	AZI1ko_MG132	13	2	2	44	695.773	222.5	705	225	-9.22727	-2.5	inner	231	6.4741	5.21728	0.0225856	23
one	AZI1ko_MG132	13	3	2	233	705.635	225.163	705	225	0.635193	0.16309	inner	231	24.2083	22.9515	0.0993572	99
one	AZI1ko_MG132	13	4	3	52	466.596	404.615	471	413	-4.40385	-8.38462	inner	231	7.09836	5.84154	0.025288	25
one	AZI1ko_MG132	13	5	3	131	477.305	410.534	471	413	6.30534	-2.46565	inner	231	13.8091	12.5522	0.0543387	54
one	AZI1ko_MG132	13	6	3	8	463.875	413.125	471	413	-7.125	0.125	inner	231	0.704479	0	0	0
one	AZI1ko_MG132	13	7	3	20	469.15	417.6	471	413	-1.85	4.6	inner	231	1.59251	0.335688	0.00145319	1
one	AZI1ko_MG132	13	8	3	5	480.6	420.2	471	413	9.6	7.2	inner	231	0.29723	0	0	0
one	AZI1ko_MG132	13	9	4	14	833.143	420.357	824	427	9.14286	-6.64286	inner	231	1.21039	0	0	0
one	AZI1ko_MG132	13	10	3	6	468.167	422.833	471	413	-2.83333	9.83333	inner	231	0.482567	0	0	0
one	AZI1ko_MG132	13	11	4	268	823.601	428.769	824	427	-0.399254	1.76866	inner	231	30.6475	29.3907	0.127233	127
one	AZI1ko_MG132	13	12	5	328	220.274	563.729	220	563	0.27439	0.728659	inner	231	41.985	40.7282	0.176313	176
one	AZI1ko_MG132	13	13	6	13	631.923	617.385	626	621	5.92308	-3.61538	inner	231	0.961425	0	0	0
one	AZI1ko_MG132	13	14	6	12	622.5	625.5	626	621	-3.5	4.5	inner	231	0.947066	0	0	0
one	AZI1ko_MG132	13	15	6	25	630.04	624.84	626	621	4.04	3.84	inner	231	1.76214	0.505322	0.00218754	2
one	AZI1ko_MG132	13	16	8	326	884.518	832.46	884	834	0.518405	-1.53988	inner	231	45.0935	43.8367	0.189769	190
one	AZI1ko_MG132	13	17	9	72	495.889	910.014	489	912	6.88889	-1.98611	inner	231	7.73492	6.4781	0.0280437	28
one	AZI1ko_MG132	13	18	9	211	484.152	914.953	489	912	-4.84834	2.95261	inner	231	20.4218	19.165	0.0829654	83
one	AZI1ko_MG132	13	19	9	32	491.594	922.062	489	912	2.59375	10.0625	inner	231	3.16197	1.90515	0.00824742	8
one	AZI1ko_MG132	14	1	1	19	19.5789	98.1053	31	100	-11.4211	-1.89474	inner	231	1.32929	0.0724697	0.000313721	0
one	AZI1ko_MG132	14	2	1	32	28.75	98.6875	31	100	-2.25	-1.3125	inner	231	6.5169	5.26008	0.0227709	23
one	AZI1ko_MG132	14	3	1	198	34.2727	96.4192	31	100	3.27273	-3.58081	inner	231	36.4647	35.2079	0.152415	152
one	AZI1ko_MG132	14	4	1	139	28.7194	106.273	31	100	-2.28058	6.27338	inner	231	29.7475	28.4907	0.123336	123
one	AZI1ko_MG132	14	5	3	9	498.667	234.111	488	230	10.6667	4.11111	inner	231	0.779431	0	0	0
one	AZI1ko_MG132	14	6	4	57	853.193	315.298	856	320	-2.80702	-4.70175	inner	231	6.87082	5.614	0.024303	24
one	AZI1ko_MG132	14	7	4	11	845.364	317	856	320	-10.6364	-3	inner	231	0.793622	0	0	0
one	AZI1ko_MG132	14	8	4	5	847.6	316.6	856	320	-8.4	-3.4	inner	231	0.335866	0	0	0
one	AZI1ko_MG132	14	9	4	4	862.5	318.5	856	320	6.5	-1.5	inner	231	0.332891	0	0	0
one	AZI1ko_MG132	14	10	4	9	849.222	320.889	856	320	-6.77778	0.888889	inner	231	0.677546	0	0	0
one	AZI1ko_MG132	14	11	5	123	582.024	339.724	586	341	-3.97561	-1.27642	inner	231	17.7847	16.5279	0.0715492	72
one	AZI1ko_MG132	14	12	5	11	589.818	343.182	586	341	3.81818	2.18182	inner	231	1.03793	0	0	0
one	AZI1ko_MG132	14	13	6	21	202	390.476	205	398	-3	-7.52381	inner	231	1.564	0.307184	0.0013298	1
one	AZI1ko_MG132	14	14	6	6	209.667	393.833	205	398	4.66667	-4.16667	inner	231	0.359213	0	0	0
one	AZI1ko_MG132	14	15	6	138	206.355	401.196	205	398	1.35507	3.19565	inner	231	21.6992	20.4423	0.088495	88
one	AZI1ko_MG132	14	16	6	17	210.235	408.294	205	398	5.23529	10.2941	inner	231	1.12377	0	0	0
one	AZI1ko_MG132	14	17	7	412	271.998	746.808	272	747	-0.00242718	-0.191748	inner	231	74.5076	73.2508	0.317103	317
one	AZI1ko_MG132	14	18	8	127	581.787	791.835	579	799	2.7874	-7.16535	inner	231	21.0827	19.8259	0.0858263	86
one	AZI1ko_MG132	14	19	8	31	571.935	794	579	799	-7.06452	-5	inner	231	3.50475	2.24793	0.00973131	10
one	AZI1ko_MG132	14	20	8	46	588.565	799.043	579	799	9.56522	0.0434783	inner	231	5.24936	3.99254	0.0172837	17
one	AZI1ko_MG132	14	21	8	23	580	807.478	579	799	1	8.47826	inner	231	2.1724	0.915576	0.00396353	4
one	AZI1ko_MG132	15	1	1	81	136.975	118.914	135	123	1.97531	-4.08642	inner	231	9.87802	8.6212	0.0373212	37
one	AZI1ko_MG132	15	2	1	4	130	123.75	135	123	-5	0.75	inner	231	0.351461	0	0	0
one	AZI1ko_MG132	15	3	1	4	138.5	124.5	135	123	3.5	1.5	inner	231	0.347692	0	0	0
one	AZI1ko_MG132	15	4	1	7	133	127	135	123	-2	4	inner	231	0.657984	0	0	0
one	AZI1ko_MG132	15	5	2	277	623.614	143.014	626	144	-2.38628	-0.98556	inner	231	39.2111	37.9543	0.164304	164
one	AZI1ko_MG132	15	6	3	8	418.125	205.875	422	217	-3.875	-11.125	inner	231	1.08208	0	0	0
one	AZI1ko_MG132	15	7	3	118	429.356	217.449	422	217	7.35593	0.449153	inner	231	24.5785	23.3217	0.10096	101
one	AZI1ko_MG132	15	8	3	40	417.7	221.525	422	217	-4.3	4.525	inner	231	4.90686	3.65004	0.015801	16
one	AZI1ko_MG132	15	9	4	209	885.751	268.813	884	269	1.7512	-0.186603	inner	231	45.131	43.8742	0.189932	190
one	AZI1ko_MG132	15	10	5	29	247.655	438.345	252	447	-4.34483	-8.65517	inner	231	2.64311	1.38629	0.00600124	6
one	AZI1ko_MG132	15	11	5	29	253.966	438.552	252	447	1.96552	-8.44828	inner	231	3.47214	2.21532	0.00959015	10
one	AZI1ko_MG132	15	12	5	158	255.886	447.905	252	447	3.88608	0.905063	inner	231	28.3093	27.0525	0.11711	117
one	AZI1ko_MG132	15	13	6	10	616.9	448.5	614	453	2.9	-4.5	inner	231	0.938766	0	0	0
one	AZI1ko_MG132	15	14	6	9	621.111	454.667	614	453	7.11111	1.66667	inner	231	0.971923	0	0	0
one	AZI1ko_MG132	15	15	5	26	251.5	456.5	252	447	-0.5	9.5	inner	231	2.53751	1.28069	0.00554413	6
one	AZI1ko_MG132	15	16	6	11	616.818	460.182	614	453	2.81818	7.18182	inner	231	1.28472	0.0278981	0.000120771	0
one	AZI1ko_MG132	15	17	7	118	680.559	685.644	677	690	3.55932	-4.35593	inner	231	27.2854	26.0286	0.112678	113
one	AZI1ko_MG132	15	18	7	69	676.406	693.261	677	690	-0.594203	3.26087	inner	231	12.8956	11.6388	0.0503843	50
one	AZI1ko_MG132	15	19	7	5	688.4	694.2	677	690	11.4	4.2	inner	231	0.369314	0	0	0
one	AZI1ko_MG132	15	20	7	6	678.5	701	677	690	1.5	11	inner	231	0.504784	0	0	0
one	AZI1ko_MG132	15	21	8	122	841.672	909.459	847	911	-5.32787	-1.54098	inner	231	18.4888	17.232	0.0745972	75
one	AZI1ko_MG132	15	22	8	14	851.5	914.286	847	911	4.5	3.28571	inner	231	2.74563	1.48881	0.00644507	6
one	AZI1ko_MG132	16	1	1	224	931.268	44.058	933	44	-1.73214	0.0580357	inner	231	51.4319	50.1751	0.217208	217
one	AZI1ko_MG132	16	2	2	19	111.421	114.421	113	121	-1.57895	-6.57895	inner	231	4.10558	2.84876	0.0123323	12
one	AZI1ko_MG132	16	3	2	70	110.071	127.214	113	121	-2.92857	6.21429	inner	231	12.6908	11.434	0.0494978	49
one	AZI1ko_MG132	16	4	3	7	514.714	211	518	222	-3.28571	-11	inner	231	1.34771	0.0908874	0.000393452	0
one	AZI1ko_MG132	16	5	3	10	520.5	217	518	222	2.5	-5	inner	231	3.33198	2.07516	0.00898336	9
one	AZI1ko_MG132	16	6	3	7	512.714	219	518	222	-5.28571	-3	inner	231	1.66589	0.409068	0.00177086	2
one	AZI1ko_MG132	16	7	3	6	516.167	222.833	518	222	-1.83333	0.833333	inner	231	1.79878	0.541959	0.00234614	2
one	AZI1ko_MG132	16	8	3	26	519.538	224.654	518	222	1.53846	2.65385	inner	231	10.8367	9.57991	0.0414715	41
one	AZI1ko_MG132	16	9	3	13	511.154	227.538	518	222	-6.84615	5.53846	inner	231	2.28217	1.02535	0.00443874	4
one	AZI1ko_MG132	16	10	3	38	521.263	228.895	518	222	3.26316	6.89474	inner	231	16.0873	14.8304	0.064201	64
one	AZI1ko_MG132	16	11	3	16	512.5	231.562	518	222	-5.5	9.5625	inner	231	2.55624	1.29942	0.00562518	6
one	AZI1ko_MG132	16	12	4	44	263.841	248.977	257	252	6.84091	-3.02273	inner	231	10.8013	9.54445	0.041318	41
one	AZI1ko_MG132	16	13	4	28	247.107	251.321	257	252	-9.89286	-0.678571	inner	231	5.3516	4.09478	0.0177263	18
one	AZI1ko_MG132	16	14	4	53	254.717	252.377	257	252	-2.28302	0.377358	inner	231	20.4062	19.1494	0.0828977	83
one	AZI1ko_MG132	16	15	4	4	250.5	257	257	252	-6.5	5	inner	231	0.593164	0	0	0
one	AZI1ko_MG132	16	16	5	193	914.389	337.684	911	339	3.3886	-1.31606	inner	231	77.1481	75.8913	0.328534	329
one	AZI1ko_MG132	16	17	5	28	910.214	348.214	911	339	-0.785714	9.21429	inner	231	7.68858	6.43176	0.0278431	28
one	AZI1ko_MG132	16	18	6	192	43.1458	455.568	43	456	0.145833	-0.432292	inner	231	55.7035	54.4467	0.2357	236
one	AZI1ko_MG132	16	19	6	16	36.6875	462.938	43	456	-6.3125	6.9375	inner	231	4.33288	3.07606	0.0133163	13
one	AZI1ko_MG132	16	20	7	12	466.5	485	473	493	-6.5	-8	inner	231	2.61187	1.35505	0.00586602	6
one	AZI1ko_MG132	16	21	7	19	471.316	489.474	473	493	-1.68421	-3.52632	inner	231	3.36291	2.10609	0.00911725	9
one	AZI1ko_MG132	16	22	7	33	474.545	487.576	473	493	1.54545	-5.42424	inner	231	7.32276	6.06594	0.0262595	26
one	AZI1ko_MG132	16	23	7	22	480.182	487.682	473	493	7.18182	-5.31818	inner	231	4.06671	2.80989	0.012164	12
one	AZI1ko_MG132	16	24	7	19	482.947	493.105	473	493	9.94737	0.105263	inner	231	3.87582	2.619	0.0113377	11
one	AZI1ko_MG132	16	25	7	13	474.923	497.692	473	493	1.92308	4.69231	inner	231	2.55618	1.29936	0.00562492	6
one	AZI1ko_MG132	16	26	8	25	800.04	607.28	798	613	2.04	-5.72	inner	231	5.9852	4.72838	0.0204692	20
one	AZI1ko_MG132	16	27	8	15	805.133	606.267	798	613	7.13333	-6.73333	inner	231	2.38657	1.12975	0.0048907	5
one	AZI1ko_MG132	16	28	8	24	805.583	612.083	798	613	7.58333	-0.916667	inner	231	4.94212	3.6853	0.0159537	16
one	AZI1ko_MG132	16	29	8	104	792.865	612.683	798	613	-5.13462	-0.317308	inner	231	29.5453	28.2885	0.122461	122
one	AZI1ko_MG132	16	30	8	32	802.562	618.812	798	613	4.5625	5.8125	inner	231	6.80188	5.54506	0.0240046	24
one	AZI1ko_MG132	16	31	8	6	797	620.333	798	613	-1	7.33333	inner	231	1.03049	0	0	0
one	AZI1ko_MG132	16	32	9	71	307.831	762.972	305	769	2.83099	-6.02817	inner	231	20.5908	19.334	0.0836968	84
one	AZI1ko_MG132	16	33	9	10	297.2	769.5	305	769	-7.8	0.5	inner	231	3.03473	1.77791	0.00769658	8
one	AZI1ko_MG132	16	34	9	77	308.481	771.325	305	769	3.48052	2.32468	inner	231	22.9133	21.6564	0.0937508	94
one	AZI1ko_MG132	16	35	10	16	850.5	826.812	842	833	8.5	-6.1875	inner	231	3.03917	1.78235	0.0077158	8
one	AZI1ko_MG132	16	36	10	33	840.606	827.636	842	833	-1.39394	-5.36364	inner	231	10.5695	9.31272	0.0403148	40
one	AZI1ko_MG132	16	37	10	46	848.674	832.326	842	833	6.67391	-0.673913	inner	231	11.8876	10.6308	0.0460206	46
one	AZI1ko_MG132	16	38	10	43	842.419	839.558	842	833	0.418605	6.55814	inner	231	10.3344	9.07755	0.0392968	39
one	AZI1ko_MG132	16	39	10	5	834.2	842.4	842	833	-7.8	9.4	inner	231	1.03418	0	0	0
one	AZI1ko_MG132	17	1	1	38	616.105	66.8421	620	74	-3.89474	-7.15789	inner	231	11.0157	9.75888	0.0422462	42
one	AZI1ko_MG132	17	2	1	119	624.387	71.0252	620	74	4.38655	-2.97479	inner	231	51.1038	49.847	0.215788	216
one	AZI1ko_MG132	17	3	1	11	631.091	77.6364	620	74	11.0909	3.63636	inner	231	1.95686	0.700043	0.00303049	3
one	AZI1ko_MG132	17	4	1	37	624.432	79.5946	620	74	4.43243	5.59459	inner	231	13.8891	12.6323	0.0546854	55
one	AZI1ko_MG132	17	5	2	4	333.75	83	326	90	7.75	-7	inner	231	0.852613	0	0	0
one	AZI1ko_MG132	17	6	2	32	326.062	84.1562	326	90	0.0625	-5.84375	inner	231	9.64428	8.38746	0.0363094	36
one	AZI1ko_MG132	17	7	2	29	331.414	89	326	90	5.41379	-1	inner	231	9.11875	7.86193	0.0340343	34
one	AZI1ko_MG132	17	8	2	41	327.659	96.3171	326	90	1.65854	6.31707	inner	231	9.51498	8.25816	0.0357496	36
one	AZI1ko_MG132	17	9	3	28	80.3571	337.321	73	345	7.35714	-7.67857	inner	231	5.4855	4.22868	0.018306	18
one	AZI1ko_MG132	17	10	3	194	71.7165	345.443	73	345	-1.28351	0.443299	inner	231	60.4058	59.149	0.256056	256
one	AZI1ko_MG132	17	11	4	44	437.386	391.318	438	399	-0.613636	-7.68182	inner	231	9.1113	7.85448	0.0340021	34
one	AZI1ko_MG132	17	12	4	4	446.25	398	438	399	8.25	-1	inner	231	0.683162	0	0	0
one	AZI1ko_MG132	17	13	4	11	431.909	397	438	399	-6.09091	-2	inner	231	2.05988	0.803056	0.00347643	3
one	AZI1ko_MG132	17	14	4	46	433.587	402.957	438	399	-4.41304	3.95652	inner	231	12.7044	11.4476	0.0495566	50
one	AZI1ko_MG132	17	15	4	17	438.471	404.941	438	399	0.470588	5.94118	inner	231	4.27453	3.01771	0.0130637	13
one	AZI1ko_MG132	17	16	5	26	818.5	537.154	817	542	1.5	-4.84615	inner	231	9.52157	8.26475	0.0357781	36
one	AZI1ko_MG132	17	17	5	29	823.034	539.483	817	542	6.03448	-2.51724	inner	231	11.1333	9.87647	0.0427553	43
one	AZI1ko_MG132	17	18	5	7	812.429	542.286	817	542	-4.57143	0.285714	inner	231	1.42823	0.171409	0.000742031	1
one	AZI1ko_MG132	17	19	5	93	820.667	547.602	817	542	3.66667	5.60215	inner	231	36.4465	35.1897	0.152336	152
one	AZI1ko_MG132	17	20	6	21	824.571	556.143	819	554	5.57143	2.14286	inner	231	5.64308	4.38626	0.0189881	19
one	AZI1ko_MG132	17	21	7	6	232.833	622.167	235	631	-2.16667	-8.83333	inner	231	1.50518	0.24836	0.00107515	1
one	AZI1ko_MG132	17	22	7	31	239.548	626.387	235	631	4.54839	-4.6129	inner	231	9.13179	7.87497	0.0340908	34
one	AZI1ko_MG132	17	23	7	32	229.875	628.094	235	631	-5.125	-2.90625	inner	231	7.20864	5.95182	0.0257654	26
one	AZI1ko_MG132	17	24	7	73	238.11	637.712	235	631	3.10959	6.71233	inner	231	15.8022	14.5454	0.0629671	63
one	AZI1ko_MG132	17	25	8	28	514.143	654.393	510	659	4.14286	-4.60714	inner	231	6.90561	5.64879	0.0244536	24
one	AZI1ko_MG132	17	26	8	16	506.375	658.625	510	659	-3.625	-0.375	inner	231	5.72976	4.47294	0.0193634	19
one	AZI1ko_MG132	17	27	8	62	517.242	659.839	510	659	7.24194	0.83871	inner	231	16.7779	15.5211	0.0671909	67
one	AZI1ko_MG132	17	28	8	5	501.6	663.2	510	659	-8.4	4.2	inner	231	0.775647	0	0	0
one	AZI1ko_MG132	17	29	8	8	507.875	664.125	510	659	-2.125	5.125	inner	231	2.84132	1.5845	0.00685931	7
one	AZI1ko_MG132	17	30	8	4	506	668.25	510	659	-4	9.25	inner	231	0.613642	0	0	0
one	AZI1ko_MG132	17	31	8	9	511.556	668.667	510	659	1.55556	9.66667	inner	231	1.6976	0.440777	0.00190812	2
one	AZI1ko_MG132	17	32	9	6	390.167	808.333	390	820	0.166667	-11.6667	inner	231	0.868681	0	0	0
one	AZI1ko_MG132	17	33	9	182	392.291	816.17	390	820	2.29121	-3.82967	inner	231	58.9107	57.6539	0.249584	250
one	AZI1ko_MG132	17	34	10	8	555.625	850.25	552	857	3.625	-6.75	inner	231	1.43752	0.180702	0.000782259	1
one	AZI1ko_MG132	17	35	10	9	551.444	855.222	552	857	-0.555556	-1.77778	inner	231	2.91067	1.65385	0.00715954	7
one	AZI1ko_MG132	17	36	10	58	558.293	858.328	552	857	6.2931	1.32759	inner	231	17.4222	16.1653	0.0699798	70
one	AZI1ko_MG132	17	37	10	25	547.88	862.76	552	857	-4.12	5.76	inner	231	7.03589	5.77907	0.0250176	25
one	AZI1ko_MG132	18	1	1	5	544.8	6.6	548	3	-3.2	3.6	inner	231	0.525444	0	0	0
one	AZI1ko_MG132	18	2	2	9	139.111	39.7778	141	44	-1.88889	-4.22222	inner	231	1.13043	0	0	0
one	AZI1ko_MG132	18	3	2	28	145.071	43.5357	141	44	4.07143	-0.464286	inner	231	3.76931	2.51249	0.0108766	11
one	AZI1ko_MG132	18	4	2	53	140.151	44.717	141	44	-0.849057	0.716981	inner	231	8.03665	6.77983	0.0293499	29
one	AZI1ko_MG132	18	5	3	13	768.154	84.6154	766	89	2.15385	-4.38462	inner	231	1.62387	0.367045	0.00158894	2
one	AZI1ko_MG132	18	6	3	31	769.742	90.0968	766	89	3.74194	1.09677	inner	231	4.98183	3.72501	0.0161256	16
one	AZI1ko_MG132	18	7	4	121	6.71901	193.942	3	194	3.71901	-0.0578512	inner	231	17.1779	15.9211	0.0689225	69
one	AZI1ko_MG132	18	8	4	11	5.90909	204.636	3	194	2.90909	10.6364	inner	231	1.45043	0.193611	0.000838143	1
one	AZI1ko_MG132	18	9	5	20	381.25	218.7	371	223	10.25	-4.3	inner	231	1.90996	0.653137	0.00282743	3
one	AZI1ko_MG132	18	10	5	301	368.738	223.03	371	223	-2.26246	0.0299003	inner	231	49.5576	48.3007	0.209094	209
one	AZI1ko_MG132	18	11	6	21	565.524	294.857	563	301	2.52381	-6.14286	inner	231	3.69758	2.44076	0.0105661	11
one	AZI1ko_MG132	18	12	6	10	559	295.5	563	301	-4	-5.5	inner	231	1.1178	0	0	0
one	AZI1ko_MG132	18	13	6	71	570.704	299.831	563	301	7.70423	-1.16901	inner	231	14.5014	13.2446	0.0573359	57
one	AZI1ko_MG132	18	14	6	9	556.778	302.333	563	301	-6.22222	1.33333	inner	231	1.27495	0.0181323	7.84949e-05	0
one	AZI1ko_MG132	18	15	6	150	564.667	307.913	563	301	1.66667	6.91333	inner	231	29.557	28.3002	0.122512	123
one	AZI1ko_MG132	18	16	7	146	246.308	432.733	247	435	-0.691781	-2.26712	inner	231	31.0696	29.8127	0.12906	129
one	AZI1ko_MG132	18	17	7	16	256.062	438.812	247	435	9.0625	3.8125	inner	231	1.39979	0.142966	0.000618902	1
one	AZI1ko_MG132	18	18	7	4	235.5	439.5	247	435	-11.5	4.5	inner	231	0.368093	0	0	0
one	AZI1ko_MG132	18	19	7	34	239.706	440.029	247	435	-7.29412	5.02941	inner	231	5.49058	4.23376	0.018328	18
one	AZI1ko_MG132	18	20	8	163	268.675	581.81	264	581	4.67485	0.809816	inner	231	29.6878	28.431	0.123078	123
one	AZI1ko_MG132	18	21	9	37	694.73	676.811	695	683	-0.27027	-6.18919	inner	231	4.57635	3.31953	0.0143703	14
one	AZI1ko_MG132	18	22	9	189	695.138	685.757	695	683	0.137566	2.75661	inner	231	25.2506	23.9937	0.103869	104
one	AZI1ko_MG132	18	23	10	50	113.88	883.6	112	891	1.88	-7.4	inner	231	10.7659	9.50909	0.0411649	41
one	AZI1ko_MG132	18	24	10	11	115	897.636	112	891	3	6.63636	inner	231	1.68312	0.426296	0.00184544	2
one	AZI1ko_MG132	18	25	10	89	112.697	896.461	112	891	0.696629	5.46067	inner	231	17.749	16.4922	0.0713947	71
one	AZI1ko_MG132	18	26	10	13	105.308	899.923	112	891	-6.69231	8.92308	inner	231	1.63374	0.376918	0.00163168	2
one	AZI1ko_MG132	19	1	1	19	713.684	261.684	712	270	1.68421	-8.31579	inner	231	1.6511	0.394282	0.00170685	2
one	AZI1ko_MG132	19	2	1	18	718.389	263.556	712	270	6.38889	-6.44444	inner	231	1.60899	0.352168	0.00152453	2
one	AZI1ko_MG132	19	3	1	13	708.154	264.692	712	270	-3.84615	-5.30769	inner	231	0.951827	0	0	0
one	AZI1ko_MG132	19	4	1	6	706.5	271	712	270	-5.5	1	inner	231	0.940856	0	0	0
one	AZI1ko_MG132	19	5	1	91	716.615	276.066	712	270	4.61538	6.06593	inner	231	10.886	9.62921	0.0416849	42
one	AZI1ko_MG132	19	6	2	15	511.6	276.6	512	282	-0.4	-5.4	inner	231	2.10776	0.850939	0.00368372	4
one	AZI1ko_MG132	19	7	1	47	707.17	278.128	712	270	-4.82979	8.12766	inner	231	5.59486	4.33804	0.0187794	19
one	AZI1ko_MG132	19	8	3	37	311.541	279.757	305	285	6.54054	-5.24324	inner	231	5.09551	3.83869	0.0166177	17
one	AZI1ko_MG132	19	9	2	14	518.357	279.786	512	282	6.35714	-2.21429	inner	231	1.27079	0.0139666	6.04613e-05	0
one	AZI1ko_MG132	19	10	3	83	299.542	284.337	305	285	-5.45783	-0.662651	inner	231	12.0737	10.8169	0.0468263	47
one	AZI1ko_MG132	19	11	2	11	516	283.273	512	282	4	1.27273	inner	231	0.992706	0	0	0
one	AZI1ko_MG132	19	12	3	23	311	285.348	305	285	6	0.347826	inner	231	2.8351	1.57828	0.00683236	7
one	AZI1ko_MG132	19	13	2	23	509.13	286.261	512	282	-2.86957	4.26087	inner	231	3.52793	2.27111	0.00983165	10
one	AZI1ko_MG132	19	14	3	17	306.353	289.529	305	285	1.35294	4.52941	inner	231	1.83197	0.575148	0.00248982	2
one	AZI1ko_MG132	19	15	3	4	303.25	290	305	285	-1.75	5	inner	231	0.317281	0	0	0
one	AZI1ko_MG132	19	16	4	367	213.82	481.725	213	483	0.820163	-1.2752	inner	231	62.5053	61.2485	0.265145	265
one	AZI1ko_MG132	19	17	5	40	611.1	599.675	619	601	-7.9	-1.325	inner	231	4.52728	3.27046	0.0141578	14
one	AZI1ko_MG132	19	18	5	100	617.17	605.23	619	601	-1.83	4.23	inner	231	14.4141	13.1573	0.0569579	57
one	AZI1ko_MG132	19	19	5	61	625.77	603.82	619	601	6.77049	2.81967	inner	231	7.0387	5.78188	0.0250298	25
one	AZI1ko_MG132	19	20	6	223	814.108	744.798	813	745	1.10762	-0.201794	inner	231	28.544	27.2871	0.118126	118
one	AZI1ko_MG132	19	21	6	10	805.5	750	813	745	-7.5	5	inner	231	0.778515	0	0	0
one	AZI1ko_MG132	19	22	7	31	273.742	877.677	272	883	1.74194	-5.32258	inner	231	3.27402	2.0172	0.00873247	9
one	AZI1ko_MG132	19	23	7	13	269.923	880.692	272	883	-2.07692	-2.30769	inner	231	1.50112	0.244302	0.00105758	1
one	AZI1ko_MG132	19	24	7	20	276.2	882.35	272	883	4.2	-0.65	inner	231	1.70733	0.450512	0.00195027	2
one	AZI1ko_MG132	20	1	1	259	555.139	221.992	557	223	-1.861	-1.00772	inner	231	30.1312	28.8744	0.124997	125
one	AZI1ko_MG132	20	2	3	209	368.627	452.311	369	456	-0.373206	-3.689	inner	231	33.2782	32.0214	0.138621	139
one	AZI1ko_MG132	20	3	3	25	378.64	455.52	369	456	9.64	-0.48	inner	231	2.30413	1.04731	0.0045338	5
one	AZI1ko_MG132	20	4	3	10	358.5	458.5	369	456	-10.5	2.5	inner	231	0.645945	0	0	0
one	AZI1ko_MG132	20	5	3	7	361.286	460.143	369	456	-7.71429	4.14286	inner	231	0.407874	0	0	0
one	AZI1ko_MG132	20	6	3	4	359.25	462.75	369	456	-9.75	6.75	inner	231	0.251469	0	0	0
one	AZI1ko_MG132	20	7	4	45	819.489	539.467	830	539	-10.5111	0.466667	inner	231	3.17575	1.91893	0.00830707	8
one	AZI1ko_MG132	20	8	4	383	832.298	538.807	830	539	2.29765	-0.193211	inner	231	66.4926	65.2358	0.282406	282
one	AZI1ko_MG132	20	9	5	6	533.5	572.5	528	579	5.5	-6.5	inner	231	0.361135	0	0	0
one	AZI1ko_MG132	20	10	5	31	537.548	575.806	528	579	9.54839	-3.19355	inner	231	2.301	1.04418	0.00452026	5
one	AZI1ko_MG132	20	11	5	151	526.046	576.318	528	579	-1.95364	-2.68212	inner	231	18.3756	17.1188	0.0741075	74
one	AZI1ko_MG132	20	12	6	15	476.467	701.333	477	696	-0.533333	5.33333	inner	231	1.25154	0	0	0
one	AZI1ko_MG132	20	13	7	18	901.333	727.167	901	733	0.333333	-5.83333	inner	231	1.50098	0.244164	0.00105699	1
one	AZI1ko_MG132	20	14	7	46	906.283	729.87	901	733	5.28261	-3.13043	inner	231	4.32078	3.06396	0.0132639	13
one	AZI1ko_MG132	20	15	7	7	899.714	734	901	733	-1.28571	1	inner	231	1.03365	0	0	0
one	AZI1ko_MG132	20	16	7	9	906.111	736.333	901	733	5.11111	3.33333	inner	231	0.626032	0	0	0
one	AZI1ko_MG132	20	17	8	5	305	811.4	299	816	6	-4.6	inner	231	0.325155	0	0	0
one	AZI1ko_MG132	20	18	8	199	296.116	812.417	299	816	-2.88442	-3.58291	inner	231	18.1866	16.9298	0.0732892	73
one	AZI1ko_MG132	20	19	8	21	302.429	821.143	299	816	3.42857	5.14286	inner	231	2.16451	0.907688	0.00392938	4
one	AZI1ko_MG132	20	20	8	5	299.4	822.4	299	816	0.4	6.4	inner	231	0.471992	0	0	0
one	AZI1ko_MG132	21	1	1	264	558.867	104.765	558	103	0.867424	1.76515	inner	231	35.1808	33.9239	0.146857	147
one	AZI1ko_MG132	21	2	2	145	460.586	333.379	459	335	1.58621	-1.62069	inner	231	16.9536	15.6968	0.0679514	68
one	AZI1ko_MG132	21	3	3	28	739.286	350.214	740	358	-0.714286	-7.78571	inner	231	2.48104	1.22422	0.00529966	5
one	AZI1ko_MG132	21	4	3	27	745.815	356.407	740	358	5.81481	-1.59259	inner	231	3.27509	2.01827	0.0087371	9
one	AZI1ko_MG132	21	5	3	10	738.2	358.3	740	358	-1.8	0.3	inner	231	1.31911	0.0622919	0.000269662	0
one	AZI1ko_MG132	21	6	3	16	743.812	364.375	740	358	3.8125	6.375	inner	231	1.72436	0.467541	0.00202399	2
one	AZI1ko_MG132	21	7	3	4	738.5	367.5	740	358	-1.5	9.5	inner	231	0.259342	0	0	0
one	AZI1ko_MG132	21	8	4	7	67	388	62	399	5	-11	inner	231	0.626505	0	0	0
one	AZI1ko_MG132	21	9	4	20	60.3	391	62	399	-1.7	-8	inner	231	1.58592	0.329096	0.00142466	1
one	AZI1ko_MG132	21	10	4	25	52.08	395.2	62	399	-9.92	-3.8	inner	231	2.8968	1.63998	0.00709949	7
one	AZI1ko_MG132	21	11	4	36	68.9167	395.444	62	399	6.91667	-3.55556	inner	231	2.40758	1.15076	0.00498166	5
one	AZI1ko_MG132	21	12	4	5	62.6	399.2	62	399	0.6	0.2	inner	231	0.692958	0	0	0
one	AZI1ko_MG132	21	13	4	19	66.7368	405.105	62	399	4.73684	6.10526	inner	231	1.16139	0	0	0
one	AZI1ko_MG132	21	14	5	58	339.897	416.759	331	418	8.89655	-1.24138	inner	231	6.18206	4.92524	0.0213214	21
one	AZI1ko_MG132	21	15	5	23	337.478	422.826	331	418	6.47826	4.82609	inner	231	2.1084	0.85158	0.00368649	4
one	AZI1ko_MG132	21	16	6	44	689.068	522.75	690	530	-0.931818	-7.25	inner	231	5.1648	3.90798	0.0169177	17
one	AZI1ko_MG132	21	17	6	42	680.333	529.357	690	530	-9.66667	-0.642857	inner	231	3.64256	2.38574	0.0103279	10
one	AZI1ko_MG132	21	18	6	37	693.514	530.324	690	530	3.51351	0.324324	inner	231	4.35581	3.09899	0.0134155	13
one	AZI1ko_MG132	21	19	6	31	686.677	536.29	690	530	-3.32258	6.29032	inner	231	2.87597	1.61915	0.00700933	7
one	AZI1ko_MG132	21	20	6	4	696.5	535.5	690	530	6.5	5.5	inner	231	0.245533	0	0	0
one	AZI1ko_MG132	21	21	7	5	112.6	677.2	103	684	9.6	-6.8	inner	231	0.302281	0	0	0
one	AZI1ko_MG132	21	22	7	5	96.4	680.2	103	684	-6.6	-3.8	inner	231	0.3093	0	0	0
one	AZI1ko_MG132	21	23	7	199	103.543	687.302	103	684	0.542714	3.30151	inner	231	18.3394	17.0826	0.0739507	74
one	AZI1ko_MG132	21	24	8	4	481.25	755	476	766	5.25	-11	inner	231	0.250141	0	0	0
one	AZI1ko_MG132	21	25	8	112	479.295	762.759	476	766	3.29464	-3.24107	inner	231	12.6013	11.3445	0.0491104	49
one	AZI1ko_MG132	21	26	8	27	476.556	770.222	476	766	0.555556	4.22222	inner	231	2.41794	1.16112	0.00502651	5
one	AZI1ko_MG132	21	27	9	11	183.818	822.455	182	823	1.81818	-0.545455	inner	231	0.847166	0	0	0
one	AZI1ko_MG132	21	28	9	9	175.667	827.889	182	823	-6.33333	4.88889	inner	231	0.674464	0	0	0
one	AZI1ko_MG132	22	1	1	238	432.147	94.0336	429	98	3.14706	-3.96639	inner	231	54.3021	53.0452	0.229633	230
one	AZI1ko_MG132	22	2	2	9	728.889	234.111	729	241	-0.111111	-6.88889	inner	231	2.26751	1.01069	0.00437526	4
one	AZI1ko_MG132	22	3	2	15	728.933	239.733	729	241	-0.0666667	-1.26667	inner	231	4.18285	2.92603	0.0126668	13
one	AZI1ko_MG132	22	4	2	38	719.342	243	729	241	-9.65789	2	inner	231	7.6224	6.36558	0.0275566	28
one	AZI1ko_MG132	22	5	2	58	731.724	248.138	729	241	2.72414	7.13793	inner	231	9.73997	8.48315	0.0367236	37
one	AZI1ko_MG132	22	6	3	114	499.781	333.605	503	335	-3.2193	-1.39474	inner	231	38.6337	37.3769	0.161805	162
one	AZI1ko_MG132	22	7	3	30	507.933	333.933	503	335	4.93333	-1.06667	inner	231	7.51191	6.25509	0.0270783	27
one	AZI1ko_MG132	22	8	3	41	509.195	338.805	503	335	6.19512	3.80488	inner	231	8.88396	7.62714	0.0330179	33
one	AZI1ko_MG132	22	9	3	18	499.778	341.167	503	335	-3.22222	6.16667	inner	231	2.84955	1.59273	0.00689492	7
one	AZI1ko_MG132	22	10	4	6	59.5	488	64	492	-4.5	-4	inner	231	0.656901	0	0	0
one	AZI1ko_MG132	22	11	4	45	68.6444	486.422	64	492	4.64444	-5.57778	inner	231	9.91521	8.65839	0.0374822	37
one	AZI1ko_MG132	22	12	4	43	68.4419	492.86	64	492	4.44186	0.860465	inner	231	14.5456	13.2888	0.0575271	58
one	AZI1ko_MG132	22	13	4	22	60.4091	496.182	64	492	-3.59091	4.18182	inner	231	4.81314	3.55632	0.0153953	15
one	AZI1ko_MG132	22	14	4	7	61.4286	499.286	64	492	-2.57143	7.28571	inner	231	1.01932	0	0	0
one	AZI1ko_MG132	22	15	5	59	703.356	499.644	707	506	-3.64407	-6.35593	inner	231	10.2527	8.99587	0.0389432	39
one	AZI1ko_MG132	22	16	5	4	713.5	500.5	707	506	6.5	-5.5	inner	231	0.598428	0	0	0
one	AZI1ko_MG132	22	17	6	10	941.6	626.4	939	638	2.6	-11.6	inner	231	1.16101	0	0	0
one	AZI1ko_MG132	22	18	6	39	929.692	636.821	939	638	-9.30769	-1.17949	inner	231	7.68751	6.43069	0.0278385	28
one	AZI1ko_MG132	22	19	6	172	939.076	635.884	939	638	0.0755814	-2.11628	inner	231	53.2337	51.9769	0.225008	225
one	AZI1ko_MG132	22	20	6	4	951.25	638	939	638	12.25	0	inner	231	1.03194	0	0	0
one	AZI1ko_MG132	22	21	6	11	928.091	640.818	939	638	-10.9091	2.81818	inner	231	1.43677	0.179954	0.000779023	1
one	AZI1ko_MG132	22	22	6	9	948.444	638.667	939	638	9.44444	0.666667	inner	231	2.42515	1.16833	0.00505769	5
one	AZI1ko_MG132	22	23	7	193	718.187	704.036	719	706	-0.813472	-1.96373	inner	231	54.3028	53.046	0.229636	230
one	AZI1ko_MG132	22	24	7	15	708.867	707.533	719	706	-10.1333	1.53333	inner	231	1.87211	0.615294	0.00266361	3
one	AZI1ko_MG132	22	25	9	7	546.714	715	547	726	-0.285714	-11	inner	231	0.929381	0	0	0
one	AZI1ko_MG132	22	26	9	5	547	719	547	726	0	-7	inner	231	0.631083	0	0	0
one	AZI1ko_MG132	22	27	9	48	554.583	723.958	547	726	7.58333	-2.04167	inner	231	9.09464	7.83782	0.0339299	34
one	AZI1ko_MG132	22	28	9	195	543.79	728.051	547	726	-3.21026	2.05128	inner	231	43.5377	42.2809	0.183034	183
one	AZI1ko_MG132	22	29	10	7	288.143	949.143	286	953	2.14286	-3.85714	inner	231	1.04378	0	0	0
one	AZI1ko_MG132	22	30	10	41	284.878	951.39	286	953	-1.12195	-1.60976	inner	231	6.11528	4.85846	0.0210323	21
one	AZI1ko_MG132	22	31	10	37	291.919	951.378	286	953	5.91892	-1.62162	inner	231	5.53396	4.27714	0.0185158	19
one	AZI1ko_MG132	23	1	1	23	209.826	59.8696	212	66	-2.17391	-6.13043	inner	231	1.88453	0.627715	0.00271738	3
one	AZI1ko_MG132	23	2	1	71	207.282	68.5775	212	66	-4.71831	2.57746	inner	231	11.2766	10.0198	0.0433757	43
one	AZI1ko_MG132	23	3	1	111	214.838	68	212	66	2.83784	2	inner	231	14.0975	12.8407	0.0555873	56
one	AZI1ko_MG132	23	4	1	12	220.917	71.8333	212	66	8.91667	5.83333	inner	231	0.947204	0	0	0
one	AZI1ko_MG132	23	5	2	23	662.043	316.826	665	324	-2.95652	-7.17391	inner	231	2.06508	0.80826	0.00349896	3
one	AZI1ko_MG132	23	6	2	6	670.833	321.167	665	324	5.83333	-2.83333	inner	231	0.558984	0	0	0
one	AZI1ko_MG132	23	7	2	49	664.061	324.327	665	324	-0.938776	0.326531	inner	231	4.21833	2.96151	0.0128204	13
one	AZI1ko_MG132	23	8	3	80	33	413	35	417	-2	-4	inner	231	9.46725	8.21043	0.035543	36
one	AZI1ko_MG132	23	9	3	18	39.2222	419.889	35	417	4.22222	2.88889	inner	231	1.65779	0.400966	0.00173578	2
one	AZI1ko_MG132	23	10	4	128	487.508	551.195	484	554	3.50781	-2.80469	inner	231	16.2272	14.9704	0.0648069	65
one	AZI1ko_MG132	23	11	4	90	477.856	551.956	484	554	-6.14444	-2.04444	inner	231	14.5338	13.2769	0.0574759	57
one	AZI1ko_MG132	23	12	5	49	861.694	588.061	854	591	7.69388	-2.93878	inner	231	4.46409	3.20727	0.0138843	14
one	AZI1ko_MG132	23	13	5	93	849.538	591.086	854	591	-4.46237	0.0860215	inner	231	11.0979	9.84111	0.0426022	43
one	AZI1ko_MG132	23	14	5	32	860.438	593.25	854	591	6.4375	2.25	inner	231	2.43688	1.18006	0.00510849	5
one	AZI1ko_MG132	23	15	5	36	857.417	598.389	854	591	3.41667	7.38889	inner	231	3.30561	2.04879	0.00886921	9
one	AZI1ko_MG132	23	16	6	74	701.554	689.041	702	691	-0.445946	-1.95946	inner	231	16.4182	15.1614	0.0656338	66
one	AZI1ko_MG132	23	17	6	80	710	689.888	702	691	8	-1.1125	inner	231	11.2478	9.99096	0.0432509	43
one	AZI1ko_MG132	23	18	7	37	411.622	692.811	414	699	-2.37838	-6.18919	inner	231	5.56938	4.31256	0.0186691	19
one	AZI1ko_MG132	23	19	7	22	416.545	693.136	414	699	2.54545	-5.86364	inner	231	3.06328	1.80646	0.00782017	8
one	AZI1ko_MG132	23	20	7	18	419.444	693.611	414	699	5.44444	-5.38889	inner	231	2.10053	0.843706	0.00365241	4
one	AZI1ko_MG132	23	21	6	27	699.333	697.333	702	691	-2.66667	6.33333	inner	231	3.20343	1.94661	0.0084269	8
one	AZI1ko_MG132	23	22	6	11	707.455	697.636	702	691	5.45455	6.63636	inner	231	0.963821	0	0	0
one	AZI1ko_MG132	23	23	7	39	417.744	701.718	414	699	3.74359	2.71795	inner	231	8.77192	7.5151	0.0325329	33
one	AZI1ko_MG132	23	24	7	82	410.402	706.171	414	699	-3.59756	7.17073	inner	231	17.3778	16.121	0.0697878	70
one	AZI1ko_MG132	23	25	7	8	422.625	707.25	414	699	8.625	8.25	inner	231	0.702342	0	0	0
one	AZI1ko_MG132	23	26	8	13	132.231	914.769	141	918	-8.76923	-3.23077	inner	231	1.19823	0	0	0
one	AZI1ko_MG132	23	27	8	7	148.286	917.857	141	918	7.28571	-0.142857	inner	231	0.481483	0	0	0
one	AZI1ko_MG132	23	28	8	64	140.812	919.203	141	918	-0.1875	1.20312	inner	231	13.9513	12.6945	0.0549546	55
one	AZI1ko_MG132	23	29	8	8	131.625	924.25	141	918	-9.375	6.25	inner	231	0.579751	0	0	0
one	AZI1ko_MG132	23	30	8	9	139.333	927.889	141	918	-1.66667	9.88889	inner	231	0.659312	0	0	0
one	AZI1ko_MG132	24	1	3	9	692	42.8889	686	49	6	-6.11111	inner	231	0.722377	0	0	0
one	AZI1ko_MG132	24	2	3	163	681.988	45.5276	686	49	-4.01227	-3.47239	inner	231	23.6871	22.4303	0.0971007	97
one	AZI1ko_MG132	24	3	3	36	695.194	48.6389	686	49	9.19444	-0.361111	inner	231	7.29735	6.04053	0.0261495	26
one	AZI1ko_MG132	24	4	3	9	689.333	50.8889	686	49	3.33333	1.88889	inner	231	1.64298	0.386165	0.00167171	2
one	AZI1ko_MG132	24	5	3	50	689.14	58.22	686	49	3.14	9.22	inner	231	10.819	9.56216	0.0413946	41
one	AZI1ko_MG132	24	6	4	154	893.792	152.487	894	153	-0.207792	-0.512987	inner	231	22.7647	21.5078	0.0931075	93
one	AZI1ko_MG132	24	7	4	9	886.556	156.667	894	153	-7.44444	3.66667	inner	231	1.07294	0	0	0
one	AZI1ko_MG132	24	8	4	36	888.944	160.861	894	153	-5.05556	7.86111	inner	231	3.67936	2.42254	0.0104872	10
one	AZI1ko_MG132	24	9	4	28	898.929	161.857	894	153	4.92857	8.85714	inner	231	3.99765	2.74083	0.0118651	12
one	AZI1ko_MG132	24	10	5	13	161.615	222.385	158	228	3.61538	-5.61538	inner	231	1.43761	0.180794	0.000782656	1
one	AZI1ko_MG132	24	11	5	7	152.714	225	158	228	-5.28571	-3	inner	231	0.817533	0	0	0
one	AZI1ko_MG132	24	12	5	4	146.5	227.5	158	228	-11.5	-0.5	inner	231	0.418982	0	0	0
one	AZI1ko_MG132	24	13	6	21	885.905	392.429	881	402	4.90476	-9.57143	inner	231	2.84317	1.58635	0.00686731	7
one	AZI1ko_MG132	24	14	6	10	872.4	399	881	402	-8.6	-3	inner	231	0.987396	0	0	0
one	AZI1ko_MG132	24	15	6	84	878.131	402.155	881	402	-2.86905	0.154762	inner	231	16.5418	15.285	0.0661689	66
one	AZI1ko_MG132	24	16	6	4	889.25	401	881	402	8.25	-1	inner	231	0.424445	0	0	0
one	AZI1ko_MG132	24	17	6	56	886.875	402.607	881	402	5.875	0.607143	inner	231	9.32105	8.06423	0.0349101	35
one	AZI1ko_MG132	24	18	6	13	879.154	410.231	881	402	-1.84615	8.23077	inner	231	1.33587	0.0790463	0.000342192	0
one	AZI1ko_MG132	24	19	7	268	614.104	445.063	613	444	1.10448	1.06343	inner	231	53.3731	52.1163	0.225612	226
one	AZI1ko_MG132	24	20	8	28	242.929	516.821	243	520	-0.0714286	-3.17857	inner	231	5.58341	4.32659	0.0187298	19
one	AZI1ko_MG132	24	21	8	18	237.722	520.111	243	520	-5.27778	0.111111	inner	231	2.72206	1.46524	0.00634302	6
one	AZI1ko_MG132	24	22	8	4	244	519.75	243	520	1	-0.25	inner	231	0.628367	0	0	0
one	AZI1ko_MG132	24	23	9	75	49.1467	523.96	48	529	1.14667	-5.04	inner	231	11.7382	10.4814	0.045374	45
one	AZI1ko_MG132	24	24	9	4	57.5	524.5	48	529	9.5	-4.5	inner	231	0.331655	0	0	0
one	AZI1ko_MG132	24	25	10	269	247.885	525.703	251	531	-3.11524	-5.2974	inner	231	47.693	46.4362	0.201023	201
one	AZI1ko_MG132	24	26	10	5	239	532.2	251	531	-12	1.2	inner	231	0.380774	0	0	0
one	AZI1ko_MG132	24	27	10	30	255.5	536.933	251	531	4.5	5.93333	inner	231	3.00462	1.7478	0.00756625	8
one	AZI1ko_MG132	24	28	11	28	455.214	779.714	446	785	9.21429	-5.28571	inner	231	8.1308	6.87398	0.0297575	30
one	AZI1ko_MG132	24	29	11	278	444.09	784.381	446	785	-1.91007	-0.618705	inner	231	57.6489	56.3921	0.244122	244
one	AZI1ko_MG132	24	30	12	360	28.5583	828.878	28	829	0.558333	-0.122222	inner	231	85.6213	84.3644	0.365214	365
one	AZI1ko_MG132	24	31	12	5	17.6	823.2	28	829	-10.4	-5.8	inner	231	1.10703	0	0	0
one	AZI1ko_MG132	24	32	12	9	18.3333	829.667	28	829	-9.66667	0.666667	inner	231	0.974014	0	0	0
one	AZI1ko_MG132	24	33	12	6	27	840.333	28	829	-1	11.3333	inner	231	0.48333	0	0	0
one	AZI1ko_MG132	24	34	13	17	828.118	911.412	825	914	3.11765	-2.58824	inner	231	2.15846	0.901645	0.00390322	4
one	AZI1ko_MG132	24	35	13	8	830.5	922	825	914	5.5	8	inner	231	1.0518	0	0	0
one	AZI1ko_MG132	25	1	1	88	21.5227	99.75	22	101	-0.477273	-1.25	inner	231	12.6628	11.406	0.0493766	49
one	AZI1ko_MG132	25	2	1	108	28.6019	102.694	22	101	6.60185	1.69444	inner	231	14.2799	13.0231	0.056377	56
one	AZI1ko_MG132	25	3	2	4	778	113.25	769	116	9	-2.75	inner	231	0.261143	0	0	0
one	AZI1ko_MG132	25	4	2	20	777.6	115.45	769	116	8.6	-0.55	inner	231	1.56996	0.313135	0.00135556	1
one	AZI1ko_MG132	25	5	2	14	772.857	119.929	769	116	3.85714	3.92857	inner	231	1.00385	0	0	0
one	AZI1ko_MG132	25	6	3	5	43.8	130.4	41	133	2.8	-2.6	inner	231	0.3075	0	0	0
one	AZI1ko_MG132	25	7	4	9	627.889	168.556	627	168	0.888889	0.555556	inner	231	0.87155	0	0	0
one	AZI1ko_MG132	25	8	4	16	631	172.312	627	168	4	4.3125	inner	231	1.31099	0.0541741	0.00023452	0
one	AZI1ko_MG132	25	9	5	12	313.333	204.25	317	211	-3.66667	-6.75	inner	231	0.875273	0	0	0
one	AZI1ko_MG132	25	10	5	11	312.182	213.909	317	211	-4.81818	2.90909	inner	231	0.925429	0	0	0
one	AZI1ko_MG132	25	11	5	10	316.9	215.4	317	211	-0.1	4.4	inner	231	1.01238	0	0	0
one	AZI1ko_MG132	25	12	7	61	740.508	341.902	739	349	1.5082	-7.09836	inner	231	6.15534	4.89852	0.0212057	21
one	AZI1ko_MG132	25	13	6	22	477.318	343.818	478	348	-0.681818	-4.18182	inner	231	2.61602	1.3592	0.00588399	6
one	AZI1ko_MG132	25	14	6	39	479.846	350.846	478	348	1.84615	2.84615	inner	231	4.80345	3.54663	0.0153534	15
one	AZI1ko_MG132	25	15	7	13	745.231	351.231	739	349	6.23077	2.23077	inner	231	1.1293	0	0	0
one	AZI1ko_MG132	25	16	6	28	484.929	354.393	478	348	6.92857	6.39286	inner	231	2.80905	1.55223	0.0067196	7
one	AZI1ko_MG132	25	17	7	16	735.875	355.938	739	349	-3.125	6.9375	inner	231	1.38408	0.127265	0.00055093	1
one	AZI1ko_MG132	25	18	8	8	437.625	479	441	481	-3.375	-2	inner	231	0.897765	0	0	0
one	AZI1ko_MG132	25	19	8	17	436.059	481.647	441	481	-4.94118	0.647059	inner	231	2.01105	0.754228	0.00326505	3
one	AZI1ko_MG132	25	20	8	23	447.565	482.391	441	481	6.56522	1.3913	inner	231	1.62802	0.371196	0.00160691	2
one	AZI1ko_MG132	25	21	8	5	443.4	486.8	441	481	2.4	5.8	inner	231	0.350591	0	0	0
one	AZI1ko_MG132	25	22	8	7	441	487.714	441	481	0	6.71429	inner	231	0.48835	0	0	0
one	AZI1ko_MG132	25	23	8	5	440.4	491.8	441	481	-0.6	10.8	inner	231	0.379217	0	0	0
one	AZI1ko_MG132	25	24	9	5	106.4	600.6	112	608	-5.6	-7.4	inner	231	0.326741	0	0	0
one	AZI1ko_MG132	25	25	9	7	107.143	603.286	112	608	-4.85714	-4.71429	inner	231	0.506065	0	0	0
one	AZI1ko_MG132	25	26	9	86	118.105	605.535	112	608	6.10465	-2.46512	inner	231	6.94934	5.69252	0.0246429	25
one	AZI1ko_MG132	25	27	9	16	112.062	608.688	112	608	0.0625	0.6875	inner	231	1.48016	0.223336	0.000966821	1
one	AZI1ko_MG132	25	28	10	24	539.542	701.875	545	702	-5.45833	-0.125	inner	231	1.79463	0.537809	0.00232818	2
one	AZI1ko_MG132	25	29	10	15	547.6	703.267	545	702	2.6	1.26667	inner	231	1.24468	0	0	0
one	AZI1ko_MG132	25	30	11	7	180	781.714	185	786	-5	-4.28571	inner	231	0.412131	0	0	0
one	AZI1ko_MG132	25	31	11	12	187.667	790.75	185	786	2.66667	4.75	inner	231	0.921874	0	0	0
one	AZI1ko_MG132	25	32	12	6	634.833	951.167	624	956	10.8333	-4.83333	inner	231	0.370901	0	0	0
one	AZI1ko_MG132	25	33	12	199	624.472	951.603	624	956	0.472362	-4.39698	inner	231	17.5762	16.3193	0.0706465	71
one	AZI1ko_MG132	25	34	12	15	616.867	957.467	624	956	-7.13333	1.46667	inner	231	1.55204	0.295221	0.00127801	1
one	AZI1ko_MG132	1	1	1	18	49.4444	1.94444	49	16	0.444444	-14.0556	outer	231	1.35962	0.102805	0.000445042	0
one	AZI1ko_MG132	1	2	1	9	37.4444	8.11111	49	16	-11.5556	-7.88889	outer	231	0.672572	0	0	0
one	AZI1ko_MG132	1	3	1	4	65.5	14.5	49	16	16.5	-1.5	outer	231	0.366888	0	0	0
one	AZI1ko_MG132	1	4	2	4	445.5	18.5	447	109	-1.5	-90.5	outer	231	0.195163	0	0	0
one	AZI1ko_MG132	1	5	1	8	62.375	19	49	16	13.375	3	outer	231	0.470649	0	0	0
one	AZI1ko_MG132	1	6	1	4	86.5	22.5	49	16	37.5	6.5	outer	231	0.2177	0	0	0
one	AZI1ko_MG132	1	7	2	7	407.286	23	447	109	-39.7143	-86	outer	231	0.337087	0	0	0
one	AZI1ko_MG132	1	8	2	5	477.4	23.2	447	109	30.4	-85.8	outer	231	0.262806	0	0	0
one	AZI1ko_MG132	1	9	1	4	70.5	25.5	49	16	21.5	9.5	outer	231	0.228565	0	0	0
one	AZI1ko_MG132	1	10	1	8	78.875	25.875	49	16	29.875	9.875	outer	231	0.466621	0	0	0
one	AZI1ko_MG132	1	11	2	7	414	26.7143	447	109	-33	-82.2857	outer	231	0.332998	0	0	0
one	AZI1ko_MG132	1	12	1	16	60.5	27.1875	49	16	11.5	11.1875	outer	231	1.32784	0.0710201	0.000307446	0
one	AZI1ko_MG132	1	13	1	8	80.125	32.875	49	16	31.125	16.875	outer	231	0.427024	0	0	0
one	AZI1ko_MG132	1	14	2	6	384.167	33.1667	447	109	-62.8333	-75.8333	outer	231	0.251286	0	0	0
one	AZI1ko_MG132	1	15	2	4	499.5	33.5	447	109	52.5	-75.5	outer	231	0.208591	0	0	0
one	AZI1ko_MG132	1	16	1	4	107.5	36.5	49	16	58.5	20.5	outer	231	0.168338	0	0	0
one	AZI1ko_MG132	1	17	1	6	35.5	37	49	16	-13.5	21	outer	231	0.402853	0	0	0
one	AZI1ko_MG132	1	18	1	9	61.4444	37.8889	49	16	12.4444	21.8889	outer	231	0.441718	0	0	0
one	AZI1ko_MG132	1	19	1	10	82.2	37.5	49	16	33.2	21.5	outer	231	0.523934	0	0	0
one	AZI1ko_MG132	1	20	2	4	418.5	39.5	447	109	-28.5	-69.5	outer	231	0.208484	0	0	0
one	AZI1ko_MG132	1	21	2	9	386.667	40.7778	447	109	-60.3333	-68.2222	outer	231	0.505119	0	0	0
one	AZI1ko_MG132	1	22	1	9	24	44	49	16	-25	28	outer	231	0.515129	0	0	0
one	AZI1ko_MG132	1	23	2	13	383.615	46.3846	447	109	-63.3846	-62.6154	outer	231	0.757244	0	0	0
one	AZI1ko_MG132	1	24	2	5	432.8	45.6	447	109	-14.2	-63.4	outer	231	0.282277	0	0	0
one	AZI1ko_MG132	1	25	2	4	373.75	56	447	109	-73.25	-53	outer	231	0.248737	0	0	0
one	AZI1ko_MG132	1	26	2	6	439.5	57	447	109	-7.5	-52	outer	231	0.314748	0	0	0
one	AZI1ko_MG132	1	27	2	7	462	59.7143	447	109	15	-49.2857	outer	231	0.340291	0	0	0
one	AZI1ko_MG132	1	28	1	4	115.5	61.5	49	16	66.5	45.5	outer	231	0.196323	0	0	0
one	AZI1ko_MG132	1	29	2	11	405.182	60.8182	447	109	-41.8182	-48.1818	outer	231	0.621805	0	0	0
one	AZI1ko_MG132	1	30	2	9	369.444	68.2222	447	109	-77.5556	-40.7778	outer	231	0.46096	0	0	0
one	AZI1ko_MG132	1	31	2	4	424.5	74.5	447	109	-22.5	-34.5	outer	231	0.210101	0	0	0
one	AZI1ko_MG132	1	32	2	7	379	76.2857	447	109	-68	-32.7143	outer	231	0.331197	0	0	0
one	AZI1ko_MG132	1	33	2	9	385.111	78.6667	447	109	-61.8889	-30.3333	outer	231	0.521462	0	0	0
one	AZI1ko_MG132	1	34	2	10	406.2	78.5	447	109	-40.8	-30.5	outer	231	0.514916	0	0	0
one	AZI1ko_MG132	1	35	2	12	355.75	81.3333	447	109	-91.25	-27.6667	outer	231	0.727642	0	0	0
one	AZI1ko_MG132	1	36	2	7	425	83.2857	447	109	-22	-25.7143	outer	231	0.442985	0	0	0
one	AZI1ko_MG132	1	37	2	9	432	83	447	109	-15	-26	outer	231	0.549538	0	0	0
one	AZI1ko_MG132	1	38	2	5	419.4	84.8	447	109	-27.6	-24.2	outer	231	0.316045	0	0	0
one	AZI1ko_MG132	1	39	2	7	439.286	85	447	109	-7.71429	-24	outer	231	0.426291	0	0	0
one	AZI1ko_MG132	1	40	2	33	408.515	89.0303	447	109	-38.4848	-19.9697	outer	231	2.55731	1.30049	0.00562981	6
one	AZI1ko_MG132	1	41	2	8	388.25	90.25	447	109	-58.75	-18.75	outer	231	0.367651	0	0	0
one	AZI1ko_MG132	1	42	2	6	402.167	92.1667	447	109	-44.8333	-16.8333	outer	231	0.357198	0	0	0
one	AZI1ko_MG132	1	43	2	5	442.2	92.6	447	109	-4.8	-16.4	outer	231	0.406958	0	0	0
one	AZI1ko_MG132	1	44	2	4	374.5	92.5	447	109	-72.5	-16.5	outer	231	0.211322	0	0	0
one	AZI1ko_MG132	1	45	2	15	416.067	95.4	447	109	-30.9333	-13.6	outer	231	0.862425	0	0	0
one	AZI1ko_MG132	1	46	2	19	384.474	97.7368	447	109	-62.5263	-11.2632	outer	231	1.50045	0.24363	0.00105468	1
one	AZI1ko_MG132	1	47	2	6	410.5	101	447	109	-36.5	-8	outer	231	0.324483	0	0	0
one	AZI1ko_MG132	1	48	2	11	393.364	103.091	447	109	-53.6364	-5.90909	outer	231	0.58996	0	0	0
one	AZI1ko_MG132	1	49	2	7	403.714	104	447	109	-43.2857	-5	outer	231	0.430777	0	0	0
one	AZI1ko_MG132	1	50	2	4	434	106.5	447	109	-13	-2.5	outer	231	0.255085	0	0	0
one	AZI1ko_MG132	1	51	2	10	407.8	107	447	109	-39.2	-2	outer	231	0.680446	0	0	0
one	AZI1ko_MG132	1	52	2	11	514.636	108.545	447	109	67.6364	-0.454545	outer	231	0.532876	0	0	0
one	AZI1ko_MG132	1	53	2	12	370.5	110.5	447	109	-76.5	1.5	outer	231	0.695415	0	0	0
one	AZI1ko_MG132	1	54	2	9	433.556	111.778	447	109	-13.4444	2.77778	outer	231	0.605997	0	0	0
one	AZI1ko_MG132	1	55	2	4	422.5	111.5	447	109	-24.5	2.5	outer	231	0.228565	0	0	0
one	AZI1ko_MG132	1	56	2	4	489	114.25	447	109	42	5.25	outer	231	0.20087	0	0	0
one	AZI1ko_MG132	1	57	2	4	518.5	115.5	447	109	71.5	6.5	outer	231	0.189517	0	0	0
one	AZI1ko_MG132	1	58	2	12	399.667	115.75	447	109	-47.3333	6.75	outer	231	0.701732	0	0	0
one	AZI1ko_MG132	1	59	2	5	435.2	115.8	447	109	-11.8	6.8	outer	231	0.360906	0	0	0
one	AZI1ko_MG132	1	60	2	7	407.714	118	447	109	-39.2857	9	outer	231	0.362707	0	0	0
one	AZI1ko_MG132	1	61	2	14	370.357	120.214	447	109	-76.6429	11.2143	outer	231	0.965621	0	0	0
one	AZI1ko_MG132	1	62	2	7	381	119.714	447	109	-66	10.7143	outer	231	0.391348	0	0	0
one	AZI1ko_MG132	1	63	2	8	423.125	119.875	447	109	-23.875	10.875	outer	231	0.594858	0	0	0
one	AZI1ko_MG132	1	64	2	5	390.8	121.4	447	109	-56.2	12.4	outer	231	0.273365	0	0	0
one	AZI1ko_MG132	1	65	2	8	442.625	121.5	447	109	-4.375	12.5	outer	231	0.493095	0	0	0
one	AZI1ko_MG132	1	66	2	5	355.2	122.4	447	109	-91.8	13.4	outer	231	0.277211	0	0	0
one	AZI1ko_MG132	1	67	2	15	450.467	122.533	447	109	3.46667	13.5333	outer	231	0.93077	0	0	0
one	AZI1ko_MG132	1	68	2	6	417	123.5	447	109	-30	14.5	outer	231	0.343359	0	0	0
one	AZI1ko_MG132	1	69	2	14	467.714	124.214	447	109	20.7143	15.2143	outer	231	0.935485	0	0	0
one	AZI1ko_MG132	1	70	2	7	510	124.286	447	109	63	15.2857	outer	231	0.322438	0	0	0
one	AZI1ko_MG132	1	71	2	14	398.5	125.286	447	109	-48.5	16.2857	outer	231	1.09822	0	0	0
one	AZI1ko_MG132	1	72	2	7	423	126.286	447	109	-24	17.2857	outer	231	0.359258	0	0	0
one	AZI1ko_MG132	1	73	2	8	406.125	127.875	447	109	-40.875	18.875	outer	231	0.443992	0	0	0
one	AZI1ko_MG132	1	74	2	5	415	128	447	109	-32	19	outer	231	0.27422	0	0	0
one	AZI1ko_MG132	1	75	2	4	462.5	128.5	447	109	15.5	19.5	outer	231	0.20705	0	0	0
one	AZI1ko_MG132	1	76	2	5	427.6	131.2	447	109	-19.4	22.2	outer	231	0.325231	0	0	0
one	AZI1ko_MG132	1	77	2	15	443.733	131.4	447	109	-3.26667	22.4	outer	231	0.945068	0	0	0
one	AZI1ko_MG132	1	78	2	10	435.2	133.1	447	109	-11.8	24.1	outer	231	0.529397	0	0	0
one	AZI1ko_MG132	1	79	2	12	451.667	134.583	447	109	4.66667	25.5833	outer	231	0.587915	0	0	0
one	AZI1ko_MG132	1	80	2	13	408.538	134.385	447	109	-38.4615	25.3846	outer	231	0.773938	0	0	0
one	AZI1ko_MG132	1	81	2	15	372.867	136.467	447	109	-74.1333	27.4667	outer	231	0.943633	0	0	0
one	AZI1ko_MG132	1	82	2	9	411.111	139.333	447	109	-35.8889	30.3333	outer	231	0.525063	0	0	0
one	AZI1ko_MG132	1	83	2	7	541.714	137.857	447	109	94.7143	28.8571	outer	231	0.277424	0	0	0
one	AZI1ko_MG132	1	84	2	4	384.5	140.5	447	109	-62.5	31.5	outer	231	0.170657	0	0	0
one	AZI1ko_MG132	1	85	2	6	439.5	142	447	109	-7.5	33	outer	231	0.327352	0	0	0
one	AZI1ko_MG132	1	86	2	16	446.875	142.688	447	109	-0.125	33.6875	outer	231	0.890486	0	0	0
one	AZI1ko_MG132	1	87	2	5	419.2	146.6	447	109	-27.8	37.6	outer	231	0.243839	0	0	0
one	AZI1ko_MG132	1	88	2	10	410.8	147	447	109	-36.2	38	outer	231	0.693217	0	0	0
one	AZI1ko_MG132	1	89	2	10	363.5	147.8	447	109	-83.5	38.8	outer	231	0.493507	0	0	0
one	AZI1ko_MG132	1	90	2	10	526.7	148.3	447	109	79.7	39.3	outer	231	0.501472	0	0	0
one	AZI1ko_MG132	1	91	2	11	379.636	152.091	447	109	-67.3636	43.0909	outer	231	0.681041	0	0	0
one	AZI1ko_MG132	1	92	2	10	387.8	157	447	109	-59.2	48	outer	231	0.627817	0	0	0
one	AZI1ko_MG132	1	93	2	8	371.75	158.625	447	109	-75.25	49.625	outer	231	0.405386	0	0	0
one	AZI1ko_MG132	1	94	2	4	445.5	158.5	447	109	-1.5	49.5	outer	231	0.200671	0	0	0
one	AZI1ko_MG132	1	95	2	6	518.833	159.833	447	109	71.8333	50.8333	outer	231	0.327428	0	0	0
one	AZI1ko_MG132	1	96	2	4	466	161.75	447	109	19	52.75	outer	231	0.205463	0	0	0
one	AZI1ko_MG132	1	97	2	16	483.5	161.5	447	109	36.5	52.5	outer	231	1.27866	0.0218403	9.45467e-05	0
one	AZI1ko_MG132	1	98	2	4	431.5	167.5	447	109	-15.5	58.5	outer	231	0.21062	0	0	0
one	AZI1ko_MG132	1	99	2	4	381.5	173.5	447	109	-65.5	64.5	outer	231	0.205371	0	0	0
one	AZI1ko_MG132	1	100	2	5	383.2	182.4	447	109	-63.8	73.4	outer	231	0.238346	0	0	0
one	AZI1ko_MG132	1	101	2	5	457.4	185.2	447	109	10.4	76.2	outer	231	0.250919	0	0	0
one	AZI1ko_MG132	1	102	2	4	462.5	187.5	447	109	15.5	78.5	outer	231	0.179507	0	0	0
one	AZI1ko_MG132	1	103	2	6	397.5	189	447	109	-49.5	80	outer	231	0.296971	0	0	0
one	AZI1ko_MG132	1	104	2	12	409.5	195.5	447	109	-37.5	86.5	outer	231	0.669261	0	0	0
one	AZI1ko_MG132	1	105	2	10	455	203.2	447	109	8	94.2	outer	231	0.604547	0	0	0
one	AZI1ko_MG132	1	106	3	6	820	224.5	797	321	23	-96.5	outer	231	0.27303	0	0	0
one	AZI1ko_MG132	1	107	3	4	767	226.25	797	321	-30	-94.75	outer	231	0.133669	0	0	0
one	AZI1ko_MG132	1	108	3	11	796.909	232.818	797	321	-0.0909091	-88.1818	outer	231	0.50547	0	0	0
one	AZI1ko_MG132	1	109	3	6	785.5	239	797	321	-11.5	-82	outer	231	0.309041	0	0	0
one	AZI1ko_MG132	1	110	3	10	832	240.8	797	321	35	-80.2	outer	231	0.627192	0	0	0
one	AZI1ko_MG132	1	111	3	6	844.167	249.167	797	321	47.1667	-71.8333	outer	231	0.353307	0	0	0
one	AZI1ko_MG132	1	112	4	8	101	250.75	129	346	-28	-95.25	outer	231	0.344823	0	0	0
one	AZI1ko_MG132	1	113	4	12	124.5	250	129	346	-4.5	-96	outer	231	0.712459	0	0	0
one	AZI1ko_MG132	1	114	3	5	798	251	797	321	1	-70	outer	231	0.257465	0	0	0
one	AZI1ko_MG132	1	115	4	4	107.5	256.5	129	346	-21.5	-89.5	outer	231	0.232776	0	0	0
one	AZI1ko_MG132	1	116	3	18	797.667	257.722	797	321	0.666667	-63.2778	outer	231	1.16304	0	0	0
one	AZI1ko_MG132	1	117	4	4	113.5	258.5	129	346	-15.5	-87.5	outer	231	0.239033	0	0	0
one	AZI1ko_MG132	1	118	4	8	124.125	257.75	129	346	-4.875	-88.25	outer	231	0.460441	0	0	0
one	AZI1ko_MG132	1	119	3	4	777.5	258.5	797	321	-19.5	-62.5	outer	231	0.222965	0	0	0
one	AZI1ko_MG132	1	120	4	13	81.3846	260.385	129	346	-47.6154	-85.6154	outer	231	0.528695	0	0	0
one	AZI1ko_MG132	1	121	4	6	100	260.5	129	346	-29	-85.5	outer	231	0.332464	0	0	0
one	AZI1ko_MG132	1	122	3	4	802	261.5	797	321	5	-59.5	outer	231	0.231403	0	0	0
one	AZI1ko_MG132	1	123	3	7	751.714	262	797	321	-45.2857	-59	outer	231	0.360433	0	0	0
one	AZI1ko_MG132	1	124	3	4	847.5	261.5	797	321	50.5	-59.5	outer	231	0.192248	0	0	0
one	AZI1ko_MG132	1	125	4	5	74	264	129	346	-55	-82	outer	231	0.193088	0	0	0
one	AZI1ko_MG132	1	126	3	10	736	264.2	797	321	-61	-56.8	outer	231	0.698787	0	0	0
one	AZI1ko_MG132	1	127	3	10	759.6	268.5	797	321	-37.4	-52.5	outer	231	0.559075	0	0	0
one	AZI1ko_MG132	1	128	3	4	788.5	267.5	797	321	-8.5	-53.5	outer	231	0.207095	0	0	0
one	AZI1ko_MG132	1	129	3	4	738.5	269.5	797	321	-58.5	-51.5	outer	231	0.237247	0	0	0
one	AZI1ko_MG132	1	130	4	23	127.435	271.696	129	346	-1.56522	-74.3043	outer	231	1.73989	0.483075	0.00209123	2
one	AZI1ko_MG132	1	131	3	15	826.6	271.4	797	321	29.6	-49.6	outer	231	1.24137	0	0	0
one	AZI1ko_MG132	1	132	4	13	104.615	276.615	129	346	-24.3846	-69.3846	outer	231	0.936934	0	0	0
one	AZI1ko_MG132	1	133	4	7	138.714	276.857	129	346	9.71429	-69.1429	outer	231	0.360494	0	0	0
one	AZI1ko_MG132	1	134	4	10	70.5	278.8	129	346	-58.5	-67.2	outer	231	0.471885	0	0	0
one	AZI1ko_MG132	1	135	3	16	770	279.5	797	321	-27	-41.5	outer	231	1.19272	0	0	0
one	AZI1ko_MG132	1	136	3	7	862.286	280	797	321	65.2857	-41	outer	231	0.342626	0	0	0
one	AZI1ko_MG132	1	137	4	6	119.833	281.167	129	346	-9.16667	-64.8333	outer	231	0.360113	0	0	0
one	AZI1ko_MG132	1	138	3	4	782	280.5	797	321	-15	-40.5	outer	231	0.274403	0	0	0
one	AZI1ko_MG132	1	139	3	16	788.5	280.5	797	321	-8.5	-40.5	outer	231	1.26825	0.0114336	4.94962e-05	0
one	AZI1ko_MG132	1	140	3	7	835.286	282.429	797	321	38.2857	-38.5714	outer	231	0.371923	0	0	0
one	AZI1ko_MG132	1	141	4	5	144.8	283.4	129	346	15.8	-62.6	outer	231	0.246281	0	0	0
one	AZI1ko_MG132	1	142	4	9	109.889	285.667	129	346	-19.1111	-60.3333	outer	231	0.557504	0	0	0
one	AZI1ko_MG132	1	143	3	5	857.6	285.2	797	321	60.6	-35.8	outer	231	0.274311	0	0	0
one	AZI1ko_MG132	1	144	3	16	744.188	286.375	797	321	-52.8125	-34.625	outer	231	1.23989	0	0	0
one	AZI1ko_MG132	1	145	3	8	803	285.5	797	321	6	-35.5	outer	231	0.51722	0	0	0
one	AZI1ko_MG132	1	146	3	19	777.263	286.526	797	321	-19.7368	-34.4737	outer	231	1.70904	0.452221	0.00195767	2
one	AZI1ko_MG132	1	147	3	5	868	287	797	321	71	-34	outer	231	0.250477	0	0	0
one	AZI1ko_MG132	1	148	4	15	124.733	289.067	129	346	-4.26667	-56.9333	outer	231	0.780453	0	0	0
one	AZI1ko_MG132	1	149	4	4	88.75	289	129	346	-40.25	-57	outer	231	0.203387	0	0	0
one	AZI1ko_MG132	1	150	3	16	719.25	289.562	797	321	-77.75	-31.4375	outer	231	1.22901	0	0	0
one	AZI1ko_MG132	1	151	3	8	765	289.5	797	321	-32	-31.5	outer	231	0.630762	0	0	0
one	AZI1ko_MG132	1	152	3	14	810.214	289.643	797	321	13.2143	-31.3571	outer	231	0.924117	0	0	0
one	AZI1ko_MG132	1	153	4	4	53.5	291.5	129	346	-75.5	-54.5	outer	231	0.177264	0	0	0
one	AZI1ko_MG132	1	154	4	9	103	291.667	129	346	-26	-54.3333	outer	231	0.423545	0	0	0
one	AZI1ko_MG132	1	155	3	6	838.5	293	797	321	41.5	-28	outer	231	0.346822	0	0	0
one	AZI1ko_MG132	1	156	4	5	75.6	293.2	129	346	-53.4	-52.8	outer	231	0.259571	0	0	0
one	AZI1ko_MG132	1	157	3	16	755.25	292.375	797	321	-41.75	-28.625	outer	231	1.04929	0	0	0
one	AZI1ko_MG132	1	158	3	20	785.5	292.6	797	321	-11.5	-28.4	outer	231	1.59359	0.336771	0.00145788	1
one	AZI1ko_MG132	1	159	3	9	795.333	292.889	797	321	-1.66667	-28.1111	outer	231	0.571008	0	0	0
one	AZI1ko_MG132	1	160	3	8	730.875	294.875	797	321	-66.125	-26.125	outer	231	0.515419	0	0	0
one	AZI1ko_MG132	1	161	3	7	744.714	295	797	321	-52.2857	-26	outer	231	0.415839	0	0	0
one	AZI1ko_MG132	1	162	3	4	770.5	294.5	797	321	-26.5	-26.5	outer	231	0.24625	0	0	0
one	AZI1ko_MG132	1	163	3	5	832.8	296.6	797	321	35.8	-24.4	outer	231	0.265949	0	0	0
one	AZI1ko_MG132	1	164	3	6	845.5	298	797	321	48.5	-23	outer	231	0.338415	0	0	0
one	AZI1ko_MG132	1	165	4	4	96.5	298.5	129	346	-32.5	-47.5	outer	231	0.212238	0	0	0
one	AZI1ko_MG132	1	166	3	9	753.111	299.333	797	321	-43.8889	-21.6667	outer	231	0.520211	0	0	0
one	AZI1ko_MG132	1	167	3	25	776.8	299.2	797	321	-20.2	-21.8	outer	231	1.69874	0.441921	0.00191308	2
one	AZI1ko_MG132	1	168	4	15	110.4	299.6	129	346	-18.6	-46.4	outer	231	0.937057	0	0	0
one	AZI1ko_MG132	1	169	3	7	862	300.286	797	321	65	-20.7143	outer	231	0.415152	0	0	0
one	AZI1ko_MG132	1	170	3	11	768.091	301.364	797	321	-28.9091	-19.6364	outer	231	0.73753	0	0	0
one	AZI1ko_MG132	1	171	3	6	723.5	303	797	321	-73.5	-18	outer	231	0.407263	0	0	0
one	AZI1ko_MG132	1	172	3	13	758.385	303.923	797	321	-38.6154	-17.0769	outer	231	0.809094	0	0	0
one	AZI1ko_MG132	1	173	3	65	795.092	303.6	797	321	-1.90769	-17.4	outer	231	9.18117	7.92435	0.0343045	34
one	AZI1ko_MG132	1	174	4	13	100.615	305.385	129	346	-28.3846	-40.6154	outer	231	0.736751	0	0	0
one	AZI1ko_MG132	1	175	3	7	746.714	306	797	321	-50.2857	-15	outer	231	0.370642	0	0	0
one	AZI1ko_MG132	1	176	3	6	776.833	306.167	797	321	-20.1667	-14.8333	outer	231	0.347356	0	0	0
one	AZI1ko_MG132	1	177	4	9	132.889	306.667	129	346	3.88889	-39.3333	outer	231	0.551141	0	0	0
one	AZI1ko_MG132	1	178	3	8	804.875	308.875	797	321	7.875	-12.125	outer	231	0.472999	0	0	0
one	AZI1ko_MG132	1	179	3	16	811.375	309.875	797	321	14.375	-11.125	outer	231	0.985565	0	0	0
one	AZI1ko_MG132	1	180	3	6	744.5	310	797	321	-52.5	-11	outer	231	0.310094	0	0	0
one	AZI1ko_MG132	1	181	3	21	843.952	310.286	797	321	46.9524	-10.7143	outer	231	1.20893	0	0	0
one	AZI1ko_MG132	1	182	4	4	124.5	310.5	129	346	-4.5	-35.5	outer	231	0.204105	0	0	0
one	AZI1ko_MG132	1	183	4	4	137.5	311.5	129	346	8.5	-34.5	outer	231	0.193088	0	0	0
one	AZI1ko_MG132	1	184	3	17	785.824	311.765	797	321	-11.1765	-9.23529	outer	231	1.22281	0	0	0
one	AZI1ko_MG132	1	185	3	4	770.5	313.5	797	321	-26.5	-7.5	outer	231	0.194064	0	0	0
one	AZI1ko_MG132	1	186	4	10	85.8	316	129	346	-43.2	-30	outer	231	0.572747	0	0	0
one	AZI1ko_MG132	1	187	3	35	835.314	318.514	797	321	38.3143	-2.48571	outer	231	2.87399	1.61717	0.00700074	7
one	AZI1ko_MG132	1	188	3	8	847.125	318.125	797	321	50.125	-2.875	outer	231	0.572702	0	0	0
one	AZI1ko_MG132	1	189	3	4	723.5	319.5	797	321	-73.5	-1.5	outer	231	0.185428	0	0	0
one	AZI1ko_MG132	1	190	3	6	881.5	320	797	321	84.5	-1	outer	231	0.289326	0	0	0
one	AZI1ko_MG132	1	191	4	4	185.5	320.5	129	346	56.5	-25.5	outer	231	0.184649	0	0	0
one	AZI1ko_MG132	1	192	4	5	168.2	322.4	129	346	39.2	-23.6	outer	231	0.297887	0	0	0
one	AZI1ko_MG132	1	193	4	6	222.167	321.833	129	346	93.1667	-24.1667	outer	231	0.333211	0	0	0
one	AZI1ko_MG132	1	194	4	4	66.5	323.5	129	346	-62.5	-22.5	outer	231	0.206348	0	0	0
one	AZI1ko_MG132	1	195	3	4	810.5	322.5	797	321	13.5	1.5	outer	231	0.203876	0	0	0
one	AZI1ko_MG132	1	196	4	6	130	324.5	129	346	1	-21.5	outer	231	0.332784	0	0	0
one	AZI1ko_MG132	1	197	3	17	873.176	323.765	797	321	76.1765	2.76471	outer	231	0.937087	0	0	0
one	AZI1ko_MG132	1	198	4	4	53.5	324.5	129	346	-75.5	-21.5	outer	231	0.209705	0	0	0
one	AZI1ko_MG132	1	199	3	16	859.25	324.562	797	321	62.25	3.5625	outer	231	1.58683	0.330012	0.00142862	1
one	AZI1ko_MG132	1	200	3	9	766	327	797	321	-31	6	outer	231	0.478065	0	0	0
one	AZI1ko_MG132	1	201	3	6	706.5	328	797	321	-90.5	7	outer	231	0.358907	0	0	0
one	AZI1ko_MG132	1	202	4	11	77.4545	331.636	129	346	-51.5455	-14.3636	outer	231	0.62034	0	0	0
one	AZI1ko_MG132	1	203	4	7	33	334.286	129	346	-96	-11.7143	outer	231	0.333806	0	0	0
one	AZI1ko_MG132	1	204	3	15	848.133	334.533	797	321	51.1333	13.5333	outer	231	1.08034	0	0	0
one	AZI1ko_MG132	1	205	3	14	763.714	336.5	797	321	-33.2857	15.5	outer	231	0.91873	0	0	0
one	AZI1ko_MG132	1	206	4	4	44.5	338.5	129	346	-84.5	-7.5	outer	231	0.214405	0	0	0
one	AZI1ko_MG132	1	207	3	6	710	339.5	797	321	-87	18.5	outer	231	0.331167	0	0	0
one	AZI1ko_MG132	1	208	3	23	794.652	339.522	797	321	-2.34783	18.5217	outer	231	1.52842	0.2716	0.00117576	1
one	AZI1ko_MG132	1	209	3	4	710.5	344.5	797	321	-86.5	23.5	outer	231	0.303471	0	0	0
one	AZI1ko_MG132	1	210	3	5	761	352	797	321	-36	31	outer	231	0.268589	0	0	0
one	AZI1ko_MG132	1	211	4	7	98.7143	357	129	346	-30.2857	11	outer	231	0.473564	0	0	0
one	AZI1ko_MG132	1	212	3	6	773	357.167	797	321	-24	36.1667	outer	231	0.279866	0	0	0
one	AZI1ko_MG132	1	213	4	9	103	360	129	346	-26	14	outer	231	0.713619	0	0	0
one	AZI1ko_MG132	1	214	3	17	793.412	359.882	797	321	-3.58824	38.8824	outer	231	1.17685	0	0	0
one	AZI1ko_MG132	1	215	3	25	722.96	363.6	797	321	-74.04	42.6	outer	231	2.76065	1.50383	0.00651007	7
one	AZI1ko_MG132	1	216	4	10	157	367.9	129	346	28	21.9	outer	231	0.499275	0	0	0
one	AZI1ko_MG132	1	217	4	4	32.5	368.5	129	346	-96.5	22.5	outer	231	0.13341	0	0	0
one	AZI1ko_MG132	1	218	4	9	76.8889	376.778	129	346	-52.1111	30.7778	outer	231	0.55494	0	0	0
one	AZI1ko_MG132	1	219	4	5	155.6	379.2	129	346	26.6	33.2	outer	231	0.268162	0	0	0
one	AZI1ko_MG132	1	220	3	4	725.5	387.5	797	321	-71.5	66.5	outer	231	0.170626	0	0	0
one	AZI1ko_MG132	1	221	4	8	44.875	388.875	129	346	-84.125	42.875	outer	231	0.449699	0	0	0
one	AZI1ko_MG132	1	222	4	9	70.6667	390.556	129	346	-58.3333	44.5556	outer	231	0.441047	0	0	0
one	AZI1ko_MG132	1	223	4	4	159.5	397.5	129	346	30.5	51.5	outer	231	0.23125	0	0	0
one	AZI1ko_MG132	1	224	4	4	111.5	401.5	129	346	-17.5	55.5	outer	231	0.253223	0	0	0
one	AZI1ko_MG132	1	225	4	4	193.5	404.5	129	346	64.5	58.5	outer	231	0.21004	0	0	0
one	AZI1ko_MG132	1	226	3	6	841.5	408	797	321	44.5	87	outer	231	0.283497	0	0	0
one	AZI1ko_MG132	1	227	4	5	101.2	410.6	129	346	-27.8	64.6	outer	231	0.256031	0	0	0
one	AZI1ko_MG132	1	228	4	5	66.6	414.2	129	346	-62.4	68.2	outer	231	0.255283	0	0	0
one	AZI1ko_MG132	1	229	4	12	168.5	416.5	129	346	39.5	70.5	outer	231	0.586603	0	0	0
one	AZI1ko_MG132	1	230	3	7	796.571	419.857	797	321	-0.428571	98.8571	outer	231	0.268208	0	0	0
one	AZI1ko_MG132	1	231	4	9	165	423	129	346	36	77	outer	231	0.497093	0	0	0
one	AZI1ko_MG132	1	232	4	11	115.636	423.909	129	346	-13.3636	77.9091	outer	231	0.743267	0	0	0
one	AZI1ko_MG132	1	233	4	8	126.125	423.875	129	346	-2.875	77.875	outer	231	0.471595	0	0	0
one	AZI1ko_MG132	1	234	4	12	178.583	423.75	129	346	49.5833	77.75	outer	231	0.748302	0	0	0
one	AZI1ko_MG132	1	235	4	7	94.7143	427	129	346	-34.2857	81	outer	231	0.404257	0	0	0
one	AZI1ko_MG132	1	236	4	5	158.6	428.2	129	346	29.6	82.2	outer	231	0.300114	0	0	0
one	AZI1ko_MG132	1	237	4	6	159.5	435	129	346	30.5	89	outer	231	0.317357	0	0	0
one	AZI1ko_MG132	1	238	4	10	157.3	440.8	129	346	28.3	94.8	outer	231	0.481849	0	0	0
one	AZI1ko_MG132	1	239	5	9	490.667	483.111	422	529	68.6667	-45.8889	outer	231	0.519753	0	0	0
one	AZI1ko_MG132	1	240	5	8	449.875	493.125	422	529	27.875	-35.875	outer	231	0.42153	0	0	0
one	AZI1ko_MG132	1	241	5	11	452.364	503.545	422	529	30.3636	-25.4545	outer	231	0.547509	0	0	0
one	AZI1ko_MG132	1	242	5	10	439.5	507.2	422	529	17.5	-21.8	outer	231	0.443809	0	0	0
one	AZI1ko_MG132	1	243	5	11	408.636	511.455	422	529	-13.3636	-17.5455	outer	231	0.528603	0	0	0
one	AZI1ko_MG132	1	244	5	9	457.333	510.889	422	529	35.3333	-18.1111	outer	231	0.546273	0	0	0
one	AZI1ko_MG132	1	245	5	10	463.7	512.7	422	529	41.7	-16.3	outer	231	0.52874	0	0	0
one	AZI1ko_MG132	1	246	5	9	341.333	513.111	422	529	-80.6667	-15.8889	outer	231	0.518303	0	0	0
one	AZI1ko_MG132	1	247	5	5	473.8	515.4	422	529	51.8	-13.6	outer	231	0.249393	0	0	0
one	AZI1ko_MG132	1	248	5	5	437.6	520.2	422	529	15.6	-8.8	outer	231	0.277775	0	0	0
one	AZI1ko_MG132	1	249	5	9	408.333	523.778	422	529	-13.6667	-5.22222	outer	231	0.518074	0	0	0
one	AZI1ko_MG132	1	250	5	18	398.444	526.5	422	529	-23.5556	-2.5	outer	231	1.09345	0	0	0
one	AZI1ko_MG132	1	251	5	9	516	527	422	529	94	-2	outer	231	0.63743	0	0	0
one	AZI1ko_MG132	1	252	5	4	503.5	527.5	422	529	81.5	-1.5	outer	231	0.234165	0	0	0
one	AZI1ko_MG132	1	253	5	4	453.5	531.5	422	529	31.5	2.5	outer	231	0.328222	0	0	0
one	AZI1ko_MG132	1	254	5	12	385.5	534.5	422	529	-36.5	5.5	outer	231	0.730465	0	0	0
one	AZI1ko_MG132	1	255	5	4	476.5	536.5	422	529	54.5	7.5	outer	231	0.216297	0	0	0
one	AZI1ko_MG132	1	256	5	14	458.714	538.5	422	529	36.7143	9.5	outer	231	1.04248	0	0	0
one	AZI1ko_MG132	1	257	5	9	371	540	422	529	-51	11	outer	231	0.468971	0	0	0
one	AZI1ko_MG132	1	258	5	11	453.636	541.091	422	529	31.6364	12.0909	outer	231	0.719326	0	0	0
one	AZI1ko_MG132	1	259	5	6	420	542.5	422	529	-2	13.5	outer	231	0.347402	0	0	0
one	AZI1ko_MG132	1	260	5	5	414	543	422	529	-8	14	outer	231	0.288014	0	0	0
one	AZI1ko_MG132	1	261	5	12	406.25	546.333	422	529	-15.75	17.3333	outer	231	0.876036	0	0	0
one	AZI1ko_MG132	1	262	5	9	471.667	545.889	422	529	49.6667	16.8889	outer	231	0.49192	0	0	0
one	AZI1ko_MG132	1	263	5	6	519	545.5	422	529	97	16.5	outer	231	0.242496	0	0	0
one	AZI1ko_MG132	1	264	5	11	430.182	546.818	422	529	8.18182	17.8182	outer	231	0.77821	0	0	0
one	AZI1ko_MG132	1	265	5	5	402.8	551.4	422	529	-19.2	22.4	outer	231	0.235645	0	0	0
one	AZI1ko_MG132	1	266	5	9	413.333	552.111	422	529	-8.66667	23.1111	outer	231	0.480293	0	0	0
one	AZI1ko_MG132	1	267	5	6	518.5	552.5	422	529	96.5	23.5	outer	231	0.41001	0	0	0
one	AZI1ko_MG132	1	268	5	9	418.111	555.333	422	529	-3.88889	26.3333	outer	231	0.507774	0	0	0
one	AZI1ko_MG132	1	269	5	7	445.286	556	422	529	23.2857	27	outer	231	0.363516	0	0	0
one	AZI1ko_MG132	1	270	5	9	376	557	422	529	-46	28	outer	231	0.616129	0	0	0
one	AZI1ko_MG132	1	271	5	4	504.5	557.5	422	529	82.5	28.5	outer	231	0.175143	0	0	0
one	AZI1ko_MG132	1	272	5	6	355	559.5	422	529	-67	30.5	outer	231	0.312322	0	0	0
one	AZI1ko_MG132	1	273	5	4	408.5	560.5	422	529	-13.5	31.5	outer	231	0.212726	0	0	0
one	AZI1ko_MG132	1	274	5	15	437.533	561.4	422	529	15.5333	32.4	outer	231	0.85005	0	0	0
one	AZI1ko_MG132	1	275	5	4	431.5	563.5	422	529	9.5	34.5	outer	231	0.243824	0	0	0
one	AZI1ko_MG132	1	276	5	4	421.5	564.5	422	529	-0.5	35.5	outer	231	0.203159	0	0	0
one	AZI1ko_MG132	1	277	5	9	389.667	566.111	422	529	-32.3333	37.1111	outer	231	0.583154	0	0	0
one	AZI1ko_MG132	1	278	5	11	417.636	567.455	422	529	-4.36364	38.4545	outer	231	0.564599	0	0	0
one	AZI1ko_MG132	1	279	5	15	483.933	566.6	422	529	61.9333	37.6	outer	231	0.776761	0	0	0
one	AZI1ko_MG132	1	280	5	12	399.667	567.75	422	529	-22.3333	38.75	outer	231	0.676753	0	0	0
one	AZI1ko_MG132	1	281	5	6	429	567.5	422	529	7	38.5	outer	231	0.353979	0	0	0
one	AZI1ko_MG132	1	282	5	9	437.333	568.889	422	529	15.3333	39.8889	outer	231	0.530922	0	0	0
one	AZI1ko_MG132	1	283	5	11	489.636	569.455	422	529	67.6364	40.4545	outer	231	0.636011	0	0	0
one	AZI1ko_MG132	1	284	5	7	401.857	571.286	422	529	-20.1429	42.2857	outer	231	0.376242	0	0	0
one	AZI1ko_MG132	1	285	5	4	379.5	573.5	422	529	-42.5	44.5	outer	231	0.197055	0	0	0
one	AZI1ko_MG132	1	286	5	5	438.4	573.8	422	529	16.4	44.8	outer	231	0.267765	0	0	0
one	AZI1ko_MG132	1	287	5	4	453.5	577.5	422	529	31.5	48.5	outer	231	0.217594	0	0	0
one	AZI1ko_MG132	1	288	5	6	384	582.5	422	529	-38	53.5	outer	231	0.278798	0	0	0
one	AZI1ko_MG132	1	289	5	11	483.364	582.091	422	529	61.3636	53.0909	outer	231	0.678523	0	0	0
one	AZI1ko_MG132	1	290	5	7	417.286	583	422	529	-4.71429	54	outer	231	0.390875	0	0	0
one	AZI1ko_MG132	1	291	5	4	445.5	583.5	422	529	23.5	54.5	outer	231	0.202991	0	0	0
one	AZI1ko_MG132	1	292	5	4	495.5	589.5	422	529	73.5	60.5	outer	231	0.203265	0	0	0
one	AZI1ko_MG132	1	293	5	6	374	596.5	422	529	-48	67.5	outer	231	0.299977	0	0	0
one	AZI1ko_MG132	1	294	5	5	443.8	598.6	422	529	21.8	69.6	outer	231	0.239673	0	0	0
one	AZI1ko_MG132	1	295	5	4	452.5	600.5	422	529	30.5	71.5	outer	231	0.214191	0	0	0
one	AZI1ko_MG132	1	296	5	4	448.5	607.5	422	529	26.5	78.5	outer	231	0.207828	0	0	0
one	AZI1ko_MG132	1	297	5	10	405.3	609.3	422	529	-16.7	80.3	outer	231	0.578607	0	0	0
one	AZI1ko_MG132	1	298	5	8	437.5	620	422	529	15.5	91	outer	231	0.387961	0	0	0
one	AZI1ko_MG132	1	299	6	5	570.8	669.6	537	763	33.8	-93.4	outer	231	0.254948	0	0	0
one	AZI1ko_MG132	1	300	6	4	521.5	671.5	537	763	-15.5	-91.5	outer	231	0.175982	0	0	0
one	AZI1ko_MG132	1	301	6	4	480.5	681.5	537	763	-56.5	-81.5	outer	231	0.134661	0	0	0
one	AZI1ko_MG132	1	302	6	6	572	684.5	537	763	35	-78.5	outer	231	0.302373	0	0	0
one	AZI1ko_MG132	1	303	6	4	594.5	686.5	537	763	57.5	-76.5	outer	231	0.179629	0	0	0
one	AZI1ko_MG132	1	304	6	7	471	689	537	763	-66	-74	outer	231	0.307942	0	0	0
one	AZI1ko_MG132	1	305	6	11	490.091	694.364	537	763	-46.9091	-68.6364	outer	231	0.626169	0	0	0
one	AZI1ko_MG132	1	306	6	8	498	693.5	537	763	-39	-69.5	outer	231	0.465339	0	0	0
one	AZI1ko_MG132	1	307	6	5	473.4	699.2	537	763	-63.6	-63.8	outer	231	0.254795	0	0	0
one	AZI1ko_MG132	1	308	6	5	494.4	700.2	537	763	-42.6	-62.8	outer	231	0.258366	0	0	0
one	AZI1ko_MG132	1	309	6	5	613	702	537	763	76	-61	outer	231	0.247944	0	0	0
one	AZI1ko_MG132	1	310	6	4	576.5	703.5	537	763	39.5	-59.5	outer	231	0.225742	0	0	0
one	AZI1ko_MG132	1	311	6	13	521.615	703.615	537	763	-15.3846	-59.3846	outer	231	0.859281	0	0	0
one	AZI1ko_MG132	1	312	6	4	549.5	706	537	763	12.5	-57	outer	231	0.177584	0	0	0
one	AZI1ko_MG132	1	313	6	4	567.75	707	537	763	30.75	-56	outer	231	0.184741	0	0	0
one	AZI1ko_MG132	1	314	6	4	494.5	709.5	537	763	-42.5	-53.5	outer	231	0.191104	0	0	0
one	AZI1ko_MG132	1	315	6	10	577.4	712	537	763	40.4	-51	outer	231	0.478538	0	0	0
one	AZI1ko_MG132	1	316	6	12	547.5	713.5	537	763	10.5	-49.5	outer	231	0.624109	0	0	0
one	AZI1ko_MG132	1	317	6	4	593	714.75	537	763	56	-48.25	outer	231	0.203357	0	0	0
one	AZI1ko_MG132	1	318	6	11	516.364	721.909	537	763	-20.6364	-41.0909	outer	231	0.766033	0	0	0
one	AZI1ko_MG132	1	319	6	5	557.8	723.4	537	763	20.8	-39.6	outer	231	0.256443	0	0	0
one	AZI1ko_MG132	1	320	6	10	445.2	726.7	537	763	-91.8	-36.3	outer	231	0.494438	0	0	0
one	AZI1ko_MG132	1	321	6	14	541.714	727.5	537	763	4.71429	-35.5	outer	231	0.916945	0	0	0
one	AZI1ko_MG132	1	322	6	11	522.364	729.091	537	763	-14.6364	-33.9091	outer	231	0.631861	0	0	0
one	AZI1ko_MG132	1	323	6	5	582	730	537	763	45	-33	outer	231	0.241428	0	0	0
one	AZI1ko_MG132	1	324	6	4	449.5	734.5	537	763	-87.5	-28.5	outer	231	0.178576	0	0	0
one	AZI1ko_MG132	1	325	6	14	548.714	737.5	537	763	11.7143	-25.5	outer	231	0.899855	0	0	0
one	AZI1ko_MG132	1	326	6	13	605.154	741.308	537	763	68.1538	-21.6923	outer	231	0.716487	0	0	0
one	AZI1ko_MG132	1	327	6	7	563.714	744	537	763	26.7143	-19	outer	231	0.404547	0	0	0
one	AZI1ko_MG132	1	328	6	14	508.286	745.5	537	763	-28.7143	-17.5	outer	231	0.899275	0	0	0
one	AZI1ko_MG132	1	329	6	4	546	745.75	537	763	9	-17.25	outer	231	0.22887	0	0	0
one	AZI1ko_MG132	1	330	6	16	468.5	747	537	763	-68.5	-16	outer	231	1.06946	0	0	0
one	AZI1ko_MG132	1	331	6	5	484	748	537	763	-53	-15	outer	231	0.274205	0	0	0
one	AZI1ko_MG132	1	332	6	9	495	749	537	763	-42	-14	outer	231	0.604562	0	0	0
one	AZI1ko_MG132	1	333	6	6	475.5	751	537	763	-61.5	-12	outer	231	0.354223	0	0	0
one	AZI1ko_MG132	1	334	6	4	621.5	750.5	537	763	84.5	-12.5	outer	231	0.204395	0	0	0
one	AZI1ko_MG132	1	335	6	12	523.5	757.333	537	763	-13.5	-5.66667	outer	231	0.780011	0	0	0
one	AZI1ko_MG132	1	336	6	19	562.316	760	537	763	25.3158	-3	outer	231	1.43545	0.178627	0.000773276	1
one	AZI1ko_MG132	1	337	6	8	570	760.5	537	763	33	-2.5	outer	231	0.445991	0	0	0
one	AZI1ko_MG132	1	338	6	9	521.333	762.889	537	763	-15.6667	-0.111111	outer	231	0.588602	0	0	0
one	AZI1ko_MG132	1	339	6	15	478.467	767.6	537	763	-58.5333	4.6	outer	231	0.66334	0	0	0
one	AZI1ko_MG132	1	340	6	13	556.154	765.385	537	763	19.1538	2.38462	outer	231	0.861784	0	0	0
one	AZI1ko_MG132	1	341	7	7	312.714	767.429	323	866	-10.2857	-98.5714	outer	231	0.356268	0	0	0
one	AZI1ko_MG132	1	342	6	7	563	770.286	537	763	26	7.28571	outer	231	0.402914	0	0	0
one	AZI1ko_MG132	1	343	6	6	450	770.5	537	763	-87	7.5	outer	231	0.297597	0	0	0
one	AZI1ko_MG132	1	344	6	28	494.071	771.964	537	763	-42.9286	8.96429	outer	231	2.12097	0.864154	0.00374092	4
one	AZI1ko_MG132	1	345	6	9	468.667	773.889	537	763	-68.3333	10.8889	outer	231	0.503517	0	0	0
one	AZI1ko_MG132	1	346	6	15	545.467	774.467	537	763	8.46667	11.4667	outer	231	1.31244	0.0556238	0.000240795	0
one	AZI1ko_MG132	1	347	6	23	566.13	774.913	537	763	29.1304	11.913	outer	231	1.91431	0.657485	0.00284626	3
one	AZI1ko_MG132	1	348	7	5	305.4	776.2	323	866	-17.6	-89.8	outer	231	0.251911	0	0	0
one	AZI1ko_MG132	1	349	7	8	339.875	775.875	323	866	16.875	-90.125	outer	231	0.438025	0	0	0
one	AZI1ko_MG132	1	350	6	8	585.125	777.125	537	763	48.125	14.125	outer	231	0.428565	0	0	0
one	AZI1ko_MG132	1	351	6	6	472.833	778.167	537	763	-64.1667	15.1667	outer	231	0.316716	0	0	0
one	AZI1ko_MG132	1	352	6	10	522.7	777.7	537	763	-14.3	14.7	outer	231	0.646418	0	0	0
one	AZI1ko_MG132	1	353	7	5	275.6	778.6	323	866	-47.4	-87.4	outer	231	0.205737	0	0	0
one	AZI1ko_MG132	1	354	6	5	615	779	537	763	78	16	outer	231	0.272084	0	0	0
one	AZI1ko_MG132	1	355	7	4	319.5	780.5	323	866	-3.5	-85.5	outer	231	0.201938	0	0	0
one	AZI1ko_MG132	1	356	6	8	503.875	781.125	537	763	-33.125	18.125	outer	231	0.486503	0	0	0
one	AZI1ko_MG132	1	357	6	21	542.571	782.286	537	763	5.57143	19.2857	outer	231	1.56086	0.304041	0.00131619	1
one	AZI1ko_MG132	1	358	6	6	522.167	783.167	537	763	-14.8333	20.1667	outer	231	0.336355	0	0	0
one	AZI1ko_MG132	1	359	7	5	270.8	783.6	323	866	-52.2	-82.4	outer	231	0.248905	0	0	0
one	AZI1ko_MG132	1	360	6	6	517.833	784.167	537	763	-19.1667	21.1667	outer	231	0.319432	0	0	0
one	AZI1ko_MG132	1	361	7	14	337.071	786.286	323	866	14.0714	-79.7143	outer	231	0.730449	0	0	0
one	AZI1ko_MG132	1	362	6	10	602.8	788.3	537	763	65.8	25.3	outer	231	0.436744	0	0	0
one	AZI1ko_MG132	1	363	7	10	290.3	788.6	323	866	-32.7	-77.4	outer	231	0.452461	0	0	0
one	AZI1ko_MG132	1	364	6	7	530	788.286	537	763	-7	25.2857	outer	231	0.385077	0	0	0
one	AZI1ko_MG132	1	365	6	13	516.462	791.846	537	763	-20.5385	28.8462	outer	231	0.980682	0	0	0
one	AZI1ko_MG132	1	366	6	17	548.412	792.118	537	763	11.4118	29.1176	outer	231	1.11391	0	0	0
one	AZI1ko_MG132	1	367	7	8	366.125	794.125	323	866	43.125	-71.875	outer	231	0.429282	0	0	0
one	AZI1ko_MG132	1	368	6	4	498.5	795.5	537	763	-38.5	32.5	outer	231	0.210452	0	0	0
one	AZI1ko_MG132	1	369	6	16	602.688	794.062	537	763	65.6875	31.0625	outer	231	0.839872	0	0	0
one	AZI1ko_MG132	1	370	7	4	359.5	795.5	323	866	36.5	-70.5	outer	231	0.243153	0	0	0
one	AZI1ko_MG132	1	371	6	8	538.5	796	537	763	1.5	33	outer	231	0.381155	0	0	0
one	AZI1ko_MG132	1	372	7	4	321.5	798.5	323	866	-1.5	-67.5	outer	231	0.18201	0	0	0
one	AZI1ko_MG132	1	373	6	13	509.615	800.385	537	763	-27.3846	37.3846	outer	231	0.789654	0	0	0
one	AZI1ko_MG132	1	374	6	4	547.5	800.5	537	763	10.5	37.5	outer	231	0.181079	0	0	0
one	AZI1ko_MG132	1	375	6	17	528.588	800.118	537	763	-8.41176	37.1176	outer	231	1.2213	0	0	0
one	AZI1ko_MG132	1	376	6	17	557.118	801.588	537	763	20.1176	38.5882	outer	231	1.19773	0	0	0
one	AZI1ko_MG132	1	377	6	13	537.385	804.385	537	763	0.384615	41.3846	outer	231	0.816907	0	0	0
one	AZI1ko_MG132	1	378	7	9	370	805	323	866	47	-61	outer	231	0.648692	0	0	0
one	AZI1ko_MG132	1	379	6	4	547.5	807.5	537	763	10.5	44.5	outer	231	0.222263	0	0	0
one	AZI1ko_MG132	1	380	7	12	403.5	809.5	323	866	80.5	-56.5	outer	231	0.495491	0	0	0
one	AZI1ko_MG132	1	381	6	13	534.615	809.615	537	763	-2.38462	46.6154	outer	231	0.786542	0	0	0
one	AZI1ko_MG132	1	382	6	17	517	811.353	537	763	-20	48.3529	outer	231	1.45032	0.193504	0.000837681	1
one	AZI1ko_MG132	1	383	6	4	542.5	811.5	537	763	5.5	48.5	outer	231	0.233524	0	0	0
one	AZI1ko_MG132	1	384	7	4	372.5	814.5	323	866	49.5	-51.5	outer	231	0.184909	0	0	0
one	AZI1ko_MG132	1	385	7	4	389.5	817.5	323	866	66.5	-48.5	outer	231	0.226566	0	0	0
one	AZI1ko_MG132	1	386	6	11	494.818	816.545	537	763	-42.1818	53.5455	outer	231	0.597116	0	0	0
one	AZI1ko_MG132	1	387	6	12	539.5	820.5	537	763	2.5	57.5	outer	231	0.631968	0	0	0
one	AZI1ko_MG132	1	388	6	8	547.125	820.125	537	763	10.125	57.125	outer	231	0.462547	0	0	0
one	AZI1ko_MG132	1	389	6	8	563.5	820.125	537	763	26.5	57.125	outer	231	0.487129	0	0	0
one	AZI1ko_MG132	1	390	6	4	584.5	819.5	537	763	47.5	56.5	outer	231	0.227344	0	0	0
one	AZI1ko_MG132	1	391	7	17	382.176	823.588	323	866	59.1765	-42.4118	outer	231	0.840284	0	0	0
one	AZI1ko_MG132	1	392	6	4	483.5	828.5	537	763	-53.5	65.5	outer	231	0.196872	0	0	0
one	AZI1ko_MG132	1	393	6	4	516.5	827.5	537	763	-20.5	64.5	outer	231	0.233768	0	0	0
one	AZI1ko_MG132	1	394	7	4	388.5	834.5	323	866	65.5	-31.5	outer	231	0.195468	0	0	0
one	AZI1ko_MG132	1	395	7	6	288	834.5	323	866	-35	-31.5	outer	231	0.23151	0	0	0
one	AZI1ko_MG132	1	396	6	9	532.444	834.667	537	763	-4.55556	71.6667	outer	231	0.517968	0	0	0
one	AZI1ko_MG132	1	397	6	6	604.333	835.5	537	763	67.3333	72.5	outer	231	0.264271	0	0	0
one	AZI1ko_MG132	1	398	6	7	511.286	838	537	763	-25.7143	75	outer	231	0.397803	0	0	0
one	AZI1ko_MG132	1	399	6	4	549.5	841.5	537	763	12.5	78.5	outer	231	0.214664	0	0	0
one	AZI1ko_MG132	1	400	6	4	578.5	843.5	537	763	41.5	80.5	outer	231	0.204929	0	0	0
one	AZI1ko_MG132	1	401	7	4	405.5	852.5	323	866	82.5	-13.5	outer	231	0.194705	0	0	0
one	AZI1ko_MG132	1	402	7	4	406.5	857.5	323	866	83.5	-8.5	outer	231	0.191714	0	0	0
one	AZI1ko_MG132	1	403	7	6	380.167	860.167	323	866	57.1667	-5.83333	outer	231	0.300206	0	0	0
one	AZI1ko_MG132	1	404	7	6	365.5	863	323	866	42.5	-3	outer	231	0.288472	0	0	0
one	AZI1ko_MG132	1	405	7	4	415.5	864.5	323	866	92.5	-1.5	outer	231	0.204089	0	0	0
one	AZI1ko_MG132	1	406	7	7	246.714	881	323	866	-76.2857	15	outer	231	0.328923	0	0	0
one	AZI1ko_MG132	1	407	7	7	369	884.714	323	866	46	18.7143	outer	231	0.329885	0	0	0
one	AZI1ko_MG132	2	1	1	6	930.5	1	899	89	31.5	-88	outer	231	0.30425	0	0	0
one	AZI1ko_MG132	2	2	1	5	899.4	3.2	899	89	0.4	-85.8	outer	231	0.276402	0	0	0
one	AZI1ko_MG132	2	3	1	4	946.5	4.5	899	89	47.5	-84.5	outer	231	0.191958	0	0	0
one	AZI1ko_MG132	2	4	1	6	844.5	20	899	89	-54.5	-69	outer	231	0.281346	0	0	0
one	AZI1ko_MG132	2	5	1	7	899	21.7143	899	89	0	-67.2857	outer	231	0.370367	0	0	0
one	AZI1ko_MG132	2	6	1	6	931	22.5	899	89	32	-66.5	outer	231	0.274754	0	0	0
one	AZI1ko_MG132	2	7	1	9	826	28	899	89	-73	-61	outer	231	0.511513	0	0	0
one	AZI1ko_MG132	2	8	1	4	903.5	27.5	899	89	4.5	-61.5	outer	231	0.207858	0	0	0
one	AZI1ko_MG132	2	9	1	6	940	27.5	899	89	41	-61.5	outer	231	0.310826	0	0	0
one	AZI1ko_MG132	2	10	1	4	843.5	28.5	899	89	-55.5	-60.5	outer	231	0.214771	0	0	0
one	AZI1ko_MG132	2	11	1	4	879.5	35.5	899	89	-19.5	-53.5	outer	231	0.18117	0	0	0
one	AZI1ko_MG132	2	12	1	9	906.667	39.2222	899	89	7.66667	-49.7778	outer	231	0.456779	0	0	0
one	AZI1ko_MG132	2	13	1	14	924.5	39.2857	899	89	25.5	-49.7143	outer	231	0.885405	0	0	0
one	AZI1ko_MG132	2	14	1	4	851.5	43.5	899	89	-47.5	-45.5	outer	231	0.183444	0	0	0
one	AZI1ko_MG132	2	15	1	4	895.5	45.5	899	89	-3.5	-43.5	outer	231	0.195483	0	0	0
one	AZI1ko_MG132	2	16	1	17	865.059	50.2941	899	89	-33.9412	-38.7059	outer	231	1.09128	0	0	0
one	AZI1ko_MG132	2	17	1	10	948.2	52	899	89	49.2	-37	outer	231	0.598016	0	0	0
one	AZI1ko_MG132	2	18	1	8	889.125	52.875	899	89	-9.875	-36.125	outer	231	0.374594	0	0	0
one	AZI1ko_MG132	2	19	1	14	908.5	53.2857	899	89	9.5	-35.7143	outer	231	0.739193	0	0	0
one	AZI1ko_MG132	2	20	1	6	834	54.5	899	89	-65	-34.5	outer	231	0.257633	0	0	0
one	AZI1ko_MG132	2	21	1	10	927.8	57.7	899	89	28.8	-31.3	outer	231	0.597147	0	0	0
one	AZI1ko_MG132	2	22	1	4	839.5	69.5	899	89	-59.5	-19.5	outer	231	0.166384	0	0	0
one	AZI1ko_MG132	2	23	1	10	919.8	72	899	89	20.8	-17	outer	231	0.651591	0	0	0
one	AZI1ko_MG132	2	24	1	8	940	72.5	899	89	41	-16.5	outer	231	0.408438	0	0	0
one	AZI1ko_MG132	2	25	1	4	887.5	81.5	899	89	-11.5	-7.5	outer	231	0.27303	0	0	0
one	AZI1ko_MG132	2	26	1	6	913.833	80.8333	899	89	14.8333	-8.16667	outer	231	0.434424	0	0	0
one	AZI1ko_MG132	2	27	1	9	877.111	84.6667	899	89	-21.8889	-4.33333	outer	231	0.525124	0	0	0
one	AZI1ko_MG132	2	28	1	12	814.5	87.5	899	89	-84.5	-1.5	outer	231	0.558511	0	0	0
one	AZI1ko_MG132	2	29	1	4	951.5	86.5	899	89	52.5	-2.5	outer	231	0.189929	0	0	0
one	AZI1ko_MG132	2	30	2	7	548.286	88	526	178	22.2857	-90	outer	231	0.350134	0	0	0
one	AZI1ko_MG132	2	31	2	7	509.286	90	526	178	-16.7143	-88	outer	231	0.42089	0	0	0
one	AZI1ko_MG132	2	32	2	7	571.857	90.2857	526	178	45.8571	-87.7143	outer	231	0.3066	0	0	0
one	AZI1ko_MG132	2	33	2	5	522.2	90.4	526	178	-3.8	-87.6	outer	231	0.226169	0	0	0
one	AZI1ko_MG132	2	34	2	12	490	93.5	526	178	-36	-84.5	outer	231	0.792386	0	0	0
one	AZI1ko_MG132	2	35	2	5	549	94	526	178	23	-84	outer	231	0.25951	0	0	0
one	AZI1ko_MG132	2	36	1	9	925	94	899	89	26	5	outer	231	0.635248	0	0	0
one	AZI1ko_MG132	2	37	1	8	940.5	93.5	899	89	41.5	4.5	outer	231	0.420386	0	0	0
one	AZI1ko_MG132	2	38	2	16	504	94.5	526	178	-22	-83.5	outer	231	0.983062	0	0	0
one	AZI1ko_MG132	2	39	1	9	887.111	96.8889	899	89	-11.8889	7.88889	outer	231	0.652949	0	0	0
one	AZI1ko_MG132	2	40	1	4	875.5	99.5	899	89	-23.5	10.5	outer	231	0.228977	0	0	0
one	AZI1ko_MG132	2	41	1	14	939.714	101.5	899	89	40.7143	12.5	outer	231	0.973846	0	0	0
one	AZI1ko_MG132	2	42	2	4	468.5	101.5	526	178	-57.5	-76.5	outer	231	0.2094	0	0	0
one	AZI1ko_MG132	2	43	2	9	484	103	526	178	-42	-75	outer	231	0.666484	0	0	0
one	AZI1ko_MG132	2	44	1	14	897.286	108.143	899	89	-1.71429	19.1429	outer	231	1.13034	0	0	0
one	AZI1ko_MG132	2	45	1	10	923.8	108	899	89	24.8	19	outer	231	0.633539	0	0	0
one	AZI1ko_MG132	2	46	1	17	860.412	108.118	899	89	-38.5882	19.1176	outer	231	1.11478	0	0	0
one	AZI1ko_MG132	2	47	2	7	573.714	112	526	178	47.7143	-66	outer	231	0.379507	0	0	0
one	AZI1ko_MG132	2	48	1	5	954.2	111.6	899	89	55.2	22.6	outer	231	0.268421	0	0	0
one	AZI1ko_MG132	2	49	2	10	459.5	115	526	178	-66.5	-63	outer	231	0.519326	0	0	0
one	AZI1ko_MG132	2	50	2	4	587.5	115.5	526	178	61.5	-62.5	outer	231	0.1879	0	0	0
one	AZI1ko_MG132	2	51	1	9	915.111	116.667	899	89	16.1111	27.6667	outer	231	0.545174	0	0	0
one	AZI1ko_MG132	2	52	2	12	532.75	116.25	526	178	6.75	-61.75	outer	231	0.638987	0	0	0
one	AZI1ko_MG132	2	53	1	4	900.5	116.5	899	89	1.5	27.5	outer	231	0.206378	0	0	0
one	AZI1ko_MG132	2	54	2	14	574.286	117.5	526	178	48.2857	-60.5	outer	231	0.752422	0	0	0
one	AZI1ko_MG132	2	55	1	4	836.5	120.5	899	89	-62.5	31.5	outer	231	0.181903	0	0	0
one	AZI1ko_MG132	2	56	2	16	512.5	122.5	526	178	-13.5	-55.5	outer	231	0.968734	0	0	0
one	AZI1ko_MG132	2	57	1	7	931	121.714	899	89	32	32.7143	outer	231	0.397162	0	0	0
one	AZI1ko_MG132	2	58	2	5	444.2	122.6	526	178	-81.8	-55.4	outer	231	0.24828	0	0	0
one	AZI1ko_MG132	2	59	2	10	526.5	122.8	526	178	0.5	-55.2	outer	231	0.549905	0	0	0
one	AZI1ko_MG132	2	60	1	14	887.5	123.286	899	89	-11.5	34.2857	outer	231	0.867781	0	0	0
one	AZI1ko_MG132	2	61	1	10	910	122.8	899	89	11	33.8	outer	231	0.793149	0	0	0
one	AZI1ko_MG132	2	62	2	11	532.182	130.182	526	178	6.18182	-47.8182	outer	231	0.673808	0	0	0
one	AZI1ko_MG132	2	63	1	8	909.875	129.875	899	89	10.875	40.875	outer	231	0.452644	0	0	0
one	AZI1ko_MG132	2	64	1	19	917.158	131	899	89	18.1579	42	outer	231	1.43282	0.176002	0.000761914	1
one	AZI1ko_MG132	2	65	2	20	547.65	134.8	526	178	21.65	-43.2	outer	231	1.1292	0	0	0
one	AZI1ko_MG132	2	66	2	7	506.286	136	526	178	-19.7143	-42	outer	231	0.363226	0	0	0
one	AZI1ko_MG132	2	67	1	12	918.5	139.5	899	89	19.5	50.5	outer	231	0.791836	0	0	0
one	AZI1ko_MG132	2	68	2	4	590.5	139.5	526	178	64.5	-38.5	outer	231	0.216144	0	0	0
one	AZI1ko_MG132	2	69	2	5	531.2	140.6	526	178	5.2	-37.4	outer	231	0.274952	0	0	0
one	AZI1ko_MG132	2	70	2	7	610.286	143	526	178	84.2857	-35	outer	231	0.356039	0	0	0
one	AZI1ko_MG132	2	71	2	21	537.667	144.333	526	178	11.6667	-33.6667	outer	231	1.71727	0.460446	0.00199327	2
one	AZI1ko_MG132	2	72	2	7	562.714	144	526	178	36.7143	-34	outer	231	0.406073	0	0	0
one	AZI1ko_MG132	2	73	1	5	911.8	144.6	899	89	12.8	55.6	outer	231	0.284092	0	0	0
one	AZI1ko_MG132	2	74	2	10	601.5	151.5	526	178	75.5	-26.5	outer	231	0.48603	0	0	0
one	AZI1ko_MG132	2	75	2	6	575.167	152.833	526	178	49.1667	-25.1667	outer	231	0.330999	0	0	0
one	AZI1ko_MG132	2	76	2	7	536	155.286	526	178	10	-22.7143	outer	231	0.573953	0	0	0
one	AZI1ko_MG132	2	77	1	8	955.875	156.125	899	89	56.875	67.125	outer	231	0.41854	0	0	0
one	AZI1ko_MG132	2	78	1	4	921.5	159.5	899	89	22.5	70.5	outer	231	0.195346	0	0	0
one	AZI1ko_MG132	2	79	1	4	908.5	160.5	899	89	9.5	71.5	outer	231	0.237552	0	0	0
one	AZI1ko_MG132	2	80	2	12	557.5	160.5	526	178	31.5	-17.5	outer	231	0.629725	0	0	0
one	AZI1ko_MG132	2	81	2	27	535.593	161.556	526	178	9.59259	-16.4444	outer	231	3.07408	1.81726	0.00786694	8
one	AZI1ko_MG132	2	82	2	5	584.2	164.4	526	178	58.2	-13.6	outer	231	0.259602	0	0	0
one	AZI1ko_MG132	2	83	1	5	935.6	165.8	899	89	36.6	76.8	outer	231	0.255222	0	0	0
one	AZI1ko_MG132	2	84	2	25	549.56	167.8	526	178	23.56	-10.2	outer	231	2.09049	0.833666	0.00360894	4
one	AZI1ko_MG132	2	85	2	15	556	168.333	526	178	30	-9.66667	outer	231	1.36167	0.104849	0.000453893	0
one	AZI1ko_MG132	2	86	2	12	545.833	180.833	526	178	19.8333	2.83333	outer	231	0.780285	0	0	0
one	AZI1ko_MG132	2	87	2	10	593	189.8	526	178	67	11.8	outer	231	0.613504	0	0	0
one	AZI1ko_MG132	2	88	2	7	552.714	191	526	178	26.7143	13	outer	231	0.440467	0	0	0
one	AZI1ko_MG132	2	89	2	6	580.833	193.833	526	178	54.8333	15.8333	outer	231	0.295888	0	0	0
one	AZI1ko_MG132	2	90	2	7	568	200.714	526	178	42	22.7143	outer	231	0.358206	0	0	0
one	AZI1ko_MG132	2	91	2	5	482.2	208.4	526	178	-43.8	30.4	outer	231	0.245335	0	0	0
one	AZI1ko_MG132	2	92	2	5	540.4	223.2	526	178	14.4	45.2	outer	231	0.272587	0	0	0
one	AZI1ko_MG132	2	93	2	4	608.5	227.5	526	178	82.5	49.5	outer	231	0.18143	0	0	0
one	AZI1ko_MG132	2	94	2	9	584.889	229.333	526	178	58.8889	51.3333	outer	231	0.481529	0	0	0
one	AZI1ko_MG132	2	95	2	12	462.5	238.5	526	178	-63.5	60.5	outer	231	0.703746	0	0	0
one	AZI1ko_MG132	2	96	2	8	489	241.5	526	178	-37	63.5	outer	231	0.444923	0	0	0
one	AZI1ko_MG132	2	97	2	6	464.167	255.167	526	178	-61.8333	77.1667	outer	231	0.274784	0	0	0
one	AZI1ko_MG132	2	98	2	8	482.75	266.75	526	178	-43.25	88.75	outer	231	0.293187	0	0	0
one	AZI1ko_MG132	2	99	2	8	534.125	272.875	526	178	8.125	94.875	outer	231	0.377935	0	0	0
one	AZI1ko_MG132	2	100	2	15	510	273.733	526	178	-16	95.7333	outer	231	0.899138	0	0	0
one	AZI1ko_MG132	2	101	3	4	131.5	331.5	108	417	23.5	-85.5	outer	231	0.186969	0	0	0
one	AZI1ko_MG132	2	102	3	5	74.8	338.6	108	417	-33.2	-78.4	outer	231	0.232609	0	0	0
one	AZI1ko_MG132	2	103	3	10	182.2	359	108	417	74.2	-58	outer	231	0.679179	0	0	0
one	AZI1ko_MG132	2	104	3	4	144.5	362.5	108	417	36.5	-54.5	outer	231	0.235218	0	0	0
one	AZI1ko_MG132	2	105	3	4	179.5	364.5	108	417	71.5	-52.5	outer	231	0.278584	0	0	0
one	AZI1ko_MG132	2	106	3	9	40.1111	376.556	108	417	-67.8889	-40.4444	outer	231	0.491539	0	0	0
one	AZI1ko_MG132	2	107	4	5	295.2	389	284	472	11.2	-83	outer	231	0.274022	0	0	0
one	AZI1ko_MG132	2	108	4	20	307	392.3	284	472	23	-79.7	outer	231	1.00119	0	0	0
one	AZI1ko_MG132	2	109	4	6	235.5	397.5	284	472	-48.5	-74.5	outer	231	0.287388	0	0	0
one	AZI1ko_MG132	2	110	3	14	111.429	400.786	108	417	3.42857	-16.2143	outer	231	0.84947	0	0	0
one	AZI1ko_MG132	2	111	3	5	191	401	108	417	83	-16	outer	231	0.286305	0	0	0
one	AZI1ko_MG132	2	112	4	12	245.5	400.5	284	472	-38.5	-71.5	outer	231	0.587121	0	0	0
one	AZI1ko_MG132	2	113	3	7	44.7143	405	108	417	-63.2857	-12	outer	231	0.4336	0	0	0
one	AZI1ko_MG132	2	114	4	4	324.5	405.5	284	472	40.5	-66.5	outer	231	0.232868	0	0	0
one	AZI1ko_MG132	2	115	3	21	97.7143	406.048	108	417	-10.2857	-10.9524	outer	231	1.80317	0.546354	0.00236517	2
one	AZI1ko_MG132	2	116	4	10	351.5	407.2	284	472	67.5	-64.8	outer	231	0.57818	0	0	0
one	AZI1ko_MG132	2	117	4	4	238.5	408.5	284	472	-45.5	-63.5	outer	231	0.199023	0	0	0
one	AZI1ko_MG132	2	118	4	4	318.5	415.5	284	472	34.5	-56.5	outer	231	0.208499	0	0	0
one	AZI1ko_MG132	2	119	4	19	327.632	415.526	284	472	43.6316	-56.4737	outer	231	1.36783	0.111014	0.00048058	0
one	AZI1ko_MG132	2	120	4	4	296.5	417.5	284	472	12.5	-54.5	outer	231	0.216327	0	0	0
one	AZI1ko_MG132	2	121	3	5	176.2	418.6	108	417	68.2	1.6	outer	231	0.299413	0	0	0
one	AZI1ko_MG132	2	122	4	8	211.5	418	284	472	-72.5	-54	outer	231	0.422126	0	0	0
one	AZI1ko_MG132	2	123	3	5	52.2	418.4	108	417	-55.8	1.4	outer	231	0.286534	0	0	0
one	AZI1ko_MG132	2	124	4	15	357.867	420.533	284	472	73.8667	-51.4667	outer	231	1.20633	0	0	0
one	AZI1ko_MG132	2	125	3	4	77	422.75	108	417	-31	5.75	outer	231	0.238987	0	0	0
one	AZI1ko_MG132	2	126	5	6	832.5	422	805	515	27.5	-93	outer	231	0.28069	0	0	0
one	AZI1ko_MG132	2	127	3	9	47	425	108	417	-61	8	outer	231	0.665568	0	0	0
one	AZI1ko_MG132	2	128	5	16	810.812	428.375	805	515	5.8125	-86.625	outer	231	1.14228	0	0	0
one	AZI1ko_MG132	2	129	4	4	214.5	432.5	284	472	-69.5	-39.5	outer	231	0.226749	0	0	0
one	AZI1ko_MG132	2	130	3	17	127.118	436.412	108	417	19.1176	19.4118	outer	231	1.12737	0	0	0
one	AZI1ko_MG132	2	131	3	15	104.4	437.4	108	417	-3.6	20.4	outer	231	1.47562	0.218804	0.000947202	1
one	AZI1ko_MG132	2	132	3	12	118.5	437.5	108	417	10.5	20.5	outer	231	0.839414	0	0	0
one	AZI1ko_MG132	2	133	3	9	129.667	442.111	108	417	21.6667	25.1111	outer	231	0.686931	0	0	0
one	AZI1ko_MG132	2	134	5	15	764.4	442.6	805	515	-40.6	-72.4	outer	231	1.10892	0	0	0
one	AZI1ko_MG132	2	135	4	8	262.25	443.625	284	472	-21.75	-28.375	outer	231	0.456748	0	0	0
one	AZI1ko_MG132	2	136	4	8	206.25	445.625	284	472	-77.75	-26.375	outer	231	0.484764	0	0	0
one	AZI1ko_MG132	2	137	4	4	340.5	446.5	284	472	56.5	-25.5	outer	231	0.245945	0	0	0
one	AZI1ko_MG132	2	138	5	6	776	446.5	805	515	-29	-68.5	outer	231	0.389853	0	0	0
one	AZI1ko_MG132	2	139	3	11	102.182	446.455	108	417	-5.81818	29.4545	outer	231	0.826276	0	0	0
one	AZI1ko_MG132	2	140	4	6	287.5	448	284	472	3.5	-24	outer	231	0.350256	0	0	0
one	AZI1ko_MG132	2	141	3	8	166.875	448.375	108	417	58.875	31.375	outer	231	0.485771	0	0	0
one	AZI1ko_MG132	2	142	4	9	303.111	449.444	284	472	19.1111	-22.5556	outer	231	0.574701	0	0	0
one	AZI1ko_MG132	2	143	4	4	371.5	451.5	284	472	87.5	-20.5	outer	231	0.186267	0	0	0
one	AZI1ko_MG132	2	144	5	4	826.5	451.5	805	515	21.5	-63.5	outer	231	0.184573	0	0	0
one	AZI1ko_MG132	2	145	3	7	127.286	452	108	417	19.2857	35	outer	231	0.48162	0	0	0
one	AZI1ko_MG132	2	146	5	8	762.125	453.125	805	515	-42.875	-61.875	outer	231	0.439124	0	0	0
one	AZI1ko_MG132	2	147	4	11	284.091	456.364	284	472	0.0909091	-15.6364	outer	231	0.802975	0	0	0
one	AZI1ko_MG132	2	148	5	7	788	456.714	805	515	-17	-58.2857	outer	231	0.386954	0	0	0
one	AZI1ko_MG132	2	149	4	7	304	458.286	284	472	20	-13.7143	outer	231	0.466957	0	0	0
one	AZI1ko_MG132	2	150	4	10	197.5	458.8	284	472	-86.5	-13.2	outer	231	0.636164	0	0	0
one	AZI1ko_MG132	2	151	4	18	317.056	459.111	284	472	33.0556	-12.8889	outer	231	1.00159	0	0	0
one	AZI1ko_MG132	2	152	4	10	277.2	459.6	284	472	-6.8	-12.4	outer	231	0.988647	0	0	0
one	AZI1ko_MG132	2	153	5	10	771.1	459.6	805	515	-33.9	-55.4	outer	231	0.551431	0	0	0
one	AZI1ko_MG132	2	154	4	5	207.2	460.4	284	472	-76.8	-11.6	outer	231	0.25742	0	0	0
one	AZI1ko_MG132	2	155	5	4	778.5	460.5	805	515	-26.5	-54.5	outer	231	0.224567	0	0	0
one	AZI1ko_MG132	2	156	4	13	294.923	462.846	284	472	10.9231	-9.15385	outer	231	0.955291	0	0	0
one	AZI1ko_MG132	2	157	5	8	783.875	462.875	805	515	-21.125	-52.125	outer	231	0.544884	0	0	0
one	AZI1ko_MG132	2	158	4	6	258.833	465	284	472	-25.1667	-7	outer	231	0.316503	0	0	0
one	AZI1ko_MG132	2	159	4	7	356.286	464	284	472	72.2857	-8	outer	231	0.359304	0	0	0
one	AZI1ko_MG132	2	160	4	8	236.125	465.125	284	472	-47.875	-6.875	outer	231	0.468544	0	0	0
one	AZI1ko_MG132	2	161	5	4	823	464.25	805	515	18	-50.75	outer	231	0.18822	0	0	0
one	AZI1ko_MG132	2	162	3	6	166.167	466.833	108	417	58.1667	49.8333	outer	231	0.344503	0	0	0
one	AZI1ko_MG132	2	163	5	9	757	467	805	515	-48	-48	outer	231	0.532677	0	0	0
one	AZI1ko_MG132	2	164	3	7	100	467.714	108	417	-8	50.7143	outer	231	0.471565	0	0	0
one	AZI1ko_MG132	2	165	5	6	728.5	468	805	515	-76.5	-47	outer	231	0.302861	0	0	0
one	AZI1ko_MG132	2	166	4	8	270.125	469.875	284	472	-13.875	-2.125	outer	231	0.491768	0	0	0
one	AZI1ko_MG132	2	167	3	4	87.5	471.5	108	417	-20.5	54.5	outer	231	0.232624	0	0	0
one	AZI1ko_MG132	2	168	5	4	793.5	472.5	805	515	-11.5	-42.5	outer	231	0.225086	0	0	0
one	AZI1ko_MG132	2	169	3	6	113	473.5	108	417	5	56.5	outer	231	0.304891	0	0	0
one	AZI1ko_MG132	2	170	3	7	119.286	476.571	108	417	11.2857	59.5714	outer	231	0.382238	0	0	0
one	AZI1ko_MG132	2	171	4	15	270.067	476.4	284	472	-13.9333	4.4	outer	231	1.03767	0	0	0
one	AZI1ko_MG132	2	172	5	19	748.263	477.158	805	515	-56.7368	-37.8421	outer	231	1.18651	0	0	0
one	AZI1ko_MG132	2	173	3	9	143	478	108	417	35	61	outer	231	0.640131	0	0	0
one	AZI1ko_MG132	2	174	3	5	153.2	477.4	108	417	45.2	60.4	outer	231	0.249149	0	0	0
one	AZI1ko_MG132	2	175	5	19	776.421	481.895	805	515	-28.5789	-33.1053	outer	231	1.68658	0.42976	0.00186043	2
one	AZI1ko_MG132	2	176	3	5	126.6	483.2	108	417	18.6	66.2	outer	231	0.285069	0	0	0
one	AZI1ko_MG132	2	177	3	6	162.5	487	108	417	54.5	70	outer	231	0.339315	0	0	0
one	AZI1ko_MG132	2	178	4	13	265.385	486.615	284	472	-18.6154	14.6154	outer	231	0.824598	0	0	0
one	AZI1ko_MG132	2	179	4	8	281.875	486.875	284	472	-2.125	14.875	outer	231	0.52343	0	0	0
one	AZI1ko_MG132	2	180	3	14	88.3571	487.286	108	417	-19.6429	70.2857	outer	231	0.946136	0	0	0
one	AZI1ko_MG132	2	181	5	13	732.385	487.615	805	515	-72.6154	-27.3846	outer	231	0.766949	0	0	0
one	AZI1ko_MG132	2	182	5	17	747.412	488.882	805	515	-57.5882	-26.1176	outer	231	1.07205	0	0	0
one	AZI1ko_MG132	2	183	5	7	719	488.714	805	515	-86	-26.2857	outer	231	0.401953	0	0	0
one	AZI1ko_MG132	2	184	4	4	219.5	490.5	284	472	-64.5	18.5	outer	231	0.267231	0	0	0
one	AZI1ko_MG132	2	185	5	13	726.385	492.385	805	515	-78.6154	-22.6154	outer	231	0.742687	0	0	0
one	AZI1ko_MG132	2	186	3	4	89.5	494.5	108	417	-18.5	77.5	outer	231	0.239719	0	0	0
one	AZI1ko_MG132	2	187	3	9	81	495	108	417	-27	78	outer	231	0.549813	0	0	0
one	AZI1ko_MG132	2	188	4	4	214.5	495.5	284	472	-69.5	23.5	outer	231	0.2056	0	0	0
one	AZI1ko_MG132	2	189	5	7	768.286	496	805	515	-36.7143	-19	outer	231	0.394949	0	0	0
one	AZI1ko_MG132	2	190	4	5	271.8	498.2	284	472	-12.2	26.2	outer	231	0.284321	0	0	0
one	AZI1ko_MG132	2	191	5	6	758.167	498.167	805	515	-46.8333	-16.8333	outer	231	0.328771	0	0	0
one	AZI1ko_MG132	2	192	3	4	131.5	498.5	108	417	23.5	81.5	outer	231	0.21326	0	0	0
one	AZI1ko_MG132	2	193	5	4	740.5	501.5	805	515	-64.5	-13.5	outer	231	0.223163	0	0	0
one	AZI1ko_MG132	2	194	5	4	792	500.25	805	515	-13	-14.75	outer	231	0.215808	0	0	0
one	AZI1ko_MG132	2	195	3	14	104.286	504.5	108	417	-3.71429	87.5	outer	231	1.12656	0	0	0
one	AZI1ko_MG132	2	196	3	4	110.5	505.5	108	417	2.5	88.5	outer	231	0.21857	0	0	0
one	AZI1ko_MG132	2	197	5	13	789.385	506.615	805	515	-15.6154	-8.38462	outer	231	0.930709	0	0	0
one	AZI1ko_MG132	2	198	4	12	334.333	509.25	284	472	50.3333	37.25	outer	231	0.672282	0	0	0
one	AZI1ko_MG132	2	199	5	4	721.5	509.5	805	515	-83.5	-5.5	outer	231	0.208347	0	0	0
one	AZI1ko_MG132	2	200	5	9	786.333	510.889	805	515	-18.6667	-4.11111	outer	231	0.620218	0	0	0
one	AZI1ko_MG132	2	201	5	4	890.5	513.5	805	515	85.5	-1.5	outer	231	0.190021	0	0	0
one	AZI1ko_MG132	2	202	3	5	114.8	515.6	108	417	6.8	98.6	outer	231	0.189761	0	0	0
one	AZI1ko_MG132	2	203	3	8	97	515.625	108	417	-11	98.625	outer	231	0.45977	0	0	0
one	AZI1ko_MG132	2	204	5	9	720.111	516.333	805	515	-84.8889	1.33333	outer	231	0.530556	0	0	0
one	AZI1ko_MG132	2	205	5	4	826.5	520.5	805	515	21.5	5.5	outer	231	0.243168	0	0	0
one	AZI1ko_MG132	2	206	4	4	235.5	523.5	284	472	-48.5	51.5	outer	231	0.256229	0	0	0
one	AZI1ko_MG132	2	207	5	7	715.714	526	805	515	-89.2857	11	outer	231	0.385077	0	0	0
one	AZI1ko_MG132	2	208	4	11	265.545	529.364	284	472	-18.4545	57.3636	outer	231	0.550729	0	0	0
one	AZI1ko_MG132	2	209	4	5	215.6	531.8	284	472	-68.4	59.8	outer	231	0.24773	0	0	0
one	AZI1ko_MG132	2	210	5	9	719.556	532.889	805	515	-85.4444	17.8889	outer	231	0.463279	0	0	0
one	AZI1ko_MG132	2	211	5	14	804.714	532.5	805	515	-0.285714	17.5	outer	231	1.01976	0	0	0
one	AZI1ko_MG132	2	212	5	21	814.571	533.905	805	515	9.57143	18.9048	outer	231	1.22863	0	0	0
one	AZI1ko_MG132	2	213	4	7	233.286	535	284	472	-50.7143	63	outer	231	0.433555	0	0	0
one	AZI1ko_MG132	2	214	5	4	800.5	535.5	805	515	-4.5	20.5	outer	231	0.284459	0	0	0
one	AZI1ko_MG132	2	215	5	19	805.158	538.158	805	515	0.157895	23.1579	outer	231	1.78776	0.530942	0.00229845	2
one	AZI1ko_MG132	2	216	5	4	742.5	538.5	805	515	-62.5	23.5	outer	231	0.222339	0	0	0
one	AZI1ko_MG132	2	217	5	4	827.5	543.5	805	515	22.5	28.5	outer	231	0.218341	0	0	0
one	AZI1ko_MG132	2	218	5	10	772	545.2	805	515	-33	30.2	outer	231	0.7944	0	0	0
one	AZI1ko_MG132	2	219	5	4	797.5	545.5	805	515	-7.5	30.5	outer	231	0.202411	0	0	0
one	AZI1ko_MG132	2	220	5	6	717.5	546	805	515	-87.5	31	outer	231	0.268376	0	0	0
one	AZI1ko_MG132	2	221	5	5	898.2	547.4	805	515	93.2	32.4	outer	231	0.196887	0	0	0
one	AZI1ko_MG132	2	222	5	5	755.8	547.6	805	515	-49.2	32.6	outer	231	0.292653	0	0	0
one	AZI1ko_MG132	2	223	5	4	785.5	550.5	805	515	-19.5	35.5	outer	231	0.22887	0	0	0
one	AZI1ko_MG132	2	224	6	12	129.5	553	138	651	-8.5	-98	outer	231	0.794934	0	0	0
one	AZI1ko_MG132	2	225	5	12	754.5	564.5	805	515	-50.5	49.5	outer	231	0.632929	0	0	0
one	AZI1ko_MG132	2	226	5	14	738.286	565.5	805	515	-66.7143	50.5	outer	231	0.927413	0	0	0
one	AZI1ko_MG132	2	227	4	5	258.6	567.2	284	472	-25.4	95.2	outer	231	0.248539	0	0	0
one	AZI1ko_MG132	2	228	5	7	818.429	566.714	805	515	13.4286	51.7143	outer	231	0.333333	0	0	0
one	AZI1ko_MG132	2	229	5	6	740.5	572	805	515	-64.5	57	outer	231	0.29955	0	0	0
one	AZI1ko_MG132	2	230	6	4	158.5	576.5	138	651	20.5	-74.5	outer	231	0.197971	0	0	0
one	AZI1ko_MG132	2	231	5	7	738.714	588.429	805	515	-66.2857	73.4286	outer	231	0.306294	0	0	0
one	AZI1ko_MG132	2	232	5	6	759.5	597	805	515	-45.5	82	outer	231	0.294911	0	0	0
one	AZI1ko_MG132	2	233	6	4	101.5	601.5	138	651	-36.5	-49.5	outer	231	0.218677	0	0	0
one	AZI1ko_MG132	2	234	6	9	188.667	602.111	138	651	50.6667	-48.8889	outer	231	0.530465	0	0	0
one	AZI1ko_MG132	2	235	6	7	178.714	607	138	651	40.7143	-44	outer	231	0.392905	0	0	0
one	AZI1ko_MG132	2	236	6	5	130.2	629.4	138	651	-7.8	-21.6	outer	231	0.324437	0	0	0
one	AZI1ko_MG132	2	237	6	8	141.125	629.875	138	651	3.125	-21.125	outer	231	0.579263	0	0	0
one	AZI1ko_MG132	2	238	6	4	202.5	634.5	138	651	64.5	-16.5	outer	231	0.238056	0	0	0
one	AZI1ko_MG132	2	239	6	31	176.452	641.581	138	651	38.4516	-9.41935	outer	231	4.35669	3.09987	0.0134194	13
one	AZI1ko_MG132	2	240	6	4	223.5	644.5	138	651	85.5	-6.5	outer	231	0.25835	0	0	0
one	AZI1ko_MG132	2	241	6	4	101.5	649.5	138	651	-36.5	-1.5	outer	231	0.233127	0	0	0
one	AZI1ko_MG132	2	242	7	4	384.5	651.5	376	743	8.5	-91.5	outer	231	0.218814	0	0	0
one	AZI1ko_MG132	2	243	6	4	151.5	656.5	138	651	13.5	5.5	outer	231	0.201068	0	0	0
one	AZI1ko_MG132	2	244	7	5	409.2	659.4	376	743	33.2	-83.6	outer	231	0.271824	0	0	0
one	AZI1ko_MG132	2	245	6	8	136.875	665.125	138	651	-1.125	14.125	outer	231	0.583291	0	0	0
one	AZI1ko_MG132	2	246	6	4	161.5	666.5	138	651	23.5	15.5	outer	231	0.234607	0	0	0
one	AZI1ko_MG132	2	247	7	4	348.5	665.5	376	743	-27.5	-77.5	outer	231	0.211093	0	0	0
one	AZI1ko_MG132	2	248	7	13	387.231	665.231	376	743	11.2308	-77.7692	outer	231	0.684749	0	0	0
one	AZI1ko_MG132	2	249	7	4	372.5	667.5	376	743	-3.5	-75.5	outer	231	0.195071	0	0	0
one	AZI1ko_MG132	2	250	7	7	379.714	668	376	743	3.71429	-75	outer	231	0.397543	0	0	0
one	AZI1ko_MG132	2	251	6	15	134.867	670.533	138	651	-3.13333	19.5333	outer	231	1.39091	0.134086	0.000580457	1
one	AZI1ko_MG132	2	252	6	4	127.5	672.5	138	651	-10.5	21.5	outer	231	0.238193	0	0	0
one	AZI1ko_MG132	2	253	6	10	154.5	672.8	138	651	16.5	21.8	outer	231	0.599695	0	0	0
one	AZI1ko_MG132	2	254	6	16	124.562	676.25	138	651	-13.4375	25.25	outer	231	1.198	0	0	0
one	AZI1ko_MG132	2	255	6	26	157.846	677.115	138	651	19.8462	26.1154	outer	231	2.05861	0.80179	0.00347095	3
one	AZI1ko_MG132	2	256	7	11	392.636	680.091	376	743	16.6364	-62.9091	outer	231	0.826795	0	0	0
one	AZI1ko_MG132	2	257	7	11	344.909	680.636	376	743	-31.0909	-62.3636	outer	231	0.615503	0	0	0
one	AZI1ko_MG132	2	258	7	6	337.833	686.333	376	743	-38.1667	-56.6667	outer	231	0.27248	0	0	0
one	AZI1ko_MG132	2	259	6	17	144	690	138	651	6	39	outer	231	1.2643	0.0074815	3.23875e-05	0
one	AZI1ko_MG132	2	260	7	6	342.167	689.833	376	743	-33.8333	-53.1667	outer	231	0.32018	0	0	0
one	AZI1ko_MG132	2	261	6	20	133.25	692.35	138	651	-4.75	41.35	outer	231	1.3953	0.13848	0.000599481	1
one	AZI1ko_MG132	2	262	6	5	189.2	691.4	138	651	51.2	40.4	outer	231	0.269444	0	0	0
one	AZI1ko_MG132	2	263	7	4	299.5	691.5	376	743	-76.5	-51.5	outer	231	0.203906	0	0	0
one	AZI1ko_MG132	2	264	6	7	118	692.714	138	651	-20	41.7143	outer	231	0.428534	0	0	0
one	AZI1ko_MG132	2	265	7	4	348	692.5	376	743	-28	-50.5	outer	231	0.201724	0	0	0
one	AZI1ko_MG132	2	266	7	13	448.385	693.385	376	743	72.3846	-49.6154	outer	231	0.839704	0	0	0
one	AZI1ko_MG132	2	267	6	5	212.4	696.8	138	651	74.4	45.8	outer	231	0.280766	0	0	0
one	AZI1ko_MG132	2	268	6	10	138.2	699	138	651	0.2	48	outer	231	0.716457	0	0	0
one	AZI1ko_MG132	2	269	7	23	371	702.043	376	743	-5	-40.9565	outer	231	1.5872	0.330378	0.00143021	1
one	AZI1ko_MG132	2	270	7	7	456	703.286	376	743	80	-39.7143	outer	231	0.338476	0	0	0
one	AZI1ko_MG132	2	271	6	10	164.8	705	138	651	26.8	54	outer	231	0.738796	0	0	0
one	AZI1ko_MG132	2	272	6	34	139.853	706.529	138	651	1.85294	55.5294	outer	231	2.37501	1.11819	0.00484063	5
one	AZI1ko_MG132	2	273	6	28	178.893	707.036	138	651	40.8929	56.0357	outer	231	2.34932	1.0925	0.00472946	5
one	AZI1ko_MG132	2	274	6	4	219	708.5	138	651	81	57.5	outer	231	0.167544	0	0	0
one	AZI1ko_MG132	2	275	6	17	126.471	711.647	138	651	-11.5294	60.6471	outer	231	1.33327	0.0764523	0.000330962	0
one	AZI1ko_MG132	2	276	6	11	186.091	712.364	138	651	48.0909	61.3636	outer	231	0.780056	0	0	0
one	AZI1ko_MG132	2	277	7	9	351	712	376	743	-25	-31	outer	231	0.532464	0	0	0
one	AZI1ko_MG132	2	278	6	8	154.375	712.75	138	651	16.375	61.75	outer	231	0.526833	0	0	0
one	AZI1ko_MG132	2	279	6	9	171	713	138	651	33	62	outer	231	0.697749	0	0	0
one	AZI1ko_MG132	2	280	6	9	139.111	714.333	138	651	1.11111	63.3333	outer	231	0.721782	0	0	0
one	AZI1ko_MG132	2	281	7	22	373.091	716.182	376	743	-2.90909	-26.8182	outer	231	1.76533	0.508511	0.00220135	2
one	AZI1ko_MG132	2	282	6	14	159.786	717.714	138	651	21.7857	66.7143	outer	231	0.954116	0	0	0
one	AZI1ko_MG132	2	283	7	4	446.5	718.5	376	743	70.5	-24.5	outer	231	0.216327	0	0	0
one	AZI1ko_MG132	2	284	6	9	172	719	138	651	34	68	outer	231	0.599924	0	0	0
one	AZI1ko_MG132	2	285	7	13	323.769	719.462	376	743	-52.2308	-23.5385	outer	231	0.759121	0	0	0
one	AZI1ko_MG132	2	286	6	17	191.765	721.765	138	651	53.7647	70.7647	outer	231	1.16542	0	0	0
one	AZI1ko_MG132	2	287	6	7	141	722.714	138	651	3	71.7143	outer	231	0.472526	0	0	0
one	AZI1ko_MG132	2	288	6	12	147	722.5	138	651	9	71.5	outer	231	0.765621	0	0	0
one	AZI1ko_MG132	2	289	6	14	165.786	723.643	138	651	27.7857	72.6429	outer	231	0.845243	0	0	0
one	AZI1ko_MG132	2	290	6	6	177.833	724.167	138	651	39.8333	73.1667	outer	231	0.42266	0	0	0
one	AZI1ko_MG132	2	291	6	7	186.571	724.286	138	651	48.5714	73.2857	outer	231	0.397757	0	0	0
one	AZI1ko_MG132	2	292	7	6	376.667	728.5	376	743	0.666667	-14.5	outer	231	0.380789	0	0	0
one	AZI1ko_MG132	2	293	6	5	139.4	729.8	138	651	1.4	78.8	outer	231	0.347814	0	0	0
one	AZI1ko_MG132	2	294	7	4	431.5	733.5	376	743	55.5	-9.5	outer	231	0.196902	0	0	0
one	AZI1ko_MG132	2	295	6	14	172.286	734.5	138	651	34.2857	83.5	outer	231	0.922072	0	0	0
one	AZI1ko_MG132	2	296	7	7	460	735.286	376	743	84	-7.71429	outer	231	0.33373	0	0	0
one	AZI1ko_MG132	2	297	6	4	152.5	736.5	138	651	14.5	85.5	outer	231	0.255863	0	0	0
one	AZI1ko_MG132	2	298	6	8	119.125	737.125	138	651	-18.875	86.125	outer	231	0.494942	0	0	0
one	AZI1ko_MG132	2	299	6	26	133.615	739.462	138	651	-4.38462	88.4615	outer	231	1.92645	0.669632	0.00289884	3
one	AZI1ko_MG132	2	300	6	14	149.357	741.929	138	651	11.3571	90.9286	outer	231	1.01094	0	0	0
one	AZI1ko_MG132	2	301	6	10	162	744.8	138	651	24	93.8	outer	231	0.63975	0	0	0
one	AZI1ko_MG132	2	302	6	4	157	748.5	138	651	19	97.5	outer	231	0.202548	0	0	0
one	AZI1ko_MG132	2	303	7	9	371.444	755.556	376	743	-4.55556	12.5556	outer	231	0.530739	0	0	0
one	AZI1ko_MG132	2	304	7	12	361.5	755.5	376	743	-14.5	12.5	outer	231	0.835492	0	0	0
one	AZI1ko_MG132	2	305	7	5	331.2	758.4	376	743	-44.8	15.4	outer	231	0.264714	0	0	0
one	AZI1ko_MG132	2	306	7	17	337.588	761.118	376	743	-38.4118	18.1176	outer	231	1.2985	0.041677	0.00018042	0
one	AZI1ko_MG132	2	307	7	17	363.353	765	376	743	-12.6471	22	outer	231	1.68643	0.429607	0.00185977	2
one	AZI1ko_MG132	2	308	7	4	311.5	770.5	376	743	-64.5	27.5	outer	231	0.256931	0	0	0
one	AZI1ko_MG132	2	309	7	4	358.5	772.5	376	743	-17.5	29.5	outer	231	0.264988	0	0	0
one	AZI1ko_MG132	2	310	7	4	337.5	776.5	376	743	-38.5	33.5	outer	231	0.226566	0	0	0
one	AZI1ko_MG132	2	311	7	4	305.5	781.5	376	743	-70.5	38.5	outer	231	0.215717	0	0	0
one	AZI1ko_MG132	2	312	7	5	362.4	781.2	376	743	-13.6	38.2	outer	231	0.339742	0	0	0
one	AZI1ko_MG132	2	313	7	10	354.8	785.7	376	743	-21.2	42.7	outer	231	0.566751	0	0	0
one	AZI1ko_MG132	2	314	7	4	308.5	789.5	376	743	-67.5	46.5	outer	231	0.18793	0	0	0
one	AZI1ko_MG132	2	315	7	7	383.714	792	376	743	7.71429	49	outer	231	0.398352	0	0	0
one	AZI1ko_MG132	2	316	7	8	321.875	794.125	376	743	-54.125	51.125	outer	231	0.462242	0	0	0
one	AZI1ko_MG132	2	317	7	5	339.8	793.6	376	743	-36.2	50.6	outer	231	0.323186	0	0	0
one	AZI1ko_MG132	2	318	7	16	372.875	796.875	376	743	-3.125	53.875	outer	231	0.984695	0	0	0
one	AZI1ko_MG132	2	319	7	4	378.5	798.5	376	743	2.5	55.5	outer	231	0.233356	0	0	0
one	AZI1ko_MG132	2	320	7	8	326.125	817.875	376	743	-49.875	74.875	outer	231	0.439429	0	0	0
one	AZI1ko_MG132	2	321	7	4	383.5	823.5	376	743	7.5	80.5	outer	231	0.20676	0	0	0
one	AZI1ko_MG132	2	322	7	10	415	829.2	376	743	39	86.2	outer	231	0.71696	0	0	0
one	AZI1ko_MG132	2	323	7	10	392.7	830.7	376	743	16.7	87.7	outer	231	0.570077	0	0	0
one	AZI1ko_MG132	2	324	7	4	407.5	829.5	376	743	31.5	86.5	outer	231	0.204074	0	0	0
one	AZI1ko_MG132	3	1	1	6	811.833	2.16667	843	21	-31.1667	-18.8333	outer	231	0.327687	0	0	0
one	AZI1ko_MG132	3	2	1	4	791.5	2.5	843	21	-51.5	-18.5	outer	231	0.211429	0	0	0
one	AZI1ko_MG132	3	3	1	9	818.889	3.33333	843	21	-24.1111	-17.6667	outer	231	0.513436	0	0	0
one	AZI1ko_MG132	3	4	1	12	862.583	4.75	843	21	19.5833	-16.25	outer	231	0.852018	0	0	0
one	AZI1ko_MG132	3	5	2	4	693.5	6.5	741	53	-47.5	-46.5	outer	231	0.231968	0	0	0
one	AZI1ko_MG132	3	6	1	7	802.286	7	843	21	-40.7143	-14	outer	231	0.520226	0	0	0
one	AZI1ko_MG132	3	7	2	4	717.5	8.5	741	53	-23.5	-44.5	outer	231	0.189761	0	0	0
one	AZI1ko_MG132	3	8	1	5	937.4	10.2	843	21	94.4	-10.8	outer	231	0.27013	0	0	0
one	AZI1ko_MG132	3	9	3	4	406.5	11.5	429	59	-22.5	-47.5	outer	231	0.199374	0	0	0
one	AZI1ko_MG132	3	10	1	39	871.846	13.8205	843	21	28.8462	-7.17949	outer	231	4.82281	3.56599	0.0154372	15
one	AZI1ko_MG132	3	11	1	4	912.5	14.5	843	21	69.5	-6.5	outer	231	0.193744	0	0	0
one	AZI1ko_MG132	3	12	2	7	739.429	18.1429	741	53	-1.57143	-34.8571	outer	231	0.327749	0	0	0
one	AZI1ko_MG132	3	13	1	4	939.5	18.5	843	21	96.5	-2.5	outer	231	0.215763	0	0	0
one	AZI1ko_MG132	3	14	1	12	829.167	18.4167	843	21	-13.8333	-2.58333	outer	231	0.730922	0	0	0
one	AZI1ko_MG132	3	15	3	14	517.5	21.2857	429	59	88.5	-37.7143	outer	231	1.04558	0	0	0
one	AZI1ko_MG132	3	16	1	11	893.364	22.0909	843	21	50.3636	1.09091	outer	231	0.676661	0	0	0
one	AZI1ko_MG132	3	17	2	8	784.875	23.125	741	53	43.875	-29.875	outer	231	0.491844	0	0	0
one	AZI1ko_MG132	3	18	1	12	809.417	23.25	843	21	-33.5833	2.25	outer	231	0.782666	0	0	0
one	AZI1ko_MG132	3	19	2	6	718.5	26	741	53	-22.5	-27	outer	231	0.303975	0	0	0
one	AZI1ko_MG132	3	20	2	4	696.5	29.5	741	53	-44.5	-23.5	outer	231	0.194476	0	0	0
one	AZI1ko_MG132	3	21	1	27	854.222	29.4815	843	21	11.2222	8.48148	outer	231	1.99959	0.742768	0.00321545	3
one	AZI1ko_MG132	3	22	2	7	667.286	31	741	53	-73.7143	-22	outer	231	0.329885	0	0	0
one	AZI1ko_MG132	3	23	1	21	823.667	31.6667	843	21	-19.3333	10.6667	outer	231	1.59017	0.333353	0.00144309	1
one	AZI1ko_MG132	3	24	1	16	861.562	31.75	843	21	18.5625	10.75	outer	231	1.22344	0	0	0
one	AZI1ko_MG132	3	25	2	9	789.111	32.3333	741	53	48.1111	-20.6667	outer	231	0.510948	0	0	0
one	AZI1ko_MG132	3	26	2	4	688	34.75	741	53	-53	-18.25	outer	231	0.195163	0	0	0
one	AZI1ko_MG132	3	27	1	32	835.438	34.0938	843	21	-7.5625	13.0938	outer	231	2.68891	1.43209	0.00619954	6
one	AZI1ko_MG132	3	28	1	8	848.5	33.75	843	21	5.5	12.75	outer	231	0.540459	0	0	0
one	AZI1ko_MG132	3	29	3	8	485	36.5	429	59	56	-22.5	outer	231	0.478508	0	0	0
one	AZI1ko_MG132	3	30	3	5	438	37	429	59	9	-22	outer	231	0.300603	0	0	0
one	AZI1ko_MG132	3	31	1	9	930	40	843	21	87	19	outer	231	0.463874	0	0	0
one	AZI1ko_MG132	3	32	1	21	813.286	42.381	843	21	-29.7143	21.381	outer	231	1.63792	0.381099	0.00164978	2
one	AZI1ko_MG132	3	33	1	43	833.488	42.3488	843	21	-9.51163	21.3488	outer	231	4.7424	3.48558	0.0150891	15
one	AZI1ko_MG132	3	34	1	14	894.286	42.5	843	21	51.2857	21.5	outer	231	1.00871	0	0	0
one	AZI1ko_MG132	3	35	3	5	379.6	42.8	429	59	-49.4	-16.2	outer	231	0.286503	0	0	0
one	AZI1ko_MG132	3	36	1	6	848	43.8333	843	21	5	22.8333	outer	231	0.443091	0	0	0
one	AZI1ko_MG132	3	37	2	13	668.615	46.3846	741	53	-72.3846	-6.61538	outer	231	0.630991	0	0	0
one	AZI1ko_MG132	3	38	2	12	790.667	46.25	741	53	49.6667	-6.75	outer	231	0.697642	0	0	0
one	AZI1ko_MG132	3	39	1	20	864.2	49.8	843	21	21.2	28.8	outer	231	1.55959	0.302774	0.00131071	1
one	AZI1ko_MG132	3	40	1	11	813.091	50.6364	843	21	-29.9091	29.6364	outer	231	0.696376	0	0	0
one	AZI1ko_MG132	3	41	1	4	837.5	51.5	843	21	-5.5	30.5	outer	231	0.306844	0	0	0
one	AZI1ko_MG132	3	42	1	17	851.882	51.2353	843	21	8.88235	30.2353	outer	231	1.38045	0.123633	0.000535209	1
one	AZI1ko_MG132	3	43	1	6	876	50.5	843	21	33	29.5	outer	231	0.427192	0	0	0
one	AZI1ko_MG132	3	44	1	5	923.2	50.4	843	21	80.2	29.4	outer	231	0.238361	0	0	0
one	AZI1ko_MG132	3	45	1	6	806.5	53	843	21	-36.5	32	outer	231	0.357702	0	0	0
one	AZI1ko_MG132	3	46	1	21	828.619	51.2857	843	21	-14.381	30.2857	outer	231	1.67044	0.413616	0.00179054	2
one	AZI1ko_MG132	3	47	2	5	706.8	53.6	741	53	-34.2	0.6	outer	231	0.231189	0	0	0
one	AZI1ko_MG132	3	48	2	8	716.5	54	741	53	-24.5	1	outer	231	0.439521	0	0	0
one	AZI1ko_MG132	3	49	2	4	654.5	54.5	741	53	-86.5	1.5	outer	231	0.182803	0	0	0
one	AZI1ko_MG132	3	50	1	17	842.118	55.7059	843	21	-0.882353	34.7059	outer	231	1.30944	0.0526177	0.000227782	0
one	AZI1ko_MG132	3	51	3	9	399.889	56.3333	429	59	-29.1111	-2.66667	outer	231	0.559243	0	0	0
one	AZI1ko_MG132	3	52	1	4	823.5	56.5	843	21	-19.5	35.5	outer	231	0.250324	0	0	0
one	AZI1ko_MG132	3	53	1	26	852.269	58.3846	843	21	9.26923	37.3846	outer	231	2.49931	1.24249	0.00537873	5
one	AZI1ko_MG132	3	54	1	9	912.111	57.3333	843	21	69.1111	36.3333	outer	231	0.50692	0	0	0
one	AZI1ko_MG132	3	55	1	19	815.579	59.8947	843	21	-27.4211	38.8947	outer	231	1.76265	0.505826	0.00218972	2
one	AZI1ko_MG132	3	56	1	7	875	58.7143	843	21	32	37.7143	outer	231	0.49099	0	0	0
one	AZI1ko_MG132	3	57	3	8	515.875	59.875	429	59	86.875	0.875	outer	231	0.505089	0	0	0
one	AZI1ko_MG132	3	58	2	18	793.722	59.7778	741	53	52.7222	6.77778	outer	231	1.01337	0	0	0
one	AZI1ko_MG132	3	59	2	7	775.286	60.8571	741	53	34.2857	7.85714	outer	231	0.345205	0	0	0
one	AZI1ko_MG132	3	60	1	6	866.5	61	843	21	23.5	40	outer	231	0.424872	0	0	0
one	AZI1ko_MG132	3	61	1	13	822.077	62.2308	843	21	-20.9231	41.2308	outer	231	0.807675	0	0	0
one	AZI1ko_MG132	3	62	3	7	488	63.2857	429	59	59	4.28571	outer	231	0.41239	0	0	0
one	AZI1ko_MG132	3	63	2	7	711.286	64	741	53	-29.7143	11	outer	231	0.322744	0	0	0
one	AZI1ko_MG132	3	64	3	5	383.8	67.4	429	59	-45.2	8.4	outer	231	0.294041	0	0	0
one	AZI1ko_MG132	3	65	2	10	793.3	67.7	741	53	52.3	14.7	outer	231	0.594354	0	0	0
one	AZI1ko_MG132	3	66	1	4	865.5	68.5	843	21	22.5	47.5	outer	231	0.231403	0	0	0
one	AZI1ko_MG132	3	67	1	4	860.5	69.5	843	21	17.5	48.5	outer	231	0.254002	0	0	0
one	AZI1ko_MG132	3	68	2	4	777.5	72.5	741	53	36.5	19.5	outer	231	0.19942	0	0	0
one	AZI1ko_MG132	3	69	3	7	422.714	76	429	59	-6.28571	17	outer	231	0.402914	0	0	0
one	AZI1ko_MG132	3	70	1	17	808.118	76.4118	843	21	-34.8824	55.4118	outer	231	1.28655	0.0297292	0.000128698	0
one	AZI1ko_MG132	3	71	1	6	826.333	77.6667	843	21	-16.6667	56.6667	outer	231	0.372747	0	0	0
one	AZI1ko_MG132	3	72	1	11	837.182	78.8182	843	21	-5.81818	57.8182	outer	231	0.729961	0	0	0
one	AZI1ko_MG132	3	73	3	9	518.333	84.1111	429	59	89.3333	25.1111	outer	231	0.465827	0	0	0
one	AZI1ko_MG132	3	74	1	10	817.2	84	843	21	-25.8	63	outer	231	0.616342	0	0	0
one	AZI1ko_MG132	3	75	2	8	790.875	84.875	741	53	49.875	31.875	outer	231	0.431434	0	0	0
one	AZI1ko_MG132	3	76	1	6	846.5	85	843	21	3.5	64	outer	231	0.318837	0	0	0
one	AZI1ko_MG132	3	77	1	14	910	86.8571	843	21	67	65.8571	outer	231	0.792996	0	0	0
one	AZI1ko_MG132	3	78	3	4	487.5	88.5	429	59	58.5	29.5	outer	231	0.220127	0	0	0
one	AZI1ko_MG132	3	79	3	7	493.714	88	429	59	64.7143	29	outer	231	0.4168	0	0	0
one	AZI1ko_MG132	3	80	2	7	804	88	741	53	63	35	outer	231	0.367819	0	0	0
one	AZI1ko_MG132	3	81	3	5	450.4	89.2	429	59	21.4	30.2	outer	231	0.309209	0	0	0
one	AZI1ko_MG132	3	82	3	4	478.5	90.5	429	59	49.5	31.5	outer	231	0.2159	0	0	0
one	AZI1ko_MG132	3	83	1	15	828.867	91.2	843	21	-14.1333	70.2	outer	231	1.1857	0	0	0
one	AZI1ko_MG132	3	84	1	5	835.2	92.4	843	21	-7.8	71.4	outer	231	0.293889	0	0	0
one	AZI1ko_MG132	3	85	2	15	790.6	92.6	741	53	49.6	39.6	outer	231	0.98053	0	0	0
one	AZI1ko_MG132	3	86	4	6	394.833	95.8333	405	135	-10.1667	-39.1667	outer	231	0.367453	0	0	0
one	AZI1ko_MG132	3	87	1	5	831.8	97.6	843	21	-11.2	76.6	outer	231	0.311513	0	0	0
one	AZI1ko_MG132	3	88	2	10	684.5	98.2	741	53	-56.5	45.2	outer	231	0.472251	0	0	0
one	AZI1ko_MG132	3	89	3	4	467.5	98.5	429	59	38.5	39.5	outer	231	0.238041	0	0	0
one	AZI1ko_MG132	3	90	4	4	374.5	100.5	405	135	-30.5	-34.5	outer	231	0.23476	0	0	0
one	AZI1ko_MG132	3	91	1	4	834.5	101.5	843	21	-8.5	80.5	outer	231	0.254826	0	0	0
one	AZI1ko_MG132	3	92	4	12	347.5	102.5	405	135	-57.5	-32.5	outer	231	0.691997	0	0	0
one	AZI1ko_MG132	3	93	2	14	731.286	102.5	741	53	-9.71429	49.5	outer	231	0.913344	0	0	0
one	AZI1ko_MG132	3	94	1	7	845	102.714	843	21	2	81.7143	outer	231	0.384756	0	0	0
one	AZI1ko_MG132	3	95	2	9	792.111	104.333	741	53	51.1111	51.3333	outer	231	0.556146	0	0	0
one	AZI1ko_MG132	3	96	1	4	822.5	104.5	843	21	-20.5	83.5	outer	231	0.196796	0	0	0
one	AZI1ko_MG132	3	97	2	10	739.2	104.9	741	53	-1.8	51.9	outer	231	0.541512	0	0	0
one	AZI1ko_MG132	3	98	3	5	500.2	105.6	429	59	71.2	46.6	outer	231	0.279164	0	0	0
one	AZI1ko_MG132	3	99	1	18	838.889	106.278	843	21	-4.11111	85.2778	outer	231	1.36098	0.104163	0.000450921	0
one	AZI1ko_MG132	3	100	1	4	855.5	106.5	843	21	12.5	85.5	outer	231	0.214069	0	0	0
one	AZI1ko_MG132	3	101	1	15	830.267	109.067	843	21	-12.7333	88.0667	outer	231	0.895018	0	0	0
one	AZI1ko_MG132	3	102	4	5	367.8	111.6	405	135	-37.2	-23.4	outer	231	0.299428	0	0	0
one	AZI1ko_MG132	3	103	2	12	726.5	112.5	741	53	-14.5	59.5	outer	231	0.696376	0	0	0
one	AZI1ko_MG132	3	104	2	12	788.583	117.25	741	53	47.5833	64.25	outer	231	0.684794	0	0	0
one	AZI1ko_MG132	3	105	3	5	508.6	118.2	429	59	79.6	59.2	outer	231	0.262364	0	0	0
one	AZI1ko_MG132	3	106	2	4	758.5	118.5	741	53	17.5	65.5	outer	231	0.192157	0	0	0
one	AZI1ko_MG132	3	107	4	4	403.5	121.5	405	135	-1.5	-13.5	outer	231	0.178424	0	0	0
one	AZI1ko_MG132	3	108	2	9	805.111	121.333	741	53	64.1111	68.3333	outer	231	0.59234	0	0	0
one	AZI1ko_MG132	3	109	4	7	350	121.714	405	135	-55	-13.2857	outer	231	0.353765	0	0	0
one	AZI1ko_MG132	3	110	2	15	730.467	123.867	741	53	-10.5333	70.8667	outer	231	0.985534	0	0	0
one	AZI1ko_MG132	3	111	4	4	391.5	125.5	405	135	-13.5	-9.5	outer	231	0.210346	0	0	0
one	AZI1ko_MG132	3	112	4	4	462.5	126.5	405	135	57.5	-8.5	outer	231	0.274052	0	0	0
one	AZI1ko_MG132	3	113	6	7	164.714	127	203	218	-38.2857	-91	outer	231	0.23415	0	0	0
one	AZI1ko_MG132	3	114	6	4	231.5	128.5	203	218	28.5	-89.5	outer	231	0.231907	0	0	0
one	AZI1ko_MG132	3	115	2	5	753	131	741	53	12	78	outer	231	0.222339	0	0	0
one	AZI1ko_MG132	3	116	6	8	261.875	138.875	203	218	58.875	-79.125	outer	231	0.348714	0	0	0
one	AZI1ko_MG132	3	117	6	6	224.167	140.167	203	218	21.1667	-77.8333	outer	231	0.453803	0	0	0
one	AZI1ko_MG132	3	118	6	4	245.5	144.5	203	218	42.5	-73.5	outer	231	0.173571	0	0	0
one	AZI1ko_MG132	3	119	4	18	457.5	144	405	135	52.5	9	outer	231	1.70825	0.451428	0.00195423	2
one	AZI1ko_MG132	3	120	2	6	724.5	150	741	53	-16.5	97	outer	231	0.240909	0	0	0
one	AZI1ko_MG132	3	121	4	11	442.636	151.091	405	135	37.6364	16.0909	outer	231	0.797818	0	0	0
one	AZI1ko_MG132	3	122	2	16	744.375	151.312	741	53	3.375	98.3125	outer	231	0.658686	0	0	0
one	AZI1ko_MG132	3	123	6	8	202.125	152.125	203	218	-0.875	-65.875	outer	231	0.469215	0	0	0
one	AZI1ko_MG132	3	124	2	5	730.2	151.6	741	53	-10.8	98.6	outer	231	0.201785	0	0	0
one	AZI1ko_MG132	3	125	5	6	390.167	154.833	405	171	-14.8333	-16.1667	outer	231	0.381201	0	0	0
one	AZI1ko_MG132	3	126	5	6	407.5	157.667	405	171	2.5	-13.3333	outer	231	0.450278	0	0	0
one	AZI1ko_MG132	3	127	5	7	481.286	158.571	405	171	76.2857	-12.4286	outer	231	0.391257	0	0	0
one	AZI1ko_MG132	3	128	6	8	232	165.5	203	218	29	-52.5	outer	231	0.478614	0	0	0
one	AZI1ko_MG132	3	129	6	12	188.5	167.5	203	218	-14.5	-50.5	outer	231	0.746532	0	0	0
one	AZI1ko_MG132	3	130	5	76	418.5	168.618	405	171	13.5	-2.38158	outer	231	12.5015	11.2447	0.0486783	49
one	AZI1ko_MG132	3	131	6	14	248.5	167.714	203	218	45.5	-50.2857	outer	231	0.854185	0	0	0
one	AZI1ko_MG132	3	132	6	5	265.2	167.4	203	218	62.2	-50.6	outer	231	0.289815	0	0	0
one	AZI1ko_MG132	3	133	5	9	446	169	405	171	41	-2	outer	231	0.683284	0	0	0
one	AZI1ko_MG132	3	134	6	6	204	170.5	203	218	1	-47.5	outer	231	0.334554	0	0	0
one	AZI1ko_MG132	3	135	6	8	256.125	171.125	203	218	53.125	-46.875	outer	231	0.503227	0	0	0
one	AZI1ko_MG132	3	136	6	4	230.5	172.5	203	218	27.5	-45.5	outer	231	0.232547	0	0	0
one	AZI1ko_MG132	3	137	6	6	277.833	175.833	203	218	74.8333	-42.1667	outer	231	0.285908	0	0	0
one	AZI1ko_MG132	3	138	6	5	252.8	177.4	203	218	49.8	-40.6	outer	231	0.25919	0	0	0
one	AZI1ko_MG132	3	139	5	12	321.5	178.5	405	171	-83.5	7.5	outer	231	0.583841	0	0	0
one	AZI1ko_MG132	3	140	6	7	205.286	181	203	218	2.28571	-37	outer	231	0.435248	0	0	0
one	AZI1ko_MG132	3	141	6	4	227.5	181.5	203	218	24.5	-36.5	outer	231	0.207385	0	0	0
one	AZI1ko_MG132	3	142	6	13	181.769	183.846	203	218	-21.2308	-34.1538	outer	231	0.759411	0	0	0
one	AZI1ko_MG132	3	143	5	4	407	184.25	405	171	2	13.25	outer	231	0.213672	0	0	0
one	AZI1ko_MG132	3	144	6	11	234.182	185.818	203	218	31.1818	-32.1818	outer	231	0.730526	0	0	0
one	AZI1ko_MG132	3	145	5	11	495.909	186.364	405	171	90.9091	15.3636	outer	231	0.787045	0	0	0
one	AZI1ko_MG132	3	146	6	4	123.5	186.5	203	218	-79.5	-31.5	outer	231	0.211963	0	0	0
one	AZI1ko_MG132	3	147	6	12	282.5	190.5	203	218	79.5	-27.5	outer	231	0.611414	0	0	0
one	AZI1ko_MG132	3	148	5	9	412	190	405	171	7	19	outer	231	0.742123	0	0	0
one	AZI1ko_MG132	3	149	5	10	425	192.5	405	171	20	21.5	outer	231	0.653758	0	0	0
one	AZI1ko_MG132	3	150	6	4	196	194.5	203	218	-7	-23.5	outer	231	0.229526	0	0	0
one	AZI1ko_MG132	3	151	5	7	408.286	194	405	171	3.28571	23	outer	231	0.370245	0	0	0
one	AZI1ko_MG132	3	152	5	9	438.667	193.889	405	171	33.6667	22.8889	outer	231	0.495033	0	0	0
one	AZI1ko_MG132	3	153	6	13	234.231	195.846	203	218	31.2308	-22.1538	outer	231	0.622629	0	0	0
one	AZI1ko_MG132	3	154	6	12	265.5	198.5	203	218	62.5	-19.5	outer	231	0.613993	0	0	0
one	AZI1ko_MG132	3	155	6	6	164	199.5	203	218	-39	-18.5	outer	231	0.345068	0	0	0
one	AZI1ko_MG132	3	156	5	13	414.615	199.385	405	171	9.61538	28.3846	outer	231	0.823651	0	0	0
one	AZI1ko_MG132	3	157	6	7	188	202	203	218	-15	-16	outer	231	0.498299	0	0	0
one	AZI1ko_MG132	3	158	6	8	277.5	201.25	203	218	74.5	-16.75	outer	231	0.360311	0	0	0
one	AZI1ko_MG132	3	159	6	4	209.5	203.5	203	218	6.5	-14.5	outer	231	0.235828	0	0	0
one	AZI1ko_MG132	3	160	5	4	444.5	204.5	405	171	39.5	33.5	outer	231	0.213642	0	0	0
one	AZI1ko_MG132	3	161	6	4	193.5	207.5	203	218	-9.5	-10.5	outer	231	0.21239	0	0	0
one	AZI1ko_MG132	3	162	5	4	445.5	209.5	405	171	40.5	38.5	outer	231	0.22179	0	0	0
one	AZI1ko_MG132	3	163	7	15	680.067	208.6	673	306	7.06667	-97.4	outer	231	0.706676	0	0	0
one	AZI1ko_MG132	3	164	6	7	176	211.286	203	218	-27	-6.71429	outer	231	0.553643	0	0	0
one	AZI1ko_MG132	3	165	5	4	430.5	214.5	405	171	25.5	43.5	outer	231	0.188846	0	0	0
one	AZI1ko_MG132	3	166	5	7	319.714	215	405	171	-85.2857	44	outer	231	0.379522	0	0	0
one	AZI1ko_MG132	3	167	7	4	677	214.5	673	306	4	-91.5	outer	231	0.20351	0	0	0
one	AZI1ko_MG132	3	168	6	8	278	215.5	203	218	75	-2.5	outer	231	0.398184	0	0	0
one	AZI1ko_MG132	3	169	7	5	663.2	216.6	673	306	-9.8	-89.4	outer	231	0.273579	0	0	0
one	AZI1ko_MG132	3	170	7	12	706.5	215.5	673	306	33.5	-90.5	outer	231	0.62005	0	0	0
one	AZI1ko_MG132	3	171	6	7	216.429	215.714	203	218	13.4286	-2.28571	outer	231	0.341299	0	0	0
one	AZI1ko_MG132	3	172	6	13	293.385	217.615	203	218	90.3846	-0.384615	outer	231	0.897459	0	0	0
one	AZI1ko_MG132	3	173	5	9	480.667	218.889	405	171	75.6667	47.8889	outer	231	0.435492	0	0	0
one	AZI1ko_MG132	3	174	6	5	189.6	218.6	203	218	-13.4	0.6	outer	231	0.321431	0	0	0
one	AZI1ko_MG132	3	175	6	6	232.167	223.833	203	218	29.1667	5.83333	outer	231	0.395361	0	0	0
one	AZI1ko_MG132	3	176	6	7	141.286	225	203	218	-61.7143	7	outer	231	0.35787	0	0	0
one	AZI1ko_MG132	3	177	5	14	417.286	224.5	405	171	12.2857	53.5	outer	231	0.850721	0	0	0
one	AZI1ko_MG132	3	178	7	7	706	230.286	673	306	33	-75.7143	outer	231	0.400031	0	0	0
one	AZI1ko_MG132	3	179	7	8	729.125	229.875	673	306	56.125	-76.125	outer	231	0.410483	0	0	0
one	AZI1ko_MG132	3	180	6	6	165.167	230.833	203	218	-37.8333	12.8333	outer	231	0.346838	0	0	0
one	AZI1ko_MG132	3	181	6	4	239.5	231.5	203	218	36.5	13.5	outer	231	0.218601	0	0	0
one	AZI1ko_MG132	3	182	6	12	157.5	232.5	203	218	-45.5	14.5	outer	231	0.670207	0	0	0
one	AZI1ko_MG132	3	183	6	8	170.875	231.875	203	218	-32.125	13.875	outer	231	0.45124	0	0	0
one	AZI1ko_MG132	3	184	5	8	391.5	236.5	405	171	-13.5	65.5	outer	231	0.462959	0	0	0
one	AZI1ko_MG132	3	185	6	9	122	237	203	218	-81	19	outer	231	0.543282	0	0	0
one	AZI1ko_MG132	3	186	6	8	207.125	237.125	203	218	4.125	19.125	outer	231	0.467735	0	0	0
one	AZI1ko_MG132	3	187	6	12	194	238.5	203	218	-9	20.5	outer	231	0.854185	0	0	0
one	AZI1ko_MG132	3	188	6	5	169.4	239.2	203	218	-33.6	21.2	outer	231	0.292546	0	0	0
one	AZI1ko_MG132	3	189	5	7	428.286	240	405	171	23.2857	69	outer	231	0.371084	0	0	0
one	AZI1ko_MG132	3	190	7	13	665.615	241.385	673	306	-7.38462	-64.6154	outer	231	0.797284	0	0	0
one	AZI1ko_MG132	3	191	5	18	448.5	241.222	405	171	43.5	70.2222	outer	231	1.43798	0.18116	0.000784241	1
one	AZI1ko_MG132	3	192	6	4	186.5	242.5	203	218	-16.5	24.5	outer	231	0.198062	0	0	0
one	AZI1ko_MG132	3	193	6	4	225.5	243.5	203	218	22.5	25.5	outer	231	0.2271	0	0	0
one	AZI1ko_MG132	3	194	7	5	709.8	244.4	673	306	36.8	-61.6	outer	231	0.242023	0	0	0
one	AZI1ko_MG132	3	195	7	4	691.5	245.5	673	306	18.5	-60.5	outer	231	0.217487	0	0	0
one	AZI1ko_MG132	3	196	5	4	346	245.75	405	171	-59	74.75	outer	231	0.202853	0	0	0
one	AZI1ko_MG132	3	197	7	17	750	246.706	673	306	77	-59.2941	outer	231	0.968627	0	0	0
one	AZI1ko_MG132	3	198	6	13	225.385	253.615	203	218	22.3846	35.6154	outer	231	0.730831	0	0	0
one	AZI1ko_MG132	3	199	5	7	457	255.571	405	171	52	84.5714	outer	231	0.376287	0	0	0
one	AZI1ko_MG132	3	200	6	7	211	256.286	203	218	8	38.2857	outer	231	0.384375	0	0	0
one	AZI1ko_MG132	3	201	6	4	231.5	257.5	203	218	28.5	39.5	outer	231	0.24213	0	0	0
one	AZI1ko_MG132	3	202	5	6	356.167	257.167	405	171	-48.8333	86.1667	outer	231	0.272404	0	0	0
one	AZI1ko_MG132	3	203	7	4	715.5	257.5	673	306	42.5	-48.5	outer	231	0.19884	0	0	0
one	AZI1ko_MG132	3	204	6	8	170.875	258.875	203	218	-32.125	40.875	outer	231	0.421439	0	0	0
one	AZI1ko_MG132	3	205	7	5	608.8	258.6	673	306	-64.2	-47.4	outer	231	0.239612	0	0	0
one	AZI1ko_MG132	3	206	7	17	695.118	259.588	673	306	22.1176	-46.4118	outer	231	1.3612	0.104376	0.000451845	0
one	AZI1ko_MG132	3	207	7	13	747.462	259	673	306	74.4615	-47	outer	231	0.749783	0	0	0
one	AZI1ko_MG132	3	208	6	6	161.667	264.167	203	218	-41.3333	46.1667	outer	231	0.320607	0	0	0
one	AZI1ko_MG132	3	209	6	4	239.5	265	203	218	36.5	47	outer	231	0.184146	0	0	0
one	AZI1ko_MG132	3	210	7	4	703.5	264.5	673	306	30.5	-41.5	outer	231	0.20296	0	0	0
one	AZI1ko_MG132	3	211	7	13	659.615	270.615	673	306	-13.3846	-35.3846	outer	231	0.782635	0	0	0
one	AZI1ko_MG132	3	212	7	13	685.385	272.615	673	306	12.3846	-33.3846	outer	231	0.69279	0	0	0
one	AZI1ko_MG132	3	213	7	4	710.5	273.5	673	306	37.5	-32.5	outer	231	0.231052	0	0	0
one	AZI1ko_MG132	3	214	6	4	196.5	275.5	203	218	-6.5	57.5	outer	231	0.22945	0	0	0
one	AZI1ko_MG132	3	215	7	5	707	278	673	306	34	-28	outer	231	0.268833	0	0	0
one	AZI1ko_MG132	3	216	7	9	618	284	673	306	-55	-22	outer	231	0.487846	0	0	0
one	AZI1ko_MG132	3	217	7	8	693.5	286.5	673	306	20.5	-19.5	outer	231	0.541436	0	0	0
one	AZI1ko_MG132	3	218	7	4	728.5	286.5	673	306	55.5	-19.5	outer	231	0.19646	0	0	0
one	AZI1ko_MG132	3	219	6	10	181.2	287	203	218	-21.8	69	outer	231	0.626429	0	0	0
one	AZI1ko_MG132	3	220	7	17	687.588	288.118	673	306	14.5882	-17.8824	outer	231	1.28339	0.0265706	0.000115024	0
one	AZI1ko_MG132	3	221	7	17	678.588	292.941	673	306	5.58824	-13.0588	outer	231	1.41479	0.157966	0.000683836	1
one	AZI1ko_MG132	3	222	7	12	694.583	291.25	673	306	21.5833	-14.75	outer	231	1.02432	0	0	0
one	AZI1ko_MG132	3	223	7	17	706.118	292.588	673	306	33.1176	-13.4118	outer	231	1.55314	0.29632	0.00128277	1
one	AZI1ko_MG132	3	224	7	16	667.125	292.812	673	306	-5.875	-13.1875	outer	231	1.12387	0	0	0
one	AZI1ko_MG132	3	225	7	9	711	294	673	306	38	-12	outer	231	0.539635	0	0	0
one	AZI1ko_MG132	3	226	6	9	143.667	297.111	203	218	-59.3333	79.1111	outer	231	0.401007	0	0	0
one	AZI1ko_MG132	3	227	7	19	686.316	297.842	673	306	13.3158	-8.15789	outer	231	1.96211	0.705292	0.00305321	3
one	AZI1ko_MG132	3	228	6	7	183.286	300	203	218	-19.7143	82	outer	231	0.391943	0	0	0
one	AZI1ko_MG132	3	229	6	7	149.286	301	203	218	-53.7143	83	outer	231	0.352163	0	0	0
one	AZI1ko_MG132	3	230	7	5	708.8	301.6	673	306	35.8	-4.4	outer	231	0.267872	0	0	0
one	AZI1ko_MG132	3	231	7	6	767	302.5	673	306	94	-3.5	outer	231	0.269703	0	0	0
one	AZI1ko_MG132	3	232	7	6	715.833	313.833	673	306	42.8333	7.83333	outer	231	0.312154	0	0	0
one	AZI1ko_MG132	3	233	6	9	186	315	203	218	-17	97	outer	231	0.364462	0	0	0
one	AZI1ko_MG132	3	234	7	5	701.2	319.6	673	306	28.2	13.6	outer	231	0.271611	0	0	0
one	AZI1ko_MG132	3	235	7	28	712.214	320.786	673	306	39.2143	14.7857	outer	231	2.22475	0.96793	0.00419017	4
one	AZI1ko_MG132	3	236	7	4	695.5	323.5	673	306	22.5	17.5	outer	231	0.243473	0	0	0
one	AZI1ko_MG132	3	237	7	22	684.682	323.545	673	306	11.6818	17.5455	outer	231	1.24186	0	0	0
one	AZI1ko_MG132	3	238	7	7	660	324.714	673	306	-13	18.7143	outer	231	0.337377	0	0	0
one	AZI1ko_MG132	3	239	7	10	671.3	327.3	673	306	-1.7	21.3	outer	231	0.644617	0	0	0
one	AZI1ko_MG132	3	240	7	10	723.2	327	673	306	50.2	21	outer	231	0.69189	0	0	0
one	AZI1ko_MG132	3	241	7	6	731.5	327	673	306	58.5	21	outer	231	0.301884	0	0	0
one	AZI1ko_MG132	3	242	7	13	599.615	330.615	673	306	-73.3846	24.6154	outer	231	0.980041	0	0	0
one	AZI1ko_MG132	3	243	7	6	679	331.5	673	306	6	25.5	outer	231	0.36553	0	0	0
one	AZI1ko_MG132	3	244	7	7	686	334.286	673	306	13	28.2857	outer	231	0.383749	0	0	0
one	AZI1ko_MG132	3	245	7	4	672.5	341.5	673	306	-0.5	35.5	outer	231	0.210925	0	0	0
one	AZI1ko_MG132	3	246	7	4	705.5	340.5	673	306	32.5	34.5	outer	231	0.192096	0	0	0
one	AZI1ko_MG132	3	247	7	18	669	345.667	673	306	-4	39.6667	outer	231	1.13124	0	0	0
one	AZI1ko_MG132	3	248	8	8	393.875	352.125	373	447	20.875	-94.875	outer	231	0.412329	0	0	0
one	AZI1ko_MG132	3	249	8	6	362.833	353.167	373	447	-10.1667	-93.8333	outer	231	0.324849	0	0	0
one	AZI1ko_MG132	3	250	8	7	351.286	354	373	447	-21.7143	-93	outer	231	0.32694	0	0	0
one	AZI1ko_MG132	3	251	7	9	655.111	355.667	673	306	-17.8889	49.6667	outer	231	0.468513	0	0	0
one	AZI1ko_MG132	3	252	7	9	687.889	359.667	673	306	14.8889	53.6667	outer	231	0.486961	0	0	0
one	AZI1ko_MG132	3	253	7	4	635.5	359.5	673	306	-37.5	53.5	outer	231	0.210086	0	0	0
one	AZI1ko_MG132	3	254	7	5	675.2	359.4	673	306	2.2	53.4	outer	231	0.239811	0	0	0
one	AZI1ko_MG132	3	255	9	6	872.167	359.833	888	457	-15.8333	-97.1667	outer	231	0.208713	0	0	0
one	AZI1ko_MG132	3	256	9	7	909.714	361	888	457	21.7143	-96	outer	231	0.302037	0	0	0
one	AZI1ko_MG132	3	257	7	4	663.5	361.5	673	306	-9.5	55.5	outer	231	0.194614	0	0	0
one	AZI1ko_MG132	3	258	7	4	640.5	362.5	673	306	-32.5	56.5	outer	231	0.176181	0	0	0
one	AZI1ko_MG132	3	259	8	6	351.167	364.833	373	447	-21.8333	-82.1667	outer	231	0.335546	0	0	0
one	AZI1ko_MG132	3	260	7	4	645.5	365.5	673	306	-27.5	59.5	outer	231	0.219516	0	0	0
one	AZI1ko_MG132	3	261	7	4	735.25	367.75	673	306	62.25	61.75	outer	231	0.168719	0	0	0
one	AZI1ko_MG132	3	262	9	4	876.75	367	888	457	-11.25	-90	outer	231	0.189487	0	0	0
one	AZI1ko_MG132	3	263	8	8	382.5	368.5	373	447	9.5	-78.5	outer	231	0.441367	0	0	0
one	AZI1ko_MG132	3	264	7	8	626.125	371.875	673	306	-46.875	65.875	outer	231	0.392462	0	0	0
one	AZI1ko_MG132	3	265	9	12	882.083	377.5	888	457	-5.91667	-79.5	outer	231	0.582727	0	0	0
one	AZI1ko_MG132	3	266	8	6	437.5	378	373	447	64.5	-69	outer	231	0.302358	0	0	0
one	AZI1ko_MG132	3	267	9	7	860.286	377.571	888	457	-27.7143	-79.4286	outer	231	0.302708	0	0	0
one	AZI1ko_MG132	3	268	9	12	924.25	379.667	888	457	36.25	-77.3333	outer	231	0.691005	0	0	0
one	AZI1ko_MG132	3	269	8	6	330.833	381.167	373	447	-42.1667	-65.8333	outer	231	0.330007	0	0	0
one	AZI1ko_MG132	3	270	7	4	670.5	381.5	673	306	-2.5	75.5	outer	231	0.221515	0	0	0
one	AZI1ko_MG132	3	271	7	9	625.333	381.889	673	306	-47.6667	75.8889	outer	231	0.41326	0	0	0
one	AZI1ko_MG132	3	272	9	10	823	387.8	888	457	-65	-69.2	outer	231	0.592996	0	0	0
one	AZI1ko_MG132	3	273	7	4	657.5	390.5	673	306	-15.5	84.5	outer	231	0.17792	0	0	0
one	AZI1ko_MG132	3	274	8	9	343.889	392.333	373	447	-29.1111	-54.6667	outer	231	0.566873	0	0	0
one	AZI1ko_MG132	3	275	9	4	881	391.75	888	457	-7	-65.25	outer	231	0.169894	0	0	0
one	AZI1ko_MG132	3	276	8	11	297.364	394.091	373	447	-75.6364	-52.9091	outer	231	0.628779	0	0	0
one	AZI1ko_MG132	3	277	8	12	314.25	394.667	373	447	-58.75	-52.3333	outer	231	0.694194	0	0	0
one	AZI1ko_MG132	3	278	9	4	958.75	395	888	457	70.75	-62	outer	231	0.162829	0	0	0
one	AZI1ko_MG132	3	279	7	9	636.889	397.889	673	306	-36.1111	91.8889	outer	231	0.419181	0	0	0
one	AZI1ko_MG132	3	280	9	14	875.286	400.5	888	457	-12.7143	-56.5	outer	231	0.860945	0	0	0
one	AZI1ko_MG132	3	281	8	6	311.833	401.833	373	447	-61.1667	-45.1667	outer	231	0.313085	0	0	0
one	AZI1ko_MG132	3	282	9	4	890.5	401.5	888	457	2.5	-55.5	outer	231	0.247929	0	0	0
one	AZI1ko_MG132	3	283	8	7	348.286	403	373	447	-24.7143	-44	outer	231	0.409415	0	0	0
one	AZI1ko_MG132	3	284	9	4	806.5	403.5	888	457	-81.5	-53.5	outer	231	0.210819	0	0	0
one	AZI1ko_MG132	3	285	9	7	838	403.286	888	457	-50	-53.7143	outer	231	0.379995	0	0	0
one	AZI1ko_MG132	3	286	9	4	828.5	404.5	888	457	-59.5	-52.5	outer	231	0.214588	0	0	0
one	AZI1ko_MG132	3	287	8	7	307	404.714	373	447	-66	-42.2857	outer	231	0.364446	0	0	0
one	AZI1ko_MG132	3	288	9	13	908.615	404.615	888	457	20.6154	-52.3846	outer	231	0.727092	0	0	0
one	AZI1ko_MG132	3	289	9	4	928.5	405.5	888	457	40.5	-51.5	outer	231	0.210407	0	0	0
one	AZI1ko_MG132	3	290	8	4	406.5	406.5	373	447	33.5	-40.5	outer	231	0.211032	0	0	0
one	AZI1ko_MG132	3	291	9	10	855.7	407.7	888	457	-32.3	-49.3	outer	231	0.43711	0	0	0
one	AZI1ko_MG132	3	292	8	6	282	409.5	373	447	-91	-37.5	outer	231	0.263478	0	0	0
one	AZI1ko_MG132	3	293	8	7	347	408.714	373	447	-26	-38.2857	outer	231	0.387625	0	0	0
one	AZI1ko_MG132	3	294	9	9	838	411	888	457	-50	-46	outer	231	0.455253	0	0	0
one	AZI1ko_MG132	3	295	9	18	925.5	412	888	457	37.5	-45	outer	231	1.61097	0.354151	0.00153312	2
one	AZI1ko_MG132	3	296	8	10	315.7	413.2	373	447	-57.3	-33.8	outer	231	0.519661	0	0	0
one	AZI1ko_MG132	3	297	9	6	954.5	412	888	457	66.5	-45	outer	231	0.280812	0	0	0
one	AZI1ko_MG132	3	298	9	5	889.4	413.8	888	457	1.4	-43.2	outer	231	0.250904	0	0	0
one	AZI1ko_MG132	3	299	9	7	813.714	415.429	888	457	-74.2857	-41.5714	outer	231	0.329122	0	0	0
one	AZI1ko_MG132	3	300	9	6	904.5	418	888	457	16.5	-39	outer	231	0.337972	0	0	0
one	AZI1ko_MG132	3	301	9	15	820.133	418	888	457	-67.8667	-39	outer	231	0.767422	0	0	0
one	AZI1ko_MG132	3	302	9	9	875.889	419.333	888	457	-12.1111	-37.6667	outer	231	0.466575	0	0	0
one	AZI1ko_MG132	3	303	9	4	885.5	420.5	888	457	-2.5	-36.5	outer	231	0.19585	0	0	0
one	AZI1ko_MG132	3	304	9	9	927.333	422.111	888	457	39.3333	-34.8889	outer	231	0.481498	0	0	0
one	AZI1ko_MG132	3	305	8	10	355.5	424	373	447	-17.5	-23	outer	231	0.614847	0	0	0
one	AZI1ko_MG132	3	306	9	12	912.5	423.5	888	457	24.5	-33.5	outer	231	0.642847	0	0	0
one	AZI1ko_MG132	3	307	9	21	891.857	425.143	888	457	3.85714	-31.8571	outer	231	1.41001	0.15319	0.00066316	1
one	AZI1ko_MG132	3	308	9	7	944.714	425.286	888	457	56.7143	-31.7143	outer	231	0.352453	0	0	0
one	AZI1ko_MG132	3	309	10	7	212.714	428	218	525	-5.28571	-97	outer	231	0.385183	0	0	0
one	AZI1ko_MG132	3	310	8	10	318	428.5	373	447	-55	-18.5	outer	231	0.573632	0	0	0
one	AZI1ko_MG132	3	311	9	4	921.5	430.5	888	457	33.5	-26.5	outer	231	0.257374	0	0	0
one	AZI1ko_MG132	3	312	9	5	957.4	430.8	888	457	69.4	-26.2	outer	231	0.276143	0	0	0
one	AZI1ko_MG132	3	313	10	9	184	433	218	525	-34	-92	outer	231	0.446677	0	0	0
one	AZI1ko_MG132	3	314	9	4	885	434.25	888	457	-3	-22.75	outer	231	0.229175	0	0	0
one	AZI1ko_MG132	3	315	9	13	877.154	435.538	888	457	-10.8462	-21.4615	outer	231	0.751614	0	0	0
one	AZI1ko_MG132	3	316	9	12	908.5	435.667	888	457	20.5	-21.3333	outer	231	0.726925	0	0	0
one	AZI1ko_MG132	3	317	8	11	345.727	438.091	373	447	-27.2727	-8.90909	outer	231	0.574853	0	0	0
one	AZI1ko_MG132	3	318	9	20	889.5	437.5	888	457	1.5	-19.5	outer	231	1.29551	0.0386862	0.000167473	0
one	AZI1ko_MG132	3	319	9	4	800.5	437.5	888	457	-87.5	-19.5	outer	231	0.181765	0	0	0
one	AZI1ko_MG132	3	320	8	4	286.5	438.5	373	447	-86.5	-8.5	outer	231	0.194522	0	0	0
one	AZI1ko_MG132	3	321	9	12	844.5	439.5	888	457	-43.5	-17.5	outer	231	0.660487	0	0	0
one	AZI1ko_MG132	3	322	10	10	195.5	442.8	218	525	-22.5	-82.2	outer	231	0.589288	0	0	0
one	AZI1ko_MG132	3	323	10	11	211.545	443.364	218	525	-6.45455	-81.6364	outer	231	0.537453	0	0	0
one	AZI1ko_MG132	3	324	8	17	305.647	443	373	447	-67.3529	-4	outer	231	1.3234	0.0665797	0.000288224	0
one	AZI1ko_MG132	3	325	8	12	353.5	443.5	373	447	-19.5	-3.5	outer	231	0.72607	0	0	0
one	AZI1ko_MG132	3	326	9	4	798.5	443.5	888	457	-89.5	-13.5	outer	231	0.183795	0	0	0
one	AZI1ko_MG132	3	327	8	6	337	444.5	373	447	-36	-2.5	outer	231	0.33724	0	0	0
one	AZI1ko_MG132	3	328	9	4	813.5	443.5	888	457	-74.5	-13.5	outer	231	0.203037	0	0	0
one	AZI1ko_MG132	3	329	9	9	893.889	444.889	888	457	5.88889	-12.1111	outer	231	0.414649	0	0	0
one	AZI1ko_MG132	3	330	8	8	299	445.5	373	447	-74	-1.5	outer	231	0.426947	0	0	0
one	AZI1ko_MG132	3	331	8	13	328.846	446.538	373	447	-44.1538	-0.461538	outer	231	0.81181	0	0	0
one	AZI1ko_MG132	3	332	8	8	345.375	448	373	447	-27.625	1	outer	231	0.396643	0	0	0
one	AZI1ko_MG132	3	333	8	10	322	448.8	373	447	-51	1.8	outer	231	0.632761	0	0	0
one	AZI1ko_MG132	3	334	8	7	359.571	447.429	373	447	-13.4286	0.428571	outer	231	0.3906	0	0	0
one	AZI1ko_MG132	3	335	9	4	859.5	448.5	888	457	-28.5	-8.5	outer	231	0.217166	0	0	0
one	AZI1ko_MG132	3	336	9	9	935	452	888	457	47	-5	outer	231	0.48127	0	0	0
one	AZI1ko_MG132	3	337	9	6	859.833	453.333	888	457	-28.1667	-3.66667	outer	231	0.284108	0	0	0
one	AZI1ko_MG132	3	338	8	17	361.471	455.706	373	447	-11.5294	8.70588	outer	231	1.43268	0.175865	0.00076132	1
one	AZI1ko_MG132	3	339	9	17	902.412	454.882	888	457	14.4118	-2.11765	outer	231	1.06429	0	0	0
one	AZI1ko_MG132	3	340	8	10	307.7	456.3	373	447	-65.3	9.3	outer	231	0.579385	0	0	0
one	AZI1ko_MG132	3	341	8	19	345.263	458.158	373	447	-27.7368	11.1579	outer	231	1.12381	0	0	0
one	AZI1ko_MG132	3	342	8	4	290.5	458.5	373	447	-82.5	11.5	outer	231	0.283467	0	0	0
one	AZI1ko_MG132	3	343	8	26	380.962	460.5	373	447	7.96154	13.5	outer	231	2.52699	1.27017	0.00549855	5
one	AZI1ko_MG132	3	344	9	7	858.714	461	888	457	-29.2857	4	outer	231	0.404517	0	0	0
one	AZI1ko_MG132	3	345	10	9	235.667	463.111	218	525	17.6667	-61.8889	outer	231	0.536599	0	0	0
one	AZI1ko_MG132	3	346	8	16	360.562	464.375	373	447	-12.4375	17.375	outer	231	0.952361	0	0	0
one	AZI1ko_MG132	3	347	9	19	876.158	465.421	888	457	-11.8421	8.42105	outer	231	1.33283	0.0760098	0.000329047	0
one	AZI1ko_MG132	3	348	10	15	169.6	466.4	218	525	-48.4	-58.6	outer	231	1.23311	0	0	0
one	AZI1ko_MG132	3	349	9	10	816.2	467.5	888	457	-71.8	10.5	outer	231	0.496193	0	0	0
one	AZI1ko_MG132	3	350	9	5	864	468	888	457	-24	11	outer	231	0.256809	0	0	0
one	AZI1ko_MG132	3	351	10	5	283.6	468.8	218	525	65.6	-56.2	outer	231	0.246616	0	0	0
one	AZI1ko_MG132	3	352	9	6	869	468.5	888	457	-19	11.5	outer	231	0.313054	0	0	0
one	AZI1ko_MG132	3	353	8	13	367	470.154	373	447	-6	23.1538	outer	231	0.730968	0	0	0
one	AZI1ko_MG132	3	354	9	9	857.111	470.667	888	457	-30.8889	13.6667	outer	231	0.572488	0	0	0
one	AZI1ko_MG132	3	355	8	7	302	471.286	373	447	-71	24.2857	outer	231	0.354406	0	0	0
one	AZI1ko_MG132	3	356	8	16	374.625	471.25	373	447	1.625	24.25	outer	231	1.43746	0.180641	0.000781995	1
one	AZI1ko_MG132	3	357	10	7	201	471.714	218	525	-17	-53.2857	outer	231	0.385122	0	0	0
one	AZI1ko_MG132	3	358	10	9	268.333	471.889	218	525	50.3333	-53.1111	outer	231	0.476692	0	0	0
one	AZI1ko_MG132	3	359	9	9	832	473	888	457	-56	16	outer	231	0.560357	0	0	0
one	AZI1ko_MG132	3	360	9	13	849.385	472.615	888	457	-38.6154	15.6154	outer	231	0.851713	0	0	0
one	AZI1ko_MG132	3	361	8	15	382.467	475.133	373	447	9.46667	28.1333	outer	231	1.10585	0	0	0
one	AZI1ko_MG132	3	362	8	5	423.2	475.4	373	447	50.2	28.4	outer	231	0.269017	0	0	0
one	AZI1ko_MG132	3	363	10	33	144.788	476.152	218	525	-73.2121	-48.8485	outer	231	5.81624	4.55942	0.0197377	20
one	AZI1ko_MG132	3	364	10	4	256	475.25	218	525	38	-49.75	outer	231	0.2159	0	0	0
one	AZI1ko_MG132	3	365	10	4	228.5	476.5	218	525	10.5	-48.5	outer	231	0.249531	0	0	0
one	AZI1ko_MG132	3	366	9	5	867	479	888	457	-21	22	outer	231	0.256001	0	0	0
one	AZI1ko_MG132	3	367	10	7	265.286	480	218	525	47.2857	-45	outer	231	0.38468	0	0	0
one	AZI1ko_MG132	3	368	10	8	226.125	480.875	218	525	8.125	-44.125	outer	231	0.521614	0	0	0
one	AZI1ko_MG132	3	369	8	9	300	482	373	447	-73	35	outer	231	0.486137	0	0	0
one	AZI1ko_MG132	3	370	8	13	332.615	483.615	373	447	-40.3846	36.6154	outer	231	0.86453	0	0	0
one	AZI1ko_MG132	3	371	9	14	858.5	483.714	888	457	-29.5	26.7143	outer	231	0.902266	0	0	0
one	AZI1ko_MG132	3	372	9	10	828.9	486.2	888	457	-59.1	29.2	outer	231	0.516899	0	0	0
one	AZI1ko_MG132	3	373	9	13	840.385	485.615	888	457	-47.6154	28.6154	outer	231	0.67599	0	0	0
one	AZI1ko_MG132	3	374	10	17	227.882	487.412	218	525	9.88235	-37.5882	outer	231	1.19739	0	0	0
one	AZI1ko_MG132	3	375	10	4	268.5	487.5	218	525	50.5	-37.5	outer	231	0.200366	0	0	0
one	AZI1ko_MG132	3	376	8	4	402.5	488.5	373	447	29.5	41.5	outer	231	0.216953	0	0	0
one	AZI1ko_MG132	3	377	8	7	359	489	373	447	-14	42	outer	231	0.372686	0	0	0
one	AZI1ko_MG132	3	378	9	4	881.5	488.5	888	457	-6.5	31.5	outer	231	0.221485	0	0	0
one	AZI1ko_MG132	3	379	9	4	914.5	488.5	888	457	26.5	31.5	outer	231	0.173617	0	0	0
one	AZI1ko_MG132	3	380	8	5	442.8	489.4	373	447	69.8	42.4	outer	231	0.229847	0	0	0
one	AZI1ko_MG132	3	381	9	6	955.167	490.833	888	457	67.1667	33.8333	outer	231	0.32224	0	0	0
one	AZI1ko_MG132	3	382	8	4	386.5	491.5	373	447	13.5	44.5	outer	231	0.191379	0	0	0
one	AZI1ko_MG132	3	383	10	8	233.125	492.875	218	525	15.125	-32.125	outer	231	0.530587	0	0	0
one	AZI1ko_MG132	3	384	10	10	221.8	494	218	525	3.8	-31	outer	231	0.669078	0	0	0
one	AZI1ko_MG132	3	385	10	6	241	494.5	218	525	23	-30.5	outer	231	0.392538	0	0	0
one	AZI1ko_MG132	3	386	8	10	444.2	498	373	447	71.2	51	outer	231	0.591684	0	0	0
one	AZI1ko_MG132	3	387	10	5	209.6	500.2	218	525	-8.4	-24.8	outer	231	0.255894	0	0	0
one	AZI1ko_MG132	3	388	9	4	875.5	500.5	888	457	-12.5	43.5	outer	231	0.231708	0	0	0
one	AZI1ko_MG132	3	389	10	8	228.875	502.125	218	525	10.875	-22.875	outer	231	0.472175	0	0	0
one	AZI1ko_MG132	3	390	8	4	454.5	504	373	447	81.5	57	outer	231	0.152773	0	0	0
one	AZI1ko_MG132	3	391	10	4	236.5	506	218	525	18.5	-19	outer	231	0.219776	0	0	0
one	AZI1ko_MG132	3	392	9	5	824.8	504.6	888	457	-63.2	47.6	outer	231	0.240299	0	0	0
one	AZI1ko_MG132	3	393	10	9	252	506	218	525	34	-19	outer	231	0.751537	0	0	0
one	AZI1ko_MG132	3	394	10	7	217.571	505.286	218	525	-0.428571	-19.7143	outer	231	0.372686	0	0	0
one	AZI1ko_MG132	3	395	8	20	383.5	507.5	373	447	10.5	60.5	outer	231	1.05237	0	0	0
one	AZI1ko_MG132	3	396	8	15	394.867	506.8	373	447	21.8667	59.8	outer	231	0.818601	0	0	0
one	AZI1ko_MG132	3	397	9	7	883.286	507	888	457	-4.71429	50	outer	231	0.383505	0	0	0
one	AZI1ko_MG132	3	398	10	9	186.889	512.333	218	525	-31.1111	-12.6667	outer	231	0.516869	0	0	0
one	AZI1ko_MG132	3	399	8	7	444.714	512	373	447	71.7143	65	outer	231	0.359609	0	0	0
one	AZI1ko_MG132	3	400	10	5	268.6	514.2	218	525	50.6	-10.8	outer	231	0.272984	0	0	0
one	AZI1ko_MG132	3	401	10	17	236.588	515.118	218	525	18.5882	-9.88235	outer	231	1.65035	0.393535	0.00170361	2
one	AZI1ko_MG132	3	402	10	10	207.3	515.3	218	525	-10.7	-9.7	outer	231	0.511452	0	0	0
one	AZI1ko_MG132	3	403	10	8	180.125	518.875	218	525	-37.875	-6.125	outer	231	0.481483	0	0	0
one	AZI1ko_MG132	3	404	8	5	413.2	519.4	373	447	40.2	72.4	outer	231	0.235279	0	0	0
one	AZI1ko_MG132	3	405	10	5	246.6	522.2	218	525	28.6	-2.8	outer	231	0.349126	0	0	0
one	AZI1ko_MG132	3	406	10	19	202.526	524.158	218	525	-15.4737	-0.842105	outer	231	1.23093	0	0	0
one	AZI1ko_MG132	3	407	8	10	372.6	524.5	373	447	-0.4	77.5	outer	231	0.456352	0	0	0
one	AZI1ko_MG132	3	408	10	7	237	527.714	218	525	19	2.71429	outer	231	0.397375	0	0	0
one	AZI1ko_MG132	3	409	10	19	256.579	530.053	218	525	38.5789	5.05263	outer	231	1.34098	0.0841581	0.000364321	0
one	AZI1ko_MG132	3	410	10	5	265.2	529.6	218	525	47.2	4.6	outer	231	0.23151	0	0	0
one	AZI1ko_MG132	3	411	9	4	924.5	532.5	888	457	36.5	75.5	outer	231	0.221592	0	0	0
one	AZI1ko_MG132	3	412	10	4	312.5	534.5	218	525	94.5	9.5	outer	231	0.194522	0	0	0
one	AZI1ko_MG132	3	413	10	14	217.714	540.5	218	525	-0.285714	15.5	outer	231	0.919997	0	0	0
one	AZI1ko_MG132	3	414	10	7	169	544.286	218	525	-49	19.2857	outer	231	0.455756	0	0	0
one	AZI1ko_MG132	3	415	10	4	139.5	545.5	218	525	-78.5	20.5	outer	231	0.198947	0	0	0
one	AZI1ko_MG132	3	416	10	14	202.214	548.286	218	525	-15.7857	23.2857	outer	231	0.661158	0	0	0
one	AZI1ko_MG132	3	417	10	8	249.125	549.125	218	525	31.125	24.125	outer	231	0.482658	0	0	0
one	AZI1ko_MG132	3	418	10	9	126.333	559.111	218	525	-91.6667	34.1111	outer	231	0.452476	0	0	0
one	AZI1ko_MG132	3	419	10	4	266.5	560.5	218	525	48.5	35.5	outer	231	0.167422	0	0	0
one	AZI1ko_MG132	3	420	10	8	273.125	566.875	218	525	55.125	41.875	outer	231	0.413077	0	0	0
one	AZI1ko_MG132	3	421	10	7	171	573.714	218	525	-47	48.7143	outer	231	0.34667	0	0	0
one	AZI1ko_MG132	3	422	10	4	183.5	592.5	218	525	-34.5	67.5	outer	231	0.209262	0	0	0
one	AZI1ko_MG132	3	423	10	5	151.4	593.2	218	525	-66.6	68.2	outer	231	0.244129	0	0	0
one	AZI1ko_MG132	3	424	10	5	286.8	593.6	218	525	68.8	68.6	outer	231	0.247715	0	0	0
one	AZI1ko_MG132	3	425	10	11	181.091	598.636	218	525	-36.9091	73.6364	outer	231	0.595315	0	0	0
one	AZI1ko_MG132	3	426	10	7	225.286	603	218	525	7.28571	78	outer	231	0.346548	0	0	0
one	AZI1ko_MG132	3	427	10	6	236.5	613	218	525	18.5	88	outer	231	0.268833	0	0	0
one	AZI1ko_MG132	3	428	10	11	260.727	614	218	525	42.7273	89	outer	231	0.67921	0	0	0
one	AZI1ko_MG132	3	429	12	8	239	745.5	230	832	9	-86.5	outer	231	0.421225	0	0	0
one	AZI1ko_MG132	3	430	11	7	476	748.714	536	825	-60	-76.2857	outer	231	0.390433	0	0	0
one	AZI1ko_MG132	3	431	11	11	576.364	751.455	536	825	40.3636	-73.5455	outer	231	0.609689	0	0	0
one	AZI1ko_MG132	3	432	12	6	166.833	755.5	230	832	-63.1667	-76.5	outer	231	0.222492	0	0	0
one	AZI1ko_MG132	3	433	11	8	480	755	536	825	-56	-70	outer	231	0.442329	0	0	0
one	AZI1ko_MG132	3	434	11	5	540.8	757.6	536	825	4.8	-67.4	outer	231	0.279026	0	0	0
one	AZI1ko_MG132	3	435	12	5	255.8	762.6	230	832	25.8	-69.4	outer	231	0.281224	0	0	0
one	AZI1ko_MG132	3	436	11	6	608	763.5	536	825	72	-61.5	outer	231	0.313771	0	0	0
one	AZI1ko_MG132	3	437	12	5	182.8	766.4	230	832	-47.2	-65.6	outer	231	0.235874	0	0	0
one	AZI1ko_MG132	3	438	11	10	502.2	766.5	536	825	-33.8	-58.5	outer	231	0.565911	0	0	0
one	AZI1ko_MG132	3	439	12	7	171	768.286	230	832	-59	-63.7143	outer	231	0.320943	0	0	0
one	AZI1ko_MG132	3	440	12	6	263.833	768.833	230	832	33.8333	-63.1667	outer	231	0.294652	0	0	0
one	AZI1ko_MG132	3	441	12	6	249.5	770	230	832	19.5	-62	outer	231	0.256474	0	0	0
one	AZI1ko_MG132	3	442	12	4	299.5	783.5	230	832	69.5	-48.5	outer	231	0.187732	0	0	0
one	AZI1ko_MG132	3	443	11	9	602.111	784.667	536	825	66.1111	-40.3333	outer	231	0.455405	0	0	0
one	AZI1ko_MG132	3	444	11	7	591.571	784.286	536	825	55.5714	-40.7143	outer	231	0.397742	0	0	0
one	AZI1ko_MG132	3	445	12	9	290.889	788.667	230	832	60.8889	-43.3333	outer	231	0.506996	0	0	0
one	AZI1ko_MG132	3	446	12	4	200.5	789.5	230	832	-29.5	-42.5	outer	231	0.20293	0	0	0
one	AZI1ko_MG132	3	447	12	4	236	791.25	230	832	6	-40.75	outer	231	0.187427	0	0	0
one	AZI1ko_MG132	3	448	12	4	153.5	792.5	230	832	-76.5	-39.5	outer	231	0.235401	0	0	0
one	AZI1ko_MG132	3	449	11	5	524.8	793.6	536	825	-11.2	-31.4	outer	231	0.271183	0	0	0
one	AZI1ko_MG132	3	450	12	26	188.462	796.923	230	832	-41.5385	-35.0769	outer	231	2.98746	1.73064	0.00749194	7
one	AZI1ko_MG132	3	451	11	6	499	799.5	536	825	-37	-25.5	outer	231	0.315358	0	0	0
one	AZI1ko_MG132	3	452	12	4	211.5	801.5	230	832	-18.5	-30.5	outer	231	0.223621	0	0	0
one	AZI1ko_MG132	3	453	12	9	219.667	802.111	230	832	-10.3333	-29.8889	outer	231	0.639628	0	0	0
one	AZI1ko_MG132	3	454	11	4	525.5	802.5	536	825	-10.5	-22.5	outer	231	0.21825	0	0	0
one	AZI1ko_MG132	3	455	12	7	206.286	804	230	832	-23.7143	-28	outer	231	0.467887	0	0	0
one	AZI1ko_MG132	3	456	12	15	239.133	804.533	230	832	9.13333	-27.4667	outer	231	1.07535	0	0	0
one	AZI1ko_MG132	3	457	12	16	185.438	808.125	230	832	-44.5625	-23.875	outer	231	0.953017	0	0	0
one	AZI1ko_MG132	3	458	12	17	204.059	809.471	230	832	-25.9412	-22.5294	outer	231	1.05248	0	0	0
one	AZI1ko_MG132	3	459	12	8	166.875	810.875	230	832	-63.125	-21.125	outer	231	0.367605	0	0	0
one	AZI1ko_MG132	3	460	12	9	194	811	230	832	-36	-21	outer	231	0.468879	0	0	0
one	AZI1ko_MG132	3	461	11	20	443.4	811.05	536	825	-92.6	-13.95	outer	231	1.32599	0.0691737	0.000299453	0
one	AZI1ko_MG132	3	462	11	9	565	812	536	825	29	-13	outer	231	0.756466	0	0	0
one	AZI1ko_MG132	3	463	12	7	259.286	815	230	832	29.2857	-17	outer	231	0.383886	0	0	0
one	AZI1ko_MG132	3	464	11	4	567.5	817.5	536	825	31.5	-7.5	outer	231	0.218494	0	0	0
one	AZI1ko_MG132	3	465	12	7	224	819.571	230	832	-6	-12.4286	outer	231	0.372702	0	0	0
one	AZI1ko_MG132	3	466	11	26	520.923	820.808	536	825	-15.0769	-4.19231	outer	231	2.06763	0.810808	0.00350999	4
one	AZI1ko_MG132	3	467	12	8	193.125	822.125	230	832	-36.875	-9.875	outer	231	0.34818	0	0	0
one	AZI1ko_MG132	3	468	12	9	241.889	822.667	230	832	11.8889	-9.33333	outer	231	0.62446	0	0	0
one	AZI1ko_MG132	3	469	12	5	249.2	822.4	230	832	19.2	-9.6	outer	231	0.269352	0	0	0
one	AZI1ko_MG132	3	470	11	13	549.846	823.077	536	825	13.8462	-1.92308	outer	231	1.29686	0.0400443	0.000173352	0
one	AZI1ko_MG132	3	471	12	4	261.5	824.5	230	832	31.5	-7.5	outer	231	0.189746	0	0	0
one	AZI1ko_MG132	3	472	12	11	155.455	827.636	230	832	-74.5455	-4.36364	outer	231	0.583764	0	0	0
one	AZI1ko_MG132	3	473	12	10	207.8	828.5	230	832	-22.2	-3.5	outer	231	0.723339	0	0	0
one	AZI1ko_MG132	3	474	12	16	216.562	831.688	230	832	-13.4375	-0.3125	outer	231	1.15612	0	0	0
one	AZI1ko_MG132	3	475	11	11	515.091	832.364	536	825	-20.9091	7.36364	outer	231	0.808209	0	0	0
one	AZI1ko_MG132	3	476	12	6	178	833.5	230	832	-52	1.5	outer	231	0.278691	0	0	0
one	AZI1ko_MG132	3	477	11	9	560	833	536	825	24	8	outer	231	0.675883	0	0	0
one	AZI1ko_MG132	3	478	11	9	565.889	833.333	536	825	29.8889	8.33333	outer	231	0.661845	0	0	0
one	AZI1ko_MG132	3	479	11	9	497	834	536	825	-39	9	outer	231	0.586252	0	0	0
one	AZI1ko_MG132	3	480	11	9	526.111	837.667	536	825	-9.88889	12.6667	outer	231	0.592447	0	0	0
one	AZI1ko_MG132	3	481	12	4	215	838.5	230	832	-15	6.5	outer	231	0.302907	0	0	0
one	AZI1ko_MG132	3	482	11	16	504.625	837.75	536	825	-31.375	12.75	outer	231	1.02409	0	0	0
one	AZI1ko_MG132	3	483	11	4	568.5	839.5	536	825	32.5	14.5	outer	231	0.255573	0	0	0
one	AZI1ko_MG132	3	484	11	12	564.167	839.917	536	825	28.1667	14.9167	outer	231	1.09781	0	0	0
one	AZI1ko_MG132	3	485	12	4	244.5	842.5	230	832	14.5	10.5	outer	231	0.233692	0	0	0
one	AZI1ko_MG132	3	486	11	6	552	843.5	536	825	16	18.5	outer	231	0.402441	0	0	0
one	AZI1ko_MG132	3	487	12	7	273	843.714	230	832	43	11.7143	outer	231	0.466789	0	0	0
one	AZI1ko_MG132	3	488	11	6	509.5	843	536	825	-26.5	18	outer	231	0.390982	0	0	0
one	AZI1ko_MG132	3	489	11	14	544.286	842.286	536	825	8.28571	17.2857	outer	231	1.0367	0	0	0
one	AZI1ko_MG132	3	490	12	4	213	845.75	230	832	-17	13.75	outer	231	0.279652	0	0	0
one	AZI1ko_MG132	3	491	12	15	204.267	846.667	230	832	-25.7333	14.6667	outer	231	1.14067	0	0	0
one	AZI1ko_MG132	3	492	11	4	588.5	845.5	536	825	52.5	20.5	outer	231	0.236606	0	0	0
one	AZI1ko_MG132	3	493	12	7	161	846.714	230	832	-69	14.7143	outer	231	0.358099	0	0	0
one	AZI1ko_MG132	3	494	12	7	172	850	230	832	-58	18	outer	231	0.35436	0	0	0
one	AZI1ko_MG132	3	495	11	9	534.333	848.889	536	825	-1.66667	23.8889	outer	231	0.516274	0	0	0
one	AZI1ko_MG132	3	496	11	9	582.111	849.667	536	825	46.1111	24.6667	outer	231	0.769543	0	0	0
one	AZI1ko_MG132	3	497	11	14	574.714	851	536	825	38.7143	26	outer	231	1.01172	0	0	0
one	AZI1ko_MG132	3	498	12	4	197.5	851.5	230	832	-32.5	19.5	outer	231	0.201862	0	0	0
one	AZI1ko_MG132	3	499	11	17	591.882	851.412	536	825	55.8824	26.4118	outer	231	1.22173	0	0	0
one	AZI1ko_MG132	3	500	11	5	603.8	851.4	536	825	67.8	26.4	outer	231	0.274296	0	0	0
one	AZI1ko_MG132	3	501	11	21	544.429	852.333	536	825	8.42857	27.3333	outer	231	1.65791	0.401088	0.00173631	2
one	AZI1ko_MG132	3	502	11	6	446	853.5	536	825	-90	28.5	outer	231	0.290608	0	0	0
one	AZI1ko_MG132	3	503	11	27	564.037	852.111	536	825	28.037	27.1111	outer	231	2.34873	1.09191	0.00472688	5
one	AZI1ko_MG132	3	504	11	19	531.895	853.579	536	825	-4.10526	28.5789	outer	231	1.52499	0.268167	0.00116089	1
one	AZI1ko_MG132	3	505	12	10	205.2	856	230	832	-24.8	24	outer	231	0.579324	0	0	0
one	AZI1ko_MG132	3	506	12	7	224.714	856	230	832	-5.28571	24	outer	231	0.370306	0	0	0
one	AZI1ko_MG132	3	507	11	17	573.941	858.882	536	825	37.9412	33.8824	outer	231	1.04027	0	0	0
one	AZI1ko_MG132	3	508	12	8	136.125	858.125	230	832	-93.875	26.125	outer	231	0.413947	0	0	0
one	AZI1ko_MG132	3	509	11	4	508.5	857.5	536	825	-27.5	32.5	outer	231	0.223941	0	0	0
one	AZI1ko_MG132	3	510	11	5	620.8	858.4	536	825	84.8	33.4	outer	231	0.286992	0	0	0
one	AZI1ko_MG132	3	511	12	9	220	859	230	832	-10	27	outer	231	0.469032	0	0	0
one	AZI1ko_MG132	3	512	11	11	453.364	859.091	536	825	-82.6364	34.0909	outer	231	0.65098	0	0	0
one	AZI1ko_MG132	3	513	11	14	514.357	859.214	536	825	-21.6429	34.2143	outer	231	0.853468	0	0	0
one	AZI1ko_MG132	3	514	11	4	582.75	859	536	825	46.75	34	outer	231	0.266636	0	0	0
one	AZI1ko_MG132	3	515	11	4	544.5	859.5	536	825	8.5	34.5	outer	231	0.245304	0	0	0
one	AZI1ko_MG132	3	516	11	6	523.333	861.167	536	825	-12.6667	36.1667	outer	231	0.334096	0	0	0
one	AZI1ko_MG132	3	517	11	6	557.167	861.167	536	825	21.1667	36.1667	outer	231	0.428046	0	0	0
one	AZI1ko_MG132	3	518	11	10	603.8	861	536	825	67.8	36	outer	231	0.651911	0	0	0
one	AZI1ko_MG132	3	519	11	5	462.4	861.8	536	825	-73.6	36.8	outer	231	0.283894	0	0	0
one	AZI1ko_MG132	3	520	11	17	552.176	863.294	536	825	16.1765	38.2941	outer	231	1.34076	0.0839445	0.000363396	0
one	AZI1ko_MG132	3	521	12	7	242.286	865	230	832	12.2857	33	outer	231	0.376989	0	0	0
one	AZI1ko_MG132	3	522	11	7	561.286	865	536	825	25.2857	40	outer	231	0.437705	0	0	0
one	AZI1ko_MG132	3	523	11	4	570.5	865.5	536	825	34.5	40.5	outer	231	0.28333	0	0	0
one	AZI1ko_MG132	3	524	11	4	610	866.5	536	825	74	41.5	outer	231	0.225559	0	0	0
one	AZI1ko_MG132	3	525	11	4	587.5	867.5	536	825	51.5	42.5	outer	231	0.207248	0	0	0
one	AZI1ko_MG132	3	526	11	4	523.25	869.75	536	825	-12.75	44.75	outer	231	0.212436	0	0	0
one	AZI1ko_MG132	3	527	11	9	572.889	870.667	536	825	36.8889	45.6667	outer	231	0.503487	0	0	0
one	AZI1ko_MG132	3	528	12	5	159.8	870.6	230	832	-70.2	38.6	outer	231	0.229953	0	0	0
one	AZI1ko_MG132	3	529	12	8	250.125	871.125	230	832	20.125	39.125	outer	231	0.431098	0	0	0
one	AZI1ko_MG132	3	530	11	10	473	870.8	536	825	-63	45.8	outer	231	0.597131	0	0	0
one	AZI1ko_MG132	3	531	11	6	547	870.5	536	825	11	45.5	outer	231	0.33286	0	0	0
one	AZI1ko_MG132	3	532	11	13	596.615	871.385	536	825	60.6154	46.3846	outer	231	0.887648	0	0	0
one	AZI1ko_MG132	3	533	11	18	560.167	873.833	536	825	24.1667	48.8333	outer	231	1.20658	0	0	0
one	AZI1ko_MG132	3	534	11	4	522.5	873.5	536	825	-13.5	48.5	outer	231	0.26038	0	0	0
one	AZI1ko_MG132	3	535	11	14	569.714	874.5	536	825	33.7143	49.5	outer	231	0.936568	0	0	0
one	AZI1ko_MG132	3	536	12	7	276	874.714	230	832	46	42.7143	outer	231	0.327108	0	0	0
one	AZI1ko_MG132	3	537	11	7	508	875.286	536	825	-28	50.2857	outer	231	0.393805	0	0	0
one	AZI1ko_MG132	3	538	12	11	229.545	876.364	230	832	-0.454545	44.3636	outer	231	0.540108	0	0	0
one	AZI1ko_MG132	3	539	12	4	267.5	876.5	230	832	37.5	44.5	outer	231	0.187778	0	0	0
one	AZI1ko_MG132	3	540	11	8	574.875	876.125	536	825	38.875	51.125	outer	231	0.553124	0	0	0
one	AZI1ko_MG132	3	541	11	14	552.5	876.714	536	825	16.5	51.7143	outer	231	1.17699	0	0	0
one	AZI1ko_MG132	3	542	11	4	539.5	877.5	536	825	3.5	52.5	outer	231	0.211124	0	0	0
one	AZI1ko_MG132	3	543	11	6	587	877.5	536	825	51	52.5	outer	231	0.393256	0	0	0
one	AZI1ko_MG132	3	544	12	4	303	878.25	230	832	73	46.25	outer	231	0.209506	0	0	0
one	AZI1ko_MG132	3	545	11	12	610.667	880.25	536	825	74.6667	55.25	outer	231	0.791363	0	0	0
one	AZI1ko_MG132	3	546	11	22	499.409	883	536	825	-36.5909	58	outer	231	1.16973	0	0	0
one	AZI1ko_MG132	3	547	11	21	555.143	882.19	536	825	19.1429	57.1905	outer	231	1.71843	0.461605	0.00199829	2
[truncated: 120,253 more rows]

## Sheet: Fig. 3g
Replicate	Sample	Area (pixels^2)		Rep	Sample	N		Kruskal-Wallis ANOVA with a post-hoc Dunn test to assess pairwise differences
one	PCM1kosiGL2_MG132	91		one	PCM1kosiGL2_MG132	215		comparison	Z.stat	P.adj
one	PCM1kosiGL2_MG132	132		one	PCM1kosiKIAA0753_MG132	195		WTsiGL2_MG132 - WTsiKIAA0753_MG132	9.32969	1.13766e-20	****
one	PCM1kosiGL2_MG132	86		one	PCM1kosiPIBF1_MG132	121		WTsiGL2_MG132 - WTsiPIBF1_MG132	17.4264	1.9522e-67	****
one	PCM1kosiGL2_MG132	57		one	WTsiGL2_MG132	239		PCM1siGL2_MG132 - WTsiGL2_MG132	-4.87772	6.70732e-07	****
one	PCM1kosiGL2_MG132	147		one	WTsiKIAA0753_MG132	198		PCM1siGL2_MG132 - PCM1siKIAA0753_MG132	5.47661	2.95601e-08	****
one	PCM1kosiGL2_MG132	115		one	WTsiPIBF1_MG132	121		PCM1siGL2_MG132 - PCM1siPIBF1_MG132	13.8867	1.90577e-43	****
one	PCM1kosiGL2_MG132	223		two	PCM1kosiGL2_MG132	304		PCM1siKIAA0753_MG132 - WTsiKIAA0753_MG132	-1.03208	0.161805	ns
one	PCM1kosiGL2_MG132	80		two	PCM1kosiKIAA0753_MG132	257		PCM1siPIBF1_MG132 - WTsiPIBF1_MG132	-1.02862	0.151829	ns
one	PCM1kosiGL2_MG132	107		two	PCM1kosiPIBF1_MG132	170
one	PCM1kosiGL2_MG132	76		two	WTsiGL2_MG132	272
one	PCM1kosiGL2_MG132	118		two	WTsiKIAA0753_MG132	295
one	PCM1kosiGL2_MG132	93		two	WTsiPIBF1_MG132	203
one	PCM1kosiGL2_MG132	91
one	PCM1kosiGL2_MG132	75
one	PCM1kosiGL2_MG132	29
one	PCM1kosiGL2_MG132	126
one	PCM1kosiGL2_MG132	109
one	PCM1kosiGL2_MG132	119
one	PCM1kosiGL2_MG132	128
one	PCM1kosiGL2_MG132	67
one	PCM1kosiGL2_MG132	81
one	PCM1kosiGL2_MG132	81
one	PCM1kosiGL2_MG132	102
one	PCM1kosiGL2_MG132	109
one	PCM1kosiGL2_MG132	91
one	PCM1kosiGL2_MG132	121
one	PCM1kosiGL2_MG132	103
one	PCM1kosiGL2_MG132	1
one	PCM1kosiGL2_MG132	270
one	PCM1kosiGL2_MG132	80
one	PCM1kosiGL2_MG132	71
one	PCM1kosiGL2_MG132	95
one	PCM1kosiGL2_MG132	83
one	PCM1kosiGL2_MG132	92
one	PCM1kosiGL2_MG132	151
one	PCM1kosiGL2_MG132	158
one	PCM1kosiGL2_MG132	113
one	PCM1kosiGL2_MG132	57
one	PCM1kosiGL2_MG132	125
one	PCM1kosiGL2_MG132	116
one	PCM1kosiGL2_MG132	95
one	PCM1kosiGL2_MG132	1
one	PCM1kosiGL2_MG132	116
one	PCM1kosiGL2_MG132	103
one	PCM1kosiGL2_MG132	118
one	PCM1kosiGL2_MG132	131
one	PCM1kosiGL2_MG132	1
one	PCM1kosiGL2_MG132	102
one	PCM1kosiGL2_MG132	172
one	PCM1kosiGL2_MG132	89
one	PCM1kosiGL2_MG132	123
one	PCM1kosiGL2_MG132	107
one	PCM1kosiGL2_MG132	109
one	PCM1kosiGL2_MG132	179
one	PCM1kosiGL2_MG132	129
one	PCM1kosiGL2_MG132	93
one	PCM1kosiGL2_MG132	93
one	PCM1kosiGL2_MG132	1
one	PCM1kosiGL2_MG132	98
one	PCM1kosiGL2_MG132	111
one	PCM1kosiGL2_MG132	111
one	PCM1kosiGL2_MG132	152
one	PCM1kosiGL2_MG132	201
one	PCM1kosiGL2_MG132	144
one	PCM1kosiGL2_MG132	64
one	PCM1kosiGL2_MG132	172
one	PCM1kosiGL2_MG132	109
one	PCM1kosiGL2_MG132	130
one	PCM1kosiGL2_MG132	117
one	PCM1kosiGL2_MG132	95
one	PCM1kosiGL2_MG132	75
one	PCM1kosiGL2_MG132	134
one	PCM1kosiGL2_MG132	86
one	PCM1kosiGL2_MG132	61
one	PCM1kosiGL2_MG132	117
one	PCM1kosiGL2_MG132	67
one	PCM1kosiGL2_MG132	124
one	PCM1kosiGL2_MG132	122
one	PCM1kosiGL2_MG132	135
one	PCM1kosiGL2_MG132	1
one	PCM1kosiGL2_MG132	117
one	PCM1kosiGL2_MG132	113
one	PCM1kosiGL2_MG132	114
one	PCM1kosiGL2_MG132	120
one	PCM1kosiGL2_MG132	62
one	PCM1kosiGL2_MG132	116
one	PCM1kosiGL2_MG132	100
one	PCM1kosiGL2_MG132	105
one	PCM1kosiGL2_MG132	121
one	PCM1kosiGL2_MG132	105
one	PCM1kosiGL2_MG132	172
one	PCM1kosiGL2_MG132	192
one	PCM1kosiGL2_MG132	56
one	PCM1kosiGL2_MG132	1
one	PCM1kosiGL2_MG132	105
one	PCM1kosiGL2_MG132	120
one	PCM1kosiGL2_MG132	83
one	PCM1kosiGL2_MG132	130
one	PCM1kosiGL2_MG132	120
one	PCM1kosiGL2_MG132	149
one	PCM1kosiGL2_MG132	112
one	PCM1kosiGL2_MG132	63
one	PCM1kosiGL2_MG132	152
one	PCM1kosiGL2_MG132	132
one	PCM1kosiGL2_MG132	139
one	PCM1kosiGL2_MG132	160
one	PCM1kosiGL2_MG132	49
one	PCM1kosiGL2_MG132	97
one	PCM1kosiGL2_MG132	134
one	PCM1kosiGL2_MG132	1
one	PCM1kosiGL2_MG132	59
one	PCM1kosiGL2_MG132	90
one	PCM1kosiGL2_MG132	81
one	PCM1kosiGL2_MG132	135
one	PCM1kosiGL2_MG132	106
one	PCM1kosiGL2_MG132	44
one	PCM1kosiGL2_MG132	54
one	PCM1kosiGL2_MG132	108
one	PCM1kosiGL2_MG132	59
one	PCM1kosiGL2_MG132	1
one	PCM1kosiGL2_MG132	146
one	PCM1kosiGL2_MG132	55
one	PCM1kosiGL2_MG132	113
one	PCM1kosiGL2_MG132	184
one	PCM1kosiGL2_MG132	110
one	PCM1kosiGL2_MG132	44
one	PCM1kosiGL2_MG132	143
one	PCM1kosiGL2_MG132	90
one	PCM1kosiGL2_MG132	101
one	PCM1kosiGL2_MG132	96
one	PCM1kosiGL2_MG132	58
one	PCM1kosiGL2_MG132	105
one	PCM1kosiGL2_MG132	86
one	PCM1kosiGL2_MG132	1
one	PCM1kosiGL2_MG132	104
one	PCM1kosiGL2_MG132	114
one	PCM1kosiGL2_MG132	58
one	PCM1kosiGL2_MG132	89
one	PCM1kosiGL2_MG132	87
one	PCM1kosiGL2_MG132	153
one	PCM1kosiGL2_MG132	95
one	PCM1kosiGL2_MG132	97
one	PCM1kosiGL2_MG132	203
one	PCM1kosiGL2_MG132	98
one	PCM1kosiGL2_MG132	154
one	PCM1kosiGL2_MG132	99
one	PCM1kosiGL2_MG132	123
one	PCM1kosiGL2_MG132	168
one	PCM1kosiGL2_MG132	92
one	PCM1kosiGL2_MG132	47
one	PCM1kosiGL2_MG132	42
one	PCM1kosiGL2_MG132	124
one	PCM1kosiGL2_MG132	233
one	PCM1kosiGL2_MG132	111
one	PCM1kosiGL2_MG132	108
one	PCM1kosiGL2_MG132	93
one	PCM1kosiGL2_MG132	198
one	PCM1kosiGL2_MG132	55
one	PCM1kosiGL2_MG132	168
one	PCM1kosiGL2_MG132	147
one	PCM1kosiGL2_MG132	181
one	PCM1kosiGL2_MG132	215
one	PCM1kosiGL2_MG132	93
one	PCM1kosiGL2_MG132	78
one	PCM1kosiGL2_MG132	217
one	PCM1kosiGL2_MG132	152
one	PCM1kosiGL2_MG132	1
one	PCM1kosiGL2_MG132	105
one	PCM1kosiGL2_MG132	108
one	PCM1kosiGL2_MG132	55
one	PCM1kosiGL2_MG132	60
one	PCM1kosiGL2_MG132	91
one	PCM1kosiGL2_MG132	126
one	PCM1kosiGL2_MG132	71
one	PCM1kosiGL2_MG132	118
one	PCM1kosiGL2_MG132	88
one	PCM1kosiGL2_MG132	93
one	PCM1kosiGL2_MG132	151
one	PCM1kosiGL2_MG132	67
one	PCM1kosiGL2_MG132	161
one	PCM1kosiGL2_MG132	90
one	PCM1kosiGL2_MG132	49
one	PCM1kosiGL2_MG132	51
one	PCM1kosiGL2_MG132	66
one	PCM1kosiGL2_MG132	130
one	PCM1kosiGL2_MG132	54
one	PCM1kosiGL2_MG132	97
one	PCM1kosiGL2_MG132	230
one	PCM1kosiGL2_MG132	64
one	PCM1kosiGL2_MG132	264
one	PCM1kosiGL2_MG132	61
one	PCM1kosiGL2_MG132	127
one	PCM1kosiGL2_MG132	151
one	PCM1kosiGL2_MG132	268
one	PCM1kosiGL2_MG132	121
one	PCM1kosiGL2_MG132	161
one	PCM1kosiGL2_MG132	93
one	PCM1kosiGL2_MG132	79
one	PCM1kosiGL2_MG132	119
one	PCM1kosiGL2_MG132	27
one	PCM1kosiGL2_MG132	99
one	PCM1kosiGL2_MG132	33
one	PCM1kosiGL2_MG132	112
one	PCM1kosiGL2_MG132	161
one	PCM1kosiGL2_MG132	100
one	PCM1kosiGL2_MG132	41
one	PCM1kosiGL2_MG132	129
one	PCM1kosiGL2_MG132	86
one	PCM1kosiGL2_MG132	111
one	PCM1kosiGL2_MG132	1
one	PCM1kosiGL2_MG132	1
one	PCM1kosiGL2_MG132	95
one	PCM1kosiGL2_MG132	132
one	PCM1kosiGL2_MG132	115
one	PCM1kosiGL2_MG132	125
one	PCM1kosiKIAA0753_MG132	108
one	PCM1kosiKIAA0753_MG132	68
one	PCM1kosiKIAA0753_MG132	73
one	PCM1kosiKIAA0753_MG132	120
one	PCM1kosiKIAA0753_MG132	48
one	PCM1kosiKIAA0753_MG132	76
one	PCM1kosiKIAA0753_MG132	150
one	PCM1kosiKIAA0753_MG132	51
one	PCM1kosiKIAA0753_MG132	127
one	PCM1kosiKIAA0753_MG132	100
one	PCM1kosiKIAA0753_MG132	150
one	PCM1kosiKIAA0753_MG132	65
one	PCM1kosiKIAA0753_MG132	106
one	PCM1kosiKIAA0753_MG132	79
one	PCM1kosiKIAA0753_MG132	121
one	PCM1kosiKIAA0753_MG132	74
one	PCM1kosiKIAA0753_MG132	122
one	PCM1kosiKIAA0753_MG132	55
one	PCM1kosiKIAA0753_MG132	127
one	PCM1kosiKIAA0753_MG132	164
one	PCM1kosiKIAA0753_MG132	77
one	PCM1kosiKIAA0753_MG132	166
one	PCM1kosiKIAA0753_MG132	128
one	PCM1kosiKIAA0753_MG132	60
one	PCM1kosiKIAA0753_MG132	57
one	PCM1kosiKIAA0753_MG132	116
one	PCM1kosiKIAA0753_MG132	55
one	PCM1kosiKIAA0753_MG132	1
one	PCM1kosiKIAA0753_MG132	144
one	PCM1kosiKIAA0753_MG132	105
one	PCM1kosiKIAA0753_MG132	65
one	PCM1kosiKIAA0753_MG132	95
one	PCM1kosiKIAA0753_MG132	91
one	PCM1kosiKIAA0753_MG132	1
one	PCM1kosiKIAA0753_MG132	1
one	PCM1kosiKIAA0753_MG132	1
one	PCM1kosiKIAA0753_MG132	45
one	PCM1kosiKIAA0753_MG132	31
one	PCM1kosiKIAA0753_MG132	101
one	PCM1kosiKIAA0753_MG132	55
one	PCM1kosiKIAA0753_MG132	68
one	PCM1kosiKIAA0753_MG132	61
one	PCM1kosiKIAA0753_MG132	1
one	PCM1kosiKIAA0753_MG132	86
one	PCM1kosiKIAA0753_MG132	24
one	PCM1kosiKIAA0753_MG132	29
one	PCM1kosiKIAA0753_MG132	57
one	PCM1kosiKIAA0753_MG132	117
one	PCM1kosiKIAA0753_MG132	1
one	PCM1kosiKIAA0753_MG132	1
one	PCM1kosiKIAA0753_MG132	1
one	PCM1kosiKIAA0753_MG132	104
one	PCM1kosiKIAA0753_MG132	50
one	PCM1kosiKIAA0753_MG132	119
one	PCM1kosiKIAA0753_MG132	159
one	PCM1kosiKIAA0753_MG132	1
one	PCM1kosiKIAA0753_MG132	60
one	PCM1kosiKIAA0753_MG132	17
one	PCM1kosiKIAA0753_MG132	66
one	PCM1kosiKIAA0753_MG132	146
one	PCM1kosiKIAA0753_MG132	70
one	PCM1kosiKIAA0753_MG132	155
one	PCM1kosiKIAA0753_MG132	87
one	PCM1kosiKIAA0753_MG132	150
one	PCM1kosiKIAA0753_MG132	64
one	PCM1kosiKIAA0753_MG132	81
one	PCM1kosiKIAA0753_MG132	94
one	PCM1kosiKIAA0753_MG132	44
one	PCM1kosiKIAA0753_MG132	132
one	PCM1kosiKIAA0753_MG132	52
one	PCM1kosiKIAA0753_MG132	113
one	PCM1kosiKIAA0753_MG132	52
one	PCM1kosiKIAA0753_MG132	84
one	PCM1kosiKIAA0753_MG132	86
one	PCM1kosiKIAA0753_MG132	138
one	PCM1kosiKIAA0753_MG132	60
one	PCM1kosiKIAA0753_MG132	102
one	PCM1kosiKIAA0753_MG132	67
one	PCM1kosiKIAA0753_MG132	70
one	PCM1kosiKIAA0753_MG132	122
one	PCM1kosiKIAA0753_MG132	97
one	PCM1kosiKIAA0753_MG132	112
one	PCM1kosiKIAA0753_MG132	1
one	PCM1kosiKIAA0753_MG132	61
one	PCM1kosiKIAA0753_MG132	1
one	PCM1kosiKIAA0753_MG132	97
one	PCM1kosiKIAA0753_MG132	34
one	PCM1kosiKIAA0753_MG132	108
one	PCM1kosiKIAA0753_MG132	98
one	PCM1kosiKIAA0753_MG132	1
one	PCM1kosiKIAA0753_MG132	67
one	PCM1kosiKIAA0753_MG132	1
one	PCM1kosiKIAA0753_MG132	53
one	PCM1kosiKIAA0753_MG132	116
one	PCM1kosiKIAA0753_MG132	60
one	PCM1kosiKIAA0753_MG132	67
one	PCM1kosiKIAA0753_MG132	53
one	PCM1kosiKIAA0753_MG132	185
one	PCM1kosiKIAA0753_MG132	108
one	PCM1kosiKIAA0753_MG132	143
one	PCM1kosiKIAA0753_MG132	35
one	PCM1kosiKIAA0753_MG132	138
one	PCM1kosiKIAA0753_MG132	23
one	PCM1kosiKIAA0753_MG132	71
one	PCM1kosiKIAA0753_MG132	60
one	PCM1kosiKIAA0753_MG132	107
one	PCM1kosiKIAA0753_MG132	119
one	PCM1kosiKIAA0753_MG132	63
one	PCM1kosiKIAA0753_MG132	54
one	PCM1kosiKIAA0753_MG132	137
one	PCM1kosiKIAA0753_MG132	106
one	PCM1kosiKIAA0753_MG132	114
one	PCM1kosiKIAA0753_MG132	87
one	PCM1kosiKIAA0753_MG132	61
one	PCM1kosiKIAA0753_MG132	70
one	PCM1kosiKIAA0753_MG132	1
one	PCM1kosiKIAA0753_MG132	36
one	PCM1kosiKIAA0753_MG132	96
one	PCM1kosiKIAA0753_MG132	116
one	PCM1kosiKIAA0753_MG132	73
one	PCM1kosiKIAA0753_MG132	83
one	PCM1kosiKIAA0753_MG132	1
one	PCM1kosiKIAA0753_MG132	42
one	PCM1kosiKIAA0753_MG132	53
one	PCM1kosiKIAA0753_MG132	47
one	PCM1kosiKIAA0753_MG132	39
one	PCM1kosiKIAA0753_MG132	117
one	PCM1kosiKIAA0753_MG132	1
one	PCM1kosiKIAA0753_MG132	144
one	PCM1kosiKIAA0753_MG132	55
one	PCM1kosiKIAA0753_MG132	77
one	PCM1kosiKIAA0753_MG132	71
one	PCM1kosiKIAA0753_MG132	56
one	PCM1kosiKIAA0753_MG132	25
one	PCM1kosiKIAA0753_MG132	1
one	PCM1kosiKIAA0753_MG132	70
one	PCM1kosiKIAA0753_MG132	130
one	PCM1kosiKIAA0753_MG132	67
one	PCM1kosiKIAA0753_MG132	60
one	PCM1kosiKIAA0753_MG132	42
one	PCM1kosiKIAA0753_MG132	82
one	PCM1kosiKIAA0753_MG132	1
one	PCM1kosiKIAA0753_MG132	74
one	PCM1kosiKIAA0753_MG132	93
one	PCM1kosiKIAA0753_MG132	81
one	PCM1kosiKIAA0753_MG132	102
one	PCM1kosiKIAA0753_MG132	204
one	PCM1kosiKIAA0753_MG132	109
one	PCM1kosiKIAA0753_MG132	172
one	PCM1kosiKIAA0753_MG132	78
one	PCM1kosiKIAA0753_MG132	1
one	PCM1kosiKIAA0753_MG132	69
one	PCM1kosiKIAA0753_MG132	122
one	PCM1kosiKIAA0753_MG132	47
one	PCM1kosiKIAA0753_MG132	71
one	PCM1kosiKIAA0753_MG132	145
one	PCM1kosiKIAA0753_MG132	108
one	PCM1kosiKIAA0753_MG132	122
one	PCM1kosiKIAA0753_MG132	92
one	PCM1kosiKIAA0753_MG132	1
one	PCM1kosiKIAA0753_MG132	115
one	PCM1kosiKIAA0753_MG132	70
one	PCM1kosiKIAA0753_MG132	125
one	PCM1kosiKIAA0753_MG132	59
one	PCM1kosiKIAA0753_MG132	77
one	PCM1kosiKIAA0753_MG132	90
one	PCM1kosiKIAA0753_MG132	41
one	PCM1kosiKIAA0753_MG132	28
one	PCM1kosiKIAA0753_MG132	25
one	PCM1kosiKIAA0753_MG132	74
one	PCM1kosiKIAA0753_MG132	58
one	PCM1kosiKIAA0753_MG132	1
one	PCM1kosiKIAA0753_MG132	46
one	PCM1kosiKIAA0753_MG132	108
one	PCM1kosiKIAA0753_MG132	19
one	PCM1kosiKIAA0753_MG132	33
one	PCM1kosiKIAA0753_MG132	47
one	PCM1kosiKIAA0753_MG132	115
one	PCM1kosiKIAA0753_MG132	98
one	PCM1kosiKIAA0753_MG132	51
one	PCM1kosiKIAA0753_MG132	147
one	PCM1kosiKIAA0753_MG132	333
one	PCM1kosiKIAA0753_MG132	38
one	PCM1kosiKIAA0753_MG132	66
one	PCM1kosiKIAA0753_MG132	127
one	PCM1kosiKIAA0753_MG132	144
one	PCM1kosiKIAA0753_MG132	88
one	PCM1kosiKIAA0753_MG132	141
one	PCM1kosiKIAA0753_MG132	102
one	PCM1kosiKIAA0753_MG132	108
one	PCM1kosiKIAA0753_MG132	12
one	PCM1kosiKIAA0753_MG132	1
one	PCM1kosiKIAA0753_MG132	31
one	PCM1kosiKIAA0753_MG132	156
one	PCM1kosiKIAA0753_MG132	1
one	PCM1kosiPIBF1_MG132	12
one	PCM1kosiPIBF1_MG132	78
one	PCM1kosiPIBF1_MG132	49
one	PCM1kosiPIBF1_MG132	88
one	PCM1kosiPIBF1_MG132	1
one	PCM1kosiPIBF1_MG132	6
one	PCM1kosiPIBF1_MG132	36
one	PCM1kosiPIBF1_MG132	17
one	PCM1kosiPIBF1_MG132	21
one	PCM1kosiPIBF1_MG132	1
one	PCM1kosiPIBF1_MG132	1
one	PCM1kosiPIBF1_MG132	48
one	PCM1kosiPIBF1_MG132	54
one	PCM1kosiPIBF1_MG132	1
one	PCM1kosiPIBF1_MG132	90
one	PCM1kosiPIBF1_MG132	149
one	PCM1kosiPIBF1_MG132	72
one	PCM1kosiPIBF1_MG132	51
one	PCM1kosiPIBF1_MG132	88
one	PCM1kosiPIBF1_MG132	52
one	PCM1kosiPIBF1_MG132	1
one	PCM1kosiPIBF1_MG132	1
one	PCM1kosiPIBF1_MG132	80
one	PCM1kosiPIBF1_MG132	100
one	PCM1kosiPIBF1_MG132	1
one	PCM1kosiPIBF1_MG132	96
one	PCM1kosiPIBF1_MG132	77
one	PCM1kosiPIBF1_MG132	36
one	PCM1kosiPIBF1_MG132	1
one	PCM1kosiPIBF1_MG132	43
one	PCM1kosiPIBF1_MG132	27
one	PCM1kosiPIBF1_MG132	58
one	PCM1kosiPIBF1_MG132	1
one	PCM1kosiPIBF1_MG132	25
one	PCM1kosiPIBF1_MG132	1
one	PCM1kosiPIBF1_MG132	26
one	PCM1kosiPIBF1_MG132	1
one	PCM1kosiPIBF1_MG132	37
one	PCM1kosiPIBF1_MG132	23
one	PCM1kosiPIBF1_MG132	83
one	PCM1kosiPIBF1_MG132	12
one	PCM1kosiPIBF1_MG132	72
one	PCM1kosiPIBF1_MG132	26
one	PCM1kosiPIBF1_MG132	1
one	PCM1kosiPIBF1_MG132	1
one	PCM1kosiPIBF1_MG132	1
one	PCM1kosiPIBF1_MG132	30
one	PCM1kosiPIBF1_MG132	41
one	PCM1kosiPIBF1_MG132	76
one	PCM1kosiPIBF1_MG132	49
one	PCM1kosiPIBF1_MG132	26
one	PCM1kosiPIBF1_MG132	26
one	PCM1kosiPIBF1_MG132	91
one	PCM1kosiPIBF1_MG132	1
one	PCM1kosiPIBF1_MG132	66
one	PCM1kosiPIBF1_MG132	63
one	PCM1kosiPIBF1_MG132	1
one	PCM1kosiPIBF1_MG132	1
one	PCM1kosiPIBF1_MG132	1
one	PCM1kosiPIBF1_MG132	66
one	PCM1kosiPIBF1_MG132	1
one	PCM1kosiPIBF1_MG132	72
one	PCM1kosiPIBF1_MG132	59
one	PCM1kosiPIBF1_MG132	44
one	PCM1kosiPIBF1_MG132	61
one	PCM1kosiPIBF1_MG132	95
one	PCM1kosiPIBF1_MG132	22
one	PCM1kosiPIBF1_MG132	26
one	PCM1kosiPIBF1_MG132	58
one	PCM1kosiPIBF1_MG132	57
one	PCM1kosiPIBF1_MG132	43
one	PCM1kosiPIBF1_MG132	100
one	PCM1kosiPIBF1_MG132	193
one	PCM1kosiPIBF1_MG132	114
one	PCM1kosiPIBF1_MG132	40
one	PCM1kosiPIBF1_MG132	43
one	PCM1kosiPIBF1_MG132	144
one	PCM1kosiPIBF1_MG132	221
one	PCM1kosiPIBF1_MG132	63
one	PCM1kosiPIBF1_MG132	82
one	PCM1kosiPIBF1_MG132	1
one	PCM1kosiPIBF1_MG132	46
one	PCM1kosiPIBF1_MG132	45
one	PCM1kosiPIBF1_MG132	52
one	PCM1kosiPIBF1_MG132	43
one	PCM1kosiPIBF1_MG132	46
one	PCM1kosiPIBF1_MG132	41
one	PCM1kosiPIBF1_MG132	156
one	PCM1kosiPIBF1_MG132	78
one	PCM1kosiPIBF1_MG132	49
one	PCM1kosiPIBF1_MG132	88
one	PCM1kosiPIBF1_MG132	1
one	PCM1kosiPIBF1_MG132	64
one	PCM1kosiPIBF1_MG132	24
one	PCM1kosiPIBF1_MG132	47
one	PCM1kosiPIBF1_MG132	22
one	PCM1kosiPIBF1_MG132	38
one	PCM1kosiPIBF1_MG132	1
one	PCM1kosiPIBF1_MG132	43
one	PCM1kosiPIBF1_MG132	52
one	PCM1kosiPIBF1_MG132	22
one	PCM1kosiPIBF1_MG132	1
one	PCM1kosiPIBF1_MG132	38
one	PCM1kosiPIBF1_MG132	1
one	PCM1kosiPIBF1_MG132	85
one	PCM1kosiPIBF1_MG132	1
one	PCM1kosiPIBF1_MG132	20
one	PCM1kosiPIBF1_MG132	1
one	PCM1kosiPIBF1_MG132	57
one	PCM1kosiPIBF1_MG132	61
one	PCM1kosiPIBF1_MG132	47
one	PCM1kosiPIBF1_MG132	1
one	PCM1kosiPIBF1_MG132	59
one	PCM1kosiPIBF1_MG132	44
one	PCM1kosiPIBF1_MG132	52
one	PCM1kosiPIBF1_MG132	10
one	PCM1kosiPIBF1_MG132	48
one	PCM1kosiPIBF1_MG132	18
one	PCM1kosiPIBF1_MG132	128
one	PCM1kosiPIBF1_MG132	1
one	PCM1kosiPIBF1_MG132	1
one	WTsiGL2_MG132	155
one	WTsiGL2_MG132	312
one	WTsiGL2_MG132	208
one	WTsiGL2_MG132	295
one	WTsiGL2_MG132	1
one	WTsiGL2_MG132	425
one	WTsiGL2_MG132	406
one	WTsiGL2_MG132	179
one	WTsiGL2_MG132	277
one	WTsiGL2_MG132	94
one	WTsiGL2_MG132	45
one	WTsiGL2_MG132	305
one	WTsiGL2_MG132	1
one	WTsiGL2_MG132	103
one	WTsiGL2_MG132	234
one	WTsiGL2_MG132	168
one	WTsiGL2_MG132	137
one	WTsiGL2_MG132	84
one	WTsiGL2_MG132	74
one	WTsiGL2_MG132	1
one	WTsiGL2_MG132	23
one	WTsiGL2_MG132	193
one	WTsiGL2_MG132	180
one	WTsiGL2_MG132	53
one	WTsiGL2_MG132	102
one	WTsiGL2_MG132	1
one	WTsiGL2_MG132	199
one	WTsiGL2_MG132	1
one	WTsiGL2_MG132	10
one	WTsiGL2_MG132	198
one	WTsiGL2_MG132	68
one	WTsiGL2_MG132	66
one	WTsiGL2_MG132	114
one	WTsiGL2_MG132	135
one	WTsiGL2_MG132	276
one	WTsiGL2_MG132	229
one	WTsiGL2_MG132	14
one	WTsiGL2_MG132	115
one	WTsiGL2_MG132	22
one	WTsiGL2_MG132	84
one	WTsiGL2_MG132	1
one	WTsiGL2_MG132	196
one	WTsiGL2_MG132	75
one	WTsiGL2_MG132	168
one	WTsiGL2_MG132	110
one	WTsiGL2_MG132	136
one	WTsiGL2_MG132	214
one	WTsiGL2_MG132	79
one	WTsiGL2_MG132	193
one	WTsiGL2_MG132	205
one	WTsiGL2_MG132	192
one	WTsiGL2_MG132	137
one	WTsiGL2_MG132	118
one	WTsiGL2_MG132	84
one	WTsiGL2_MG132	98
one	WTsiGL2_MG132	37
one	WTsiGL2_MG132	204
one	WTsiGL2_MG132	230
one	WTsiGL2_MG132	185
one	WTsiGL2_MG132	265
one	WTsiGL2_MG132	103
one	WTsiGL2_MG132	1
one	WTsiGL2_MG132	65
one	WTsiGL2_MG132	1
one	WTsiGL2_MG132	243
one	WTsiGL2_MG132	123
one	WTsiGL2_MG132	57
one	WTsiGL2_MG132	229
one	WTsiGL2_MG132	193
one	WTsiGL2_MG132	77
one	WTsiGL2_MG132	155
one	WTsiGL2_MG132	122
one	WTsiGL2_MG132	166
one	WTsiGL2_MG132	69
one	WTsiGL2_MG132	139
one	WTsiGL2_MG132	454
one	WTsiGL2_MG132	153
one	WTsiGL2_MG132	274
one	WTsiGL2_MG132	204
one	WTsiGL2_MG132	309
one	WTsiGL2_MG132	133
one	WTsiGL2_MG132	120
one	WTsiGL2_MG132	97
one	WTsiGL2_MG132	125
one	WTsiGL2_MG132	58
one	WTsiGL2_MG132	50
one	WTsiGL2_MG132	263
one	WTsiGL2_MG132	348
one	WTsiGL2_MG132	266
one	WTsiGL2_MG132	231
one	WTsiGL2_MG132	203
one	WTsiGL2_MG132	322
one	WTsiGL2_MG132	186
one	WTsiGL2_MG132	256
one	WTsiGL2_MG132	144
one	WTsiGL2_MG132	94
one	WTsiGL2_MG132	279
one	WTsiGL2_MG132	1
one	WTsiGL2_MG132	1
one	WTsiGL2_MG132	524
one	WTsiGL2_MG132	59
one	WTsiGL2_MG132	198
one	WTsiGL2_MG132	287
one	WTsiGL2_MG132	119
one	WTsiGL2_MG132	109
one	WTsiGL2_MG132	228
one	WTsiGL2_MG132	127
one	WTsiGL2_MG132	362
one	WTsiGL2_MG132	395
one	WTsiGL2_MG132	90
one	WTsiGL2_MG132	177
one	WTsiGL2_MG132	59
one	WTsiGL2_MG132	167
one	WTsiGL2_MG132	485
one	WTsiGL2_MG132	150
one	WTsiGL2_MG132	207
one	WTsiGL2_MG132	194
one	WTsiGL2_MG132	53
one	WTsiGL2_MG132	172
one	WTsiGL2_MG132	83
one	WTsiGL2_MG132	90
one	WTsiGL2_MG132	268
one	WTsiGL2_MG132	352
one	WTsiGL2_MG132	386
one	WTsiGL2_MG132	57
one	WTsiGL2_MG132	1
one	WTsiGL2_MG132	139
one	WTsiGL2_MG132	92
one	WTsiGL2_MG132	1
one	WTsiGL2_MG132	202
one	WTsiGL2_MG132	132
one	WTsiGL2_MG132	186
one	WTsiGL2_MG132	90
one	WTsiGL2_MG132	143
one	WTsiGL2_MG132	243
one	WTsiGL2_MG132	189
one	WTsiGL2_MG132	118
one	WTsiGL2_MG132	106
one	WTsiGL2_MG132	144
one	WTsiGL2_MG132	62
one	WTsiGL2_MG132	127
one	WTsiGL2_MG132	216
one	WTsiGL2_MG132	353
one	WTsiGL2_MG132	145
one	WTsiGL2_MG132	192
one	WTsiGL2_MG132	77
one	WTsiGL2_MG132	233
one	WTsiGL2_MG132	92
one	WTsiGL2_MG132	1
one	WTsiGL2_MG132	146
one	WTsiGL2_MG132	234
one	WTsiGL2_MG132	51
one	WTsiGL2_MG132	41
one	WTsiGL2_MG132	133
one	WTsiGL2_MG132	155
one	WTsiGL2_MG132	253
one	WTsiGL2_MG132	253
one	WTsiGL2_MG132	245
one	WTsiGL2_MG132	83
one	WTsiGL2_MG132	187
one	WTsiGL2_MG132	93
one	WTsiGL2_MG132	1
one	WTsiGL2_MG132	1
one	WTsiGL2_MG132	197
one	WTsiGL2_MG132	82
one	WTsiGL2_MG132	99
one	WTsiGL2_MG132	106
one	WTsiGL2_MG132	165
one	WTsiGL2_MG132	30
one	WTsiGL2_MG132	265
one	WTsiGL2_MG132	103
one	WTsiGL2_MG132	196
one	WTsiGL2_MG132	48
one	WTsiGL2_MG132	89
one	WTsiGL2_MG132	270
one	WTsiGL2_MG132	123
one	WTsiGL2_MG132	71
one	WTsiGL2_MG132	122
one	WTsiGL2_MG132	6
one	WTsiGL2_MG132	55
one	WTsiGL2_MG132	134
one	WTsiGL2_MG132	344
one	WTsiGL2_MG132	143
one	WTsiGL2_MG132	247
one	WTsiGL2_MG132	173
one	WTsiGL2_MG132	68
one	WTsiGL2_MG132	87
one	WTsiGL2_MG132	101
one	WTsiGL2_MG132	372
one	WTsiGL2_MG132	95
one	WTsiGL2_MG132	132
one	WTsiGL2_MG132	248
one	WTsiGL2_MG132	86
one	WTsiGL2_MG132	67
one	WTsiGL2_MG132	49
one	WTsiGL2_MG132	30
one	WTsiGL2_MG132	163
one	WTsiGL2_MG132	90
one	WTsiGL2_MG132	30
one	WTsiGL2_MG132	1
one	WTsiGL2_MG132	128
one	WTsiGL2_MG132	1
one	WTsiGL2_MG132	277
one	WTsiGL2_MG132	186
one	WTsiGL2_MG132	298
one	WTsiGL2_MG132	206
one	WTsiGL2_MG132	79
one	WTsiGL2_MG132	63
one	WTsiGL2_MG132	124
one	WTsiGL2_MG132	62
one	WTsiGL2_MG132	53
one	WTsiGL2_MG132	38
one	WTsiGL2_MG132	179
one	WTsiGL2_MG132	8
one	WTsiGL2_MG132	245
one	WTsiGL2_MG132	365
one	WTsiGL2_MG132	180
one	WTsiGL2_MG132	168
one	WTsiGL2_MG132	144
one	WTsiGL2_MG132	121
one	WTsiGL2_MG132	130
one	WTsiGL2_MG132	33
one	WTsiGL2_MG132	271
one	WTsiGL2_MG132	346
one	WTsiGL2_MG132	1
one	WTsiGL2_MG132	203
one	WTsiGL2_MG132	127
one	WTsiGL2_MG132	81
one	WTsiGL2_MG132	269
one	WTsiGL2_MG132	252
one	WTsiGL2_MG132	81
one	WTsiGL2_MG132	33
one	WTsiGL2_MG132	53
one	WTsiGL2_MG132	282
one	WTsiGL2_MG132	194
one	WTsiGL2_MG132	40
one	WTsiGL2_MG132	274
one	WTsiGL2_MG132	220
one	WTsiGL2_MG132	84
one	WTsiKIAA0753_MG132	82
one	WTsiKIAA0753_MG132	49
one	WTsiKIAA0753_MG132	75
one	WTsiKIAA0753_MG132	89
one	WTsiKIAA0753_MG132	111
one	WTsiKIAA0753_MG132	96
one	WTsiKIAA0753_MG132	55
one	WTsiKIAA0753_MG132	50
one	WTsiKIAA0753_MG132	84
one	WTsiKIAA0753_MG132	39
one	WTsiKIAA0753_MG132	99
one	WTsiKIAA0753_MG132	38
one	WTsiKIAA0753_MG132	1
one	WTsiKIAA0753_MG132	149
one	WTsiKIAA0753_MG132	46
one	WTsiKIAA0753_MG132	58
one	WTsiKIAA0753_MG132	20
one	WTsiKIAA0753_MG132	114
one	WTsiKIAA0753_MG132	88
one	WTsiKIAA0753_MG132	128
one	WTsiKIAA0753_MG132	1
one	WTsiKIAA0753_MG132	70
one	WTsiKIAA0753_MG132	42
one	WTsiKIAA0753_MG132	101
one	WTsiKIAA0753_MG132	1
one	WTsiKIAA0753_MG132	57
one	WTsiKIAA0753_MG132	54
one	WTsiKIAA0753_MG132	54
one	WTsiKIAA0753_MG132	66
one	WTsiKIAA0753_MG132	65
one	WTsiKIAA0753_MG132	1
one	WTsiKIAA0753_MG132	35
one	WTsiKIAA0753_MG132	78
one	WTsiKIAA0753_MG132	1
one	WTsiKIAA0753_MG132	57
one	WTsiKIAA0753_MG132	178
one	WTsiKIAA0753_MG132	44
one	WTsiKIAA0753_MG132	84
one	WTsiKIAA0753_MG132	66
one	WTsiKIAA0753_MG132	92
one	WTsiKIAA0753_MG132	135
one	WTsiKIAA0753_MG132	35
one	WTsiKIAA0753_MG132	61
one	WTsiKIAA0753_MG132	36
one	WTsiKIAA0753_MG132	77
one	WTsiKIAA0753_MG132	101
one	WTsiKIAA0753_MG132	55
one	WTsiKIAA0753_MG132	54
one	WTsiKIAA0753_MG132	99
one	WTsiKIAA0753_MG132	60
one	WTsiKIAA0753_MG132	1
one	WTsiKIAA0753_MG132	92
one	WTsiKIAA0753_MG132	60
one	WTsiKIAA0753_MG132	84
one	WTsiKIAA0753_MG132	98
one	WTsiKIAA0753_MG132	129
one	WTsiKIAA0753_MG132	131
one	WTsiKIAA0753_MG132	61
one	WTsiKIAA0753_MG132	68
one	WTsiKIAA0753_MG132	69
one	WTsiKIAA0753_MG132	52
one	WTsiKIAA0753_MG132	103
one	WTsiKIAA0753_MG132	118
one	WTsiKIAA0753_MG132	144
one	WTsiKIAA0753_MG132	69
one	WTsiKIAA0753_MG132	98
one	WTsiKIAA0753_MG132	71
one	WTsiKIAA0753_MG132	106
one	WTsiKIAA0753_MG132	1
one	WTsiKIAA0753_MG132	55
one	WTsiKIAA0753_MG132	84
one	WTsiKIAA0753_MG132	132
one	WTsiKIAA0753_MG132	98
one	WTsiKIAA0753_MG132	79
one	WTsiKIAA0753_MG132	46
one	WTsiKIAA0753_MG132	85
one	WTsiKIAA0753_MG132	185
one	WTsiKIAA0753_MG132	74
one	WTsiKIAA0753_MG132	73
one	WTsiKIAA0753_MG132	67
one	WTsiKIAA0753_MG132	110
one	WTsiKIAA0753_MG132	66
one	WTsiKIAA0753_MG132	152
one	WTsiKIAA0753_MG132	75
one	WTsiKIAA0753_MG132	230
one	WTsiKIAA0753_MG132	118
one	WTsiKIAA0753_MG132	75
one	WTsiKIAA0753_MG132	23
one	WTsiKIAA0753_MG132	399
one	WTsiKIAA0753_MG132	8
one	WTsiKIAA0753_MG132	53
one	WTsiKIAA0753_MG132	1
one	WTsiKIAA0753_MG132	82
one	WTsiKIAA0753_MG132	47
one	WTsiKIAA0753_MG132	93
one	WTsiKIAA0753_MG132	77
one	WTsiKIAA0753_MG132	32
one	WTsiKIAA0753_MG132	109
one	WTsiKIAA0753_MG132	84
one	WTsiKIAA0753_MG132	68
one	WTsiKIAA0753_MG132	304
one	WTsiKIAA0753_MG132	89
one	WTsiKIAA0753_MG132	1
one	WTsiKIAA0753_MG132	27
one	WTsiKIAA0753_MG132	72
one	WTsiKIAA0753_MG132	68
one	WTsiKIAA0753_MG132	63
one	WTsiKIAA0753_MG132	67
one	WTsiKIAA0753_MG132	37
one	WTsiKIAA0753_MG132	1
one	WTsiKIAA0753_MG132	21
one	WTsiKIAA0753_MG132	41
one	WTsiKIAA0753_MG132	94
one	WTsiKIAA0753_MG132	41
one	WTsiKIAA0753_MG132	166
one	WTsiKIAA0753_MG132	38
one	WTsiKIAA0753_MG132	49
one	WTsiKIAA0753_MG132	72
one	WTsiKIAA0753_MG132	23
one	WTsiKIAA0753_MG132	84
one	WTsiKIAA0753_MG132	162
one	WTsiKIAA0753_MG132	23
one	WTsiKIAA0753_MG132	1
one	WTsiKIAA0753_MG132	1
one	WTsiKIAA0753_MG132	131
one	WTsiKIAA0753_MG132	76
one	WTsiKIAA0753_MG132	42
one	WTsiKIAA0753_MG132	23
one	WTsiKIAA0753_MG132	96
one	WTsiKIAA0753_MG132	139
one	WTsiKIAA0753_MG132	42
one	WTsiKIAA0753_MG132	94
one	WTsiKIAA0753_MG132	1
one	WTsiKIAA0753_MG132	165
one	WTsiKIAA0753_MG132	58
one	WTsiKIAA0753_MG132	73
one	WTsiKIAA0753_MG132	1
one	WTsiKIAA0753_MG132	21
one	WTsiKIAA0753_MG132	159
one	WTsiKIAA0753_MG132	34
one	WTsiKIAA0753_MG132	52
one	WTsiKIAA0753_MG132	43
one	WTsiKIAA0753_MG132	33
one	WTsiKIAA0753_MG132	92
one	WTsiKIAA0753_MG132	102
one	WTsiKIAA0753_MG132	1
one	WTsiKIAA0753_MG132	51
one	WTsiKIAA0753_MG132	78
one	WTsiKIAA0753_MG132	37
one	WTsiKIAA0753_MG132	39
one	WTsiKIAA0753_MG132	63
one	WTsiKIAA0753_MG132	43
one	WTsiKIAA0753_MG132	12
one	WTsiKIAA0753_MG132	62
one	WTsiKIAA0753_MG132	1
one	WTsiKIAA0753_MG132	140
one	WTsiKIAA0753_MG132	1
one	WTsiKIAA0753_MG132	41
one	WTsiKIAA0753_MG132	116
one	WTsiKIAA0753_MG132	1
one	WTsiKIAA0753_MG132	1
one	WTsiKIAA0753_MG132	74
one	WTsiKIAA0753_MG132	51
one	WTsiKIAA0753_MG132	148
one	WTsiKIAA0753_MG132	89
one	WTsiKIAA0753_MG132	111
one	WTsiKIAA0753_MG132	130
one	WTsiKIAA0753_MG132	85
one	WTsiKIAA0753_MG132	48
one	WTsiKIAA0753_MG132	169
one	WTsiKIAA0753_MG132	109
one	WTsiKIAA0753_MG132	69
one	WTsiKIAA0753_MG132	51
one	WTsiKIAA0753_MG132	45
one	WTsiKIAA0753_MG132	84
one	WTsiKIAA0753_MG132	1
one	WTsiKIAA0753_MG132	66
one	WTsiKIAA0753_MG132	241
one	WTsiKIAA0753_MG132	46
one	WTsiKIAA0753_MG132	92
one	WTsiKIAA0753_MG132	129
one	WTsiKIAA0753_MG132	67
one	WTsiKIAA0753_MG132	37
one	WTsiKIAA0753_MG132	126
one	WTsiKIAA0753_MG132	47
one	WTsiKIAA0753_MG132	43
one	WTsiKIAA0753_MG132	81
one	WTsiKIAA0753_MG132	48
one	WTsiKIAA0753_MG132	48
one	WTsiKIAA0753_MG132	91
one	WTsiKIAA0753_MG132	80
one	WTsiKIAA0753_MG132	1
one	WTsiKIAA0753_MG132	1
one	WTsiKIAA0753_MG132	32
one	WTsiKIAA0753_MG132	73
one	WTsiKIAA0753_MG132	40
one	WTsiKIAA0753_MG132	78
one	WTsiKIAA0753_MG132	149
one	WTsiPIBF1_MG132	42
one	WTsiPIBF1_MG132	95
one	WTsiPIBF1_MG132	57
one	WTsiPIBF1_MG132	62
one	WTsiPIBF1_MG132	87
one	WTsiPIBF1_MG132	49
one	WTsiPIBF1_MG132	24
one	WTsiPIBF1_MG132	58
one	WTsiPIBF1_MG132	1
one	WTsiPIBF1_MG132	70
one	WTsiPIBF1_MG132	1
one	WTsiPIBF1_MG132	36
one	WTsiPIBF1_MG132	14
one	WTsiPIBF1_MG132	23
one	WTsiPIBF1_MG132	1
one	WTsiPIBF1_MG132	13
one	WTsiPIBF1_MG132	54
one	WTsiPIBF1_MG132	53
one	WTsiPIBF1_MG132	1
one	WTsiPIBF1_MG132	1
one	WTsiPIBF1_MG132	46
one	WTsiPIBF1_MG132	1
one	WTsiPIBF1_MG132	1
one	WTsiPIBF1_MG132	1
one	WTsiPIBF1_MG132	32
one	WTsiPIBF1_MG132	1
one	WTsiPIBF1_MG132	14
one	WTsiPIBF1_MG132	85
one	WTsiPIBF1_MG132	38
one	WTsiPIBF1_MG132	130
one	WTsiPIBF1_MG132	203
one	WTsiPIBF1_MG132	46
one	WTsiPIBF1_MG132	74
one	WTsiPIBF1_MG132	118
one	WTsiPIBF1_MG132	21
one	WTsiPIBF1_MG132	1
one	WTsiPIBF1_MG132	1
one	WTsiPIBF1_MG132	1
one	WTsiPIBF1_MG132	51
one	WTsiPIBF1_MG132	1
one	WTsiPIBF1_MG132	35
one	WTsiPIBF1_MG132	71
one	WTsiPIBF1_MG132	49
one	WTsiPIBF1_MG132	59
one	WTsiPIBF1_MG132	44
one	WTsiPIBF1_MG132	1
one	WTsiPIBF1_MG132	1
one	WTsiPIBF1_MG132	1
one	WTsiPIBF1_MG132	1
one	WTsiPIBF1_MG132	46
one	WTsiPIBF1_MG132	1
one	WTsiPIBF1_MG132	39
one	WTsiPIBF1_MG132	1
one	WTsiPIBF1_MG132	1
one	WTsiPIBF1_MG132	1
one	WTsiPIBF1_MG132	98
one	WTsiPIBF1_MG132	1
one	WTsiPIBF1_MG132	1
one	WTsiPIBF1_MG132	38
one	WTsiPIBF1_MG132	1
one	WTsiPIBF1_MG132	52
one	WTsiPIBF1_MG132	60
one	WTsiPIBF1_MG132	10
one	WTsiPIBF1_MG132	46
one	WTsiPIBF1_MG132	55
one	WTsiPIBF1_MG132	1
one	WTsiPIBF1_MG132	65
one	WTsiPIBF1_MG132	10
one	WTsiPIBF1_MG132	46
one	WTsiPIBF1_MG132	39
one	WTsiPIBF1_MG132	20
one	WTsiPIBF1_MG132	1
one	WTsiPIBF1_MG132	1
one	WTsiPIBF1_MG132	1
one	WTsiPIBF1_MG132	1
one	WTsiPIBF1_MG132	13
one	WTsiPIBF1_MG132	40
one	WTsiPIBF1_MG132	1
one	WTsiPIBF1_MG132	44
one	WTsiPIBF1_MG132	1
one	WTsiPIBF1_MG132	24
one	WTsiPIBF1_MG132	1
one	WTsiPIBF1_MG132	34
one	WTsiPIBF1_MG132	1
one	WTsiPIBF1_MG132	52
one	WTsiPIBF1_MG132	1
one	WTsiPIBF1_MG132	1
one	WTsiPIBF1_MG132	57
one	WTsiPIBF1_MG132	27
one	WTsiPIBF1_MG132	19
one	WTsiPIBF1_MG132	32
one	WTsiPIBF1_MG132	1
one	WTsiPIBF1_MG132	47
one	WTsiPIBF1_MG132	32
one	WTsiPIBF1_MG132	1
one	WTsiPIBF1_MG132	19
one	WTsiPIBF1_MG132	35
one	WTsiPIBF1_MG132	1
one	WTsiPIBF1_MG132	7
one	WTsiPIBF1_MG132	1
one	WTsiPIBF1_MG132	1
one	WTsiPIBF1_MG132	50
one	WTsiPIBF1_MG132	55
one	WTsiPIBF1_MG132	1
one	WTsiPIBF1_MG132	62
one	WTsiPIBF1_MG132	1
one	WTsiPIBF1_MG132	31
one	WTsiPIBF1_MG132	1
one	WTsiPIBF1_MG132	42
one	WTsiPIBF1_MG132	16
one	WTsiPIBF1_MG132	22
one	WTsiPIBF1_MG132	35
one	WTsiPIBF1_MG132	42
one	WTsiPIBF1_MG132	1
one	WTsiPIBF1_MG132	43
one	WTsiPIBF1_MG132	25
one	WTsiPIBF1_MG132	24
one	WTsiPIBF1_MG132	1
one	WTsiPIBF1_MG132	14
one	WTsiPIBF1_MG132	25
one	WTsiPIBF1_MG132	1
two	PCM1kosiGL2_MG132	53
two	PCM1kosiGL2_MG132	75
two	PCM1kosiGL2_MG132	32
two	PCM1kosiGL2_MG132	9
two	PCM1kosiGL2_MG132	75
two	PCM1kosiGL2_MG132	39
two	PCM1kosiGL2_MG132	68
two	PCM1kosiGL2_MG132	82
two	PCM1kosiGL2_MG132	18
two	PCM1kosiGL2_MG132	62
two	PCM1kosiGL2_MG132	34
two	PCM1kosiGL2_MG132	73
two	PCM1kosiGL2_MG132	58
two	PCM1kosiGL2_MG132	42
two	PCM1kosiGL2_MG132	1
two	PCM1kosiGL2_MG132	75
two	PCM1kosiGL2_MG132	70
two	PCM1kosiGL2_MG132	1
two	PCM1kosiGL2_MG132	26
two	PCM1kosiGL2_MG132	30
two	PCM1kosiGL2_MG132	33
two	PCM1kosiGL2_MG132	14
two	PCM1kosiGL2_MG132	3
two	PCM1kosiGL2_MG132	26
two	PCM1kosiGL2_MG132	39
two	PCM1kosiGL2_MG132	37
two	PCM1kosiGL2_MG132	65
two	PCM1kosiGL2_MG132	42
two	PCM1kosiGL2_MG132	91
two	PCM1kosiGL2_MG132	62
two	PCM1kosiGL2_MG132	33
two	PCM1kosiGL2_MG132	22
two	PCM1kosiGL2_MG132	90
two	PCM1kosiGL2_MG132	51
two	PCM1kosiGL2_MG132	81
two	PCM1kosiGL2_MG132	53
two	PCM1kosiGL2_MG132	102
two	PCM1kosiGL2_MG132	29
two	PCM1kosiGL2_MG132	52
two	PCM1kosiGL2_MG132	89
two	PCM1kosiGL2_MG132	46
two	PCM1kosiGL2_MG132	70
two	PCM1kosiGL2_MG132	117
two	PCM1kosiGL2_MG132	63
two	PCM1kosiGL2_MG132	77
two	PCM1kosiGL2_MG132	28
two	PCM1kosiGL2_MG132	133
two	PCM1kosiGL2_MG132	49
two	PCM1kosiGL2_MG132	19
two	PCM1kosiGL2_MG132	24
two	PCM1kosiGL2_MG132	68
two	PCM1kosiGL2_MG132	68
two	PCM1kosiGL2_MG132	1
two	PCM1kosiGL2_MG132	43
two	PCM1kosiGL2_MG132	6
two	PCM1kosiGL2_MG132	54
two	PCM1kosiGL2_MG132	18
two	PCM1kosiGL2_MG132	48
two	PCM1kosiGL2_MG132	27
two	PCM1kosiGL2_MG132	9
two	PCM1kosiGL2_MG132	54
two	PCM1kosiGL2_MG132	17
two	PCM1kosiGL2_MG132	38
two	PCM1kosiGL2_MG132	92
two	PCM1kosiGL2_MG132	65
two	PCM1kosiGL2_MG132	26
two	PCM1kosiGL2_MG132	57
two	PCM1kosiGL2_MG132	8
two	PCM1kosiGL2_MG132	14
two	PCM1kosiGL2_MG132	73
two	PCM1kosiGL2_MG132	80
two	PCM1kosiGL2_MG132	125
two	PCM1kosiGL2_MG132	1
two	PCM1kosiGL2_MG132	70
two	PCM1kosiGL2_MG132	57
two	PCM1kosiGL2_MG132	47
two	PCM1kosiGL2_MG132	71
two	PCM1kosiGL2_MG132	1
two	PCM1kosiGL2_MG132	1
two	PCM1kosiGL2_MG132	17
two	PCM1kosiGL2_MG132	80
two	PCM1kosiGL2_MG132	11
two	PCM1kosiGL2_MG132	68
two	PCM1kosiGL2_MG132	96
two	PCM1kosiGL2_MG132	73
two	PCM1kosiGL2_MG132	67
two	PCM1kosiGL2_MG132	66
two	PCM1kosiGL2_MG132	62
two	PCM1kosiGL2_MG132	16
two	PCM1kosiGL2_MG132	84
two	PCM1kosiGL2_MG132	1
two	PCM1kosiGL2_MG132	162
two	PCM1kosiGL2_MG132	20
two	PCM1kosiGL2_MG132	121
two	PCM1kosiGL2_MG132	1
two	PCM1kosiGL2_MG132	93
two	PCM1kosiGL2_MG132	56
two	PCM1kosiGL2_MG132	43
two	PCM1kosiGL2_MG132	59
two	PCM1kosiGL2_MG132	28
two	PCM1kosiGL2_MG132	11
two	PCM1kosiGL2_MG132	1
two	PCM1kosiGL2_MG132	34
two	PCM1kosiGL2_MG132	1
two	PCM1kosiGL2_MG132	51
two	PCM1kosiGL2_MG132	47
two	PCM1kosiGL2_MG132	22
two	PCM1kosiGL2_MG132	67
two	PCM1kosiGL2_MG132	24
two	PCM1kosiGL2_MG132	1
two	PCM1kosiGL2_MG132	33
two	PCM1kosiGL2_MG132	7
two	PCM1kosiGL2_MG132	37
two	PCM1kosiGL2_MG132	26
two	PCM1kosiGL2_MG132	92
two	PCM1kosiGL2_MG132	30
two	PCM1kosiGL2_MG132	13
two	PCM1kosiGL2_MG132	99
two	PCM1kosiGL2_MG132	42
two	PCM1kosiGL2_MG132	18
two	PCM1kosiGL2_MG132	92
two	PCM1kosiGL2_MG132	40
two	PCM1kosiGL2_MG132	1
two	PCM1kosiGL2_MG132	50
two	PCM1kosiGL2_MG132	90
two	PCM1kosiGL2_MG132	114
two	PCM1kosiGL2_MG132	37
two	PCM1kosiGL2_MG132	110
two	PCM1kosiGL2_MG132	96
two	PCM1kosiGL2_MG132	26
two	PCM1kosiGL2_MG132	60
two	PCM1kosiGL2_MG132	1
two	PCM1kosiGL2_MG132	82
two	PCM1kosiGL2_MG132	23
two	PCM1kosiGL2_MG132	52
two	PCM1kosiGL2_MG132	49
two	PCM1kosiGL2_MG132	54
two	PCM1kosiGL2_MG132	39
two	PCM1kosiGL2_MG132	74
two	PCM1kosiGL2_MG132	54
two	PCM1kosiGL2_MG132	29
two	PCM1kosiGL2_MG132	122
two	PCM1kosiGL2_MG132	44
two	PCM1kosiGL2_MG132	70
two	PCM1kosiGL2_MG132	61
two	PCM1kosiGL2_MG132	46
two	PCM1kosiGL2_MG132	72
two	PCM1kosiGL2_MG132	63
two	PCM1kosiGL2_MG132	34
two	PCM1kosiGL2_MG132	60
two	PCM1kosiGL2_MG132	63
two	PCM1kosiGL2_MG132	60
two	PCM1kosiGL2_MG132	27
two	PCM1kosiGL2_MG132	48
two	PCM1kosiGL2_MG132	52
two	PCM1kosiGL2_MG132	17
two	PCM1kosiGL2_MG132	70
two	PCM1kosiGL2_MG132	40
two	PCM1kosiGL2_MG132	92
two	PCM1kosiGL2_MG132	44
two	PCM1kosiGL2_MG132	8
two	PCM1kosiGL2_MG132	150
two	PCM1kosiGL2_MG132	43
two	PCM1kosiGL2_MG132	17
two	PCM1kosiGL2_MG132	59
two	PCM1kosiGL2_MG132	1
two	PCM1kosiGL2_MG132	47
two	PCM1kosiGL2_MG132	54
two	PCM1kosiGL2_MG132	149
two	PCM1kosiGL2_MG132	73
two	PCM1kosiGL2_MG132	1
two	PCM1kosiGL2_MG132	50
two	PCM1kosiGL2_MG132	79
two	PCM1kosiGL2_MG132	31
two	PCM1kosiGL2_MG132	15
two	PCM1kosiGL2_MG132	14
two	PCM1kosiGL2_MG132	18
two	PCM1kosiGL2_MG132	54
two	PCM1kosiGL2_MG132	26
two	PCM1kosiGL2_MG132	2
two	PCM1kosiGL2_MG132	56
two	PCM1kosiGL2_MG132	76
two	PCM1kosiGL2_MG132	54
two	PCM1kosiGL2_MG132	38
two	PCM1kosiGL2_MG132	76
two	PCM1kosiGL2_MG132	36
two	PCM1kosiGL2_MG132	76
two	PCM1kosiGL2_MG132	15
two	PCM1kosiGL2_MG132	97
two	PCM1kosiGL2_MG132	9
two	PCM1kosiGL2_MG132	1
two	PCM1kosiGL2_MG132	5
two	PCM1kosiGL2_MG132	48
two	PCM1kosiGL2_MG132	21
two	PCM1kosiGL2_MG132	43
two	PCM1kosiGL2_MG132	60
two	PCM1kosiGL2_MG132	58
two	PCM1kosiGL2_MG132	70
two	PCM1kosiGL2_MG132	83
two	PCM1kosiGL2_MG132	87
two	PCM1kosiGL2_MG132	24
two	PCM1kosiGL2_MG132	56
two	PCM1kosiGL2_MG132	13
two	PCM1kosiGL2_MG132	49
two	PCM1kosiGL2_MG132	58
two	PCM1kosiGL2_MG132	91
two	PCM1kosiGL2_MG132	55
two	PCM1kosiGL2_MG132	33
two	PCM1kosiGL2_MG132	50
two	PCM1kosiGL2_MG132	37
two	PCM1kosiGL2_MG132	115
two	PCM1kosiGL2_MG132	167
two	PCM1kosiGL2_MG132	92
two	PCM1kosiGL2_MG132	1
two	PCM1kosiGL2_MG132	66
two	PCM1kosiGL2_MG132	22
two	PCM1kosiGL2_MG132	106
two	PCM1kosiGL2_MG132	25
two	PCM1kosiGL2_MG132	36
two	PCM1kosiGL2_MG132	4
two	PCM1kosiGL2_MG132	34
two	PCM1kosiGL2_MG132	114
two	PCM1kosiGL2_MG132	75
two	PCM1kosiGL2_MG132	121
two	PCM1kosiGL2_MG132	41
two	PCM1kosiGL2_MG132	108
two	PCM1kosiGL2_MG132	72
two	PCM1kosiGL2_MG132	124
two	PCM1kosiGL2_MG132	80
two	PCM1kosiGL2_MG132	40
two	PCM1kosiGL2_MG132	51
two	PCM1kosiGL2_MG132	33
two	PCM1kosiGL2_MG132	58
two	PCM1kosiGL2_MG132	34
two	PCM1kosiGL2_MG132	1
two	PCM1kosiGL2_MG132	1
two	PCM1kosiGL2_MG132	37
two	PCM1kosiGL2_MG132	40
two	PCM1kosiGL2_MG132	97
two	PCM1kosiGL2_MG132	54
two	PCM1kosiGL2_MG132	1
two	PCM1kosiGL2_MG132	33
two	PCM1kosiGL2_MG132	104
two	PCM1kosiGL2_MG132	31
two	PCM1kosiGL2_MG132	42
two	PCM1kosiGL2_MG132	16
two	PCM1kosiGL2_MG132	63
two	PCM1kosiGL2_MG132	44
two	PCM1kosiGL2_MG132	83
two	PCM1kosiGL2_MG132	102
two	PCM1kosiGL2_MG132	167
two	PCM1kosiGL2_MG132	112
two	PCM1kosiGL2_MG132	18
two	PCM1kosiGL2_MG132	54
two	PCM1kosiGL2_MG132	91
two	PCM1kosiGL2_MG132	49
two	PCM1kosiGL2_MG132	45
two	PCM1kosiGL2_MG132	34
two	PCM1kosiGL2_MG132	30
two	PCM1kosiGL2_MG132	64
two	PCM1kosiGL2_MG132	49
two	PCM1kosiGL2_MG132	58
two	PCM1kosiGL2_MG132	64
two	PCM1kosiGL2_MG132	56
two	PCM1kosiGL2_MG132	127
two	PCM1kosiGL2_MG132	49
two	PCM1kosiGL2_MG132	59
two	PCM1kosiGL2_MG132	43
two	PCM1kosiGL2_MG132	28
two	PCM1kosiGL2_MG132	98
two	PCM1kosiGL2_MG132	28
two	PCM1kosiGL2_MG132	66
two	PCM1kosiGL2_MG132	48
two	PCM1kosiGL2_MG132	50
two	PCM1kosiGL2_MG132	43
two	PCM1kosiGL2_MG132	71
two	PCM1kosiGL2_MG132	57
two	PCM1kosiGL2_MG132	68
two	PCM1kosiGL2_MG132	57
two	PCM1kosiGL2_MG132	1
two	PCM1kosiGL2_MG132	46
two	PCM1kosiGL2_MG132	27
two	PCM1kosiGL2_MG132	82
two	PCM1kosiGL2_MG132	31
two	PCM1kosiGL2_MG132	29
two	PCM1kosiGL2_MG132	73
two	PCM1kosiGL2_MG132	41
two	PCM1kosiGL2_MG132	1
two	PCM1kosiGL2_MG132	65
two	PCM1kosiGL2_MG132	91
two	PCM1kosiGL2_MG132	96
two	PCM1kosiGL2_MG132	64
two	PCM1kosiGL2_MG132	41
two	PCM1kosiGL2_MG132	59
two	PCM1kosiGL2_MG132	18
two	PCM1kosiGL2_MG132	70
two	PCM1kosiGL2_MG132	60
two	PCM1kosiGL2_MG132	25
two	PCM1kosiGL2_MG132	93
two	PCM1kosiGL2_MG132	130
two	PCM1kosiGL2_MG132	55
two	PCM1kosiGL2_MG132	121
two	PCM1kosiGL2_MG132	1
two	PCM1kosiGL2_MG132	34
two	PCM1kosiKIAA0753_MG132	73
two	PCM1kosiKIAA0753_MG132	33
two	PCM1kosiKIAA0753_MG132	14
two	PCM1kosiKIAA0753_MG132	24
two	PCM1kosiKIAA0753_MG132	1
two	PCM1kosiKIAA0753_MG132	1
two	PCM1kosiKIAA0753_MG132	82
two	PCM1kosiKIAA0753_MG132	28
two	PCM1kosiKIAA0753_MG132	1
two	PCM1kosiKIAA0753_MG132	3
two	PCM1kosiKIAA0753_MG132	127
two	PCM1kosiKIAA0753_MG132	1
two	PCM1kosiKIAA0753_MG132	109
two	PCM1kosiKIAA0753_MG132	199
two	PCM1kosiKIAA0753_MG132	46
two	PCM1kosiKIAA0753_MG132	80
two	PCM1kosiKIAA0753_MG132	1
two	PCM1kosiKIAA0753_MG132	53
two	PCM1kosiKIAA0753_MG132	1
two	PCM1kosiKIAA0753_MG132	123
two	PCM1kosiKIAA0753_MG132	1
two	PCM1kosiKIAA0753_MG132	6
two	PCM1kosiKIAA0753_MG132	53
two	PCM1kosiKIAA0753_MG132	31
two	PCM1kosiKIAA0753_MG132	26
two	PCM1kosiKIAA0753_MG132	1
two	PCM1kosiKIAA0753_MG132	70
two	PCM1kosiKIAA0753_MG132	28
two	PCM1kosiKIAA0753_MG132	175
two	PCM1kosiKIAA0753_MG132	45
two	PCM1kosiKIAA0753_MG132	12
two	PCM1kosiKIAA0753_MG132	43
two	PCM1kosiKIAA0753_MG132	28
two	PCM1kosiKIAA0753_MG132	51
two	PCM1kosiKIAA0753_MG132	7
two	PCM1kosiKIAA0753_MG132	1
two	PCM1kosiKIAA0753_MG132	25
two	PCM1kosiKIAA0753_MG132	14
two	PCM1kosiKIAA0753_MG132	9
two	PCM1kosiKIAA0753_MG132	37
two	PCM1kosiKIAA0753_MG132	17
two	PCM1kosiKIAA0753_MG132	87
two	PCM1kosiKIAA0753_MG132	90
two	PCM1kosiKIAA0753_MG132	16
two	PCM1kosiKIAA0753_MG132	4
two	PCM1kosiKIAA0753_MG132	10
two	PCM1kosiKIAA0753_MG132	1
two	PCM1kosiKIAA0753_MG132	69
two	PCM1kosiKIAA0753_MG132	26
two	PCM1kosiKIAA0753_MG132	78
two	PCM1kosiKIAA0753_MG132	10
two	PCM1kosiKIAA0753_MG132	1
two	PCM1kosiKIAA0753_MG132	1
two	PCM1kosiKIAA0753_MG132	142
two	PCM1kosiKIAA0753_MG132	7
two	PCM1kosiKIAA0753_MG132	1
two	PCM1kosiKIAA0753_MG132	28
two	PCM1kosiKIAA0753_MG132	19
two	PCM1kosiKIAA0753_MG132	21
two	PCM1kosiKIAA0753_MG132	1
two	PCM1kosiKIAA0753_MG132	26
two	PCM1kosiKIAA0753_MG132	4
two	PCM1kosiKIAA0753_MG132	122
two	PCM1kosiKIAA0753_MG132	19
two	PCM1kosiKIAA0753_MG132	22
two	PCM1kosiKIAA0753_MG132	14
two	PCM1kosiKIAA0753_MG132	1
two	PCM1kosiKIAA0753_MG132	1
two	PCM1kosiKIAA0753_MG132	53
two	PCM1kosiKIAA0753_MG132	113
two	PCM1kosiKIAA0753_MG132	1
two	PCM1kosiKIAA0753_MG132	51
two	PCM1kosiKIAA0753_MG132	57
two	PCM1kosiKIAA0753_MG132	35
two	PCM1kosiKIAA0753_MG132	66
two	PCM1kosiKIAA0753_MG132	73
two	PCM1kosiKIAA0753_MG132	53
two	PCM1kosiKIAA0753_MG132	1
two	PCM1kosiKIAA0753_MG132	45
two	PCM1kosiKIAA0753_MG132	1
two	PCM1kosiKIAA0753_MG132	47
two	PCM1kosiKIAA0753_MG132	1
two	PCM1kosiKIAA0753_MG132	1
two	PCM1kosiKIAA0753_MG132	15
two	PCM1kosiKIAA0753_MG132	87
two	PCM1kosiKIAA0753_MG132	5
two	PCM1kosiKIAA0753_MG132	7
two	PCM1kosiKIAA0753_MG132	3
two	PCM1kosiKIAA0753_MG132	1
two	PCM1kosiKIAA0753_MG132	6
two	PCM1kosiKIAA0753_MG132	114
two	PCM1kosiKIAA0753_MG132	1
two	PCM1kosiKIAA0753_MG132	75
two	PCM1kosiKIAA0753_MG132	11
two	PCM1kosiKIAA0753_MG132	113
two	PCM1kosiKIAA0753_MG132	77
two	PCM1kosiKIAA0753_MG132	1
two	PCM1kosiKIAA0753_MG132	9
two	PCM1kosiKIAA0753_MG132	31
two	PCM1kosiKIAA0753_MG132	1
two	PCM1kosiKIAA0753_MG132	11
two	PCM1kosiKIAA0753_MG132	86
two	PCM1kosiKIAA0753_MG132	13
two	PCM1kosiKIAA0753_MG132	11
two	PCM1kosiKIAA0753_MG132	1
two	PCM1kosiKIAA0753_MG132	9
two	PCM1kosiKIAA0753_MG132	106
two	PCM1kosiKIAA0753_MG132	43
two	PCM1kosiKIAA0753_MG132	43
two	PCM1kosiKIAA0753_MG132	55
two	PCM1kosiKIAA0753_MG132	9
two	PCM1kosiKIAA0753_MG132	102
two	PCM1kosiKIAA0753_MG132	1
two	PCM1kosiKIAA0753_MG132	78
two	PCM1kosiKIAA0753_MG132	1
two	PCM1kosiKIAA0753_MG132	1
two	PCM1kosiKIAA0753_MG132	29
two	PCM1kosiKIAA0753_MG132	1
two	PCM1kosiKIAA0753_MG132	15
two	PCM1kosiKIAA0753_MG132	42
two	PCM1kosiKIAA0753_MG132	1
two	PCM1kosiKIAA0753_MG132	30
two	PCM1kosiKIAA0753_MG132	37
two	PCM1kosiKIAA0753_MG132	66
two	PCM1kosiKIAA0753_MG132	84
two	PCM1kosiKIAA0753_MG132	1
two	PCM1kosiKIAA0753_MG132	115
two	PCM1kosiKIAA0753_MG132	33
two	PCM1kosiKIAA0753_MG132	153
two	PCM1kosiKIAA0753_MG132	1
two	PCM1kosiKIAA0753_MG132	8
two	PCM1kosiKIAA0753_MG132	59
two	PCM1kosiKIAA0753_MG132	97
two	PCM1kosiKIAA0753_MG132	59
two	PCM1kosiKIAA0753_MG132	7
two	PCM1kosiKIAA0753_MG132	57
two	PCM1kosiKIAA0753_MG132	1
two	PCM1kosiKIAA0753_MG132	39
two	PCM1kosiKIAA0753_MG132	110
two	PCM1kosiKIAA0753_MG132	112
two	PCM1kosiKIAA0753_MG132	20
two	PCM1kosiKIAA0753_MG132	24
two	PCM1kosiKIAA0753_MG132	74
two	PCM1kosiKIAA0753_MG132	1
two	PCM1kosiKIAA0753_MG132	126
two	PCM1kosiKIAA0753_MG132	6
two	PCM1kosiKIAA0753_MG132	57
two	PCM1kosiKIAA0753_MG132	1
two	PCM1kosiKIAA0753_MG132	10
two	PCM1kosiKIAA0753_MG132	1
two	PCM1kosiKIAA0753_MG132	66
two	PCM1kosiKIAA0753_MG132	15
two	PCM1kosiKIAA0753_MG132	137
two	PCM1kosiKIAA0753_MG132	53
two	PCM1kosiKIAA0753_MG132	26
two	PCM1kosiKIAA0753_MG132	122
two	PCM1kosiKIAA0753_MG132	162
two	PCM1kosiKIAA0753_MG132	1
two	PCM1kosiKIAA0753_MG132	18
two	PCM1kosiKIAA0753_MG132	1
two	PCM1kosiKIAA0753_MG132	68
two	PCM1kosiKIAA0753_MG132	160
two	PCM1kosiKIAA0753_MG132	85
two	PCM1kosiKIAA0753_MG132	23
two	PCM1kosiKIAA0753_MG132	34
two	PCM1kosiKIAA0753_MG132	23
two	PCM1kosiKIAA0753_MG132	1
two	PCM1kosiKIAA0753_MG132	104
two	PCM1kosiKIAA0753_MG132	19
two	PCM1kosiKIAA0753_MG132	90
two	PCM1kosiKIAA0753_MG132	1
two	PCM1kosiKIAA0753_MG132	28
two	PCM1kosiKIAA0753_MG132	32
two	PCM1kosiKIAA0753_MG132	57
two	PCM1kosiKIAA0753_MG132	67
two	PCM1kosiKIAA0753_MG132	71
two	PCM1kosiKIAA0753_MG132	63
two	PCM1kosiKIAA0753_MG132	63
two	PCM1kosiKIAA0753_MG132	42
two	PCM1kosiKIAA0753_MG132	30
two	PCM1kosiKIAA0753_MG132	65
two	PCM1kosiKIAA0753_MG132	1
two	PCM1kosiKIAA0753_MG132	67
two	PCM1kosiKIAA0753_MG132	31
two	PCM1kosiKIAA0753_MG132	110
two	PCM1kosiKIAA0753_MG132	45
two	PCM1kosiKIAA0753_MG132	31
two	PCM1kosiKIAA0753_MG132	1
two	PCM1kosiKIAA0753_MG132	1
two	PCM1kosiKIAA0753_MG132	17
two	PCM1kosiKIAA0753_MG132	89
two	PCM1kosiKIAA0753_MG132	10
two	PCM1kosiKIAA0753_MG132	10
two	PCM1kosiKIAA0753_MG132	13
two	PCM1kosiKIAA0753_MG132	50
two	PCM1kosiKIAA0753_MG132	18
two	PCM1kosiKIAA0753_MG132	61
two	PCM1kosiKIAA0753_MG132	1
two	PCM1kosiKIAA0753_MG132	21
two	PCM1kosiKIAA0753_MG132	1
two	PCM1kosiKIAA0753_MG132	22
two	PCM1kosiKIAA0753_MG132	48
two	PCM1kosiKIAA0753_MG132	10
two	PCM1kosiKIAA0753_MG132	44
two	PCM1kosiKIAA0753_MG132	1
two	PCM1kosiKIAA0753_MG132	34
two	PCM1kosiKIAA0753_MG132	17
two	PCM1kosiKIAA0753_MG132	1
two	PCM1kosiKIAA0753_MG132	22
two	PCM1kosiKIAA0753_MG132	54
two	PCM1kosiKIAA0753_MG132	19
two	PCM1kosiKIAA0753_MG132	22
two	PCM1kosiKIAA0753_MG132	18
two	PCM1kosiKIAA0753_MG132	61
two	PCM1kosiKIAA0753_MG132	27
two	PCM1kosiKIAA0753_MG132	62
two	PCM1kosiKIAA0753_MG132	57
two	PCM1kosiKIAA0753_MG132	99
two	PCM1kosiKIAA0753_MG132	1
two	PCM1kosiKIAA0753_MG132	46
two	PCM1kosiKIAA0753_MG132	15
two	PCM1kosiKIAA0753_MG132	42
two	PCM1kosiKIAA0753_MG132	100
two	PCM1kosiKIAA0753_MG132	52
two	PCM1kosiKIAA0753_MG132	69
two	PCM1kosiKIAA0753_MG132	1
two	PCM1kosiKIAA0753_MG132	34
two	PCM1kosiKIAA0753_MG132	70
two	PCM1kosiKIAA0753_MG132	95
two	PCM1kosiKIAA0753_MG132	1
two	PCM1kosiKIAA0753_MG132	118
two	PCM1kosiKIAA0753_MG132	64
two	PCM1kosiKIAA0753_MG132	65
two	PCM1kosiKIAA0753_MG132	29
two	PCM1kosiKIAA0753_MG132	28
two	PCM1kosiKIAA0753_MG132	70
two	PCM1kosiKIAA0753_MG132	1
two	PCM1kosiKIAA0753_MG132	82
two	PCM1kosiKIAA0753_MG132	139
two	PCM1kosiKIAA0753_MG132	16
two	PCM1kosiKIAA0753_MG132	17
two	PCM1kosiKIAA0753_MG132	1
two	PCM1kosiKIAA0753_MG132	69
two	PCM1kosiKIAA0753_MG132	31
two	PCM1kosiKIAA0753_MG132	66
two	PCM1kosiKIAA0753_MG132	36
two	PCM1kosiKIAA0753_MG132	67
two	PCM1kosiKIAA0753_MG132	40
two	PCM1kosiKIAA0753_MG132	20
two	PCM1kosiKIAA0753_MG132	87
two	PCM1kosiKIAA0753_MG132	76
two	PCM1kosiKIAA0753_MG132	43
two	PCM1kosiKIAA0753_MG132	53
two	PCM1kosiKIAA0753_MG132	13
two	PCM1kosiKIAA0753_MG132	61
two	PCM1kosiKIAA0753_MG132	13
two	PCM1kosiKIAA0753_MG132	96
two	PCM1kosiPIBF1_MG132	1
two	PCM1kosiPIBF1_MG132	1
two	PCM1kosiPIBF1_MG132	10
two	PCM1kosiPIBF1_MG132	1
two	PCM1kosiPIBF1_MG132	1
two	PCM1kosiPIBF1_MG132	10
two	PCM1kosiPIBF1_MG132	16
two	PCM1kosiPIBF1_MG132	11
two	PCM1kosiPIBF1_MG132	7
two	PCM1kosiPIBF1_MG132	1
two	PCM1kosiPIBF1_MG132	11
two	PCM1kosiPIBF1_MG132	11
two	PCM1kosiPIBF1_MG132	7
two	PCM1kosiPIBF1_MG132	1
two	PCM1kosiPIBF1_MG132	1
two	PCM1kosiPIBF1_MG132	11
two	PCM1kosiPIBF1_MG132	1
two	PCM1kosiPIBF1_MG132	9
two	PCM1kosiPIBF1_MG132	1
two	PCM1kosiPIBF1_MG132	1
two	PCM1kosiPIBF1_MG132	54
two	PCM1kosiPIBF1_MG132	41
two	PCM1kosiPIBF1_MG132	12
two	PCM1kosiPIBF1_MG132	14
two	PCM1kosiPIBF1_MG132	1
two	PCM1kosiPIBF1_MG132	1
two	PCM1kosiPIBF1_MG132	1
two	PCM1kosiPIBF1_MG132	1
two	PCM1kosiPIBF1_MG132	1
two	PCM1kosiPIBF1_MG132	1
two	PCM1kosiPIBF1_MG132	1
two	PCM1kosiPIBF1_MG132	30
two	PCM1kosiPIBF1_MG132	1
two	PCM1kosiPIBF1_MG132	1
two	PCM1kosiPIBF1_MG132	1
two	PCM1kosiPIBF1_MG132	1
two	PCM1kosiPIBF1_MG132	5
two	PCM1kosiPIBF1_MG132	18
two	PCM1kosiPIBF1_MG132	1
two	PCM1kosiPIBF1_MG132	1
two	PCM1kosiPIBF1_MG132	1
two	PCM1kosiPIBF1_MG132	1
two	PCM1kosiPIBF1_MG132	4
two	PCM1kosiPIBF1_MG132	1
two	PCM1kosiPIBF1_MG132	6
two	PCM1kosiPIBF1_MG132	1
two	PCM1kosiPIBF1_MG132	1
two	PCM1kosiPIBF1_MG132	1
two	PCM1kosiPIBF1_MG132	1
two	PCM1kosiPIBF1_MG132	1
two	PCM1kosiPIBF1_MG132	1
two	PCM1kosiPIBF1_MG132	1
two	PCM1kosiPIBF1_MG132	1
two	PCM1kosiPIBF1_MG132	1
two	PCM1kosiPIBF1_MG132	1
two	PCM1kosiPIBF1_MG132	1
two	PCM1kosiPIBF1_MG132	1
two	PCM1kosiPIBF1_MG132	1
two	PCM1kosiPIBF1_MG132	1
two	PCM1kosiPIBF1_MG132	1
two	PCM1kosiPIBF1_MG132	1
two	PCM1kosiPIBF1_MG132	1
two	PCM1kosiPIBF1_MG132	1
two	PCM1kosiPIBF1_MG132	1
two	PCM1kosiPIBF1_MG132	1
two	PCM1kosiPIBF1_MG132	1
two	PCM1kosiPIBF1_MG132	25
two	PCM1kosiPIBF1_MG132	18
two	PCM1kosiPIBF1_MG132	16
two	PCM1kosiPIBF1_MG132	34
two	PCM1kosiPIBF1_MG132	12
two	PCM1kosiPIBF1_MG132	53
two	PCM1kosiPIBF1_MG132	17
two	PCM1kosiPIBF1_MG132	8
two	PCM1kosiPIBF1_MG132	1
two	PCM1kosiPIBF1_MG132	45
two	PCM1kosiPIBF1_MG132	12
two	PCM1kosiPIBF1_MG132	22
two	PCM1kosiPIBF1_MG132	15
two	PCM1kosiPIBF1_MG132	25
two	PCM1kosiPIBF1_MG132	36
two	PCM1kosiPIBF1_MG132	30
two	PCM1kosiPIBF1_MG132	37
two	PCM1kosiPIBF1_MG132	17
two	PCM1kosiPIBF1_MG132	9
two	PCM1kosiPIBF1_MG132	1
two	PCM1kosiPIBF1_MG132	1
two	PCM1kosiPIBF1_MG132	34
two	PCM1kosiPIBF1_MG132	1
two	PCM1kosiPIBF1_MG132	65
two	PCM1kosiPIBF1_MG132	28
two	PCM1kosiPIBF1_MG132	1
two	PCM1kosiPIBF1_MG132	45
two	PCM1kosiPIBF1_MG132	1
two	PCM1kosiPIBF1_MG132	71
two	PCM1kosiPIBF1_MG132	20
two	PCM1kosiPIBF1_MG132	1
two	PCM1kosiPIBF1_MG132	1
two	PCM1kosiPIBF1_MG132	146
two	PCM1kosiPIBF1_MG132	9
two	PCM1kosiPIBF1_MG132	1
two	PCM1kosiPIBF1_MG132	13
two	PCM1kosiPIBF1_MG132	22
two	PCM1kosiPIBF1_MG132	79
two	PCM1kosiPIBF1_MG132	3
two	PCM1kosiPIBF1_MG132	1
two	PCM1kosiPIBF1_MG132	17
two	PCM1kosiPIBF1_MG132	3
two	PCM1kosiPIBF1_MG132	10
two	PCM1kosiPIBF1_MG132	1
two	PCM1kosiPIBF1_MG132	1
two	PCM1kosiPIBF1_MG132	1
two	PCM1kosiPIBF1_MG132	1
two	PCM1kosiPIBF1_MG132	1
two	PCM1kosiPIBF1_MG132	1
two	PCM1kosiPIBF1_MG132	1
two	PCM1kosiPIBF1_MG132	1
two	PCM1kosiPIBF1_MG132	1
two	PCM1kosiPIBF1_MG132	12
two	PCM1kosiPIBF1_MG132	25
two	PCM1kosiPIBF1_MG132	16
two	PCM1kosiPIBF1_MG132	11
two	PCM1kosiPIBF1_MG132	26
two	PCM1kosiPIBF1_MG132	1
two	PCM1kosiPIBF1_MG132	1
two	PCM1kosiPIBF1_MG132	10
two	PCM1kosiPIBF1_MG132	2
two	PCM1kosiPIBF1_MG132	33
two	PCM1kosiPIBF1_MG132	97
two	PCM1kosiPIBF1_MG132	40
two	PCM1kosiPIBF1_MG132	134
two	PCM1kosiPIBF1_MG132	11
two	PCM1kosiPIBF1_MG132	38
two	PCM1kosiPIBF1_MG132	39
two	PCM1kosiPIBF1_MG132	32
two	PCM1kosiPIBF1_MG132	38
two	PCM1kosiPIBF1_MG132	54
two	PCM1kosiPIBF1_MG132	36
two	PCM1kosiPIBF1_MG132	11
two	PCM1kosiPIBF1_MG132	1
two	PCM1kosiPIBF1_MG132	20
two	PCM1kosiPIBF1_MG132	61
two	PCM1kosiPIBF1_MG132	9
two	PCM1kosiPIBF1_MG132	30
two	PCM1kosiPIBF1_MG132	5
two	PCM1kosiPIBF1_MG132	9
two	PCM1kosiPIBF1_MG132	46
two	PCM1kosiPIBF1_MG132	1
two	PCM1kosiPIBF1_MG132	63
two	PCM1kosiPIBF1_MG132	61
two	PCM1kosiPIBF1_MG132	19
two	PCM1kosiPIBF1_MG132	1
two	PCM1kosiPIBF1_MG132	1
two	PCM1kosiPIBF1_MG132	1
two	PCM1kosiPIBF1_MG132	3
two	PCM1kosiPIBF1_MG132	1
two	PCM1kosiPIBF1_MG132	15
two	PCM1kosiPIBF1_MG132	1
two	PCM1kosiPIBF1_MG132	6
two	PCM1kosiPIBF1_MG132	1
two	PCM1kosiPIBF1_MG132	1
two	PCM1kosiPIBF1_MG132	1
two	PCM1kosiPIBF1_MG132	29
two	PCM1kosiPIBF1_MG132	1
two	PCM1kosiPIBF1_MG132	44
two	PCM1kosiPIBF1_MG132	1
two	PCM1kosiPIBF1_MG132	1
two	PCM1kosiPIBF1_MG132	9
two	PCM1kosiPIBF1_MG132	1
two	PCM1kosiPIBF1_MG132	1
two	WTsiGL2_MG132	117
two	WTsiGL2_MG132	168
two	WTsiGL2_MG132	196
two	WTsiGL2_MG132	102
two	WTsiGL2_MG132	1
two	WTsiGL2_MG132	91
two	WTsiGL2_MG132	243
two	WTsiGL2_MG132	133
two	WTsiGL2_MG132	276
two	WTsiGL2_MG132	1
two	WTsiGL2_MG132	45
two	WTsiGL2_MG132	1
two	WTsiGL2_MG132	127
two	WTsiGL2_MG132	1
two	WTsiGL2_MG132	1
two	WTsiGL2_MG132	179
two	WTsiGL2_MG132	1
two	WTsiGL2_MG132	83
two	WTsiGL2_MG132	1
two	WTsiGL2_MG132	105
two	WTsiGL2_MG132	29
two	WTsiGL2_MG132	1
two	WTsiGL2_MG132	11
two	WTsiGL2_MG132	29
two	WTsiGL2_MG132	152
two	WTsiGL2_MG132	42
two	WTsiGL2_MG132	1
two	WTsiGL2_MG132	131
two	WTsiGL2_MG132	1
two	WTsiGL2_MG132	107
two	WTsiGL2_MG132	1
two	WTsiGL2_MG132	22
two	WTsiGL2_MG132	35
two	WTsiGL2_MG132	122
two	WTsiGL2_MG132	79
two	WTsiGL2_MG132	50
two	WTsiGL2_MG132	140
two	WTsiGL2_MG132	81
two	WTsiGL2_MG132	19
two	WTsiGL2_MG132	45
two	WTsiGL2_MG132	1
two	WTsiGL2_MG132	253
two	WTsiGL2_MG132	161
two	WTsiGL2_MG132	62
two	WTsiGL2_MG132	86
two	WTsiGL2_MG132	70
two	WTsiGL2_MG132	1
two	WTsiGL2_MG132	199
two	WTsiGL2_MG132	97
two	WTsiGL2_MG132	1
two	WTsiGL2_MG132	1
two	WTsiGL2_MG132	1
two	WTsiGL2_MG132	1
two	WTsiGL2_MG132	162
two	WTsiGL2_MG132	63
two	WTsiGL2_MG132	1
two	WTsiGL2_MG132	1
two	WTsiGL2_MG132	19
two	WTsiGL2_MG132	206
two	WTsiGL2_MG132	69
two	WTsiGL2_MG132	1
two	WTsiGL2_MG132	156
two	WTsiGL2_MG132	151
two	WTsiGL2_MG132	211
two	WTsiGL2_MG132	47
two	WTsiGL2_MG132	268
two	WTsiGL2_MG132	276
two	WTsiGL2_MG132	1
two	WTsiGL2_MG132	134
two	WTsiGL2_MG132	63
two	WTsiGL2_MG132	1
two	WTsiGL2_MG132	22
two	WTsiGL2_MG132	39
two	WTsiGL2_MG132	1
two	WTsiGL2_MG132	198
two	WTsiGL2_MG132	126
two	WTsiGL2_MG132	1
two	WTsiGL2_MG132	142
two	WTsiGL2_MG132	109
two	WTsiGL2_MG132	151
two	WTsiGL2_MG132	235
two	WTsiGL2_MG132	52
two	WTsiGL2_MG132	81
two	WTsiGL2_MG132	1
two	WTsiGL2_MG132	162
two	WTsiGL2_MG132	26
two	WTsiGL2_MG132	23
two	WTsiGL2_MG132	154
two	WTsiGL2_MG132	67
two	WTsiGL2_MG132	116
two	WTsiGL2_MG132	40
two	WTsiGL2_MG132	125
two	WTsiGL2_MG132	1
two	WTsiGL2_MG132	365
two	WTsiGL2_MG132	84
two	WTsiGL2_MG132	140
two	WTsiGL2_MG132	91
two	WTsiGL2_MG132	1
two	WTsiGL2_MG132	84
two	WTsiGL2_MG132	52
two	WTsiGL2_MG132	54
two	WTsiGL2_MG132	121
two	WTsiGL2_MG132	186
two	WTsiGL2_MG132	80
two	WTsiGL2_MG132	100
two	WTsiGL2_MG132	260
two	WTsiGL2_MG132	53
two	WTsiGL2_MG132	41
two	WTsiGL2_MG132	1
two	WTsiGL2_MG132	53
two	WTsiGL2_MG132	84
two	WTsiGL2_MG132	156
two	WTsiGL2_MG132	51
two	WTsiGL2_MG132	88
two	WTsiGL2_MG132	1
two	WTsiGL2_MG132	89
two	WTsiGL2_MG132	38
two	WTsiGL2_MG132	16
two	WTsiGL2_MG132	98
two	WTsiGL2_MG132	4
two	WTsiGL2_MG132	101
two	WTsiGL2_MG132	179
two	WTsiGL2_MG132	79
two	WTsiGL2_MG132	145
two	WTsiGL2_MG132	1
two	WTsiGL2_MG132	64
two	WTsiGL2_MG132	180
two	WTsiGL2_MG132	192
two	WTsiGL2_MG132	1
two	WTsiGL2_MG132	92
two	WTsiGL2_MG132	1
two	WTsiGL2_MG132	1
two	WTsiGL2_MG132	61
two	WTsiGL2_MG132	88
two	WTsiGL2_MG132	29
two	WTsiGL2_MG132	270
two	WTsiGL2_MG132	45
two	WTsiGL2_MG132	27
two	WTsiGL2_MG132	87
two	WTsiGL2_MG132	133
two	WTsiGL2_MG132	277
two	WTsiGL2_MG132	1
two	WTsiGL2_MG132	179
two	WTsiGL2_MG132	237
two	WTsiGL2_MG132	71
two	WTsiGL2_MG132	138
two	WTsiGL2_MG132	202
two	WTsiGL2_MG132	1000
two	WTsiGL2_MG132	63
two	WTsiGL2_MG132	1
two	WTsiGL2_MG132	115
two	WTsiGL2_MG132	1
two	WTsiGL2_MG132	96
two	WTsiGL2_MG132	117
two	WTsiGL2_MG132	1
two	WTsiGL2_MG132	115
two	WTsiGL2_MG132	1
two	WTsiGL2_MG132	103
two	WTsiGL2_MG132	1
two	WTsiGL2_MG132	53
two	WTsiGL2_MG132	154
two	WTsiGL2_MG132	190
two	WTsiGL2_MG132	66
two	WTsiGL2_MG132	224
two	WTsiGL2_MG132	28
two	WTsiGL2_MG132	1
two	WTsiGL2_MG132	120
two	WTsiGL2_MG132	74
two	WTsiGL2_MG132	86
two	WTsiGL2_MG132	92
two	WTsiGL2_MG132	152
two	WTsiGL2_MG132	1
two	WTsiGL2_MG132	184
two	WTsiGL2_MG132	171
two	WTsiGL2_MG132	100
two	WTsiGL2_MG132	1
two	WTsiGL2_MG132	44
two	WTsiGL2_MG132	43
two	WTsiGL2_MG132	19
[truncated: 591 more rows]

## Sheet: Fig. 3h
Replicate	Sample	Image	Object	Parent Object	Satellite Area	Position x	Position y	Centre x	Centre y	Normalized x	Normalized y	Satellite type	Number of cells	Integrated PCM1 Intensity	Integrated PCM1 Intensity bckgnd sub	Normalized PCM1 Intensity per cell	Normalized PCM1 Intensity rescaled		Rep	Sample	N
one	PCM1kosiGL2_MG132	1	1	5	4	493.5	480.5	497	489	-3.5	-8.5	inner	215	0.462333	0	0	0		one	PCM1kosiGL2_MG132	215
one	PCM1kosiGL2_MG132	1	2	5	4	497.5	486.5	497	489	0.5	-2.5	inner	215	0.279713	0	0	0		one	PCM1kosiKIAA0753_MG132	195
one	PCM1kosiGL2_MG132	1	3	7	4	749.5	706.5	748	704	1.5	2.5	inner	215	0.328573	0	0	0		one	PCM1kosiPIBF1_MG132	121
one	PCM1kosiGL2_MG132	2	1	3	4	1141.5	56.5	1139	61	2.5	-4.5	inner	215	0.412619	0	0	0		one	WTsiGL2_MG132	239
one	PCM1kosiGL2_MG132	2	2	5	7	765.857	277.571	765	275	0.857143	2.57143	inner	215	0.439246	0	0	0		one	WTsiKIAA0753_MG132	198
one	PCM1kosiGL2_MG132	2	3	6	8	105	519.5	112	515	-7	4.5	inner	215	0.733104	0	0	0		one	WTsiPIBF1_MG132	121
one	PCM1kosiGL2_MG132	2	4	10	6	1172	693.5	1170	692	2	1.5	inner	215	0.470893	0	0	0		two	PCM1kosiGL2_MG132	304
one	PCM1kosiGL2_MG132	2	5	11	7	229	695.286	235	697	-6	-1.71429	inner	215	0.595483	0	0	0		two	PCM1kosiKIAA0753_MG132	257
one	PCM1kosiGL2_MG132	2	6	12	7	869	896	868	894	1	2	inner	215	0.501915	0	0	0		two	PCM1kosiPIBF1_MG132	170
one	PCM1kosiGL2_MG132	3	1	5	8	381.125	403.125	373	399	8.125	4.125	inner	215	0.7879	0	0	0		two	WTsiGL2_MG132	272
one	PCM1kosiGL2_MG132	3	2	11	6	91.8333	778.833	94	772	-2.16667	6.83333	inner	215	0.533898	0	0	0		two	WTsiKIAA0753_MG132	295
one	PCM1kosiGL2_MG132	6	1	4	16	536.312	282.75	536	283	0.3125	-0.25	inner	215	1.53361	0.652481	0.0030348	3		two	WTsiPIBF1_MG132	203
one	PCM1kosiGL2_MG132	6	2	4	4	526.5	287.5	536	283	-9.5	4.5	inner	215	0.318456	0	0	0
one	PCM1kosiGL2_MG132	6	3	5	5	153.4	328.2	151	326	2.4	2.2	inner	215	0.331914	0	0	0
one	PCM1kosiGL2_MG132	6	4	5	4	153.5	330.5	151	326	2.5	4.5	inner	215	0.266606	0	0	0
one	PCM1kosiGL2_MG132	6	5	7	4	728.5	404.5	740	401	-11.5	3.5	inner	215	0.264469	0	0	0
one	PCM1kosiGL2_MG132	7	1	4	12	448.25	384.667	454	394	-5.75	-9.33333	inner	215	1.26734	0.386211	0.00179633	2
one	PCM1kosiGL2_MG132	7	2	4	5	454	399	454	394	0	5	inner	215	0.393423	0	0	0
one	PCM1kosiGL2_MG132	7	3	8	6	1152	725.5	1155	733	-3	-7.5	inner	215	0.458839	0	0	0
one	PCM1kosiGL2_MG132	8	1	1	5	737.6	111.8	736	113	1.6	-1.2	inner	215	0.348013	0	0	0
one	PCM1kosiGL2_MG132	8	2	3	4	343.75	255.5	343	256	0.75	-0.5	inner	215	0.300847	0	0	0
one	PCM1kosiGL2_MG132	8	3	4	4	848.25	348	843	349	5.25	-1	inner	215	0.299687	0	0	0
one	PCM1kosiGL2_MG132	9	1	2	7	357	162.714	361	167	-4	-4.28571	inner	215	0.654734	0	0	0
one	PCM1kosiGL2_MG132	9	2	5	5	427.8	408.2	426	409	1.8	-0.8	inner	215	0.397284	0	0	0
one	PCM1kosiGL2_MG132	9	3	9	9	621	612	618	613	3	-1	inner	215	0.722118	0	0	0
one	PCM1kosiGL2_MG132	9	4	11	8	1315.12	853.875	1314	854	1.125	-0.125	inner	215	1.06575	0.184624	0.000858718	1
one	PCM1kosiGL2_MG132	10	1	3	4	752.5	353.5	752	355	0.5	-1.5	inner	215	0.339117	0	0	0
one	PCM1kosiGL2_MG132	10	2	6	7	418	487	416	486	2	1	inner	215	0.474525	0	0	0
one	PCM1kosiGL2_MG132	10	3	9	4	1054.5	617.5	1066	619	-11.5	-1.5	inner	215	0.287861	0	0	0
one	PCM1kosiGL2_MG132	10	4	12	5	1320.8	838.6	1320	838	0.8	0.6	inner	215	0.375677	0	0	0
one	PCM1kosiGL2_MG132	11	1	1	6	508	28.5	500	27	8	1.5	inner	215	0.539986	0	0	0
one	PCM1kosiGL2_MG132	11	2	3	25	1202.6	312.04	1201	311	1.6	1.04	inner	215	2.06165	1.18052	0.00549079	5
one	PCM1kosiGL2_MG132	11	3	4	5	812.8	411.6	814	414	-1.2	-2.4	inner	215	0.420539	0	0	0
one	PCM1kosiGL2_MG132	11	4	6	5	478	424	480	430	-2	-6	inner	215	0.426551	0	0	0
one	PCM1kosiGL2_MG132	11	5	5	6	991	425.333	989	426	2	-0.666667	inner	215	0.386236	0	0	0
one	PCM1kosiGL2_MG132	11	6	5	4	993	424.5	989	426	4	-1.5	inner	215	0.289357	0	0	0
one	PCM1kosiGL2_MG132	11	7	8	4	493.5	598.5	493	598	0.5	0.5	inner	215	0.314885	0	0	0
one	PCM1kosiGL2_MG132	11	8	11	7	996.143	668.571	996	667	0.142857	1.57143	inner	215	0.472251	0	0	0
one	PCM1kosiGL2_MG132	12	1	2	12	1254.58	255.75	1250	258	4.58333	-2.25	inner	215	0.924071	0.0429444	0.000199741	0
one	PCM1kosiGL2_MG132	12	2	11	5	492.2	906.4	488	908	4.2	-1.6	inner	215	0.360403	0	0	0
one	PCM1kosiGL2_MG132	13	1	2	8	1040.88	95.125	1040	95	0.875	0.125	inner	215	0.651438	0	0	0
one	PCM1kosiGL2_MG132	13	2	11	5	1155.2	650.6	1157	649	-1.8	1.6	inner	215	0.361456	0	0	0
one	PCM1kosiGL2_MG132	13	3	11	4	1160.5	649.5	1157	649	3.5	0.5	inner	215	0.305699	0	0	0
one	PCM1kosiGL2_MG132	13	4	12	13	266.923	838.769	266	840	0.923077	-1.23077	inner	215	1.07199	0.190865	0.000887746	1
one	PCM1kosiGL2_MG132	13	5	13	4	717.5	876.5	717	874	0.5	2.5	inner	215	0.277348	0	0	0
one	PCM1kosiGL2_MG132	14	1	2	5	1435.4	131.2	1432	122	3.4	9.2	inner	215	0.508354	0	0	0
one	PCM1kosiGL2_MG132	14	2	3	4	634.5	150.5	631	140	3.5	10.5	inner	215	0.339498	0	0	0
one	PCM1kosiGL2_MG132	14	3	5	6	1213.5	216	1207	214	6.5	2	inner	215	0.575448	0	0	0
one	PCM1kosiGL2_MG132	14	4	8	4	1066.5	517.5	1068	512	-1.5	5.5	inner	215	0.382559	0	0	0
one	PCM1kosiGL2_MG132	14	5	10	4	595.5	580.5	596	587	-0.5	-6.5	inner	215	0.380133	0	0	0
one	PCM1kosiGL2_MG132	14	6	10	10	586.2	589	596	587	-9.8	2	inner	215	1.14363	0.262506	0.00122096	1
one	PCM1kosiGL2_MG132	15	1	3	4	280.5	328.5	281	334	-0.5	-5.5	inner	215	0.338323	0	0	0
one	PCM1kosiGL2_MG132	15	2	7	5	499.2	418.4	503	418	-3.8	0.4	inner	215	0.619699	0	0	0
one	PCM1kosiGL2_MG132	17	1	3	6	734	465.5	727	469	7	-3.5	inner	215	0.572641	0	0	0
one	PCM1kosiGL2_MG132	18	1	6	5	180.4	529.2	180	524	0.4	5.2	inner	215	0.341939	0	0	0
one	PCM1kosiGL2_MG132	18	2	9	4	318.5	716.5	316	717	2.5	-0.5	inner	215	0.298894	0	0	0
one	PCM1kosiGL2_MG132	20	1	7	4	379.5	492	373	489	6.5	3	inner	215	0.354437	0	0	0
one	PCM1kosiGL2_MG132	20	2	9	6	49.1667	714.833	46	714	3.16667	0.833333	inner	215	0.511543	0	0	0
one	PCM1kosiGL2_MG132	20	3	10	10	705.8	725.9	702	715	3.8	10.9	inner	215	0.788067	0	0	0
one	PCM1kosiGL2_MG132	20	4	11	4	376	747.25	372	738	4	9.25	inner	215	0.446998	0	0	0
one	PCM1kosiGL2_MG132	20	5	12	6	161.5	835	159	824	2.5	11	inner	215	0.407645	0	0	0
one	PCM1kosiGL2_MG132	19	13	4	4	283	448.25	308	472	-25	-23.75	outer	215	0.561349	0	0	0
one	PCM1kosiGL2_MG132	19	14	3	6	977.167	472.833	929	449	48.1667	23.8333	outer	215	0.723278	0	0	0
one	PCM1kosiGL2_MG132	19	15	4	10	277.8	556.5	308	472	-30.2	84.5	outer	215	1.47538	0.594253	0.00276397	3
one	PCM1kosiGL2_MG132	19	16	5	9	666.889	638.667	648	682	18.8889	-43.3333	outer	215	1.43552	0.554396	0.00257859	3
one	PCM1kosiGL2_MG132	19	17	5	4	644.5	644.5	648	682	-3.5	-37.5	outer	215	0.658427	0	0	0
one	PCM1kosiGL2_MG132	19	18	5	5	642.6	663.8	648	682	-5.4	-18.2	outer	215	0.639384	0	0	0
one	PCM1kosiGL2_MG132	19	19	6	10	579.8	687	615	705	-35.2	-18	outer	215	1.67015	0.789019	0.00366986	4
one	PCM1kosiGL2_MG132	19	20	5	6	674	707.5	648	682	26	25.5	outer	215	0.794934	0	0	0
one	PCM1kosiGL2_MG132	19	21	6	4	583.5	712.5	615	705	-31.5	7.5	outer	215	0.459007	0	0	0
one	PCM1kosiGL2_MG132	19	22	6	4	601.5	733.5	615	705	-13.5	28.5	outer	215	0.436942	0	0	0
one	PCM1kosiGL2_MG132	19	23	6	7	603	748.286	615	705	-12	43.2857	outer	215	0.828061	0	0	0
one	PCM1kosiGL2_MG132	19	24	6	4	588.5	763.5	615	705	-26.5	58.5	outer	215	0.477546	0	0	0
one	PCM1kosiGL2_MG132	19	25	6	4	618	786.75	615	705	3	81.75	outer	215	0.475502	0	0	0
one	PCM1kosiGL2_MG132	19	26	6	7	650.714	797	615	705	35.7143	92	outer	215	0.86807	0	0	0
one	PCM1kosiGL2_MG132	20	1	2	6	254	51.5	235	74	19	-22.5	outer	215	0.717021	0	0	0
one	PCM1kosiGL2_MG132	20	2	2	4	262.5	97.5	235	74	27.5	23.5	outer	215	0.468223	0	0	0
one	PCM1kosiGL2_MG132	20	3	2	5	198.4	155.2	235	74	-36.6	81.2	outer	215	0.544289	0	0	0
one	PCM1kosiGL2_MG132	20	4	4	9	838.667	186.111	784	268	54.6667	-81.8889	outer	215	1.1984	0.317271	0.00147568	1
one	PCM1kosiGL2_MG132	20	5	4	4	805.5	212.5	784	268	21.5	-55.5	outer	215	0.498634	0	0	0
one	PCM1kosiGL2_MG132	20	6	4	4	816	214.75	784	268	32	-53.25	outer	215	0.467079	0	0	0
one	PCM1kosiGL2_MG132	20	7	4	4	727.5	263.5	784	268	-56.5	-4.5	outer	215	0.463081	0	0	0
one	PCM1kosiGL2_MG132	20	8	4	9	868.667	319.333	784	268	84.6667	51.3333	outer	215	1.0329	0.151772	0.000705915	1
one	PCM1kosiGL2_MG132	20	9	4	5	827	331	784	268	43	63	outer	215	0.686442	0	0	0
one	PCM1kosiGL2_MG132	20	10	4	7	730	338.286	784	268	-54	70.2857	outer	215	0.903761	0.0226347	0.000105277	0
one	PCM1kosiGL2_MG132	20	11	6	4	910.5	384.5	895	481	15.5	-96.5	outer	215	0.434241	0	0	0
one	PCM1kosiGL2_MG132	20	12	6	4	888.5	394.5	895	481	-6.5	-86.5	outer	215	0.399771	0	0	0
one	PCM1kosiGL2_MG132	20	13	6	4	858.5	394.5	895	481	-36.5	-86.5	outer	215	0.520043	0	0	0
one	PCM1kosiGL2_MG132	20	14	7	6	337.167	409.833	373	489	-35.8333	-79.1667	outer	215	0.736095	0	0	0
one	PCM1kosiGL2_MG132	20	15	5	8	162.125	410.875	84	383	78.125	27.875	outer	215	1.10326	0.222131	0.00103317	1
one	PCM1kosiGL2_MG132	20	16	6	14	893.714	419.5	895	481	-1.28571	-61.5	outer	215	1.84573	0.964605	0.00448653	4
one	PCM1kosiGL2_MG132	20	17	5	6	70.8333	421.167	84	383	-13.1667	38.1667	outer	215	0.833173	0	0	0
one	PCM1kosiGL2_MG132	20	18	7	10	394.7	429.7	373	489	21.7	-59.3	outer	215	1.23912	0.357997	0.0016651	2
one	PCM1kosiGL2_MG132	20	19	6	7	845	447.286	895	481	-50	-33.7143	outer	215	0.847395	0	0	0
one	PCM1kosiGL2_MG132	20	20	7	4	284.5	448.5	373	489	-88.5	-40.5	outer	215	0.519646	0	0	0
one	PCM1kosiGL2_MG132	20	21	7	4	450.5	450.5	373	489	77.5	-38.5	outer	215	0.608057	0	0	0
one	PCM1kosiGL2_MG132	20	22	7	7	413	529.714	373	489	40	40.7143	outer	215	0.87126	0	0	0
one	PCM1kosiGL2_MG132	20	23	7	4	404.25	534	373	489	31.25	45	outer	215	0.503716	0	0	0
one	PCM1kosiGL2_MG132	20	24	7	4	436.5	541.5	373	489	63.5	52.5	outer	215	0.391257	0	0	0
one	PCM1kosiGL2_MG132	20	25	7	4	329	557.25	373	489	-44	68.25	outer	215	0.451469	0	0	0
one	PCM1kosiGL2_MG132	20	26	7	4	376.5	561.5	373	489	3.5	72.5	outer	215	0.427451	0	0	0
one	PCM1kosiGL2_MG132	20	27	7	4	423	563.25	373	489	50	74.25	outer	215	0.449226	0	0	0
one	PCM1kosiGL2_MG132	20	28	10	4	738	653.75	702	715	36	-61.25	outer	215	0.506371	0	0	0
one	PCM1kosiGL2_MG132	20	29	9	6	7	671.5	46	714	-39	-42.5	outer	215	0.650721	0	0	0
one	PCM1kosiGL2_MG132	20	30	11	8	363.125	679.875	372	738	-8.875	-58.125	outer	215	1.06744	0.186318	0.000866596	1
one	PCM1kosiGL2_MG132	20	31	11	8	289.125	687.125	372	738	-82.875	-50.875	outer	215	0.987518	0.106391	0.000494844	0
one	PCM1kosiGL2_MG132	20	32	11	5	427.2	713.6	372	738	55.2	-24.4	outer	215	0.517571	0	0	0
one	PCM1kosiGL2_MG132	20	33	11	6	398.833	722.833	372	738	26.8333	-15.1667	outer	215	0.719249	0	0	0
one	PCM1kosiGL2_MG132	20	34	10	5	616.2	724.6	702	715	-85.8	9.6	outer	215	0.698054	0	0	0
one	PCM1kosiGL2_MG132	20	35	10	4	764.5	735.5	702	715	62.5	20.5	outer	215	0.481498	0	0	0
one	PCM1kosiGL2_MG132	20	36	12	8	143.125	739.125	159	824	-15.875	-84.875	outer	215	1.05061	0.169487	0.000788314	1
one	PCM1kosiGL2_MG132	20	37	11	4	428.5	741.5	372	738	56.5	3.5	outer	215	0.492378	0	0	0
one	PCM1kosiGL2_MG132	20	38	10	7	703.286	807	702	715	1.28571	92	outer	215	0.873274	0	0	0
one	PCM1kosiGL2_MG132	20	39	12	5	168.8	907.4	159	824	9.8	83.4	outer	215	0.578195	0	0	0
one	PCM1kosiGL2_MG132	9	10	1	4	1243.5	159.5	1265	121	-21.5	38.5	outer	215	0.55935	0	0	0
one	PCM1kosiGL2_MG132	9	11	2	4	416.5	160.5	361	167	55.5	-6.5	outer	215	0.503517	0	0	0
one	PCM1kosiGL2_MG132	9	12	2	5	403.6	163.8	361	167	42.6	-3.2	outer	215	0.619699	0	0	0
one	PCM1kosiGL2_MG132	9	13	2	5	314.2	166.4	361	167	-46.8	-0.6	outer	215	0.6374	0	0	0
one	PCM1kosiGL2_MG132	9	14	2	4	457.5	182.5	361	167	96.5	15.5	outer	215	0.476371	0	0	0
one	PCM1kosiGL2_MG132	9	15	2	9	279.889	199.667	361	167	-81.1111	32.6667	outer	215	1.14018	0.259058	0.00120492	1
one	PCM1kosiGL2_MG132	9	16	2	9	301.889	205.333	361	167	-59.1111	38.3333	outer	215	1.39294	0.511808	0.0023805	2
one	PCM1kosiGL2_MG132	9	17	2	5	405.6	208.2	361	167	44.6	41.2	outer	215	0.677653	0	0	0
one	PCM1kosiGL2_MG132	9	18	2	4	408.75	217	361	167	47.75	50	outer	215	0.515541	0	0	0
one	PCM1kosiGL2_MG132	9	19	2	7	369	227	361	167	8	60	outer	215	0.999924	0.118797	0.000552544	1
one	PCM1kosiGL2_MG132	9	20	2	5	315.2	228.4	361	167	-45.8	61.4	outer	215	0.602197	0	0	0
one	PCM1kosiGL2_MG132	9	21	2	4	339.5	237.5	361	167	-21.5	70.5	outer	215	0.421027	0	0	0
one	PCM1kosiGL2_MG132	9	22	3	7	46.7143	244.571	50	258	-3.28571	-13.4286	outer	215	0.811795	0	0	0
one	PCM1kosiGL2_MG132	9	23	3	4	86.5	259.5	50	258	36.5	1.5	outer	215	0.497688	0	0	0
one	PCM1kosiGL2_MG132	9	24	2	4	349.5	259.5	361	167	-11.5	92.5	outer	215	0.436881	0	0	0
one	PCM1kosiGL2_MG132	9	25	3	10	73.8	295	50	258	23.8	37	outer	215	2.32477	1.44365	0.00671463	7
one	PCM1kosiGL2_MG132	9	26	5	7	424.714	357	426	409	-1.28571	-52	outer	215	0.819532	0	0	0
one	PCM1kosiGL2_MG132	9	27	5	4	360.5	359.5	426	409	-65.5	-49.5	outer	215	0.554025	0	0	0
one	PCM1kosiGL2_MG132	9	28	5	12	367.5	369.5	426	409	-58.5	-39.5	outer	215	1.50787	0.626739	0.00291507	3
one	PCM1kosiGL2_MG132	9	29	5	4	378.5	378.5	426	409	-47.5	-30.5	outer	215	0.467903	0	0	0
one	PCM1kosiGL2_MG132	9	30	4	5	1003	394	962	376	41	18	outer	215	0.790448	0	0	0
one	PCM1kosiGL2_MG132	9	31	5	6	327.333	404.5	426	409	-98.6667	-4.5	outer	215	0.693919	0	0	0
one	PCM1kosiGL2_MG132	9	32	4	4	967.5	413.5	962	376	5.5	37.5	outer	215	0.451041	0	0	0
one	PCM1kosiGL2_MG132	9	33	4	4	886	439.25	962	376	-76	63.25	outer	215	0.408942	0	0	0
one	PCM1kosiGL2_MG132	9	34	5	6	398.833	444.833	426	409	-27.1667	35.8333	outer	215	0.743465	0	0	0
one	PCM1kosiGL2_MG132	9	35	5	6	335.167	448.667	426	409	-90.8333	39.6667	outer	215	0.592874	0	0	0
one	PCM1kosiGL2_MG132	9	36	6	4	102.5	455.5	148	472	-45.5	-16.5	outer	215	0.445396	0	0	0
one	PCM1kosiGL2_MG132	9	37	5	9	344.667	463.889	426	409	-81.3333	54.8889	outer	215	1.07366	0.192529	0.000895482	1
one	PCM1kosiGL2_MG132	9	38	6	4	240.5	474.5	148	472	92.5	2.5	outer	215	0.426886	0	0	0
one	PCM1kosiGL2_MG132	9	39	5	7	419.286	477	426	409	-6.71429	68	outer	215	0.933669	0.0525423	0.000244383	0
one	PCM1kosiGL2_MG132	9	40	5	6	412	481.5	426	409	-14	72.5	outer	215	0.729015	0	0	0
one	PCM1kosiGL2_MG132	9	41	7	5	598.6	500.8	545	524	53.6	-23.2	outer	215	0.644709	0	0	0
one	PCM1kosiGL2_MG132	9	42	7	6	462	513.5	545	524	-83	-10.5	outer	215	0.666804	0	0	0
one	PCM1kosiGL2_MG132	9	43	6	4	229.5	516.5	148	472	81.5	44.5	outer	215	0.564996	0	0	0
one	PCM1kosiGL2_MG132	9	44	8	6	1189.5	523	1134	591	55.5	-68	outer	215	0.787335	0	0	0
one	PCM1kosiGL2_MG132	9	45	9	5	644.8	545.6	618	613	26.8	-67.4	outer	215	0.582559	0	0	0
one	PCM1kosiGL2_MG132	9	46	9	5	652.4	550.8	618	613	34.4	-62.2	outer	215	0.542809	0	0	0
one	PCM1kosiGL2_MG132	9	47	8	21	1224.9	581.143	1134	591	90.9048	-9.85714	outer	215	4.3402	3.45907	0.0160887	16
one	PCM1kosiGL2_MG132	9	48	9	4	684.5	585.5	618	613	66.5	-27.5	outer	215	0.476646	0	0	0
one	PCM1kosiGL2_MG132	9	49	9	4	661.5	586.5	618	613	43.5	-26.5	outer	215	0.523522	0	0	0
one	PCM1kosiGL2_MG132	9	50	9	4	567.5	594.5	618	613	-50.5	-18.5	outer	215	0.517449	0	0	0
one	PCM1kosiGL2_MG132	9	51	8	6	1088.5	621.5	1134	591	-45.5	30.5	outer	215	1.19565	0.314524	0.0014629	1
one	PCM1kosiGL2_MG132	9	52	8	4	1102.5	621.5	1134	591	-31.5	30.5	outer	215	0.78056	0	0	0
one	PCM1kosiGL2_MG132	9	53	8	7	1097	622.714	1134	591	-37	31.7143	outer	215	1.67985	0.798724	0.00371499	4
one	PCM1kosiGL2_MG132	9	54	9	20	595.8	625.5	618	613	-22.2	12.5	outer	215	4.07324	3.19212	0.0148471	15
one	PCM1kosiGL2_MG132	9	55	9	6	616.5	666	618	613	-1.5	53	outer	215	0.798657	0	0	0
one	PCM1kosiGL2_MG132	9	56	9	4	595.5	686.5	618	613	-22.5	73.5	outer	215	0.504997	0	0	0
one	PCM1kosiGL2_MG132	9	57	11	7	1321.29	781	1314	854	7.28571	-73	outer	215	0.857496	0	0	0
one	PCM1kosiGL2_MG132	9	58	12	13	978.385	887.615	1044	922	-65.6154	-34.3846	outer	215	1.72909	0.847965	0.00394402	4
one	PCM1kosiGL2_MG132	1	1	2	8	1188.12	94.875	1146	176	42.125	-81.125	outer	215	0.916381	0.0352538	0.000163971	0
one	PCM1kosiGL2_MG132	1	2	1	7	475	97.7143	501	149	-26	-51.2857	outer	215	0.839811	0	0	0
one	PCM1kosiGL2_MG132	1	3	1	4	491.5	98.5	501	149	-9.5	-50.5	outer	215	0.449912	0	0	0
one	PCM1kosiGL2_MG132	1	4	1	5	579.8	122.6	501	149	78.8	-26.4	outer	215	0.6477	0	0	0
one	PCM1kosiGL2_MG132	1	5	1	6	483	142.5	501	149	-18	-6.5	outer	215	0.637736	0	0	0
one	PCM1kosiGL2_MG132	1	6	1	5	504.8	165.4	501	149	3.8	16.4	outer	215	0.547402	0	0	0
one	PCM1kosiGL2_MG132	1	7	1	7	588	194.286	501	149	87	45.2857	outer	215	0.769299	0	0	0
one	PCM1kosiGL2_MG132	1	8	1	7	499	225	501	149	-2	76	outer	215	0.861784	0	0	0
one	PCM1kosiGL2_MG132	1	9	4	7	1318.29	385	1343	477	-24.7143	-92	outer	215	1.09203	0.2109	0.000980932	1
one	PCM1kosiGL2_MG132	1	10	3	6	228.833	399.833	158	381	70.8333	18.8333	outer	215	0.681178	0	0	0
one	PCM1kosiGL2_MG132	1	11	3	8	167.875	403.875	158	381	9.875	22.875	outer	215	1.15354	0.27241	0.00126702	1
one	PCM1kosiGL2_MG132	1	12	5	4	494.5	417.5	497	489	-2.5	-71.5	outer	215	0.564797	0	0	0
one	PCM1kosiGL2_MG132	1	13	4	4	1272.5	432.5	1343	477	-70.5	-44.5	outer	215	0.433036	0	0	0
one	PCM1kosiGL2_MG132	1	14	5	4	453.5	437.5	497	489	-43.5	-51.5	outer	215	0.477302	0	0	0
one	PCM1kosiGL2_MG132	1	15	3	15	236.4	438.6	158	381	78.4	57.6	outer	215	2.61755	1.73642	0.00807638	8
one	PCM1kosiGL2_MG132	1	16	5	4	561.5	507.5	497	489	64.5	18.5	outer	215	0.500099	0	0	0
one	PCM1kosiGL2_MG132	1	17	5	14	581.5	509.286	497	489	84.5	20.2857	outer	215	2.21096	1.32983	0.00618525	6
one	PCM1kosiGL2_MG132	1	18	5	4	576.5	524.5	497	489	79.5	35.5	outer	215	0.475563	0	0	0
one	PCM1kosiGL2_MG132	1	19	5	14	410.214	535.286	497	489	-86.7857	46.2857	outer	215	2.72114	1.84001	0.00855821	9
one	PCM1kosiGL2_MG132	1	20	4	10	1264.2	536	1343	477	-78.8	59	outer	215	1.33729	0.456159	0.00212167	2
one	PCM1kosiGL2_MG132	1	21	5	9	419.667	549.889	497	489	-77.3333	60.8889	outer	215	1.41621	0.535078	0.00248874	2
one	PCM1kosiGL2_MG132	1	22	6	5	1052.2	584.4	1057	683	-4.8	-98.6	outer	215	0.501518	0	0	0
one	PCM1kosiGL2_MG132	1	23	6	4	1119.5	628.5	1057	683	62.5	-54.5	outer	215	0.486564	0	0	0
one	PCM1kosiGL2_MG132	1	24	6	6	973.167	630.333	1057	683	-83.8333	-52.6667	outer	215	0.652796	0	0	0
one	PCM1kosiGL2_MG132	1	25	6	4	1029.5	640.5	1057	683	-27.5	-42.5	outer	215	0.483909	0	0	0
one	PCM1kosiGL2_MG132	1	26	7	4	765.5	660.5	748	704	17.5	-43.5	outer	215	0.521309	0	0	0
one	PCM1kosiGL2_MG132	1	27	6	4	1122.5	667.5	1057	683	65.5	-15.5	outer	215	0.464836	0	0	0
one	PCM1kosiGL2_MG132	1	28	7	5	779.4	681.2	748	704	31.4	-22.8	outer	215	0.547814	0	0	0
one	PCM1kosiGL2_MG132	1	29	7	7	717.714	706	748	704	-30.2857	2	outer	215	0.896391	0.0152645	7.09978e-05	0
one	PCM1kosiGL2_MG132	1	30	7	5	768.2	717.6	748	704	20.2	13.6	outer	215	0.699321	0	0	0
one	PCM1kosiGL2_MG132	1	31	7	8	797.125	724.125	748	704	49.125	20.125	outer	215	1.02898	0.14785	0.000687675	1
one	PCM1kosiGL2_MG132	1	32	7	8	728	735.5	748	704	-20	31.5	outer	215	1.34501	0.46388	0.00215758	2
one	PCM1kosiGL2_MG132	1	33	7	5	738.4	794.8	748	704	-9.6	90.8	outer	215	0.605112	0	0	0
one	PCM1kosiGL2_MG132	2	1	1	5	240.6	57.8	145	32	95.6	25.8	outer	215	0.479393	0	0	0
one	PCM1kosiGL2_MG132	2	2	2	4	368.5	72.5	430	35	-61.5	37.5	outer	215	0.524651	0	0	0
one	PCM1kosiGL2_MG132	2	3	4	5	328	176	260	163	68	13	outer	215	0.556176	0	0	0
one	PCM1kosiGL2_MG132	2	4	4	5	300.8	177.4	260	163	40.8	14.4	outer	215	0.598001	0	0	0
one	PCM1kosiGL2_MG132	2	5	5	4	696.5	302.5	765	275	-68.5	27.5	outer	215	0.462638	0	0	0
one	PCM1kosiGL2_MG132	2	6	5	6	721.833	323.167	765	275	-43.1667	48.1667	outer	215	0.807156	0	0	0
one	PCM1kosiGL2_MG132	2	7	5	4	761.5	356.5	765	275	-3.5	81.5	outer	215	0.486397	0	0	0
one	PCM1kosiGL2_MG132	2	8	6	6	116.5	457	112	515	4.5	-58	outer	215	0.775814	0	0	0
one	PCM1kosiGL2_MG132	2	9	6	4	123.5	475.5	112	515	11.5	-39.5	outer	215	0.456474	0	0	0
one	PCM1kosiGL2_MG132	2	10	8	8	381.125	489.125	398	583	-16.875	-93.875	outer	215	1.15897	0.277842	0.00129229	1
one	PCM1kosiGL2_MG132	2	11	8	4	388.5	512.5	398	583	-9.5	-70.5	outer	215	0.448096	0	0	0
one	PCM1kosiGL2_MG132	2	12	8	5	339.2	514.6	398	583	-58.8	-68.4	outer	215	0.618845	0	0	0
one	PCM1kosiGL2_MG132	2	13	6	7	81.2857	522	112	515	-30.7143	7	outer	215	1.0136	0.132469	0.000616135	1
one	PCM1kosiGL2_MG132	2	14	6	4	49.5	525.5	112	515	-62.5	10.5	outer	215	0.434043	0	0	0
one	PCM1kosiGL2_MG132	2	15	7	4	889.5	525.5	883	563	6.5	-37.5	outer	215	0.437278	0	0	0
one	PCM1kosiGL2_MG132	2	16	8	5	380.4	537.2	398	583	-17.6	-45.8	outer	215	0.600092	0	0	0
one	PCM1kosiGL2_MG132	2	17	7	6	952.5	539	883	563	69.5	-24	outer	215	0.699458	0	0	0
one	PCM1kosiGL2_MG132	2	18	7	10	850.7	543.7	883	563	-32.3	-19.3	outer	215	1.53579	0.654663	0.00304495	3
one	PCM1kosiGL2_MG132	2	19	7	4	858.5	576.5	883	563	-24.5	13.5	outer	215	0.468528	0	0	0
one	PCM1kosiGL2_MG132	2	20	8	4	336.5	596.5	398	583	-61.5	13.5	outer	215	0.570642	0	0	0
one	PCM1kosiGL2_MG132	2	21	6	4	130.5	598.5	112	515	18.5	83.5	outer	215	0.505135	0	0	0
one	PCM1kosiGL2_MG132	2	22	8	7	397.143	597.571	398	583	-0.857143	14.5714	outer	215	0.826764	0	0	0
one	PCM1kosiGL2_MG132	2	23	11	4	265	602.25	235	697	30	-94.75	outer	215	0.356573	0	0	0
one	PCM1kosiGL2_MG132	2	24	10	5	1227.2	610.8	1170	692	57.2	-81.2	outer	215	0.546349	0	0	0
one	PCM1kosiGL2_MG132	2	25	8	4	368.5	613.5	398	583	-29.5	30.5	outer	215	0.482734	0	0	0
one	PCM1kosiGL2_MG132	2	26	8	4	354.5	628.5	398	583	-43.5	45.5	outer	215	0.418067	0	0	0
one	PCM1kosiGL2_MG132	2	27	8	7	426	633.714	398	583	28	50.7143	outer	215	0.843107	0	0	0
one	PCM1kosiGL2_MG132	2	28	7	9	866	639	883	563	-17	76	outer	215	1.30129	0.420163	0.00195425	2
one	PCM1kosiGL2_MG132	2	29	9	4	1315.5	657.5	1358	653	-42.5	4.5	outer	215	0.537377	0	0	0
one	PCM1kosiGL2_MG132	2	30	11	9	249.667	660.889	235	697	14.6667	-36.1111	outer	215	1.14237	0.26124	0.00121507	1
one	PCM1kosiGL2_MG132	2	31	8	4	448.5	664.5	398	583	50.5	81.5	outer	215	0.424796	0	0	0
one	PCM1kosiGL2_MG132	2	32	10	8	1133.12	689.125	1170	692	-36.875	-2.875	outer	215	1.0466	0.165474	0.000769648	1
one	PCM1kosiGL2_MG132	2	33	9	10	1290.2	690	1358	653	-67.8	37	outer	215	1.61202	0.730897	0.00339952	3
one	PCM1kosiGL2_MG132	2	34	11	4	232.5	711.5	235	697	-2.5	14.5	outer	215	0.438376	0	0	0
one	PCM1kosiGL2_MG132	2	35	9	4	1315.5	712.5	1358	653	-42.5	59.5	outer	215	0.490608	0	0	0
one	PCM1kosiGL2_MG132	2	36	11	5	254.2	714.6	235	697	19.2	17.6	outer	215	0.754879	0	0	0
one	PCM1kosiGL2_MG132	2	37	11	6	172.5	725	235	697	-62.5	28	outer	215	0.833738	0	0	0
one	PCM1kosiGL2_MG132	2	38	11	5	202.8	724.6	235	697	-32.2	27.6	outer	215	0.566781	0	0	0
one	PCM1kosiGL2_MG132	2	39	11	6	239.667	732.5	235	697	4.66667	35.5	outer	215	0.663096	0	0	0
one	PCM1kosiGL2_MG132	2	40	11	4	255.5	737.5	235	697	20.5	40.5	outer	215	0.52784	0	0	0
one	PCM1kosiGL2_MG132	2	41	11	8	312.125	741.875	235	697	77.125	44.875	outer	215	1.06046	0.17933	0.000834091	1
one	PCM1kosiGL2_MG132	2	42	10	4	1150.5	749.5	1170	692	-19.5	57.5	outer	215	0.450507	0	0	0
one	PCM1kosiGL2_MG132	2	43	11	6	248.833	768.833	235	697	13.8333	71.8333	outer	215	0.917678	0.0365509	0.000170004	0
one	PCM1kosiGL2_MG132	2	44	11	4	184.5	776.5	235	697	-50.5	79.5	outer	215	0.492149	0	0	0
one	PCM1kosiGL2_MG132	2	45	11	7	248	783.286	235	697	13	86.2857	outer	215	1.14458	0.263453	0.00122536	1
one	PCM1kosiGL2_MG132	2	46	11	4	281.5	783.5	235	697	46.5	86.5	outer	215	0.451637	0	0	0
one	PCM1kosiGL2_MG132	2	47	11	5	224.4	785.8	235	697	-10.6	88.8	outer	215	0.830625	0	0	0
one	PCM1kosiGL2_MG132	2	48	11	9	253.333	790.111	235	697	18.3333	93.1111	outer	215	1.32601	0.444882	0.00206922	2
one	PCM1kosiGL2_MG132	2	49	10	5	1180.2	790.6	1170	692	10.2	98.6	outer	215	0.484688	0	0	0
one	PCM1kosiGL2_MG132	2	50	12	7	900.286	865	868	894	32.2857	-29	outer	215	0.972702	0.0915749	0.00042593	0
one	PCM1kosiGL2_MG132	2	51	12	9	834	906	868	894	-34	12	outer	215	1.51913	0.638001	0.00296744	3
one	PCM1kosiGL2_MG132	2	52	12	4	840	905.75	868	894	-28	11.75	outer	215	0.467506	0	0	0
one	PCM1kosiGL2_MG132	3	1	1	4	815.5	34.5	765	114	50.5	-79.5	outer	215	0.433112	0	0	0
one	PCM1kosiGL2_MG132	3	2	1	7	711	60.2857	765	114	-54	-53.7143	outer	215	0.884398	0.00327096	1.52137e-05	0
one	PCM1kosiGL2_MG132	3	3	1	4	681.5	69.5	765	114	-83.5	-44.5	outer	215	0.520363	0	0	0
one	PCM1kosiGL2_MG132	3	4	1	8	813.5	109	765	114	48.5	-5	outer	215	0.945647	0.0645207	0.000300096	0
one	PCM1kosiGL2_MG132	3	5	1	4	729.5	168.5	765	114	-35.5	54.5	outer	215	0.561944	0	0	0
one	PCM1kosiGL2_MG132	3	6	1	4	745.5	171.5	765	114	-19.5	57.5	outer	215	0.450629	0	0	0
one	PCM1kosiGL2_MG132	3	7	3	4	644.75	212	599	250	45.75	-38	outer	215	0.49102	0	0	0
one	PCM1kosiGL2_MG132	3	8	3	5	527.6	234.8	599	250	-71.4	-15.2	outer	215	0.647593	0	0	0
one	PCM1kosiGL2_MG132	3	9	3	6	686.833	236.167	599	250	87.8333	-13.8333	outer	215	0.801953	0	0	0
one	PCM1kosiGL2_MG132	3	10	3	4	589.5	267.5	599	250	-9.5	17.5	outer	215	0.481178	0	0	0
one	PCM1kosiGL2_MG132	3	11	2	4	166.5	281.5	229	214	-62.5	67.5	outer	215	0.456153	0	0	0
one	PCM1kosiGL2_MG132	3	12	3	6	528	313.5	599	250	-71	63.5	outer	215	0.707362	0	0	0
one	PCM1kosiGL2_MG132	3	13	4	4	1033.5	321.5	1072	358	-38.5	-36.5	outer	215	0.504677	0	0	0
one	PCM1kosiGL2_MG132	3	14	4	6	1157	388.5	1072	358	85	30.5	outer	215	0.683803	0	0	0
one	PCM1kosiGL2_MG132	3	15	5	6	326	395.5	373	399	-47	-3.5	outer	215	0.808713	0	0	0
one	PCM1kosiGL2_MG132	3	16	5	4	384.5	416.5	373	399	11.5	17.5	outer	215	0.496986	0	0	0
one	PCM1kosiGL2_MG132	3	17	4	4	1031.5	431.5	1072	358	-40.5	73.5	outer	215	0.50985	0	0	0
one	PCM1kosiGL2_MG132	3	18	5	5	310.2	439.6	373	399	-62.8	40.6	outer	215	0.596597	0	0	0
one	PCM1kosiGL2_MG132	3	19	5	7	305.286	455	373	399	-67.7143	56	outer	215	1.05466	0.173531	0.000807121	1
one	PCM1kosiGL2_MG132	3	20	5	4	378.5	469.5	373	399	5.5	70.5	outer	215	0.498238	0	0	0
one	PCM1kosiGL2_MG132	3	21	5	6	321.167	477.167	373	399	-51.8333	78.1667	outer	215	0.796796	0	0	0
one	PCM1kosiGL2_MG132	3	22	7	7	394.286	509	322	575	72.2857	-66	outer	215	0.870817	0	0	0
one	PCM1kosiGL2_MG132	3	23	7	6	260.5	514	322	575	-61.5	-61	outer	215	0.715084	0	0	0
one	PCM1kosiGL2_MG132	3	24	7	4	309	522.25	322	575	-13	-52.75	outer	215	0.533486	0	0	0
one	PCM1kosiGL2_MG132	3	25	7	13	286.615	529.385	322	575	-35.3846	-45.6154	outer	215	1.67131	0.790179	0.00367525	4
one	PCM1kosiGL2_MG132	3	26	7	10	344.6	529.1	322	575	22.6	-45.9	outer	215	1.29718	0.416058	0.00193515	2
one	PCM1kosiGL2_MG132	3	27	7	4	299.5	533.5	322	575	-22.5	-41.5	outer	215	0.46424	0	0	0
one	PCM1kosiGL2_MG132	3	28	8	4	1273.5	546.5	1333	576	-59.5	-29.5	outer	215	0.418952	0	0	0
one	PCM1kosiGL2_MG132	3	29	7	7	413	557.286	322	575	91	-17.7143	outer	215	0.908202	0.027075	0.00012593	0
one	PCM1kosiGL2_MG132	3	30	9	6	762.5	571	742	626	20.5	-55	outer	215	0.727474	0	0	0
one	PCM1kosiGL2_MG132	3	31	7	8	284	576.5	322	575	-38	1.5	outer	215	1.1037	0.222574	0.00103523	1
one	PCM1kosiGL2_MG132	3	32	7	4	280.5	591.5	322	575	-41.5	16.5	outer	215	0.465339	0	0	0
one	PCM1kosiGL2_MG132	3	33	7	4	317.5	596.5	322	575	-4.5	21.5	outer	215	0.60061	0	0	0
one	PCM1kosiGL2_MG132	3	34	7	5	330.4	597.8	322	575	8.4	22.8	outer	215	0.666606	0	0	0
one	PCM1kosiGL2_MG132	3	35	10	4	512.5	602.5	553	680	-40.5	-77.5	outer	215	0.565774	0	0	0
one	PCM1kosiGL2_MG132	3	36	7	5	296.2	641.6	322	575	-25.8	66.6	outer	215	0.577691	0	0	0
one	PCM1kosiGL2_MG132	3	37	7	4	361	666.25	322	575	39	91.25	outer	215	0.334478	0	0	0
one	PCM1kosiGL2_MG132	3	38	9	7	713.714	671	742	626	-28.2857	45	outer	215	0.930907	0.0497805	0.000231537	0
one	PCM1kosiGL2_MG132	3	39	10	6	585.5	685	553	680	32.5	5	outer	215	0.745052	0	0	0
one	PCM1kosiGL2_MG132	3	40	10	4	651.5	690.5	553	680	98.5	10.5	outer	215	0.324117	0	0	0
one	PCM1kosiGL2_MG132	3	41	10	8	551.875	694.125	553	680	-1.125	14.125	outer	215	0.82678	0	0	0
one	PCM1kosiGL2_MG132	3	42	10	9	566	695	553	680	13	15	outer	215	1.22585	0.344722	0.00160336	2
one	PCM1kosiGL2_MG132	3	43	9	7	796.286	706	742	626	54.2857	80	outer	215	0.824948	0	0	0
one	PCM1kosiGL2_MG132	3	44	10	8	564.875	709.125	553	680	11.875	29.125	outer	215	1.10703	0.2259	0.0010507	1
one	PCM1kosiGL2_MG132	3	45	11	6	162	710.5	94	772	68	-61.5	outer	215	0.741268	0	0	0
one	PCM1kosiGL2_MG132	3	46	12	4	822	722.25	845	812	-23	-89.75	outer	215	0.49482	0	0	0
one	PCM1kosiGL2_MG132	3	47	11	4	165.5	736.5	94	772	71.5	-35.5	outer	215	0.511849	0	0	0
one	PCM1kosiGL2_MG132	3	48	10	4	563.5	740.5	553	680	10.5	60.5	outer	215	0.437888	0	0	0
one	PCM1kosiGL2_MG132	3	49	10	8	585.125	742.125	553	680	32.125	62.125	outer	215	0.994873	0.113746	0.000529052	1
one	PCM1kosiGL2_MG132	3	50	12	5	856.8	744.6	845	812	11.8	-67.4	outer	215	0.579171	0	0	0
one	PCM1kosiGL2_MG132	3	51	12	5	746	811.2	845	812	-99	-0.8	outer	215	0.45388	0	0	0
one	PCM1kosiGL2_MG132	3	52	11	5	9.8	813.4	94	772	-84.2	41.4	outer	215	0.613809	0	0	0
one	PCM1kosiGL2_MG132	3	53	11	4	150.5	817.5	94	772	56.5	45.5	outer	215	0.465827	0	0	0
one	PCM1kosiGL2_MG132	3	54	12	4	843.5	834.5	845	812	-1.5	22.5	outer	215	0.466972	0	0	0
one	PCM1kosiGL2_MG132	3	55	12	6	831.5	841	845	812	-13.5	29	outer	215	0.666728	0	0	0
one	PCM1kosiGL2_MG132	3	56	12	6	828.833	902.167	845	812	-16.1667	90.1667	outer	215	0.701564	0	0	0
one	PCM1kosiGL2_MG132	4	1	10	4	460.5	741.5	377	768	83.5	-26.5	outer	215	0.408209	0	0	0
one	PCM1kosiGL2_MG132	4	2	12	45	768.8	939	838	904	-69.2	35	outer	215	14.1812	13.3001	0.0618608	62
one	PCM1kosiGL2_MG132	5	1	2	4	658.5	150.5	708	235	-49.5	-84.5	outer	215	0.459663	0	0	0
one	PCM1kosiGL2_MG132	5	2	2	5	769.8	199.4	708	235	61.8	-35.6	outer	215	0.590951	0	0	0
one	PCM1kosiGL2_MG132	5	3	2	9	643	201	708	235	-65	-34	outer	215	1.34464	0.463514	0.00215588	2
one	PCM1kosiGL2_MG132	5	4	2	4	729	279.25	708	235	21	44.25	outer	215	0.505791	0	0	0
one	PCM1kosiGL2_MG132	5	5	2	4	636	290.75	708	235	-72	55.75	outer	215	0.478645	0	0	0
one	PCM1kosiGL2_MG132	5	6	4	4	1127.5	322.5	1097	389	30.5	-66.5	outer	215	0.423377	0	0	0
one	PCM1kosiGL2_MG132	5	7	3	4	798.5	328.5	738	384	60.5	-55.5	outer	215	0.498222	0	0	0
one	PCM1kosiGL2_MG132	5	8	3	7	722	391.286	738	384	-16	7.28571	outer	215	0.895201	0.0140743	6.54621e-05	0
one	PCM1kosiGL2_MG132	5	9	5	6	233	453.5	221	472	12	-18.5	outer	215	0.845609	0	0	0
one	PCM1kosiGL2_MG132	5	10	5	11	280.818	512.818	221	472	59.8182	40.8182	outer	215	1.78189	0.900761	0.00418959	4
one	PCM1kosiGL2_MG132	5	11	5	5	160.2	533.6	221	472	-60.8	61.6	outer	215	0.644938	0	0	0
one	PCM1kosiGL2_MG132	5	12	6	6	999	628.5	1050	604	-51	24.5	outer	215	0.72369	0	0	0
one	PCM1kosiGL2_MG132	5	13	6	6	1091	629.5	1050	604	41	25.5	outer	215	0.7252	0	0	0
one	PCM1kosiGL2_MG132	5	14	6	5	1053.8	658.6	1050	604	3.8	54.6	outer	215	0.783841	0	0	0
one	PCM1kosiGL2_MG132	5	15	6	4	1058.5	676.5	1050	604	8.5	72.5	outer	215	0.545251	0	0	0
one	PCM1kosiGL2_MG132	5	16	6	12	1031.5	691.5	1050	604	-18.5	87.5	outer	215	1.59348	0.712358	0.00331329	3
one	PCM1kosiGL2_MG132	5	17	8	18	420.889	699.722	363	734	57.8889	-34.2778	outer	215	3.10701	2.22588	0.010353	10
one	PCM1kosiGL2_MG132	5	18	7	6	1371.5	715	1438	644	-66.5	71	outer	215	0.833127	0	0	0
one	PCM1kosiGL2_MG132	5	19	8	4	442.5	723.5	363	734	79.5	-10.5	outer	215	0.496605	0	0	0
one	PCM1kosiGL2_MG132	5	20	8	6	376.5	832	363	734	13.5	98	outer	215	0.571023	0	0	0
one	PCM1kosiGL2_MG132	6	1	2	5	857	180	794	231	63	-51	outer	215	0.699779	0	0	0
one	PCM1kosiGL2_MG132	6	2	2	4	724.5	233.5	794	231	-69.5	2.5	outer	215	0.513558	0	0	0
one	PCM1kosiGL2_MG132	6	3	3	4	640.5	237.5	556	251	84.5	-13.5	outer	215	0.517067	0	0	0
one	PCM1kosiGL2_MG132	6	4	3	4	561.5	271.5	556	251	5.5	20.5	outer	215	0.467506	0	0	0
one	PCM1kosiGL2_MG132	6	5	6	5	1133.2	289.4	1199	330	-65.8	-40.6	outer	215	0.582879	0	0	0
one	PCM1kosiGL2_MG132	6	6	4	8	593	307.5	536	283	57	24.5	outer	215	1.08508	0.203958	0.00094864	1
one	PCM1kosiGL2_MG132	6	7	7	4	736.5	311.5	740	401	-3.5	-89.5	outer	215	0.632944	0	0	0
one	PCM1kosiGL2_MG132	6	8	4	8	597.5	316.5	536	283	61.5	33.5	outer	215	0.947662	0.0665349	0.000309464	0
one	PCM1kosiGL2_MG132	6	9	7	9	695	317	740	401	-45	-84	outer	215	1.50953	0.628403	0.0029228	3
one	PCM1kosiGL2_MG132	6	10	4	4	603.5	323.5	536	283	67.5	40.5	outer	215	0.489403	0	0	0
one	PCM1kosiGL2_MG132	6	11	4	4	489.5	328.5	536	283	-46.5	45.5	outer	215	0.535821	0	0	0
one	PCM1kosiGL2_MG132	6	12	5	5	250.2	327.2	151	326	99.2	1.2	outer	215	0.443137	0	0	0
one	PCM1kosiGL2_MG132	6	13	7	4	687.75	331	740	401	-52.25	-70	outer	215	0.508843	0	0	0
one	PCM1kosiGL2_MG132	6	14	4	4	504.5	333.5	536	283	-31.5	50.5	outer	215	0.559823	0	0	0
one	PCM1kosiGL2_MG132	6	15	6	4	1100.25	334	1199	330	-98.75	4	outer	215	0.407782	0	0	0
one	PCM1kosiGL2_MG132	6	16	4	12	480.5	336.5	536	283	-55.5	53.5	outer	215	1.49009	0.608963	0.00283238	3
one	PCM1kosiGL2_MG132	6	17	5	6	223.833	340.167	151	326	72.8333	14.1667	outer	215	0.774563	0	0	0
one	PCM1kosiGL2_MG132	6	18	4	11	568.909	347.364	536	283	32.9091	64.3636	outer	215	1.69633	0.815203	0.00379164	4
one	PCM1kosiGL2_MG132	6	19	4	7	585	360.286	536	283	49	77.2857	outer	215	0.936507	0.0553805	0.000257584	0
one	PCM1kosiGL2_MG132	6	20	4	12	577	361.833	536	283	41	78.8333	outer	215	1.57966	0.698533	0.00324899	3
one	PCM1kosiGL2_MG132	6	21	7	7	717	362.286	740	401	-23	-38.7143	outer	215	0.883803	0.00267583	1.24457e-05	0
one	PCM1kosiGL2_MG132	6	22	4	6	562.167	366.167	536	283	26.1667	83.1667	outer	215	0.714611	0	0	0
one	PCM1kosiGL2_MG132	6	23	4	7	577.714	372	536	283	41.7143	89	outer	215	0.822766	0	0	0
one	PCM1kosiGL2_MG132	6	24	4	4	568.5	374.5	536	283	32.5	91.5	outer	215	0.494865	0	0	0
one	PCM1kosiGL2_MG132	6	25	7	10	647.5	399.8	740	401	-92.5	-1.2	outer	215	1.31495	0.433819	0.00201777	2
one	PCM1kosiGL2_MG132	6	26	7	4	732.5	412.5	740	401	-7.5	11.5	outer	215	0.351797	0	0	0
one	PCM1kosiGL2_MG132	6	27	7	4	790.5	419.5	740	401	50.5	18.5	outer	215	0.513268	0	0	0
one	PCM1kosiGL2_MG132	6	28	8	5	581	426	524	485	57	-59	outer	215	0.664469	0	0	0
one	PCM1kosiGL2_MG132	6	29	7	15	701.8	435.8	740	401	-38.2	34.8	outer	215	2.14762	1.26649	0.00589065	6
one	PCM1kosiGL2_MG132	6	30	7	4	714.5	439.5	740	401	-25.5	38.5	outer	215	0.524392	0	0	0
one	PCM1kosiGL2_MG132	6	31	7	9	753.667	442	740	401	13.6667	41	outer	215	1.24073	0.3596	0.00167256	2
one	PCM1kosiGL2_MG132	6	32	8	5	606	451	524	485	82	-34	outer	215	0.639033	0	0	0
one	PCM1kosiGL2_MG132	6	33	7	8	703.125	454.875	740	401	-36.875	53.875	outer	215	1.25289	0.371761	0.00172912	2
one	PCM1kosiGL2_MG132	6	34	7	4	695.5	463.5	740	401	-44.5	62.5	outer	215	0.41976	0	0	0
one	PCM1kosiGL2_MG132	6	35	7	11	702.182	464.545	740	401	-37.8182	63.5455	outer	215	1.99564	1.11451	0.00518376	5
one	PCM1kosiGL2_MG132	6	36	7	4	686.5	467.5	740	401	-53.5	66.5	outer	215	0.5691	0	0	0
one	PCM1kosiGL2_MG132	6	37	7	7	718.714	473	740	401	-21.2857	72	outer	215	1.04923	0.168099	0.000781855	1
one	PCM1kosiGL2_MG132	6	38	7	18	764	484.5	740	401	24	83.5	outer	215	3.26059	2.37947	0.0110673	11
one	PCM1kosiGL2_MG132	6	39	8	4	573.5	489.5	524	485	49.5	4.5	outer	215	0.521782	0	0	0
one	PCM1kosiGL2_MG132	6	40	8	4	440.5	507.5	524	485	-83.5	22.5	outer	215	0.470207	0	0	0
one	PCM1kosiGL2_MG132	6	41	8	4	430	508.25	524	485	-94	23.25	outer	215	0.449729	0	0	0
one	PCM1kosiGL2_MG132	6	42	8	7	472.714	539	524	485	-51.2857	54	outer	215	0.916197	0.0350707	0.00016312	0
one	PCM1kosiGL2_MG132	6	43	8	4	483.5	569.5	524	485	-40.5	84.5	outer	215	0.492882	0	0	0
one	PCM1kosiGL2_MG132	6	44	9	4	1059.5	606.5	1052	669	7.5	-62.5	outer	215	0.489845	0	0	0
one	PCM1kosiGL2_MG132	6	45	9	4	1075.5	689.5	1052	669	23.5	20.5	outer	215	0.500755	0	0	0
one	PCM1kosiGL2_MG132	6	46	9	4	1039	714.75	1052	669	-13	45.75	outer	215	0.504952	0	0	0
one	PCM1kosiGL2_MG132	6	47	10	4	565.5	875.5	594	929	-28.5	-53.5	outer	215	0.514931	0	0	0
one	PCM1kosiGL2_MG132	6	48	10	4	678.5	878.5	594	929	84.5	-50.5	outer	215	0.389212	0	0	0
one	PCM1kosiGL2_MG132	6	49	10	6	607	906.5	594	929	13	-22.5	outer	215	0.835569	0	0	0
one	PCM1kosiGL2_MG132	6	50	10	10	665.5	917.8	594	929	71.5	-11.2	outer	215	1.25165	0.370525	0.00172337	2
one	PCM1kosiGL2_MG132	6	51	10	10	575.8	919.5	594	929	-18.2	-9.5	outer	215	1.19611	0.314982	0.00146503	1
one	PCM1kosiGL2_MG132	7	1	1	6	245	155.5	216	219	29	-63.5	outer	215	0.638071	0	0	0
one	PCM1kosiGL2_MG132	7	2	2	4	1044.5	191.5	1132	235	-87.5	-43.5	outer	215	0.427497	0	0	0
one	PCM1kosiGL2_MG132	7	3	1	4	128.5	197.5	216	219	-87.5	-21.5	outer	215	0.502922	0	0	0
one	PCM1kosiGL2_MG132	7	4	3	8	812.875	212.875	837	300	-24.125	-87.125	outer	215	1.03857	0.157448	0.000732317	1
one	PCM1kosiGL2_MG132	7	5	3	8	775.875	228.875	837	300	-61.125	-71.125	outer	215	0.930892	0.0497652	0.000231466	0
one	PCM1kosiGL2_MG132	7	6	2	4	1112	231.75	1132	235	-20	-3.25	outer	215	0.48986	0	0	0
one	PCM1kosiGL2_MG132	7	7	2	6	1165.83	238.833	1132	235	33.8333	3.83333	outer	215	0.739178	0	0	0
one	PCM1kosiGL2_MG132	7	8	3	11	829.818	242.818	837	300	-7.18182	-57.1818	outer	215	1.47767	0.596542	0.00277461	3
one	PCM1kosiGL2_MG132	7	9	2	5	1192.2	245.6	1132	235	60.2	10.6	outer	215	0.654124	0	0	0
one	PCM1kosiGL2_MG132	7	10	1	4	145.5	260.5	216	219	-70.5	41.5	outer	215	0.482475	0	0	0
one	PCM1kosiGL2_MG132	7	11	2	4	1064.5	295.5	1132	235	-67.5	60.5	outer	215	0.470985	0	0	0
one	PCM1kosiGL2_MG132	7	12	3	4	811.5	302.5	837	300	-25.5	2.5	outer	215	0.535271	0	0	0
one	PCM1kosiGL2_MG132	7	13	3	4	757.5	315.5	837	300	-79.5	15.5	outer	215	0.464714	0	0	0
one	PCM1kosiGL2_MG132	7	14	4	9	428.667	322.444	454	394	-25.3333	-71.5556	outer	215	1.30542	0.424298	0.00197348	2
one	PCM1kosiGL2_MG132	7	15	3	7	805	330.714	837	300	-32	30.7143	outer	215	0.921828	0.0407013	0.000189309	0
one	PCM1kosiGL2_MG132	7	16	4	5	530.6	343.2	454	394	76.6	-50.8	outer	215	0.675242	0	0	0
one	PCM1kosiGL2_MG132	7	17	3	6	873.5	347	837	300	36.5	47	outer	215	0.714916	0	0	0
one	PCM1kosiGL2_MG132	7	18	3	18	793	349.5	837	300	-44	49.5	outer	215	2.63316	1.75203	0.00814898	8
one	PCM1kosiGL2_MG132	7	19	3	4	904	351.25	837	300	67	51.25	outer	215	0.511177	0	0	0
one	PCM1kosiGL2_MG132	7	20	4	6	404.5	376	454	394	-49.5	-18	outer	215	0.703929	0	0	0
one	PCM1kosiGL2_MG132	7	21	4	8	420.875	376.875	454	394	-33.125	-17.125	outer	215	1.11942	0.23829	0.00110833	1
one	PCM1kosiGL2_MG132	7	22	4	4	356	390.75	454	394	-98	-3.25	outer	215	0.429908	0	0	0
one	PCM1kosiGL2_MG132	7	23	4	7	487	400.714	454	394	33	6.71429	outer	215	0.868559	0	0	0
one	PCM1kosiGL2_MG132	7	24	4	4	462.5	410.5	454	394	8.5	16.5	outer	215	0.435462	0	0	0
one	PCM1kosiGL2_MG132	7	25	5	7	915.857	451.571	887	546	28.8571	-94.4286	outer	215	0.687785	0	0	0
one	PCM1kosiGL2_MG132	7	26	4	4	491.5	464.5	454	394	37.5	70.5	outer	215	0.431952	0	0	0
one	PCM1kosiGL2_MG132	7	27	4	4	407.5	474.5	454	394	-46.5	80.5	outer	215	0.508553	0	0	0
one	PCM1kosiGL2_MG132	7	28	5	7	825	509.286	887	546	-62	-36.7143	outer	215	0.888136	0.00700941	3.26019e-05	0
one	PCM1kosiGL2_MG132	7	29	5	9	873.667	509.111	887	546	-13.3333	-36.8889	outer	215	1.14675	0.265619	0.00123544	1
one	PCM1kosiGL2_MG132	7	30	6	9	263	514	291	601	-28	-87	outer	215	1.38296	0.501829	0.00233409	2
one	PCM1kosiGL2_MG132	7	31	6	5	309.2	514.6	291	601	18.2	-86.4	outer	215	0.616327	0	0	0
one	PCM1kosiGL2_MG132	7	32	6	7	339.286	531	291	601	48.2857	-70	outer	215	0.997742	0.116615	0.000542395	1
one	PCM1kosiGL2_MG132	7	33	5	5	799	538	887	546	-88	-8	outer	215	0.673381	0	0	0
one	PCM1kosiGL2_MG132	7	34	6	6	350	542.5	291	601	59	-58.5	outer	215	0.727291	0	0	0
one	PCM1kosiGL2_MG132	7	35	6	4	323.5	552.5	291	601	32.5	-48.5	outer	215	0.516793	0	0	0
one	PCM1kosiGL2_MG132	7	36	5	4	927.5	560.5	887	546	40.5	14.5	outer	215	0.455573	0	0	0
one	PCM1kosiGL2_MG132	7	37	5	5	823.4	561.2	887	546	-63.6	15.2	outer	215	0.67042	0	0	0
one	PCM1kosiGL2_MG132	7	38	6	4	250.5	564.5	291	601	-40.5	-36.5	outer	215	0.556359	0	0	0
one	PCM1kosiGL2_MG132	7	39	6	6	288	575.5	291	601	-3	-25.5	outer	215	0.658976	0	0	0
one	PCM1kosiGL2_MG132	7	40	5	7	845.571	580.429	887	546	-41.4286	34.4286	outer	215	0.792844	0	0	0
one	PCM1kosiGL2_MG132	7	41	6	14	337.714	581.5	291	601	46.7143	-19.5	outer	215	2.02284	1.14172	0.00531031	5
one	PCM1kosiGL2_MG132	7	42	5	9	835.111	594.333	887	546	-51.8889	48.3333	outer	215	1.0781	0.196969	0.000916135	1
one	PCM1kosiGL2_MG132	7	43	6	6	333	596.5	291	601	42	-4.5	outer	215	0.761532	0	0	0
one	PCM1kosiGL2_MG132	7	44	6	4	356.5	598.5	291	601	65.5	-2.5	outer	215	0.440803	0	0	0
one	PCM1kosiGL2_MG132	7	45	7	4	693.5	606.5	653	682	40.5	-75.5	outer	215	0.411307	0	0	0
one	PCM1kosiGL2_MG132	7	46	7	8	582	653.5	653	682	-71	-28.5	outer	215	1.17118	0.290049	0.00134907	1
one	PCM1kosiGL2_MG132	7	47	7	7	738.286	661	653	682	85.2857	-21	outer	215	0.887694	0.00656692	3.05438e-05	0
one	PCM1kosiGL2_MG132	7	48	6	4	323.5	673.5	291	601	32.5	72.5	outer	215	0.487373	0	0	0
one	PCM1kosiGL2_MG132	7	49	8	10	1242.7	687.9	1155	733	87.7	-45.1	outer	215	1.05814	0.17701	0.000823303	1
one	PCM1kosiGL2_MG132	7	50	7	9	708	699	653	682	55	17	outer	215	1.32338	0.442258	0.00205701	2
one	PCM1kosiGL2_MG132	7	51	7	10	726.5	740.2	653	682	73.5	58.2	outer	215	1.32172	0.440595	0.00204928	2
one	PCM1kosiGL2_MG132	7	52	9	6	147	741.5	145	786	2	-44.5	outer	215	0.827894	0	0	0
one	PCM1kosiGL2_MG132	7	53	9	5	107.4	749.8	145	786	-37.6	-36.2	outer	215	0.649241	0	0	0
one	PCM1kosiGL2_MG132	7	54	7	9	593.111	760.333	653	682	-59.8889	78.3333	outer	215	0.974838	0.0937112	0.000435866	0
one	PCM1kosiGL2_MG132	7	55	8	5	1164.8	760.6	1155	733	9.8	27.6	outer	215	0.649897	0	0	0
one	PCM1kosiGL2_MG132	7	56	8	4	1161.5	796.5	1155	733	6.5	63.5	outer	215	0.444556	0	0	0
one	PCM1kosiGL2_MG132	7	57	9	7	191	858.714	145	786	46	72.7143	outer	215	0.883482	0.00235541	1.09554e-05	0
one	PCM1kosiGL2_MG132	8	1	1	9	793.667	62.1111	736	113	57.6667	-50.8889	outer	215	1.2492	0.368068	0.00171195	2
one	PCM1kosiGL2_MG132	8	2	2	7	1043	198.714	1134	223	-91	-24.2857	outer	215	0.811627	0	0	0
one	PCM1kosiGL2_MG132	8	3	3	9	424.444	199.889	343	256	81.4444	-56.1111	outer	215	1.31762	0.43649	0.00203019	2
one	PCM1kosiGL2_MG132	8	4	4	5	840.8	297.4	843	349	-2.2	-51.6	outer	215	0.661784	0	0	0
one	PCM1kosiGL2_MG132	8	5	3	5	302.8	299.4	343	256	-40.2	43.4	outer	215	0.595666	0	0	0
one	PCM1kosiGL2_MG132	8	6	4	9	830	302	843	349	-13	-47	outer	215	1.34086	0.459729	0.00213828	2
one	PCM1kosiGL2_MG132	8	7	4	6	754.5	323	843	349	-88.5	-26	outer	215	0.730037	0	0	0
one	PCM1kosiGL2_MG132	8	8	4	11	875.364	322.091	843	349	32.3636	-26.9091	outer	215	1.71814	0.837009	0.00389306	4
one	PCM1kosiGL2_MG132	8	9	3	4	357.5	327.5	343	256	14.5	71.5	outer	215	0.422843	0	0	0
one	PCM1kosiGL2_MG132	8	10	3	4	293.5	328.5	343	256	-49.5	72.5	outer	215	0.44094	0	0	0
one	PCM1kosiGL2_MG132	8	11	4	5	781.2	358.6	843	349	-61.8	9.6	outer	215	0.657465	0	0	0
one	PCM1kosiGL2_MG132	8	12	4	6	864	371.5	843	349	21	22.5	outer	215	0.694301	0	0	0
one	PCM1kosiGL2_MG132	8	13	4	4	864.5	402.5	843	349	21.5	53.5	outer	215	0.597971	0	0	0
one	PCM1kosiGL2_MG132	8	14	5	8	756.125	406.125	807	491	-50.875	-84.875	outer	215	0.803128	0	0	0
one	PCM1kosiGL2_MG132	8	15	4	11	833.545	411.636	843	349	-9.45455	62.6364	outer	215	1.3568	0.475675	0.00221244	2
one	PCM1kosiGL2_MG132	8	16	5	6	745	419.5	807	491	-62	-71.5	outer	215	0.760098	0	0	0
one	PCM1kosiGL2_MG132	8	17	5	8	808.125	444.875	807	491	1.125	-46.125	outer	215	1.06792	0.186791	0.000868796	1
one	PCM1kosiGL2_MG132	8	18	5	4	759.5	446.5	807	491	-47.5	-44.5	outer	215	0.464302	0	0	0
one	PCM1kosiGL2_MG132	8	19	5	4	894.5	462.5	807	491	87.5	-28.5	outer	215	0.523659	0	0	0
one	PCM1kosiGL2_MG132	8	20	5	7	804.286	511	807	491	-2.71429	20	outer	215	0.908476	0.0273497	0.000127208	0
one	PCM1kosiGL2_MG132	8	21	5	6	880	538.5	807	491	73	47.5	outer	215	0.810941	0	0	0
one	PCM1kosiGL2_MG132	8	22	5	8	813.5	566.5	807	491	6.5	75.5	outer	215	0.908263	0.0271361	0.000126214	0
one	PCM1kosiGL2_MG132	8	23	7	6	599	614.5	629	671	-30	-56.5	outer	215	0.689876	0	0	0
one	PCM1kosiGL2_MG132	8	24	7	9	567.111	620.667	629	671	-61.8889	-50.3333	outer	215	1.06812	0.18699	0.000869719	1
one	PCM1kosiGL2_MG132	8	25	7	7	607	633	629	671	-22	-38	outer	215	0.821118	0	0	0
one	PCM1kosiGL2_MG132	8	26	6	4	1358	638.75	1384	629	-26	9.75	outer	215	0.385077	0	0	0
one	PCM1kosiGL2_MG132	8	27	7	4	716.5	642.5	629	671	87.5	-28.5	outer	215	0.545663	0	0	0
one	PCM1kosiGL2_MG132	8	28	7	6	676.167	646.167	629	671	47.1667	-24.8333	outer	215	0.710643	0	0	0
one	PCM1kosiGL2_MG132	8	29	7	7	715	685.714	629	671	86	14.7143	outer	215	0.860197	0	0	0
one	PCM1kosiGL2_MG132	8	30	9	4	1289.5	738.5	1227	800	62.5	-61.5	outer	215	0.6065	0	0	0
one	PCM1kosiGL2_MG132	8	31	9	7	1293.71	778.571	1227	800	66.7143	-21.4286	outer	215	0.997742	0.116615	0.000542395	1
one	PCM1kosiGL2_MG132	8	32	8	4	455	802.75	428	730	27	72.75	outer	215	0.497017	0	0	0
one	PCM1kosiGL2_MG132	8	33	10	5	1048.4	834.8	1053	849	-4.6	-14.2	outer	215	0.46656	0	0	0
one	PCM1kosiGL2_MG132	8	34	9	4	1197.5	838.5	1227	800	-29.5	38.5	outer	215	0.408896	0	0	0
one	PCM1kosiGL2_MG132	8	35	10	4	1008.5	931.5	1053	849	-44.5	82.5	outer	215	0.595224	0	0	0
one	PCM1kosiGL2_MG132	9	1	1	4	1196.5	53.5	1265	121	-68.5	-67.5	outer	215	0.537392	0	0	0
one	PCM1kosiGL2_MG132	9	2	2	6	402.5	98	361	167	41.5	-69	outer	215	0.72958	0	0	0
one	PCM1kosiGL2_MG132	9	3	2	9	408.111	97.3333	361	167	47.1111	-69.6667	outer	215	1.08397	0.202844	0.000943459	1
one	PCM1kosiGL2_MG132	9	4	2	5	403.2	112.6	361	167	42.2	-54.4	outer	215	0.709636	0	0	0
one	PCM1kosiGL2_MG132	9	5	2	13	396.615	114.385	361	167	35.6154	-52.6154	outer	215	2.20137	1.32025	0.00614068	6
one	PCM1kosiGL2_MG132	9	6	2	7	374.286	127	361	167	13.2857	-40	outer	215	1.20195	0.320826	0.00149222	1
one	PCM1kosiGL2_MG132	9	7	2	4	361.5	130.5	361	167	0.5	-36.5	outer	215	0.481712	0	0	0
one	PCM1kosiGL2_MG132	9	8	2	4	386.25	130	361	167	25.25	-37	outer	215	0.508797	0	0	0
one	PCM1kosiGL2_MG132	9	9	2	12	388.083	147.167	361	167	27.0833	-19.8333	outer	215	1.54508	0.663956	0.00308817	3
one	PCM1kosiGL2_MG132	12	6	6	6	370	470.5	351	492	19	-21.5	outer	215	0.795178	0	0	0
one	PCM1kosiGL2_MG132	12	7	8	9	953.667	604.444	898	686	55.6667	-81.5556	outer	215	1.23328	0.352153	0.00163792	2
one	PCM1kosiGL2_MG132	12	8	8	4	823.5	670.5	898	686	-74.5	-15.5	outer	215	0.451575	0	0	0
one	PCM1kosiGL2_MG132	12	9	8	4	842.5	681.5	898	686	-55.5	-4.5	outer	215	0.449256	0	0	0
one	PCM1kosiGL2_MG132	12	10	9	5	203.2	732.6	199	802	4.2	-69.4	outer	215	0.608743	0	0	0
one	PCM1kosiGL2_MG132	12	11	8	7	942	749.286	898	686	44	63.2857	outer	215	0.881376	0.000249648	1.16116e-06	0
one	PCM1kosiGL2_MG132	12	12	8	7	845	756.714	898	686	-53	70.7143	outer	215	1.00671	0.125587	0.000584127	1
one	PCM1kosiGL2_MG132	12	13	9	5	125.2	771.6	199	802	-73.8	-30.4	outer	215	0.611398	0	0	0
one	PCM1kosiGL2_MG132	12	14	10	6	973.833	812.833	1011	900	-37.1667	-87.1667	outer	215	0.774136	0	0	0
one	PCM1kosiGL2_MG132	12	15	9	4	195.5	819.5	199	802	-3.5	17.5	outer	215	0.529763	0	0	0
one	PCM1kosiGL2_MG132	12	16	9	12	277.5	829.5	199	802	78.5	27.5	outer	215	1.44315	0.562026	0.00261407	3
one	PCM1kosiGL2_MG132	12	17	11	4	452.5	828.5	488	908	-35.5	-79.5	outer	215	0.542214	0	0	0
one	PCM1kosiGL2_MG132	12	18	10	10	1009.2	838	1011	900	-1.8	-62	outer	215	1.7209	0.83977	0.00390591	4
one	PCM1kosiGL2_MG132	12	19	9	8	185.875	839.875	199	802	-13.125	37.875	outer	215	1.04367	0.162545	0.000756021	1
one	PCM1kosiGL2_MG132	12	20	11	8	509.875	848.125	488	908	21.875	-59.875	outer	215	1.11955	0.238428	0.00110897	1
one	PCM1kosiGL2_MG132	12	21	9	4	256.5	856.5	199	802	57.5	54.5	outer	215	0.48983	0	0	0
one	PCM1kosiGL2_MG132	12	22	10	6	960.5	866	1011	900	-50.5	-34	outer	215	0.789563	0	0	0
one	PCM1kosiGL2_MG132	12	23	11	7	565.714	869	488	908	77.7143	-39	outer	215	1.02235	0.141228	0.000656873	1
one	PCM1kosiGL2_MG132	12	24	11	6	573	873.5	488	908	85	-34.5	outer	215	0.66656	0	0	0
one	PCM1kosiGL2_MG132	12	25	11	4	540.5	913.5	488	908	52.5	5.5	outer	215	0.54435	0	0	0
one	PCM1kosiGL2_MG132	13	1	2	4	984.5	20.5	1040	95	-55.5	-74.5	outer	215	0.457282	0	0	0
one	PCM1kosiGL2_MG132	13	2	4	6	1130.17	226.167	1142	234	-11.8333	-7.83333	outer	215	0.605631	0	0	0
one	PCM1kosiGL2_MG132	13	3	3	7	547.714	233	478	217	69.7143	16	outer	215	0.88603	0.00490368	2.28078e-05	0
one	PCM1kosiGL2_MG132	13	4	4	6	1201	274.5	1142	234	59	40.5	outer	215	0.701335	0	0	0
one	PCM1kosiGL2_MG132	13	5	3	10	441	277.2	478	217	-37	60.2	outer	215	1.64456	0.76343	0.00355084	4
one	PCM1kosiGL2_MG132	13	6	3	4	514	298.25	478	217	36	81.25	outer	215	0.49601	0	0	0
one	PCM1kosiGL2_MG132	13	7	5	4	1286.5	381.5	1192	402	94.5	-20.5	outer	215	0.444495	0	0	0
one	PCM1kosiGL2_MG132	13	8	6	4	450.5	397.5	483	475	-32.5	-77.5	outer	215	0.493141	0	0	0
one	PCM1kosiGL2_MG132	13	9	6	4	446.5	416.5	483	475	-36.5	-58.5	outer	215	0.463249	0	0	0
one	PCM1kosiGL2_MG132	13	10	6	4	513.5	454.5	483	475	30.5	-20.5	outer	215	0.502449	0	0	0
one	PCM1kosiGL2_MG132	13	11	8	5	151.2	465.6	131	560	20.2	-94.4	outer	215	0.563119	0	0	0
one	PCM1kosiGL2_MG132	13	12	6	4	581.5	470.5	483	475	98.5	-4.5	outer	215	0.404578	0	0	0
one	PCM1kosiGL2_MG132	13	13	7	5	1102	470	1191	499	-89	-29	outer	215	0.687282	0	0	0
one	PCM1kosiGL2_MG132	13	14	9	6	641	497.5	687	573	-46	-75.5	outer	215	0.654688	0	0	0
one	PCM1kosiGL2_MG132	13	15	6	10	409.7	503.7	483	475	-73.3	28.7	outer	215	1.13161	0.250482	0.00116503	1
one	PCM1kosiGL2_MG132	13	16	7	9	1108	506	1191	499	-83	7	outer	215	1.47031	0.589187	0.0027404	3
one	PCM1kosiGL2_MG132	13	17	6	6	575.833	508.833	483	475	92.8333	33.8333	outer	215	0.562188	0	0	0
one	PCM1kosiGL2_MG132	13	18	6	6	425	529.5	483	475	-58	54.5	outer	215	0.640421	0	0	0
one	PCM1kosiGL2_MG132	13	19	7	6	1148	544.5	1191	499	-43	45.5	outer	215	0.691463	0	0	0
one	PCM1kosiGL2_MG132	13	20	6	8	429.125	546.125	483	475	-53.875	71.125	outer	215	1.04817	0.167046	0.000776958	1
one	PCM1kosiGL2_MG132	13	21	9	6	676	558.5	687	573	-11	-14.5	outer	215	0.686931	0	0	0
one	PCM1kosiGL2_MG132	13	22	11	5	1106	573	1157	649	-51	-76	outer	215	0.701045	0	0	0
one	PCM1kosiGL2_MG132	13	23	9	5	590.6	596.8	687	573	-96.4	23.8	outer	215	0.467582	0	0	0
one	PCM1kosiGL2_MG132	13	24	9	8	743	602.5	687	573	56	29.5	outer	215	1.13227	0.251138	0.00116809	1
one	PCM1kosiGL2_MG132	13	25	9	10	669.2	642	687	573	-17.8	69	outer	215	1.46815	0.58702	0.00273033	3
one	PCM1kosiGL2_MG132	13	26	11	4	1209.5	717.5	1157	649	52.5	68.5	outer	215	0.472496	0	0	0
one	PCM1kosiGL2_MG132	13	27	12	6	340.5	780	266	840	74.5	-60	outer	215	0.757961	0	0	0
one	PCM1kosiGL2_MG132	13	28	13	18	688	800.667	717	874	-29	-73.3333	outer	215	4.23156	3.35043	0.0155834	16
one	PCM1kosiGL2_MG132	13	29	12	5	332.8	822.4	266	840	66.8	-17.6	outer	215	0.559457	0	0	0
one	PCM1kosiGL2_MG132	9	59	12	7	1066.29	895	1044	922	22.2857	-27	outer	215	1.00795	0.126823	0.000589875	1
one	PCM1kosiGL2_MG132	10	1	1	6	1037	159.5	1004	93	33	66.5	outer	215	0.771527	0	0	0
one	PCM1kosiGL2_MG132	10	2	1	6	1021	172.5	1004	93	17	79.5	outer	215	0.773999	0	0	0
one	PCM1kosiGL2_MG132	10	3	2	6	1385.5	261	1357	323	28.5	-62	outer	215	0.787304	0	0	0
one	PCM1kosiGL2_MG132	10	4	2	9	1329.56	335.333	1357	323	-27.4444	12.3333	outer	215	1.08067	0.199548	0.000928129	1
one	PCM1kosiGL2_MG132	10	5	5	9	426	350	361	421	65	-71	outer	215	1.86223	0.9811	0.00456325	5
one	PCM1kosiGL2_MG132	10	6	4	6	1158.5	354	1199	391	-40.5	-37	outer	215	0.930312	0.0491853	0.000228769	0
one	PCM1kosiGL2_MG132	10	7	5	9	434.889	355.333	361	421	73.8889	-65.6667	outer	215	1.28519	0.404064	0.00187937	2
one	PCM1kosiGL2_MG132	10	8	4	5	1116.2	375.6	1199	391	-82.8	-15.4	outer	215	0.713924	0	0	0
one	PCM1kosiGL2_MG132	10	9	5	4	429.5	383.5	361	421	68.5	-37.5	outer	215	0.501305	0	0	0
one	PCM1kosiGL2_MG132	10	10	6	6	467	446.5	416	486	51	-39.5	outer	215	0.680522	0	0	0
one	PCM1kosiGL2_MG132	10	11	5	4	383.5	455.5	361	421	22.5	34.5	outer	215	0.435386	0	0	0
one	PCM1kosiGL2_MG132	10	12	6	4	500.5	457.5	416	486	84.5	-28.5	outer	215	0.49839	0	0	0
one	PCM1kosiGL2_MG132	10	13	4	4	1185	479.25	1199	391	-14	88.25	outer	215	0.492058	0	0	0
one	PCM1kosiGL2_MG132	10	14	8	7	933.143	484.286	936	583	-2.85714	-98.7143	outer	215	0.850507	0	0	0
one	PCM1kosiGL2_MG132	10	15	4	6	1180.5	488.5	1199	391	-18.5	97.5	outer	215	0.544213	0	0	0
one	PCM1kosiGL2_MG132	10	16	8	7	912	503.714	936	583	-24	-79.2857	outer	215	0.931487	0.0503603	0.000234234	0
one	PCM1kosiGL2_MG132	10	17	6	6	357	515.5	416	486	-59	29.5	outer	215	0.680476	0	0	0
one	PCM1kosiGL2_MG132	10	18	6	4	337.25	522	416	486	-78.75	36	outer	215	0.484977	0	0	0
one	PCM1kosiGL2_MG132	10	19	8	4	1015.5	526.5	936	583	79.5	-56.5	outer	215	0.541253	0	0	0
one	PCM1kosiGL2_MG132	10	20	7	4	1221.5	542.5	1285	546	-63.5	-3.5	outer	215	0.473457	0	0	0
one	PCM1kosiGL2_MG132	10	21	10	11	406.545	559.636	407	621	-0.454545	-61.3636	outer	215	1.56332	0.682191	0.00317298	3
one	PCM1kosiGL2_MG132	10	22	8	9	975.444	598.667	936	583	39.4444	15.6667	outer	215	1.16345	0.282328	0.00131315	1
one	PCM1kosiGL2_MG132	10	23	9	4	1115	610.75	1066	619	49	-8.25	outer	215	0.54612	0	0	0
one	PCM1kosiGL2_MG132	10	24	8	11	961.818	620.545	936	583	25.8182	37.5455	outer	215	1.68678	0.805651	0.00374722	4
one	PCM1kosiGL2_MG132	10	25	9	6	1017.17	634.833	1066	619	-48.8333	15.8333	outer	215	0.789334	0	0	0
one	PCM1kosiGL2_MG132	10	26	8	7	966	640.714	936	583	30	57.7143	outer	215	1.15235	0.271219	0.00126149	1
one	PCM1kosiGL2_MG132	10	27	10	6	498	657.5	407	621	91	36.5	outer	215	0.610666	0	0	0
one	PCM1kosiGL2_MG132	10	28	10	4	356.5	657.5	407	621	-50.5	36.5	outer	215	0.517754	0	0	0
one	PCM1kosiGL2_MG132	10	29	8	4	931.75	664	936	583	-4.25	81	outer	215	0.525383	0	0	0
one	PCM1kosiGL2_MG132	10	30	10	4	449.5	689.5	407	621	42.5	68.5	outer	215	0.48127	0	0	0
one	PCM1kosiGL2_MG132	10	31	10	5	412.6	711.2	407	621	5.6	90.2	outer	215	0.637354	0	0	0
one	PCM1kosiGL2_MG132	10	32	10	4	388	716.25	407	621	-19	95.25	outer	215	0.485115	0	0	0
one	PCM1kosiGL2_MG132	10	33	12	4	1265.5	828.5	1320	838	-54.5	-9.5	outer	215	0.453788	0	0	0
one	PCM1kosiGL2_MG132	10	34	12	6	1252.5	905	1320	838	-67.5	67	outer	215	0.654215	0	0	0
one	PCM1kosiGL2_MG132	10	35	12	7	1272.71	919	1320	838	-47.2857	81	outer	215	0.855238	0	0	0
one	PCM1kosiGL2_MG132	10	36	12	4	1316.5	932.5	1320	838	-3.5	94.5	outer	215	0.443641	0	0	0
one	PCM1kosiGL2_MG132	11	1	1	5	523.4	18.8	500	27	23.4	-8.2	outer	215	0.591302	0	0	0
one	PCM1kosiGL2_MG132	11	2	1	4	450.5	98.5	500	27	-49.5	71.5	outer	215	0.489158	0	0	0
one	PCM1kosiGL2_MG132	11	3	2	8	1211	185.5	1201	211	10	-25.5	outer	215	1.0481	0.16697	0.000776603	1
one	PCM1kosiGL2_MG132	11	4	3	7	1142	276.714	1201	311	-59	-34.2857	outer	215	1.26273	0.381603	0.0017749	2
one	PCM1kosiGL2_MG132	11	5	3	6	1178.83	289.833	1201	311	-22.1667	-21.1667	outer	215	0.86598	0	0	0
one	PCM1kosiGL2_MG132	11	6	3	14	1121.21	299.643	1201	311	-79.7857	-11.3571	outer	215	2.04073	1.1596	0.00539349	5
one	PCM1kosiGL2_MG132	11	7	3	9	1281.11	306.667	1201	311	80.1111	-4.33333	outer	215	1.20592	0.324794	0.00151067	2
one	PCM1kosiGL2_MG132	11	8	3	8	1129.12	336.125	1201	311	-71.875	25.125	outer	215	1.3297	0.448575	0.0020864	2
one	PCM1kosiGL2_MG132	11	9	3	6	1121.5	354	1201	311	-79.5	43	outer	215	0.717494	0	0	0
one	PCM1kosiGL2_MG132	11	10	3	9	1178	366	1201	311	-23	55	outer	215	1.62203	0.740907	0.00344608	3
one	PCM1kosiGL2_MG132	11	11	4	4	754.5	374.5	814	414	-59.5	-39.5	outer	215	0.481132	0	0	0
one	PCM1kosiGL2_MG132	11	12	5	9	956.333	386.111	989	426	-32.6667	-39.8889	outer	215	1.29769	0.416562	0.0019375	2
one	PCM1kosiGL2_MG132	11	13	6	12	437.5	401.5	480	430	-42.5	-28.5	outer	215	1.64154	0.760408	0.00353678	4
one	PCM1kosiGL2_MG132	11	14	6	4	495	407.75	480	430	15	-22.25	outer	215	0.488899	0	0	0
one	PCM1kosiGL2_MG132	11	15	5	13	1013.15	418.462	989	426	24.1538	-7.53846	outer	215	2.08408	1.20295	0.00559512	6
one	PCM1kosiGL2_MG132	11	16	5	22	1057.05	450.727	989	426	68.0455	24.7273	outer	215	5.18891	4.30778	0.0200362	20
one	PCM1kosiGL2_MG132	11	17	4	4	877.5	469.5	814	414	63.5	55.5	outer	215	0.499306	0	0	0
one	PCM1kosiGL2_MG132	11	18	5	6	1022	486.5	989	426	33	60.5	outer	215	0.710323	0	0	0
one	PCM1kosiGL2_MG132	11	19	8	4	536.5	522.5	493	598	43.5	-75.5	outer	215	0.45507	0	0	0
one	PCM1kosiGL2_MG132	11	20	8	4	462.5	547.5	493	598	-30.5	-50.5	outer	215	0.474327	0	0	0
one	PCM1kosiGL2_MG132	11	21	8	7	409	588.714	493	598	-84	-9.28571	outer	215	0.848844	0	0	0
one	PCM1kosiGL2_MG132	11	22	8	5	401.6	606.2	493	598	-91.4	8.2	outer	215	0.565286	0	0	0
one	PCM1kosiGL2_MG132	11	23	8	4	535.5	605.5	493	598	42.5	7.5	outer	215	0.478233	0	0	0
one	PCM1kosiGL2_MG132	11	24	9	7	1093	604.714	1172	618	-79	-13.2857	outer	215	0.936797	0.0556704	0.000258932	0
one	PCM1kosiGL2_MG132	11	25	8	4	444.5	614.5	493	598	-48.5	16.5	outer	215	0.524727	0	0	0
one	PCM1kosiGL2_MG132	11	26	11	6	998.167	615.833	996	667	2.16667	-51.1667	outer	215	0.806073	0	0	0
one	PCM1kosiGL2_MG132	11	27	11	11	957.364	639.545	996	667	-38.6364	-27.4545	outer	215	1.48504	0.603912	0.00280889	3
one	PCM1kosiGL2_MG132	11	28	11	4	917.5	692.5	996	667	-78.5	25.5	outer	215	0.502815	0	0	0
one	PCM1kosiGL2_MG132	11	29	10	21	1297.57	692.095	1221	662	76.5714	30.0952	outer	215	4.84408	3.96296	0.0184324	18
one	PCM1kosiGL2_MG132	11	30	11	10	904.5	700.8	996	667	-91.5	33.8	outer	215	1.38819	0.507063	0.00235843	2
one	PCM1kosiGL2_MG132	12	1	3	5	674.6	224.8	608	257	66.6	-32.2	outer	215	0.650172	0	0	0
one	PCM1kosiGL2_MG132	12	2	4	5	951.8	263.6	1050	275	-98.2	-11.4	outer	215	0.46685	0	0	0
one	PCM1kosiGL2_MG132	12	3	3	4	575.5	307.5	608	257	-32.5	50.5	outer	215	0.566674	0	0	0
one	PCM1kosiGL2_MG132	12	4	3	7	586.714	325.571	608	257	-21.2857	68.5714	outer	215	0.694194	0	0	0
one	PCM1kosiGL2_MG132	12	5	6	8	347.125	409.125	351	492	-3.875	-82.875	outer	215	1.14322	0.262094	0.00121904	1
one	PCM1kosiGL2_MG132	16	1	2	18	1053.22	110.5	1112	184	-58.7778	-73.5	outer	215	3.50739	2.62627	0.0122152	12
one	PCM1kosiGL2_MG132	16	2	2	4	1101.5	204.5	1112	184	-10.5	20.5	outer	215	0.461814	0	0	0
one	PCM1kosiGL2_MG132	16	3	5	7	823	374.714	759	431	64	-56.2857	outer	215	0.870695	0	0	0
one	PCM1kosiGL2_MG132	16	4	5	8	839.875	458.125	759	431	80.875	27.125	outer	215	1.02336	0.142235	0.000661557	1
one	PCM1kosiGL2_MG132	16	5	6	4	217.5	531.5	162	572	55.5	-40.5	outer	215	0.541054	0	0	0
one	PCM1kosiGL2_MG132	16	6	7	4	1110.5	550.5	1087	592	23.5	-41.5	outer	215	0.508354	0	0	0
one	PCM1kosiGL2_MG132	16	7	7	6	1169	559.5	1087	592	82	-32.5	outer	215	0.709758	0	0	0
one	PCM1kosiGL2_MG132	16	8	7	7	1072	689.286	1087	592	-15	97.2857	outer	215	0.683406	0	0	0
one	PCM1kosiGL2_MG132	16	9	8	4	1147.5	734.5	1094	812	53.5	-77.5	outer	215	0.442832	0	0	0
one	PCM1kosiGL2_MG132	16	10	8	4	1056.25	745	1094	812	-37.75	-67	outer	215	0.506828	0	0	0
one	PCM1kosiGL2_MG132	16	11	8	9	1143.89	794.667	1094	812	49.8889	-17.3333	outer	215	1.20688	0.325755	0.00151514	2
one	PCM1kosiGL2_MG132	17	1	1	4	413.5	290.5	373	314	40.5	-23.5	outer	215	0.511437	0	0	0
one	PCM1kosiGL2_MG132	17	2	1	4	354.5	302.5	373	314	-18.5	-11.5	outer	215	0.48098	0	0	0
one	PCM1kosiGL2_MG132	17	3	1	7	433	360.286	373	314	60	46.2857	outer	215	0.913191	0.0320647	0.000149138	0
one	PCM1kosiGL2_MG132	17	4	4	4	1083.5	416.5	1079	511	4.5	-94.5	outer	215	0.564294	0	0	0
one	PCM1kosiGL2_MG132	17	5	3	4	803.5	434.5	727	469	76.5	-34.5	outer	215	0.535897	0	0	0
one	PCM1kosiGL2_MG132	17	6	3	8	752	438.5	727	469	25	-30.5	outer	215	0.989899	0.108772	0.000505915	1
one	PCM1kosiGL2_MG132	17	7	6	8	409.625	479.125	444	571	-34.375	-91.875	outer	215	0.915236	0.0341094	0.000158648	0
one	PCM1kosiGL2_MG132	17	8	3	10	778	493.2	727	469	51	24.2	outer	215	1.44825	0.567122	0.00263778	3
one	PCM1kosiGL2_MG132	17	9	3	4	687.5	535.5	727	469	-39.5	66.5	outer	215	0.474586	0	0	0
one	PCM1kosiGL2_MG132	17	10	4	5	1042.6	546.2	1079	511	-36.4	35.2	outer	215	0.706706	0	0	0
one	PCM1kosiGL2_MG132	17	11	4	4	1060.5	550.5	1079	511	-18.5	39.5	outer	215	0.531502	0	0	0
one	PCM1kosiGL2_MG132	17	12	6	13	512.385	579.615	444	571	68.3846	8.61538	outer	215	1.94234	1.06121	0.00493586	5
one	PCM1kosiGL2_MG132	17	13	5	9	1263.78	585.444	1327	510	-63.2222	75.4444	outer	215	1.14357	0.262445	0.00122068	1
one	PCM1kosiGL2_MG132	17	14	7	4	722.5	593.5	750	601	-27.5	-7.5	outer	215	0.466056	0	0	0
one	PCM1kosiGL2_MG132	18	1	2	7	1014.71	126	1014	182	0.714286	-56	outer	215	0.827436	0	0	0
one	PCM1kosiGL2_MG132	18	2	2	4	1004.5	134.5	1014	182	-9.5	-47.5	outer	215	0.471687	0	0	0
one	PCM1kosiGL2_MG132	18	3	1	6	315.167	154.833	272	175	43.1667	-20.1667	outer	215	0.736004	0	0	0
one	PCM1kosiGL2_MG132	18	4	1	8	291.5	170	272	175	19.5	-5	outer	215	1.03325	0.152123	0.000707547	1
one	PCM1kosiGL2_MG132	18	5	1	11	278.455	220.364	272	175	6.45455	45.3636	outer	215	1.37215	0.491026	0.00228384	2
one	PCM1kosiGL2_MG132	18	6	1	4	284.5	246.5	272	175	12.5	71.5	outer	215	0.501762	0	0	0
one	PCM1kosiGL2_MG132	18	7	4	5	737.2	329	785	416	-47.8	-87	outer	215	0.571511	0	0	0
one	PCM1kosiGL2_MG132	18	8	3	8	1265	384.5	1346	334	-81	50.5	outer	215	1.14217	0.261042	0.00121415	1
one	PCM1kosiGL2_MG132	18	9	4	7	719.714	411	785	416	-65.2857	-5	outer	215	0.88101	0	0	0
one	PCM1kosiGL2_MG132	18	10	5	4	571.5	437.5	592	516	-20.5	-78.5	outer	215	0.452491	0	0	0
one	PCM1kosiGL2_MG132	18	11	4	5	727.2	440.6	785	416	-57.8	24.6	outer	215	0.611398	0	0	0
one	PCM1kosiGL2_MG132	18	12	4	10	784.2	448	785	416	-0.8	32	outer	215	1.50819	0.62706	0.00291656	3
one	PCM1kosiGL2_MG132	18	13	5	4	658.5	465.5	592	516	66.5	-50.5	outer	215	0.509773	0	0	0
one	PCM1kosiGL2_MG132	18	14	5	5	510.8	479.4	592	516	-81.2	-36.6	outer	215	0.630594	0	0	0
one	PCM1kosiGL2_MG132	18	15	5	5	674.2	479.6	592	516	82.2	-36.4	outer	215	0.602136	0	0	0
one	PCM1kosiGL2_MG132	18	16	4	4	832.5	499.5	785	416	47.5	83.5	outer	215	0.486381	0	0	0
one	PCM1kosiGL2_MG132	18	17	5	5	688.6	538.8	592	516	96.6	22.8	outer	215	0.457359	0	0	0
one	PCM1kosiGL2_MG132	18	18	5	5	515.6	542.2	592	516	-76.4	26.2	outer	215	0.617899	0	0	0
one	PCM1kosiGL2_MG132	18	19	5	4	613.5	562.5	592	516	21.5	46.5	outer	215	0.486595	0	0	0
one	PCM1kosiGL2_MG132	18	20	5	8	527.875	562.875	592	516	-64.125	46.875	outer	215	1.10335	0.222223	0.00103359	1
one	PCM1kosiGL2_MG132	18	21	8	7	965.714	579	952	650	13.7143	-71	outer	215	1.00826	0.127128	0.000591295	1
one	PCM1kosiGL2_MG132	18	22	5	4	616.5	605.5	592	516	24.5	89.5	outer	215	0.548806	0	0	0
one	PCM1kosiGL2_MG132	18	23	6	9	147	617	180	524	-33	93	outer	215	0.987335	0.106208	0.000493992	0
one	PCM1kosiGL2_MG132	18	24	9	4	305.5	620.5	316	717	-10.5	-96.5	outer	215	0.484276	0	0	0
one	PCM1kosiGL2_MG132	13	30	12	4	218.5	846.5	266	840	-47.5	6.5	outer	215	0.558907	0	0	0
one	PCM1kosiGL2_MG132	13	31	13	8	671.5	860	717	874	-45.5	-14	outer	215	1.06769	0.186562	0.000867732	1
one	PCM1kosiGL2_MG132	13	32	12	5	256.6	902.8	266	840	-9.4	62.8	outer	215	0.613718	0	0	0
one	PCM1kosiGL2_MG132	14	1	1	4	511.5	43.5	604	20	-92.5	23.5	outer	215	0.534035	0	0	0
one	PCM1kosiGL2_MG132	14	2	3	6	645.167	108.167	631	140	14.1667	-31.8333	outer	215	0.781933	0	0	0
one	PCM1kosiGL2_MG132	14	3	4	12	905.5	125.5	869	212	36.5	-86.5	outer	215	1.59718	0.71605	0.00333047	3
one	PCM1kosiGL2_MG132	14	4	3	6	677	210.5	631	140	46	70.5	outer	215	0.837232	0	0	0
one	PCM1kosiGL2_MG132	14	5	4	4	780.5	220.5	869	212	-88.5	8.5	outer	215	0.435676	0	0	0
one	PCM1kosiGL2_MG132	14	6	6	4	320.5	233.5	239	261	81.5	-27.5	outer	215	0.452674	0	0	0
one	PCM1kosiGL2_MG132	14	7	6	4	268.5	251.5	239	261	29.5	-9.5	outer	215	0.589624	0	0	0
one	PCM1kosiGL2_MG132	14	8	4	4	797.5	261.5	869	212	-71.5	49.5	outer	215	0.487037	0	0	0
one	PCM1kosiGL2_MG132	14	9	6	5	308.8	278.6	239	261	69.8	17.6	outer	215	0.612451	0	0	0
one	PCM1kosiGL2_MG132	14	10	4	6	856.5	310.667	869	212	-12.5	98.6667	outer	215	0.596078	0	0	0
one	PCM1kosiGL2_MG132	14	11	6	4	216.5	332.5	239	261	-22.5	71.5	outer	215	0.476799	0	0	0
one	PCM1kosiGL2_MG132	14	12	7	12	802.5	431.5	843	487	-40.5	-55.5	outer	215	1.37407	0.492948	0.00229278	2
one	PCM1kosiGL2_MG132	14	13	7	10	757.7	436.8	843	487	-85.3	-50.2	outer	215	1.04527	0.164147	0.000763474	1
one	PCM1kosiGL2_MG132	14	14	8	4	986.5	460.5	1068	512	-81.5	-51.5	outer	215	0.545418	0	0	0
one	PCM1kosiGL2_MG132	14	15	8	5	1042.6	508.2	1068	512	-25.4	-3.8	outer	215	0.642206	0	0	0
one	PCM1kosiGL2_MG132	14	16	9	4	1144.5	517.5	1127	566	17.5	-48.5	outer	215	0.516609	0	0	0
one	PCM1kosiGL2_MG132	14	17	9	4	1141.5	533.5	1127	566	14.5	-32.5	outer	215	0.465965	0	0	0
one	PCM1kosiGL2_MG132	14	18	10	7	653	550.286	596	587	57	-36.7143	outer	215	0.905974	0.0248472	0.000115568	0
one	PCM1kosiGL2_MG132	14	19	10	8	637.125	551.125	596	587	41.125	-35.875	outer	215	1.17365	0.292521	0.00136056	1
one	PCM1kosiGL2_MG132	14	20	10	4	505.5	561.5	596	587	-90.5	-25.5	outer	215	0.48806	0	0	0
one	PCM1kosiGL2_MG132	14	21	7	10	873	575.8	843	487	30	88.8	outer	215	1.55036	0.669236	0.00311272	3
one	PCM1kosiGL2_MG132	14	22	8	4	998.5	576.5	1068	512	-69.5	64.5	outer	215	0.524331	0	0	0
one	PCM1kosiGL2_MG132	14	23	10	7	621.714	586	596	587	25.7143	-1	outer	215	0.951705	0.0705785	0.000328272	0
one	PCM1kosiGL2_MG132	14	24	10	4	659.5	616.5	596	587	63.5	29.5	outer	215	0.470222	0	0	0
one	PCM1kosiGL2_MG132	14	25	11	4	282.5	636.5	259	604	23.5	32.5	outer	215	0.467063	0	0	0
one	PCM1kosiGL2_MG132	14	26	12	8	605.875	670.875	637	708	-31.125	-37.125	outer	215	1.13819	0.257059	0.00119562	1
one	PCM1kosiGL2_MG132	14	27	12	4	696.5	692.5	637	708	59.5	-15.5	outer	215	0.481865	0	0	0
one	PCM1kosiGL2_MG132	14	28	12	7	684	726.714	637	708	47	18.7143	outer	215	0.836164	0	0	0
one	PCM1kosiGL2_MG132	14	29	13	8	1238.12	731.125	1144	761	94.125	-29.875	outer	215	0.756039	0	0	0
one	PCM1kosiGL2_MG132	14	30	14	8	431.875	780.125	509	769	-77.125	11.125	outer	215	1.10153	0.220407	0.00102515	1
one	PCM1kosiGL2_MG132	14	31	14	8	419.5	781	509	769	-89.5	12	outer	215	1.17885	0.297724	0.00138476	1
one	PCM1kosiGL2_MG132	14	32	13	4	1199	781.75	1144	761	55	20.75	outer	215	0.518975	0	0	0
one	PCM1kosiGL2_MG132	14	33	14	4	467.5	791.5	509	769	-41.5	22.5	outer	215	0.43563	0	0	0
one	PCM1kosiGL2_MG132	14	34	13	8	1172.12	798.125	1144	761	28.125	37.125	outer	215	1.11325	0.232126	0.00107965	1
one	PCM1kosiGL2_MG132	14	35	14	4	501	806.25	509	769	-8	37.25	outer	215	0.518593	0	0	0
one	PCM1kosiGL2_MG132	14	36	14	8	515.5	829	509	769	6.5	60	outer	215	1.14388	0.262751	0.0012221	1
one	PCM1kosiGL2_MG132	15	1	1	9	353	25	387	32	-34	-7	outer	215	1.3467	0.465574	0.00216546	2
one	PCM1kosiGL2_MG132	15	2	2	4	673.5	53.5	701	109	-27.5	-55.5	outer	215	0.493202	0	0	0
one	PCM1kosiGL2_MG132	15	3	1	10	406.3	128.8	387	32	19.3	96.8	outer	215	1.05635	0.175225	0.000814999	1
one	PCM1kosiGL2_MG132	15	4	2	7	611	134.714	701	109	-90	25.7143	outer	215	0.874434	0	0	0
one	PCM1kosiGL2_MG132	15	5	2	4	676.75	195	701	109	-24.25	86	outer	215	0.559777	0	0	0
one	PCM1kosiGL2_MG132	15	6	3	4	289.5	235.5	281	334	8.5	-98.5	outer	215	0.393988	0	0	0
one	PCM1kosiGL2_MG132	15	7	5	4	93.5	325.5	101	389	-7.5	-63.5	outer	215	0.438895	0	0	0
one	PCM1kosiGL2_MG132	15	8	7	6	539.667	326.167	503	418	36.6667	-91.8333	outer	215	0.651774	0	0	0
one	PCM1kosiGL2_MG132	15	9	5	8	117.875	372.125	101	389	16.875	-16.875	outer	215	1.2504	0.369274	0.00171755	2
one	PCM1kosiGL2_MG132	15	10	6	7	675.714	376	700	397	-24.2857	-21	outer	215	0.866377	0	0	0
one	PCM1kosiGL2_MG132	15	11	7	4	550.5	376.5	503	418	47.5	-41.5	outer	215	0.465141	0	0	0
one	PCM1kosiGL2_MG132	15	12	3	6	199	383.5	281	334	-82	49.5	outer	215	0.634501	0	0	0
one	PCM1kosiGL2_MG132	15	13	3	9	250.667	394.889	281	334	-30.3333	60.8889	outer	215	1.24472	0.363597	0.00169115	2
one	PCM1kosiGL2_MG132	15	14	7	4	420.5	400.5	503	418	-82.5	-17.5	outer	215	0.548653	0	0	0
one	PCM1kosiGL2_MG132	15	15	6	6	729	430.5	700	397	29	33.5	outer	215	0.816327	0	0	0
one	PCM1kosiGL2_MG132	15	16	8	8	785.125	430.125	809	467	-23.875	-36.875	outer	215	1.01225	0.131126	0.00060989	1
one	PCM1kosiGL2_MG132	15	17	5	4	71.5	431.5	101	389	-29.5	42.5	outer	215	0.505989	0	0	0
one	PCM1kosiGL2_MG132	15	18	8	5	887.8	441.4	809	467	78.8	-25.6	outer	215	0.537377	0	0	0
one	PCM1kosiGL2_MG132	15	19	6	4	642.5	468.5	700	397	-57.5	71.5	outer	215	0.485161	0	0	0
one	PCM1kosiGL2_MG132	15	20	7	7	443.714	486	503	418	-59.2857	68	outer	215	0.959747	0.07862	0.000365674	0
one	PCM1kosiGL2_MG132	15	21	8	4	837.5	494.5	809	467	28.5	27.5	outer	215	0.489448	0	0	0
one	PCM1kosiGL2_MG132	15	22	8	5	871.2	502.6	809	467	62.2	35.6	outer	215	0.619333	0	0	0
one	PCM1kosiGL2_MG132	15	23	9	4	761.5	577.5	724	662	37.5	-84.5	outer	215	0.497581	0	0	0
one	PCM1kosiGL2_MG132	15	24	10	7	1227.43	615	1180	702	47.4286	-87	outer	215	0.649607	0	0	0
one	PCM1kosiGL2_MG132	15	25	9	4	700.5	688.5	724	662	-23.5	26.5	outer	215	0.598337	0	0	0
one	PCM1kosiGL2_MG132	15	26	11	5	944	746.4	944	760	0	-13.6	outer	215	0.519112	0	0	0
one	PCM1kosiGL2_MG132	15	27	12	7	390	751.286	358	807	32	-55.7143	outer	215	1.00237	0.121238	0.0005639	1
one	PCM1kosiGL2_MG132	15	28	10	6	1176	777.5	1180	702	-4	75.5	outer	215	0.672068	0	0	0
one	PCM1kosiGL2_MG132	15	29	12	4	338.5	810.5	358	807	-19.5	3.5	outer	215	0.473777	0	0	0
one	PCM1kosiGL2_MG132	15	30	13	4	563.5	824.5	586	894	-22.5	-69.5	outer	215	0.493278	0	0	0
one	PCM1kosiGL2_MG132	15	31	13	10	506	867.8	586	894	-80	-26.2	outer	215	1.3425	0.461377	0.00214594	2
one	PCM1kosiGL2_MG132	15	32	13	6	604.5	890	586	894	18.5	-4	outer	215	0.746883	0	0	0
one	PCM1kosiGL2_MG132	15	33	13	4	552.5	910.5	586	894	-33.5	16.5	outer	215	0.52398	0	0	0
one	PCM1kosiGL2_MG132	18	29	10	4	1324.5	673.5	1300	749	24.5	-75.5	outer	215	0.534524	0	0	0
one	PCM1kosiGL2_MG132	18	30	10	4	1360.5	742.5	1300	749	60.5	-6.5	outer	215	0.468315	0	0	0
one	PCM1kosiGL2_MG132	18	31	8	4	968.5	745.5	952	650	16.5	95.5	outer	215	0.463142	0	0	0
one	PCM1kosiGL2_MG132	18	32	9	4	407.5	750.5	316	717	91.5	33.5	outer	215	0.526833	0	0	0
one	PCM1kosiGL2_MG132	18	33	10	13	1231.54	789.154	1300	749	-68.4615	40.1538	outer	215	1.77742	0.89629	0.00416879	4
one	PCM1kosiGL2_MG132	19	1	2	4	235.5	146.5	247	237	-11.5	-90.5	outer	215	0.450614	0	0	0
one	PCM1kosiGL2_MG132	19	2	2	4	288.5	156.5	247	237	41.5	-80.5	outer	215	0.455161	0	0	0
one	PCM1kosiGL2_MG132	19	3	2	6	183	187.5	247	237	-64	-49.5	outer	215	0.734569	0	0	0
one	PCM1kosiGL2_MG132	19	4	2	8	248.875	219.875	247	237	1.875	-17.125	outer	215	1.15576	0.274637	0.00127738	1
one	PCM1kosiGL2_MG132	18	25	9	6	325.5	620	316	717	9.5	-97	outer	215	0.764248	0	0	0
one	PCM1kosiGL2_MG132	18	26	8	4	896.5	630.5	952	650	-55.5	-19.5	outer	215	0.544015	0	0	0
one	PCM1kosiGL2_MG132	18	27	8	4	1032.5	649.5	952	650	80.5	-0.5	outer	215	0.496971	0	0	0
one	PCM1kosiGL2_MG132	18	28	8	4	1046.5	653.5	952	650	94.5	3.5	outer	215	0.475776	0	0	0
one	PCM1kosiGL2_MG132	19	9	4	5	390.4	421.8	308	472	82.4	-50.2	outer	215	0.706401	0	0	0
one	PCM1kosiGL2_MG132	19	10	4	4	235.5	422.5	308	472	-72.5	-49.5	outer	215	0.517067	0	0	0
one	PCM1kosiGL2_MG132	19	11	4	4	320.5	426.5	308	472	12.5	-45.5	outer	215	0.63209	0	0	0
one	PCM1kosiGL2_MG132	19	12	4	9	392	429	308	472	84	-43	outer	215	1.32976	0.448636	0.00208668	2
one	PCM1kosiGL2_MG132	19	8	3	7	873.714	399	929	449	-55.2857	-50	outer	215	0.932982	0.0518556	0.000241189	0
one	PCM1kosiGL2_MG132	19	5	2	5	252.6	280.2	247	237	5.6	43.2	outer	215	0.625422	0	0	0
one	PCM1kosiGL2_MG132	19	6	2	5	217.2	331.6	247	237	-29.8	94.6	outer	215	0.457145	0	0	0
one	PCM1kosiGL2_MG132	19	7	3	4	939.5	374.5	929	449	10.5	-74.5	outer	215	0.505623	0	0	0
one	PCM1kosiKIAA0753_MG132	21	5	2	4	677.5	138.5	680	160	-2.5	-21.5	outer	195	0.46006	0	0	0
one	PCM1kosiKIAA0753_MG132	21	6	2	4	682.5	202.5	680	160	2.5	42.5	outer	195	0.514702	0	0	0
one	PCM1kosiKIAA0753_MG132	21	7	2	4	677.5	245.5	680	160	-2.5	85.5	outer	195	0.458228	0	0	0
one	PCM1kosiKIAA0753_MG132	21	8	3	6	974.5	364	1009	375	-34.5	-11	outer	195	0.735332	0	0	0
one	PCM1kosiKIAA0753_MG132	21	9	4	4	448.5	417.5	463	491	-14.5	-73.5	outer	195	0.595193	0	0	0
one	PCM1kosiKIAA0753_MG132	21	1	1	4	1388.5	1.5	1376	64	12.5	-62.5	outer	195	0.490593	0	0	0
one	PCM1kosiKIAA0753_MG132	21	2	1	11	1285.64	86.5455	1376	64	-90.3636	22.5455	outer	195	1.27169	0.39056	0.00200287	2
one	PCM1kosiKIAA0753_MG132	21	3	2	4	669.5	106.5	680	160	-10.5	-53.5	outer	195	0.433021	0	0	0
one	PCM1kosiKIAA0753_MG132	21	4	2	6	629.167	111.167	680	160	-50.8333	-48.8333	outer	195	0.711528	0	0	0
one	PCM1kosiKIAA0753_MG132	23	6	3	5	1258.8	260.4	1317	335	-58.2	-74.6	outer	195	0.525536	0	0	0
one	PCM1kosiKIAA0753_MG132	23	7	2	10	428.8	264	345	216	83.8	48	outer	195	1.43961	0.558486	0.00286403	3
one	PCM1kosiKIAA0753_MG132	23	8	3	6	1244	282.5	1317	335	-73	-52.5	outer	195	0.599771	0	0	0
one	PCM1kosiKIAA0753_MG132	23	9	4	6	909.5	304	953	373	-43.5	-69	outer	195	0.771633	0	0	0
one	PCM1kosiKIAA0753_MG132	23	10	4	5	916.6	311.2	953	373	-36.4	-61.8	outer	195	0.615106	0	0	0
one	PCM1kosiKIAA0753_MG132	23	11	3	12	1306.17	350.083	1317	335	-10.8333	15.0833	outer	195	1.84291	0.961782	0.00493221	5
one	PCM1kosiKIAA0753_MG132	23	12	3	4	1353.5	388.5	1317	335	36.5	53.5	outer	195	0.468681	0	0	0
one	PCM1kosiKIAA0753_MG132	23	13	4	6	870	396.5	953	373	-83	23.5	outer	195	0.714351	0	0	0
one	PCM1kosiKIAA0753_MG132	23	14	4	4	1019.5	446.5	953	373	66.5	73.5	outer	195	0.373938	0	0	0
one	PCM1kosiKIAA0753_MG132	23	15	5	6	593	508.5	649	573	-56	-64.5	outer	195	0.722072	0	0	0
one	PCM1kosiKIAA0753_MG132	23	16	5	14	700.286	516.5	649	573	51.2857	-56.5	outer	195	2.04825	1.16712	0.00598524	6
one	PCM1kosiKIAA0753_MG132	23	17	6	6	349	521.5	289	590	60	-68.5	outer	195	0.705547	0	0	0
one	PCM1kosiKIAA0753_MG132	23	18	6	8	331.875	532.875	289	590	42.875	-57.125	outer	195	1.0117	0.130577	0.000669626	1
one	PCM1kosiKIAA0753_MG132	23	19	5	9	699.333	537.889	649	573	50.3333	-35.1111	outer	195	1.46824	0.587112	0.00301083	3
one	PCM1kosiKIAA0753_MG132	23	20	6	5	307.4	539.8	289	590	18.4	-50.2	outer	195	0.497765	0	0	0
one	PCM1kosiKIAA0753_MG132	23	21	5	5	665.4	539.2	649	573	16.4	-33.8	outer	195	0.646677	0	0	0
one	PCM1kosiKIAA0753_MG132	23	22	5	18	708	545.333	649	573	59	-27.6667	outer	195	3.77382	2.89269	0.0148343	15
one	PCM1kosiKIAA0753_MG132	23	23	6	6	286.833	545.833	289	590	-2.16667	-44.1667	outer	195	0.806119	0	0	0
one	PCM1kosiKIAA0753_MG132	23	24	5	4	551.5	557.5	649	573	-97.5	-15.5	outer	195	0.444694	0	0	0
one	PCM1kosiKIAA0753_MG132	21	10	3	4	1029	427.25	1009	375	20	52.25	outer	195	0.529641	0	0	0
one	PCM1kosiKIAA0753_MG132	21	11	4	6	424	439.5	463	491	-39	-51.5	outer	195	0.616617	0	0	0
one	PCM1kosiKIAA0753_MG132	21	12	4	7	397.286	449	463	491	-65.7143	-42	outer	195	0.904723	0.023596	0.000121005	0
one	PCM1kosiKIAA0753_MG132	21	13	4	4	530.5	452.5	463	491	67.5	-38.5	outer	195	0.520699	0	0	0
one	PCM1kosiKIAA0753_MG132	21	14	4	4	509.5	487.5	463	491	46.5	-3.5	outer	195	0.484169	0	0	0
one	PCM1kosiKIAA0753_MG132	21	15	6	9	480.889	592.222	553	660	-72.1111	-67.7778	outer	195	1.12023	0.239099	0.00122615	1
one	PCM1kosiKIAA0753_MG132	21	16	6	4	496.5	635.5	553	660	-56.5	-24.5	outer	195	0.491905	0	0	0
one	PCM1kosiKIAA0753_MG132	21	17	6	6	593.5	643	553	660	40.5	-17	outer	195	0.758511	0	0	0
one	PCM1kosiKIAA0753_MG132	21	18	6	6	528.5	658	553	660	-24.5	-2	outer	195	0.76788	0	0	0
one	PCM1kosiKIAA0753_MG132	21	19	6	10	616.5	660.8	553	660	63.5	0.8	outer	195	1.47141	0.590286	0.00302711	3
one	PCM1kosiKIAA0753_MG132	21	20	6	5	623.2	699.4	553	660	70.2	39.4	outer	195	0.605631	0	0	0
one	PCM1kosiKIAA0753_MG132	21	21	6	4	539	707.25	553	660	-14	47.25	outer	195	0.511864	0	0	0
one	PCM1kosiKIAA0753_MG132	21	22	6	4	576	756.75	553	660	23	96.75	outer	195	0.382025	0	0	0
one	PCM1kosiKIAA0753_MG132	21	23	8	8	1246.5	796	1265	872	-18.5	-76	outer	195	0.995697	0.11457	0.00058754	1
one	PCM1kosiKIAA0753_MG132	21	24	7	4	23.5	904.5	47	873	-23.5	31.5	outer	195	0.436439	0	0	0
one	PCM1kosiKIAA0753_MG132	22	1	1	21	662.524	77.6667	717	81	-54.4762	-3.33333	outer	195	10.8785	9.99737	0.0512685	51
one	PCM1kosiKIAA0753_MG132	23	1	1	7	966.714	11	886	66	80.7143	-55	outer	195	0.838437	0	0	0
one	PCM1kosiKIAA0753_MG132	23	2	1	27	959.889	81.5185	886	66	73.8889	15.5185	outer	195	5.99704	5.11591	0.0262355	26
one	PCM1kosiKIAA0753_MG132	23	3	1	7	896	108.714	886	66	10	42.7143	outer	195	0.802686	0	0	0
one	PCM1kosiKIAA0753_MG132	23	4	1	4	926.25	137	886	66	40.25	71	outer	195	0.495399	0	0	0
one	PCM1kosiKIAA0753_MG132	23	5	1	7	876	159.286	886	66	-10	93.2857	outer	195	0.8551	0	0	0
one	PCM1kosiKIAA0753_MG132	36	5	2	4	454.5	69.5	547	76	-92.5	-6.5	outer	195	0.475349	0	0	0
one	PCM1kosiKIAA0753_MG132	36	6	2	8	474.5	71	547	76	-72.5	-5	outer	195	1.04782	0.166695	0.000854846	1
one	PCM1kosiKIAA0753_MG132	36	7	2	12	564.5	73.5	547	76	17.5	-2.5	outer	195	1.58126	0.700135	0.00359044	4
one	PCM1kosiKIAA0753_MG132	36	8	2	5	519.8	84.4	547	76	-27.2	8.4	outer	195	0.646632	0	0	0
one	PCM1kosiKIAA0753_MG132	36	9	2	4	511.5	117.5	547	76	-35.5	41.5	outer	195	0.420279	0	0	0
one	PCM1kosiKIAA0753_MG132	36	10	2	9	589.667	137.111	547	76	42.6667	61.1111	outer	195	1.20204	0.320918	0.00164573	2
one	PCM1kosiKIAA0753_MG132	36	11	2	4	567.5	146.5	547	76	20.5	70.5	outer	195	0.504204	0	0	0
one	PCM1kosiKIAA0753_MG132	36	12	3	4	1049.5	378.5	1063	415	-13.5	-36.5	outer	195	0.496559	0	0	0
one	PCM1kosiKIAA0753_MG132	36	13	4	7	322.714	397	274	479	48.7143	-82	outer	195	0.934752	0.0536257	0.000275004	0
one	PCM1kosiKIAA0753_MG132	36	14	4	4	236.25	402	274	479	-37.75	-77	outer	195	0.547677	0	0	0
one	PCM1kosiKIAA0753_MG132	36	15	4	4	358.5	517.5	274	479	84.5	38.5	outer	195	0.516777	0	0	0
one	PCM1kosiKIAA0753_MG132	36	16	4	4	346.5	521.5	274	479	72.5	42.5	outer	195	0.504707	0	0	0
one	PCM1kosiKIAA0753_MG132	36	17	6	9	681	573	646	636	35	-63	outer	195	1.31397	0.432843	0.00221971	2
one	PCM1kosiKIAA0753_MG132	36	18	6	5	634.6	573.2	646	636	-11.4	-62.8	outer	195	0.664576	0	0	0
one	PCM1kosiKIAA0753_MG132	36	19	6	5	722.4	573.2	646	636	76.4	-62.8	outer	195	0.597864	0	0	0
one	PCM1kosiKIAA0753_MG132	36	20	6	7	605	577.286	646	636	-41	-58.7143	outer	195	1.01202	0.130897	0.000671269	1
one	PCM1kosiKIAA0753_MG132	36	21	6	4	554.5	616.5	646	636	-91.5	-19.5	outer	195	0.432212	0	0	0
one	PCM1kosiKIAA0753_MG132	36	22	6	6	586.167	654.833	646	636	-59.8333	18.8333	outer	195	0.797864	0	0	0
one	PCM1kosiKIAA0753_MG132	36	23	6	6	574.5	658	646	636	-71.5	22	outer	195	0.809277	0	0	0
one	PCM1kosiKIAA0753_MG132	36	24	6	5	626.6	675.2	646	636	-19.4	39.2	outer	195	0.632822	0	0	0
one	PCM1kosiKIAA0753_MG132	36	25	6	6	584.833	694.833	646	636	-61.1667	58.8333	outer	195	0.768994	0	0	0
one	PCM1kosiKIAA0753_MG132	36	26	6	6	713	694.5	646	636	67	58.5	outer	195	0.741314	0	0	0
one	PCM1kosiKIAA0753_MG132	36	27	6	7	657	701.714	646	636	11	65.7143	outer	195	0.932616	0.0514894	0.000264048	0
one	PCM1kosiKIAA0753_MG132	36	28	6	8	708.5	712	646	636	62.5	76	outer	195	1.03253	0.151406	0.000776439	1
one	PCM1kosiKIAA0753_MG132	36	29	7	4	71.5	745.5	142	791	-70.5	-45.5	outer	195	0.52433	0	0	0
one	PCM1kosiKIAA0753_MG132	36	30	7	4	154.5	828.5	142	791	12.5	37.5	outer	195	0.47393	0	0	0
one	PCM1kosiKIAA0753_MG132	36	31	8	4	864.5	869.5	874	929	-9.5	-59.5	outer	195	0.519921	0	0	0
one	PCM1kosiKIAA0753_MG132	36	32	8	5	782.4	908.2	874	929	-91.6	-20.8	outer	195	0.637751	0	0	0
one	PCM1kosiKIAA0753_MG132	36	33	8	4	826.5	919.5	874	929	-47.5	-9.5	outer	195	0.497795	0	0	0
one	PCM1kosiKIAA0753_MG132	36	34	8	6	953.5	926	874	929	79.5	-3	outer	195	0.720424	0	0	0
one	PCM1kosiKIAA0753_MG132	37	1	8	6	948.833	490.833	986	565	-37.1667	-74.1667	outer	195	0.740124	0	0	0
one	PCM1kosiKIAA0753_MG132	39	1	4	4	1121.5	320.5	1214	351	-92.5	-30.5	outer	195	0.427207	0	0	0
one	PCM1kosiKIAA0753_MG132	40	1	1	4	507.5	0.5	428	31	79.5	-30.5	outer	195	0.420539	0	0	0
one	PCM1kosiKIAA0753_MG132	40	2	1	4	412.5	17.5	428	31	-15.5	-13.5	outer	195	0.498878	0	0	0
one	PCM1kosiKIAA0753_MG132	40	3	1	16	377	23.5	428	31	-51	-7.5	outer	195	2.50019	1.61906	0.00830289	8
one	PCM1kosiKIAA0753_MG132	40	4	1	5	497.8	34.6	428	31	69.8	3.6	outer	195	0.63093	0	0	0
one	PCM1kosiKIAA0753_MG132	40	5	1	12	451.667	43.75	428	31	23.6667	12.75	outer	195	1.7463	0.865177	0.0044368	4
one	PCM1kosiKIAA0753_MG132	40	6	1	7	436.286	82	428	31	8.28571	51	outer	195	0.830655	0	0	0
one	PCM1kosiKIAA0753_MG132	40	7	2	5	1318.2	82.6	1263	100	55.2	-17.4	outer	195	0.70193	0	0	0
one	PCM1kosiKIAA0753_MG132	40	8	1	8	371.875	87.875	428	31	-56.125	56.875	outer	195	0.975891	0.094764	0.000485969	0
one	PCM1kosiKIAA0753_MG132	40	9	1	4	382.5	110.5	428	31	-45.5	79.5	outer	195	0.495735	0	0	0
one	PCM1kosiKIAA0753_MG132	40	10	3	5	704.8	117.6	683	204	21.8	-86.4	outer	195	0.610727	0	0	0
one	PCM1kosiKIAA0753_MG132	40	11	2	9	1212	123	1263	100	-51	23	outer	195	1.26131	0.380184	0.00194966	2
one	PCM1kosiKIAA0753_MG132	40	12	3	4	617	129.75	683	204	-66	-74.25	outer	195	0.358541	0	0	0
one	PCM1kosiKIAA0753_MG132	40	13	3	4	739.5	164.5	683	204	56.5	-39.5	outer	195	0.486671	0	0	0
one	PCM1kosiKIAA0753_MG132	40	14	3	6	773.833	181.833	683	204	90.8333	-22.1667	outer	195	0.711162	0	0	0
one	PCM1kosiKIAA0753_MG132	40	15	3	9	660	183	683	204	-23	-21	outer	195	1.277	0.39587	0.0020301	2
one	PCM1kosiKIAA0753_MG132	40	16	4	6	954.167	238.833	934	252	20.1667	-13.1667	outer	195	0.698299	0	0	0
one	PCM1kosiKIAA0753_MG132	40	17	3	10	608	252.8	683	204	-75	48.8	outer	195	1.38001	0.498884	0.00255838	3
one	PCM1kosiKIAA0753_MG132	40	18	5	10	1152.5	265.8	1196	328	-43.5	-62.2	outer	195	1.24688	0.365749	0.00187564	2
one	PCM1kosiKIAA0753_MG132	40	19	5	4	1205.5	275.5	1196	328	9.5	-52.5	outer	195	0.534325	0	0	0
one	PCM1kosiKIAA0753_MG132	40	20	5	4	1161.5	276.5	1196	328	-34.5	-51.5	outer	195	0.491936	0	0	0
one	PCM1kosiKIAA0753_MG132	40	21	3	5	625.2	278.4	683	204	-57.8	74.4	outer	195	0.55375	0	0	0
one	PCM1kosiKIAA0753_MG132	40	22	3	4	627	285.75	683	204	-56	81.75	outer	195	0.390631	0	0	0
one	PCM1kosiKIAA0753_MG132	40	23	3	4	702.5	290.5	683	204	19.5	86.5	outer	195	0.465049	0	0	0
one	PCM1kosiKIAA0753_MG132	40	24	5	8	1130	315.5	1196	328	-66	-12.5	outer	195	0.929107	0.0479799	0.000246051	0
one	PCM1kosiKIAA0753_MG132	40	25	4	4	979.5	317.5	934	252	45.5	65.5	outer	195	0.496849	0	0	0
one	PCM1kosiKIAA0753_MG132	40	26	5	4	1260.25	372	1196	328	64.25	44	outer	195	0.51046	0	0	0
one	PCM1kosiKIAA0753_MG132	40	27	5	4	1163.5	379.5	1196	328	-32.5	51.5	outer	195	0.520424	0	0	0
one	PCM1kosiKIAA0753_MG132	40	28	6	5	382.2	393.6	373	468	9.2	-74.4	outer	195	0.597406	0	0	0
one	PCM1kosiKIAA0753_MG132	40	29	6	4	306.5	399.5	373	468	-66.5	-68.5	outer	195	0.436713	0	0	0
one	PCM1kosiKIAA0753_MG132	40	30	6	4	408.5	418.5	373	468	35.5	-49.5	outer	195	0.52903	0	0	0
one	PCM1kosiKIAA0753_MG132	40	31	6	6	305.167	420.167	373	468	-67.8333	-47.8333	outer	195	0.737362	0	0	0
one	PCM1kosiKIAA0753_MG132	40	32	6	7	291.286	426	373	468	-81.7143	-42	outer	195	0.808881	0	0	0
one	PCM1kosiKIAA0753_MG132	40	33	6	4	363.5	441.5	373	468	-9.5	-26.5	outer	195	0.495018	0	0	0
one	PCM1kosiKIAA0753_MG132	40	34	8	4	665	462.25	638	558	27	-95.75	outer	195	0.40296	0	0	0
one	PCM1kosiKIAA0753_MG132	40	35	6	4	308.5	474.5	373	468	-64.5	6.5	outer	195	0.501167	0	0	0
one	PCM1kosiKIAA0753_MG132	40	36	6	4	355.5	493.5	373	468	-17.5	25.5	outer	195	0.486793	0	0	0
one	PCM1kosiKIAA0753_MG132	40	37	9	6	1108.83	494.833	1049	569	59.8333	-74.1667	outer	195	0.685542	0	0	0
one	PCM1kosiKIAA0753_MG132	40	38	6	5	410.2	500.6	373	468	37.2	32.6	outer	195	0.687587	0	0	0
one	PCM1kosiKIAA0753_MG132	40	39	8	6	672	501.5	638	558	34	-56.5	outer	195	0.744671	0	0	0
one	PCM1kosiKIAA0753_MG132	40	40	6	4	441.5	508.5	373	468	68.5	40.5	outer	195	0.562707	0	0	0
one	PCM1kosiKIAA0753_MG132	40	41	6	7	416.286	512	373	468	43.2857	44	outer	195	0.827756	0	0	0
one	PCM1kosiKIAA0753_MG132	40	42	8	8	575.5	518	638	558	-62.5	-40	outer	195	0.987091	0.105964	0.000543406	1
one	PCM1kosiKIAA0753_MG132	40	43	9	4	1102	522.75	1049	569	53	-46.25	outer	195	0.523232	0	0	0
one	PCM1kosiKIAA0753_MG132	40	44	8	4	725.5	531.5	638	558	87.5	-26.5	outer	195	0.529442	0	0	0
one	PCM1kosiKIAA0753_MG132	40	45	8	7	565	542.286	638	558	-73	-15.7143	outer	195	0.79794	0	0	0
one	PCM1kosiKIAA0753_MG132	40	46	6	5	422	544	373	468	49	76	outer	195	0.641093	0	0	0
one	PCM1kosiKIAA0753_MG132	40	47	6	8	429.125	543.875	373	468	56.125	75.875	outer	195	1.03401	0.152886	0.000784029	1
one	PCM1kosiKIAA0753_MG132	40	48	9	7	1089.71	545	1049	569	40.7143	-24	outer	195	0.928725	0.0475984	0.000244094	0
one	PCM1kosiKIAA0753_MG132	40	49	8	4	659.5	548.5	638	558	21.5	-9.5	outer	195	0.494682	0	0	0
one	PCM1kosiKIAA0753_MG132	40	50	6	4	402.5	549.5	373	468	29.5	81.5	outer	195	0.457877	0	0	0
one	PCM1kosiKIAA0753_MG132	40	51	8	4	610.5	553.5	638	558	-27.5	-4.5	outer	195	0.461601	0	0	0
one	PCM1kosiKIAA0753_MG132	40	52	6	4	367.5	553.5	373	468	-5.5	85.5	outer	195	0.526513	0	0	0
one	PCM1kosiKIAA0753_MG132	40	53	6	4	375.5	556.5	373	468	2.5	88.5	outer	195	0.511223	0	0	0
one	PCM1kosiKIAA0753_MG132	40	54	8	7	622	555.714	638	558	-16	-2.28571	outer	195	0.973159	0.0920327	0.000471962	0
one	PCM1kosiKIAA0753_MG132	40	55	9	13	1058	556	1049	569	9	-13	outer	195	2.78824	1.90711	0.00978004	10
one	PCM1kosiKIAA0753_MG132	40	56	8	4	583.5	562.5	638	558	-54.5	4.5	outer	195	0.468162	0	0	0
one	PCM1kosiKIAA0753_MG132	40	57	9	4	960.5	561.5	1049	569	-88.5	-7.5	outer	195	0.436728	0	0	0
one	PCM1kosiKIAA0753_MG132	40	58	8	6	565.833	569.833	638	558	-72.1667	11.8333	outer	195	0.755474	0	0	0
one	PCM1kosiKIAA0753_MG132	40	59	10	6	1449	573.5	1452	618	-3	-44.5	outer	195	0.715343	0	0	0
one	PCM1kosiKIAA0753_MG132	40	60	8	4	684	579.25	638	558	46	21.25	outer	195	0.466133	0	0	0
one	PCM1kosiKIAA0753_MG132	40	61	8	4	664.75	582	638	558	26.75	24	outer	195	0.504219	0	0	0
one	PCM1kosiKIAA0753_MG132	40	62	9	4	1064.5	583.5	1049	569	15.5	14.5	outer	195	0.466667	0	0	0
one	PCM1kosiKIAA0753_MG132	40	63	9	6	1093.17	584.167	1049	569	44.1667	15.1667	outer	195	0.665736	0	0	0
one	PCM1kosiKIAA0753_MG132	40	64	10	4	1418.5	589.5	1452	618	-33.5	-28.5	outer	195	0.46453	0	0	0
one	PCM1kosiKIAA0753_MG132	40	65	10	4	1440.5	605.5	1452	618	-11.5	-12.5	outer	195	0.515206	0	0	0
one	PCM1kosiKIAA0753_MG132	40	66	8	12	699.5	613.5	638	558	61.5	55.5	outer	195	1.71614	0.83501	0.0042821	4
one	PCM1kosiKIAA0753_MG132	40	67	10	6	1410	624.5	1452	618	-42	6.5	outer	195	0.753262	0	0	0
one	PCM1kosiKIAA0753_MG132	40	68	8	5	596.6	632.8	638	558	-41.4	74.8	outer	195	0.637186	0	0	0
one	PCM1kosiKIAA0753_MG132	40	69	8	4	657.5	635.5	638	558	19.5	77.5	outer	195	0.445167	0	0	0
one	PCM1kosiKIAA0753_MG132	23	25	5	8	643.875	597.875	649	573	-5.125	24.875	outer	195	1.16771	0.286585	0.00146967	1
one	PCM1kosiKIAA0753_MG132	23	26	5	4	557.75	612.75	649	573	-91.25	39.75	outer	195	0.45301	0	0	0
one	PCM1kosiKIAA0753_MG132	23	27	6	11	326.636	634.091	289	590	37.6364	44.0909	outer	195	1.54026	0.659134	0.00338018	3
one	PCM1kosiKIAA0753_MG132	23	28	5	4	630.5	653.5	649	573	-18.5	80.5	outer	195	0.420951	0	0	0
one	PCM1kosiKIAA0753_MG132	23	29	8	4	587.5	777.5	596	837	-8.5	-59.5	outer	195	0.40351	0	0	0
one	PCM1kosiKIAA0753_MG132	23	30	8	8	560.125	782.875	596	837	-35.875	-54.125	outer	195	1.10272	0.221597	0.0011364	1
one	PCM1kosiKIAA0753_MG132	23	31	7	6	1140.83	809.833	1148	772	-7.16667	37.8333	outer	195	0.777127	0	0	0
one	PCM1kosiKIAA0753_MG132	23	32	8	4	616.5	818.5	596	837	20.5	-18.5	outer	195	0.482261	0	0	0
one	PCM1kosiKIAA0753_MG132	23	33	7	7	1134	821.714	1148	772	-14	49.7143	outer	195	0.90457	0.0234434	0.000120223	0
one	PCM1kosiKIAA0753_MG132	23	34	7	8	1184.88	823.875	1148	772	36.875	51.875	outer	195	1.06609	0.18496	0.000948513	1
one	PCM1kosiKIAA0753_MG132	23	35	9	9	895.333	834.889	903	910	-7.66667	-75.1111	outer	195	1.19341	0.312281	0.00160144	2
one	PCM1kosiKIAA0753_MG132	23	36	7	8	1083.12	839.875	1148	772	-64.875	67.875	outer	195	1.06143	0.180306	0.000924647	1
one	PCM1kosiKIAA0753_MG132	23	37	8	16	670.5	870	596	837	74.5	33	outer	195	2.72294	1.84182	0.00944521	9
one	PCM1kosiKIAA0753_MG132	23	38	8	7	638.286	871	596	837	42.2857	34	outer	195	0.9617	0.0805732	0.000413196	0
one	PCM1kosiKIAA0753_MG132	23	39	8	5	532.8	872.4	596	837	-63.2	35.4	outer	195	0.622217	0	0	0
one	PCM1kosiKIAA0753_MG132	23	40	9	4	807.5	903.5	903	910	-95.5	-6.5	outer	195	0.484916	0	0	0
one	PCM1kosiKIAA0753_MG132	23	41	9	4	985.5	931.5	903	910	82.5	21.5	outer	195	0.459373	0	0	0
one	PCM1kosiKIAA0753_MG132	24	1	1	4	1010.5	124.5	938	166	72.5	-41.5	outer	195	0.530297	0	0	0
one	PCM1kosiKIAA0753_MG132	24	2	3	6	457.5	148	475	208	-17.5	-60	outer	195	0.759991	0	0	0
one	PCM1kosiKIAA0753_MG132	24	3	2	4	74.5	193.5	39	172	35.5	21.5	outer	195	0.499092	0	0	0
one	PCM1kosiKIAA0753_MG132	24	4	3	6	396	193.5	475	208	-79	-14.5	outer	195	0.727199	0	0	0
one	PCM1kosiKIAA0753_MG132	24	5	5	6	348	298.5	359	348	-11	-49.5	outer	195	0.77763	0	0	0
one	PCM1kosiKIAA0753_MG132	24	6	5	8	273.125	305.125	359	348	-85.875	-42.875	outer	195	1.14154	0.260416	0.00133547	1
one	PCM1kosiKIAA0753_MG132	24	7	5	8	349	308.5	359	348	-10	-39.5	outer	195	1.1481	0.266977	0.00136911	1
one	PCM1kosiKIAA0753_MG132	24	8	6	6	255	402.5	222	437	33	-34.5	outer	195	0.724392	0	0	0
one	PCM1kosiKIAA0753_MG132	24	9	4	4	1339.5	423.5	1332	332	7.5	91.5	outer	195	0.442344	0	0	0
one	PCM1kosiKIAA0753_MG132	24	10	6	4	270.5	499.5	222	437	48.5	62.5	outer	195	0.587396	0	0	0
one	PCM1kosiKIAA0753_MG132	24	11	9	4	44.5	526.5	89	615	-44.5	-88.5	outer	195	0.381643	0	0	0
one	PCM1kosiKIAA0753_MG132	24	12	8	4	792.5	550.5	890	567	-97.5	-16.5	outer	195	0.357595	0	0	0
one	PCM1kosiKIAA0753_MG132	24	13	9	7	26.7143	612	89	615	-62.2857	-3	outer	195	1.32726	0.446134	0.00228786	2
one	PCM1kosiKIAA0753_MG132	24	14	8	4	928.75	622	890	567	38.75	55	outer	195	0.459846	0	0	0
one	PCM1kosiKIAA0753_MG132	25	1	13	4	292	499.75	319	542	-27	-42.25	outer	195	0.491798	0	0	0
one	PCM1kosiKIAA0753_MG132	25	2	14	12	738	630.5	681	653	57	-22.5	outer	195	1.66496	0.783831	0.00401965	4
one	PCM1kosiKIAA0753_MG132	28	1	1	6	705	136.5	705	212	0	-75.5	outer	195	0.717021	0	0	0
one	PCM1kosiKIAA0753_MG132	28	2	1	5	606.4	201.8	705	212	-98.6	-10.2	outer	195	0.419562	0	0	0
one	PCM1kosiKIAA0753_MG132	28	3	1	6	776.5	252	705	212	71.5	40	outer	195	0.820127	0	0	0
one	PCM1kosiKIAA0753_MG132	28	4	1	4	687.5	291.5	705	212	-17.5	79.5	outer	195	0.511879	0	0	0
one	PCM1kosiKIAA0753_MG132	28	5	2	4	345.5	301.5	341	264	4.5	37.5	outer	195	0.414084	0	0	0
one	PCM1kosiKIAA0753_MG132	28	6	2	4	325.5	309.5	341	264	-15.5	45.5	outer	195	0.46659	0	0	0
one	PCM1kosiKIAA0753_MG132	28	7	3	6	986	350.5	954	364	32	-13.5	outer	195	0.75079	0	0	0
one	PCM1kosiKIAA0753_MG132	28	8	5	4	406.5	519.5	386	504	20.5	15.5	outer	195	0.455436	0	0	0
one	PCM1kosiKIAA0753_MG132	28	9	6	5	780.4	715.8	784	684	-3.6	31.8	outer	195	0.662242	0	0	0
one	PCM1kosiKIAA0753_MG132	28	10	6	4	749.5	763.5	784	684	-34.5	79.5	outer	195	0.540963	0	0	0
one	PCM1kosiKIAA0753_MG132	28	11	7	4	1356.5	819.5	1307	850	49.5	-30.5	outer	195	0.43418	0	0	0
one	PCM1kosiKIAA0753_MG132	28	12	7	4	1252.5	860.5	1307	850	-54.5	10.5	outer	195	0.48217	0	0	0
one	PCM1kosiKIAA0753_MG132	28	13	8	15	821.4	904.4	745	927	76.4	-22.6	outer	195	2.68356	1.80243	0.00924324	9
one	PCM1kosiKIAA0753_MG132	29	1	2	5	495.8	88.4	452	173	43.8	-84.6	outer	195	0.639643	0	0	0
one	PCM1kosiKIAA0753_MG132	29	2	2	4	463.5	127.5	452	173	11.5	-45.5	outer	195	0.455589	0	0	0
one	PCM1kosiKIAA0753_MG132	29	3	2	11	486.455	128.364	452	173	34.4545	-44.6364	outer	195	1.43391	0.552779	0.00283476	3
one	PCM1kosiKIAA0753_MG132	29	4	2	5	487.6	151.2	452	173	35.6	-21.8	outer	195	0.633692	0	0	0
one	PCM1kosiKIAA0753_MG132	29	5	2	4	429.5	255.5	452	173	-22.5	82.5	outer	195	0.463432	0	0	0
one	PCM1kosiKIAA0753_MG132	29	6	2	4	437.5	257.5	452	173	-14.5	84.5	outer	195	0.438605	0	0	0
one	PCM1kosiKIAA0753_MG132	29	7	4	12	1361.33	383.25	1343	480	18.3333	-96.75	outer	195	1.25101	0.369884	0.00189684	2
one	PCM1kosiKIAA0753_MG132	29	8	5	13	742.615	438.385	798	485	-55.3846	-46.6154	outer	195	1.95012	1.06899	0.00548201	5
one	PCM1kosiKIAA0753_MG132	29	9	5	5	758.8	469.4	798	485	-39.2	-15.6	outer	195	0.635142	0	0	0
one	PCM1kosiKIAA0753_MG132	29	10	5	5	868.8	531.6	798	485	70.8	46.6	outer	195	0.652628	0	0	0
one	PCM1kosiKIAA0753_MG132	29	11	5	6	807	566.5	798	485	9	81.5	outer	195	0.719921	0	0	0
one	PCM1kosiKIAA0753_MG132	29	12	7	4	479.5	568.5	555	617	-75.5	-48.5	outer	195	0.47744	0	0	0
one	PCM1kosiKIAA0753_MG132	29	13	7	6	602.167	579.167	555	617	47.1667	-37.8333	outer	195	0.757748	0	0	0
one	PCM1kosiKIAA0753_MG132	29	14	8	4	1029.5	585	968	659	61.5	-74	outer	195	0.519005	0	0	0
one	PCM1kosiKIAA0753_MG132	29	15	6	5	1261.2	587.6	1328	591	-66.8	-3.4	outer	195	0.686213	0	0	0
one	PCM1kosiKIAA0753_MG132	29	16	8	7	897	625.714	968	659	-71	-33.2857	outer	195	0.836698	0	0	0
one	PCM1kosiKIAA0753_MG132	29	17	6	4	1417.5	633.5	1328	591	89.5	42.5	outer	195	0.466987	0	0	0
one	PCM1kosiKIAA0753_MG132	29	18	8	8	1058	662.5	968	659	90	3.5	outer	195	1.1658	0.284678	0.00145989	1
one	PCM1kosiKIAA0753_MG132	29	19	8	4	875.5	667.5	968	659	-92.5	8.5	outer	195	0.549584	0	0	0
one	PCM1kosiKIAA0753_MG132	29	20	7	4	503.5	674.5	555	617	-51.5	57.5	outer	195	0.450767	0	0	0
one	PCM1kosiKIAA0753_MG132	29	21	8	4	902.5	674.5	968	659	-65.5	15.5	outer	195	0.504707	0	0	0
one	PCM1kosiKIAA0753_MG132	29	22	8	4	1005.5	702.5	968	659	37.5	43.5	outer	195	0.470329	0	0	0
one	PCM1kosiKIAA0753_MG132	29	23	9	8	559.125	817.125	610	881	-50.875	-63.875	outer	195	1.06775	0.186623	0.000957043	1
one	PCM1kosiKIAA0753_MG132	29	24	9	4	535.5	825.5	610	881	-74.5	-55.5	outer	195	0.453437	0	0	0
one	PCM1kosiKIAA0753_MG132	29	25	9	4	525.5	856.5	610	881	-84.5	-24.5	outer	195	0.50071	0	0	0
one	PCM1kosiKIAA0753_MG132	29	26	10	9	352.333	875.111	385	941	-32.6667	-65.8889	outer	195	1.13942	0.258295	0.00132459	1
one	PCM1kosiKIAA0753_MG132	29	27	10	13	464.385	882.769	385	941	79.3846	-58.2308	outer	195	1.67686	0.795733	0.00408068	4
one	PCM1kosiKIAA0753_MG132	29	28	9	9	516.111	895.333	610	881	-93.8889	14.3333	outer	195	1.32483	0.443707	0.00227542	2
one	PCM1kosiKIAA0753_MG132	29	29	10	9	477	912	385	941	92	-29	outer	195	1.32575	0.444623	0.00228012	2
one	PCM1kosiKIAA0753_MG132	29	30	9	7	655	923.286	610	881	45	42.2857	outer	195	0.936614	0.0554873	0.00028455	0
one	PCM1kosiKIAA0753_MG132	29	31	10	6	444.5	926	385	941	59.5	-15	outer	195	0.755795	0	0	0
one	PCM1kosiKIAA0753_MG132	29	32	10	6	287	939.5	385	941	-98	-1.5	outer	195	0.62974	0	0	0
one	PCM1kosiKIAA0753_MG132	30	1	2	7	705	222.286	740	135	-35	87.2857	outer	195	0.980545	0.099418	0.000509836	1
one	PCM1kosiKIAA0753_MG132	30	2	4	4	1304.5	329.5	1327	369	-22.5	-39.5	outer	195	0.495537	0	0	0
one	PCM1kosiKIAA0753_MG132	31	1	5	4	449.5	425.5	480	412	-30.5	13.5	outer	195	0.450477	0	0	0
one	PCM1kosiKIAA0753_MG132	32	1	2	4	908	53.75	969	132	-61	-78.25	outer	195	0.355047	0	0	0
one	PCM1kosiKIAA0753_MG132	32	2	2	4	915.5	105.5	969	132	-53.5	-26.5	outer	195	0.440406	0	0	0
one	PCM1kosiKIAA0753_MG132	32	3	2	4	1018.5	104.5	969	132	49.5	-27.5	outer	195	0.607309	0	0	0
one	PCM1kosiKIAA0753_MG132	32	4	2	6	894.5	106	969	132	-74.5	-26	outer	195	0.753292	0	0	0
one	PCM1kosiKIAA0753_MG132	32	5	1	5	1170.8	114.4	1214	46	-43.2	68.4	outer	195	0.547646	0	0	0
one	PCM1kosiKIAA0753_MG132	32	6	3	4	819.5	118.5	783	206	36.5	-87.5	outer	195	0.47129	0	0	0
one	PCM1kosiKIAA0753_MG132	32	7	2	12	1034.5	120.5	969	132	65.5	-11.5	outer	195	1.66027	0.779146	0.00399562	4
one	PCM1kosiKIAA0753_MG132	32	8	3	7	791	126.286	783	206	8	-79.7143	outer	195	0.873915	0	0	0
one	PCM1kosiKIAA0753_MG132	32	9	2	4	1019.5	129.5	969	132	50.5	-2.5	outer	195	0.492622	0	0	0
one	PCM1kosiKIAA0753_MG132	32	10	3	6	706.833	163.167	783	206	-76.1667	-42.8333	outer	195	0.820066	0	0	0
one	PCM1kosiKIAA0753_MG132	32	11	3	4	729.5	191.5	783	206	-53.5	-14.5	outer	195	0.457923	0	0	0
one	PCM1kosiKIAA0753_MG132	32	12	2	4	926.5	195.5	969	132	-42.5	63.5	outer	195	0.47097	0	0	0
one	PCM1kosiKIAA0753_MG132	32	13	4	7	501	295.286	422	348	79	-52.7143	outer	195	0.907637	0.0265104	0.000135951	0
one	PCM1kosiKIAA0753_MG132	32	14	4	8	505	301.5	422	348	83	-46.5	outer	195	1.16037	0.279246	0.00143203	1
one	PCM1kosiKIAA0753_MG132	32	15	4	4	494.5	341.5	422	348	72.5	-6.5	outer	195	0.44744	0	0	0
one	PCM1kosiKIAA0753_MG132	32	16	4	13	370.385	343.615	422	348	-51.6154	-4.38462	outer	195	1.78968	0.908558	0.00465927	5
one	PCM1kosiKIAA0753_MG132	32	17	4	9	503	352	422	348	81	4	outer	195	1.2822	0.401074	0.00205679	2
one	PCM1kosiKIAA0753_MG132	32	18	6	12	1213.5	412.5	1288	428	-74.5	-15.5	outer	195	1.38024	0.499113	0.00255955	3
one	PCM1kosiKIAA0753_MG132	32	19	5	7	157	419.286	87	389	70	30.2857	outer	195	0.908537	0.0274107	0.000140568	0
one	PCM1kosiKIAA0753_MG132	32	20	5	4	92.5	456.5	87	389	5.5	67.5	outer	195	0.533867	0	0	0
one	PCM1kosiKIAA0753_MG132	32	21	7	4	692.5	505.5	750	510	-57.5	-4.5	outer	195	0.51812	0	0	0
one	PCM1kosiKIAA0753_MG132	32	22	7	9	828.556	509.778	750	510	78.5556	-0.222222	outer	195	1.09042	0.209298	0.00107332	1
one	PCM1kosiKIAA0753_MG132	32	23	7	4	740	571.75	750	510	-10	61.75	outer	195	0.48333	0	0	0
one	PCM1kosiKIAA0753_MG132	32	24	7	4	721.5	573.5	750	510	-28.5	63.5	outer	195	0.490394	0	0	0
one	PCM1kosiKIAA0753_MG132	32	25	8	12	1043.5	598.5	971	650	72.5	-51.5	outer	195	1.61994	0.738817	0.0037888	4
one	PCM1kosiKIAA0753_MG132	32	26	8	4	1013.5	606.5	971	650	42.5	-43.5	outer	195	0.454047	0	0	0
one	PCM1kosiKIAA0753_MG132	32	27	8	4	1013.5	610.5	971	650	42.5	-39.5	outer	195	0.526635	0	0	0
one	PCM1kosiKIAA0753_MG132	32	28	8	4	957.5	645.5	971	650	-13.5	-4.5	outer	195	0.478996	0	0	0
one	PCM1kosiKIAA0753_MG132	32	29	8	11	899.818	683.182	971	650	-71.1818	33.1818	outer	195	1.74911	0.867984	0.0044512	4
one	PCM1kosiKIAA0753_MG132	32	30	8	10	958.3	700.7	971	650	-12.7	50.7	outer	195	1.7839	0.902775	0.00462962	5
one	PCM1kosiKIAA0753_MG132	32	31	8	7	969	708	971	650	-2	58	outer	195	1.02484	0.143715	0.000737	1
one	PCM1kosiKIAA0753_MG132	32	32	8	4	964.5	711.5	971	650	-6.5	61.5	outer	195	0.715282	0	0	0
one	PCM1kosiKIAA0753_MG132	32	33	8	11	969.727	728	971	650	-1.27273	78	outer	195	3.19139	2.31027	0.0118475	12
one	PCM1kosiKIAA0753_MG132	32	34	10	4	393.5	793.5	388	883	5.5	-89.5	outer	195	0.506188	0	0	0
one	PCM1kosiKIAA0753_MG132	32	35	10	7	357.714	803.143	388	883	-30.2857	-79.8571	outer	195	0.83769	0	0	0
one	PCM1kosiKIAA0753_MG132	32	36	10	16	388.5	811	388	883	0.5	-72	outer	195	2.69381	1.81269	0.00929582	9
one	PCM1kosiKIAA0753_MG132	32	37	10	4	344.5	846.5	388	883	-43.5	-36.5	outer	195	0.460716	0	0	0
one	PCM1kosiKIAA0753_MG132	32	38	9	4	883.5	862.5	834	855	49.5	7.5	outer	195	0.425803	0	0	0
one	PCM1kosiKIAA0753_MG132	32	39	10	4	289.25	873	388	883	-98.75	-10	outer	195	0.385214	0	0	0
one	PCM1kosiKIAA0753_MG132	32	40	9	4	803.5	897.5	834	855	-30.5	42.5	outer	195	0.436988	0	0	0
one	PCM1kosiKIAA0753_MG132	33	1	1	4	636.5	3.5	691	16	-54.5	-12.5	outer	195	0.486091	0	0	0
one	PCM1kosiKIAA0753_MG132	33	2	1	12	736	5.83333	691	16	45	-10.1667	outer	195	2.15463	1.27351	0.00653081	7
one	PCM1kosiKIAA0753_MG132	33	3	2	5	1059.4	13.2	1063	73	-3.6	-59.8	outer	195	0.621973	0	0	0
one	PCM1kosiKIAA0753_MG132	33	4	3	5	502.6	20.8	539	83	-36.4	-62.2	outer	195	0.608316	0	0	0
one	PCM1kosiKIAA0753_MG132	33	5	2	7	1051.71	36	1063	73	-11.2857	-37	outer	195	0.881682	0.000554832	2.84529e-06	0
one	PCM1kosiKIAA0753_MG132	33	6	1	11	750.636	39.0909	691	16	59.6364	23.0909	outer	195	1.61924	0.738115	0.0037852	4
one	PCM1kosiKIAA0753_MG132	33	7	2	7	976.286	55	1063	73	-86.7143	-18	outer	195	0.865171	0	0	0
one	PCM1kosiKIAA0753_MG132	33	8	3	8	519.125	75.125	539	83	-19.875	-7.875	outer	195	1.09868	0.217553	0.00111566	1
one	PCM1kosiKIAA0753_MG132	33	9	2	4	1011.5	75.5	1063	73	-51.5	2.5	outer	195	0.479286	0	0	0
one	PCM1kosiKIAA0753_MG132	33	10	3	5	627.6	85.8	539	83	88.6	2.8	outer	195	0.715953	0	0	0
one	PCM1kosiKIAA0753_MG132	33	11	3	8	506	91.5	539	83	-33	8.5	outer	195	1.09883	0.217706	0.00111644	1
one	PCM1kosiKIAA0753_MG132	33	12	3	4	520.5	104.5	539	83	-18.5	21.5	outer	195	0.501457	0	0	0
one	PCM1kosiKIAA0753_MG132	33	13	3	6	570.167	105.167	539	83	31.1667	22.1667	outer	195	0.769802	0	0	0
one	PCM1kosiKIAA0753_MG132	33	14	3	10	464	108.5	539	83	-75	25.5	outer	195	1.51359	0.632461	0.00324339	3
one	PCM1kosiKIAA0753_MG132	33	15	3	7	536	113	539	83	-3	30	outer	195	0.851102	0	0	0
one	PCM1kosiKIAA0753_MG132	33	16	3	7	630.286	115	539	83	91.2857	32	outer	195	0.949157	0.0680302	0.000348873	0
one	PCM1kosiKIAA0753_MG132	33	17	3	4	599.5	115.5	539	83	60.5	32.5	outer	195	0.429755	0	0	0
one	PCM1kosiKIAA0753_MG132	33	18	3	4	570.5	117.5	539	83	31.5	34.5	outer	195	0.543572	0	0	0
one	PCM1kosiKIAA0753_MG132	33	19	3	5	548.8	119.6	539	83	9.8	36.6	outer	195	0.689418	0	0	0
one	PCM1kosiKIAA0753_MG132	33	20	3	4	585.25	122	539	83	46.25	39	outer	195	0.546441	0	0	0
one	PCM1kosiKIAA0753_MG132	33	21	3	17	529.412	122.118	539	83	-9.58824	39.1176	outer	195	2.93828	2.05715	0.0105495	11
one	PCM1kosiKIAA0753_MG132	33	22	3	5	615.4	130.8	539	83	76.4	47.8	outer	195	0.648966	0	0	0
one	PCM1kosiKIAA0753_MG132	33	23	3	4	492.5	140.5	539	83	-46.5	57.5	outer	195	0.53315	0	0	0
one	PCM1kosiKIAA0753_MG132	33	24	3	7	555	142.714	539	83	16	59.7143	outer	195	0.81767	0	0	0
one	PCM1kosiKIAA0753_MG132	33	25	3	4	564.5	142.5	539	83	25.5	59.5	outer	195	0.451408	0	0	0
one	PCM1kosiKIAA0753_MG132	33	26	3	8	609.125	146.125	539	83	70.125	63.125	outer	195	1.09686	0.215738	0.00110635	1
one	PCM1kosiKIAA0753_MG132	33	27	3	4	530.25	147	539	83	-8.75	64	outer	195	0.474159	0	0	0
one	PCM1kosiKIAA0753_MG132	33	28	3	5	517.6	152.2	539	83	-21.4	69.2	outer	195	0.579431	0	0	0
one	PCM1kosiKIAA0753_MG132	33	29	4	7	177	370.286	137	454	40	-83.7143	outer	195	0.834379	0	0	0
one	PCM1kosiKIAA0753_MG132	33	30	5	5	939.2	411.6	863	474	76.2	-62.4	outer	195	0.495415	0	0	0
one	PCM1kosiKIAA0753_MG132	33	31	4	4	112.5	422.5	137	454	-24.5	-31.5	outer	195	0.448844	0	0	0
one	PCM1kosiKIAA0753_MG132	33	32	4	5	168	424	137	454	31	-30	outer	195	0.642908	0	0	0
one	PCM1kosiKIAA0753_MG132	33	33	4	7	80.7143	438	137	454	-56.2857	-16	outer	195	1.03914	0.158013	0.000810322	1
one	PCM1kosiKIAA0753_MG132	33	34	4	4	183.75	440	137	454	46.75	-14	outer	195	0.46334	0	0	0
one	PCM1kosiKIAA0753_MG132	33	35	7	10	225.5	449.2	260	519	-34.5	-69.8	outer	195	1.439	0.557875	0.0028609	3
one	PCM1kosiKIAA0753_MG132	33	36	5	7	855	450.714	863	474	-8	-23.2857	outer	195	0.988861	0.107734	0.000552483	1
one	PCM1kosiKIAA0753_MG132	33	37	8	8	421.5	462	417	556	4.5	-94	outer	195	1.03386	0.152733	0.000783247	1
one	PCM1kosiKIAA0753_MG132	33	38	8	4	435.5	467.5	417	556	18.5	-88.5	outer	195	0.5467	0	0	0
one	PCM1kosiKIAA0753_MG132	33	39	5	8	783.5	470	863	474	-79.5	-4	outer	195	1.07916	0.198037	0.00101557	1
one	PCM1kosiKIAA0753_MG132	33	40	7	4	257.5	490.5	260	519	-2.5	-28.5	outer	195	0.524239	0	0	0
one	PCM1kosiKIAA0753_MG132	33	41	8	6	460	497.5	417	556	43	-58.5	outer	195	0.826688	0	0	0
one	PCM1kosiKIAA0753_MG132	33	42	5	13	810.385	498.385	863	474	-52.6154	24.3846	outer	195	1.94015	1.05903	0.00543091	5
one	PCM1kosiKIAA0753_MG132	33	43	8	4	355.5	508.5	417	556	-61.5	-47.5	outer	195	0.429343	0	0	0
one	PCM1kosiKIAA0753_MG132	33	44	8	4	423.5	508.5	417	556	6.5	-47.5	outer	195	0.533196	0	0	0
one	PCM1kosiKIAA0753_MG132	33	45	7	8	299.125	511.125	260	519	39.125	-7.875	outer	195	1.08621	0.205087	0.00105173	1
one	PCM1kosiKIAA0753_MG132	33	46	9	4	767.5	515.5	777	585	-9.5	-69.5	outer	195	0.46363	0	0	0
one	PCM1kosiKIAA0753_MG132	33	47	7	10	197.3	518.3	260	519	-62.7	-0.7	outer	195	1.29613	0.415005	0.00212823	2
one	PCM1kosiKIAA0753_MG132	33	48	9	6	742.5	522	777	585	-34.5	-63	outer	195	0.731411	0	0	0
one	PCM1kosiKIAA0753_MG132	33	49	5	6	914.5	523	863	474	51.5	49	outer	195	0.837247	0	0	0
one	PCM1kosiKIAA0753_MG132	33	50	8	7	421.714	530	417	556	4.71429	-26	outer	195	0.927199	0.0460725	0.000236269	0
one	PCM1kosiKIAA0753_MG132	33	51	9	5	821.8	534.6	777	585	44.8	-50.4	outer	195	0.648798	0	0	0
one	PCM1kosiKIAA0753_MG132	33	52	9	7	749	536.714	777	585	-28	-48.2857	outer	195	0.827954	0	0	0
one	PCM1kosiKIAA0753_MG132	33	53	6	4	1271.5	537.5	1349	486	-77.5	51.5	outer	195	0.510246	0	0	0
one	PCM1kosiKIAA0753_MG132	33	54	7	4	294.5	543.5	260	519	34.5	24.5	outer	195	0.547845	0	0	0
one	PCM1kosiKIAA0753_MG132	33	55	6	4	1359.5	545.5	1349	486	10.5	59.5	outer	195	0.4495	0	0	0
one	PCM1kosiKIAA0753_MG132	33	56	8	5	371.4	553.2	417	556	-45.6	-2.8	outer	195	0.825971	0	0	0
one	PCM1kosiKIAA0753_MG132	33	57	9	4	746.5	551.5	777	585	-30.5	-33.5	outer	195	0.513527	0	0	0
one	PCM1kosiKIAA0753_MG132	33	58	9	4	768.5	553.5	777	585	-8.5	-31.5	outer	195	0.597375	0	0	0
one	PCM1kosiKIAA0753_MG132	33	59	9	7	729.286	561	777	585	-47.7143	-24	outer	195	0.948211	0.0670842	0.000344021	0
one	PCM1kosiKIAA0753_MG132	33	60	8	13	382.615	562.385	417	556	-34.3846	6.38462	outer	195	1.90449	1.02337	0.00524804	5
one	PCM1kosiKIAA0753_MG132	33	61	8	4	505	568.25	417	556	88	12.25	outer	195	0.486412	0	0	0
one	PCM1kosiKIAA0753_MG132	33	62	9	4	757.75	569	777	585	-19.25	-16	outer	195	0.523735	0	0	0
one	PCM1kosiKIAA0753_MG132	33	63	9	4	843.5	568.5	777	585	66.5	-16.5	outer	195	0.459327	0	0	0
one	PCM1kosiKIAA0753_MG132	33	64	7	4	243.5	575.5	260	519	-16.5	56.5	outer	195	0.518166	0	0	0
one	PCM1kosiKIAA0753_MG132	33	65	8	5	371.4	583.8	417	556	-45.6	27.8	outer	195	0.663325	0	0	0
one	PCM1kosiKIAA0753_MG132	33	66	8	8	348.5	594	417	556	-68.5	38	outer	195	0.982284	0.101158	0.000518757	1
one	PCM1kosiKIAA0753_MG132	33	67	9	4	732.5	604.5	777	585	-44.5	19.5	outer	195	0.549218	0	0	0
one	PCM1kosiKIAA0753_MG132	33	68	9	10	822.8	607	777	585	45.8	22	outer	195	1.48646	0.605331	0.00310426	3
one	PCM1kosiKIAA0753_MG132	33	69	9	6	868.167	612.833	777	585	91.1667	27.8333	outer	195	0.735805	0	0	0
one	PCM1kosiKIAA0753_MG132	33	70	9	4	752	647.75	777	585	-25	62.75	outer	195	0.499733	0	0	0
one	PCM1kosiKIAA0753_MG132	33	71	9	5	847.6	646.8	777	585	70.6	61.8	outer	195	0.572641	0	0	0
one	PCM1kosiKIAA0753_MG132	33	72	9	7	735.714	664	777	585	-41.2857	79	outer	195	0.828138	0	0	0
one	PCM1kosiKIAA0753_MG132	33	73	9	10	814	665.8	777	585	37	80.8	outer	195	1.44118	0.560057	0.00287209	3
one	PCM1kosiKIAA0753_MG132	33	74	10	5	446.4	822.8	483	898	-36.6	-75.2	outer	195	0.559564	0	0	0
one	PCM1kosiKIAA0753_MG132	33	75	10	6	545.833	838.167	483	898	62.8333	-59.8333	outer	195	0.86067	0	0	0
one	PCM1kosiKIAA0753_MG132	33	76	10	4	550.5	852.5	483	898	67.5	-45.5	outer	195	0.477897	0	0	0
one	PCM1kosiKIAA0753_MG132	33	77	10	5	524.6	866.8	483	898	41.6	-31.2	outer	195	0.673594	0	0	0
one	PCM1kosiKIAA0753_MG132	33	78	10	4	467.5	871.5	483	898	-15.5	-26.5	outer	195	0.550057	0	0	0
one	PCM1kosiKIAA0753_MG132	33	79	10	4	518.5	886.5	483	898	35.5	-11.5	outer	195	0.443244	0	0	0
one	PCM1kosiKIAA0753_MG132	33	80	10	10	443.8	902	483	898	-39.2	4	outer	195	1.34206	0.460935	0.00236377	2
one	PCM1kosiKIAA0753_MG132	33	81	10	9	431	912	483	898	-52	14	outer	195	1.22547	0.344341	0.00176585	2
one	PCM1kosiKIAA0753_MG132	33	82	10	4	579.5	918.5	483	898	96.5	20.5	outer	195	0.364569	0	0	0
one	PCM1kosiKIAA0753_MG132	33	83	10	4	434.5	921.5	483	898	-48.5	23.5	outer	195	0.394537	0	0	0
one	PCM1kosiKIAA0753_MG132	33	84	10	7	504	922.286	483	898	21	24.2857	outer	195	0.898024	0.0168972	8.66525e-05	0
one	PCM1kosiKIAA0753_MG132	34	1	1	4	712.5	72.5	733	91	-20.5	-18.5	outer	195	0.449882	0	0	0
one	PCM1kosiKIAA0753_MG132	34	2	1	4	786.5	116.5	733	91	53.5	25.5	outer	195	0.524895	0	0	0
one	PCM1kosiKIAA0753_MG132	34	3	1	4	693.5	146.5	733	91	-39.5	55.5	outer	195	0.473991	0	0	0
one	PCM1kosiKIAA0753_MG132	34	4	1	6	717	161.5	733	91	-16	70.5	outer	195	0.747448	0	0	0
one	PCM1kosiKIAA0753_MG132	34	5	2	6	91	201.5	51	219	40	-17.5	outer	195	0.791363	0	0	0
one	PCM1kosiKIAA0753_MG132	34	6	3	5	1381.8	220.6	1428	224	-46.2	-3.4	outer	195	0.581018	0	0	0
one	PCM1kosiKIAA0753_MG132	34	7	5	12	58.3333	268.75	29	277	29.3333	-8.25	outer	195	1.92644	1.04531	0.00536056	5
one	PCM1kosiKIAA0753_MG132	34	8	5	7	102	277.286	29	277	73	0.285714	outer	195	0.934417	0.05329	0.000273282	0
one	PCM1kosiKIAA0753_MG132	34	9	6	11	619.455	302.364	555	365	64.4545	-62.6364	outer	195	1.52003	0.638901	0.00327641	3
one	PCM1kosiKIAA0753_MG132	34	10	6	4	596.5	307.5	555	365	41.5	-57.5	outer	195	0.467491	0	0	0
one	PCM1kosiKIAA0753_MG132	34	11	4	5	1060.4	307.2	1017	269	43.4	38.2	outer	195	0.611856	0	0	0
one	PCM1kosiKIAA0753_MG132	34	12	4	7	930	309.714	1017	269	-87	40.7143	outer	195	0.764752	0	0	0
one	PCM1kosiKIAA0753_MG132	34	13	3	5	1454.6	319.2	1428	224	26.6	95.2	outer	195	0.40621	0	0	0
one	PCM1kosiKIAA0753_MG132	34	14	6	5	590.8	324.4	555	365	35.8	-40.6	outer	195	0.659419	0	0	0
one	PCM1kosiKIAA0753_MG132	34	15	6	4	468.5	325.5	555	365	-86.5	-39.5	outer	195	0.562356	0	0	0
one	PCM1kosiKIAA0753_MG132	34	16	5	4	69.5	330.5	29	277	40.5	53.5	outer	195	0.497978	0	0	0
one	PCM1kosiKIAA0753_MG132	34	17	6	4	462.5	329.5	555	365	-92.5	-35.5	outer	195	0.416754	0	0	0
one	PCM1kosiKIAA0753_MG132	34	18	6	15	478.867	337.467	555	365	-76.1333	-27.5333	outer	195	2.0686	1.18748	0.00608963	6
one	PCM1kosiKIAA0753_MG132	34	19	6	6	542.167	340.167	555	365	-12.8333	-24.8333	outer	195	0.762036	0	0	0
one	PCM1kosiKIAA0753_MG132	34	20	4	4	994	360.25	1017	269	-23	91.25	outer	195	0.473869	0	0	0
one	PCM1kosiKIAA0753_MG132	34	21	6	6	520	372.5	555	365	-35	7.5	outer	195	0.695537	0	0	0
one	PCM1kosiKIAA0753_MG132	34	22	6	4	586.5	392.5	555	365	31.5	27.5	outer	195	0.542626	0	0	0
one	PCM1kosiKIAA0753_MG132	34	23	6	4	579.5	404.5	555	365	24.5	39.5	outer	195	0.581216	0	0	0
one	PCM1kosiKIAA0753_MG132	34	24	6	7	548	418.714	555	365	-7	53.7143	outer	195	0.848188	0	0	0
one	PCM1kosiKIAA0753_MG132	34	25	7	14	1255.5	428.286	1297	453	-41.5	-24.7143	outer	195	2.60752	1.7264	0.00885331	9
one	PCM1kosiKIAA0753_MG132	34	26	7	4	1214	431.75	1297	453	-83	-21.25	outer	195	0.454612	0	0	0
one	PCM1kosiKIAA0753_MG132	34	27	8	7	694	454.286	693	547	1	-92.7143	outer	195	0.954986	0.0738591	0.000378765	0
one	PCM1kosiKIAA0753_MG132	34	28	8	4	697.5	479.5	693	547	4.5	-67.5	outer	195	0.503365	0	0	0
one	PCM1kosiKIAA0753_MG132	34	29	7	6	1323	483.5	1297	453	26	30.5	outer	195	0.677699	0	0	0
one	PCM1kosiKIAA0753_MG132	34	30	7	9	1293.11	515.333	1297	453	-3.88889	62.3333	outer	195	1.17964	0.298518	0.00153086	2
one	PCM1kosiKIAA0753_MG132	34	31	8	5	655.2	524.6	693	547	-37.8	-22.4	outer	195	0.655405	0	0	0
one	PCM1kosiKIAA0753_MG132	34	32	8	4	664.5	531.5	693	547	-28.5	-15.5	outer	195	0.469459	0	0	0
one	PCM1kosiKIAA0753_MG132	34	33	8	4	674.5	542.5	693	547	-18.5	-4.5	outer	195	0.482795	0	0	0
one	PCM1kosiKIAA0753_MG132	34	34	8	10	790.2	562.5	693	547	97.2	15.5	outer	195	1.25428	0.37315	0.00191359	2
one	PCM1kosiKIAA0753_MG132	34	35	8	9	612.889	567.667	693	547	-80.1111	20.6667	outer	195	1.26981	0.388683	0.00199325	2
one	PCM1kosiKIAA0753_MG132	34	36	9	4	346.5	573.5	284	643	62.5	-69.5	outer	195	0.491402	0	0	0
one	PCM1kosiKIAA0753_MG132	34	37	8	6	598	574.5	693	547	-95	27.5	outer	195	0.523705	0	0	0
one	PCM1kosiKIAA0753_MG132	34	38	9	5	334.6	587.2	284	643	50.6	-55.8	outer	195	0.654444	0	0	0
one	PCM1kosiKIAA0753_MG132	34	39	9	4	372.25	597.25	284	643	88.25	-45.75	outer	195	0.409934	0	0	0
one	PCM1kosiKIAA0753_MG132	34	40	8	8	676.375	609.75	693	547	-16.625	62.75	outer	195	0.99736	0.116233	0.000596069	1
one	PCM1kosiKIAA0753_MG132	34	41	9	4	322.5	660.5	284	643	38.5	17.5	outer	195	0.477455	0	0	0
one	PCM1kosiKIAA0753_MG132	34	42	9	4	366.5	678.5	284	643	82.5	35.5	outer	195	0.613581	0	0	0
one	PCM1kosiKIAA0753_MG132	34	43	9	9	217.667	687.889	284	643	-66.3333	44.8889	outer	195	1.25985	0.378719	0.00194215	2
one	PCM1kosiKIAA0753_MG132	34	44	9	6	307	721.5	284	643	23	78.5	outer	195	0.756024	0	0	0
one	PCM1kosiKIAA0753_MG132	34	45	9	4	294	741.75	284	643	10	98.75	outer	195	0.403677	0	0	0
one	PCM1kosiKIAA0753_MG132	34	46	10	14	1395.71	812.5	1414	865	-18.2857	-52.5	outer	195	1.87427	0.993139	0.00509302	5
one	PCM1kosiKIAA0753_MG132	34	47	12	6	722.5	848	729	917	-6.5	-69	outer	195	0.704433	0	0	0
one	PCM1kosiKIAA0753_MG132	34	48	11	13	73.6154	863.385	35	902	38.6154	-38.6154	outer	195	1.78534	0.904209	0.00463697	5
one	PCM1kosiKIAA0753_MG132	34	49	12	4	644.5	875.5	729	917	-84.5	-41.5	outer	195	0.459144	0	0	0
one	PCM1kosiKIAA0753_MG132	34	50	12	4	634.5	924.5	729	917	-94.5	7.5	outer	195	0.452934	0	0	0
one	PCM1kosiKIAA0753_MG132	34	51	12	5	827	926	729	917	98	9	outer	195	0.471809	0	0	0
one	PCM1kosiKIAA0753_MG132	34	52	10	5	1424.2	940.4	1414	865	10.2	75.4	outer	195	0.562325	0	0	0
one	PCM1kosiKIAA0753_MG132	34	53	12	6	816.167	941.167	729	917	87.1667	24.1667	outer	195	0.747341	0	0	0
one	PCM1kosiKIAA0753_MG132	35	1	3	4	908.5	379.5	966	443	-57.5	-63.5	outer	195	0.504616	0	0	0
one	PCM1kosiKIAA0753_MG132	36	1	2	18	535.222	11.5	547	76	-11.7778	-64.5	outer	195	3.31691	2.43579	0.0124912	12
one	PCM1kosiKIAA0753_MG132	36	2	1	4	962.5	17.5	987	27	-24.5	-9.5	outer	195	0.482628	0	0	0
one	PCM1kosiKIAA0753_MG132	36	3	2	7	502	43.7143	547	76	-45	-32.2857	outer	195	0.905516	0.0243894	0.000125074	0
one	PCM1kosiKIAA0753_MG132	36	4	2	8	532.125	49.875	547	76	-14.875	-26.125	outer	195	1.10474	0.223611	0.00114672	1
one	PCM1kosiKIAA0753_MG132	21	1	3	6	1013.33	374.167	1009	375	4.33333	-0.833333	inner	195	0.439277	0	0	0
one	PCM1kosiKIAA0753_MG132	21	2	3	8	1008.88	374.875	1009	375	-0.125	-0.125	inner	195	0.654826	0	0	0
one	PCM1kosiKIAA0753_MG132	21	3	7	12	37.5	877	47	873	-9.5	4	inner	195	0.977905	0.0967783	0.000496299	0
one	PCM1kosiKIAA0753_MG132	23	1	1	4	885.5	63.5	886	66	-0.5	-2.5	inner	195	0.316289	0	0	0
one	PCM1kosiKIAA0753_MG132	23	2	2	7	344	215.714	345	216	-1	-0.285714	inner	195	0.48481	0	0	0
one	PCM1kosiKIAA0753_MG132	23	3	3	4	1322.5	335.5	1317	335	5.5	0.5	inner	195	0.323415	0	0	0
one	PCM1kosiKIAA0753_MG132	23	4	4	6	954.167	373.167	953	373	1.16667	0.166667	inner	195	0.737957	0	0	0
one	PCM1kosiKIAA0753_MG132	23	5	8	13	599.769	832.769	596	837	3.76923	-4.23077	inner	195	1.22501	0.343883	0.0017635	2
one	PCM1kosiKIAA0753_MG132	23	6	8	17	595.294	834.235	596	837	-0.705882	-2.76471	inner	195	1.37517	0.494047	0.00253357	3
one	PCM1kosiKIAA0753_MG132	24	1	1	8	947.125	160.125	938	166	9.125	-5.875	inner	195	0.704601	0	0	0
one	PCM1kosiKIAA0753_MG132	24	2	1	10	940.1	165.5	938	166	2.1	-0.5	inner	195	0.754528	0	0	0
one	PCM1kosiKIAA0753_MG132	24	3	3	4	480.5	198.5	475	208	5.5	-9.5	inner	195	0.349371	0	0	0
one	PCM1kosiKIAA0753_MG132	24	4	9	5	79	614	89	615	-10	-1	inner	195	0.38265	0	0	0
one	PCM1kosiKIAA0753_MG132	28	1	5	6	387.833	504.167	386	504	1.83333	0.166667	inner	195	0.474052	0	0	0
one	PCM1kosiKIAA0753_MG132	29	1	2	7	452.857	184.714	452	173	0.857143	11.7143	inner	195	0.648051	0	0	0
one	PCM1kosiKIAA0753_MG132	29	2	5	13	798.462	485.385	798	485	0.461538	0.384615	inner	195	0.988312	0.107185	0.000549666	1
one	PCM1kosiKIAA0753_MG132	29	3	8	5	970.8	659.4	968	659	2.8	0.4	inner	195	0.362036	0	0	0
one	PCM1kosiKIAA0753_MG132	29	4	9	15	601.6	874.4	610	881	-8.4	-6.6	inner	195	1.297	0.415875	0.00213269	2
one	PCM1kosiKIAA0753_MG132	29	5	9	7	610.286	881	610	881	0.285714	0	inner	195	0.814008	0	0	0
one	PCM1kosiKIAA0753_MG132	30	1	9	87	4.12644	796.885	4	798	0.126437	-1.11494	inner	195	10.7718	9.89064	0.0507213	51
one	PCM1kosiKIAA0753_MG132	32	1	2	4	962.5	135.5	969	132	-6.5	3.5	inner	195	0.366079	0	0	0
one	PCM1kosiKIAA0753_MG132	32	2	4	6	414.167	349.167	422	348	-7.83333	1.16667	inner	195	0.469245	0	0	0
one	PCM1kosiKIAA0753_MG132	32	3	6	4	1287	427.5	1288	428	-1	-0.5	inner	195	0.291096	0	0	0
one	PCM1kosiKIAA0753_MG132	32	4	6	9	1292.33	428.889	1288	428	4.33333	0.888889	inner	195	0.679789	0	0	0
one	PCM1kosiKIAA0753_MG132	32	5	9	4	840.25	857	834	855	6.25	2	inner	195	0.332418	0	0	0
one	PCM1kosiKIAA0753_MG132	32	6	9	4	835.5	858.5	834	855	1.5	3.5	inner	195	0.357122	0	0	0
one	PCM1kosiKIAA0753_MG132	33	1	1	4	692.5	16.5	691	16	1.5	0.5	inner	195	0.293187	0	0	0
one	PCM1kosiKIAA0753_MG132	33	2	3	5	536.8	94.6	539	83	-2.2	11.6	inner	195	0.37644	0	0	0
one	PCM1kosiKIAA0753_MG132	33	3	7	6	259	507.167	260	519	-1	-11.8333	inner	195	0.469963	0	0	0
one	PCM1kosiKIAA0753_MG132	33	4	10	8	484	893.5	483	898	1	-4.5	inner	195	0.565179	0	0	0
one	PCM1kosiKIAA0753_MG132	33	5	10	7	483.286	901	483	898	0.285714	3	inner	195	0.561654	0	0	0
one	PCM1kosiKIAA0753_MG132	34	1	6	5	552.8	364.8	555	365	-2.2	-0.2	inner	195	0.354345	0	0	0
one	PCM1kosiKIAA0753_MG132	34	2	8	10	686	539.8	693	547	-7	-7.2	inner	195	1.00024	0.119117	0.000610859	1
one	PCM1kosiKIAA0753_MG132	34	3	8	8	694.875	547.875	693	547	1.875	0.875	inner	195	0.797131	0	0	0
one	PCM1kosiKIAA0753_MG132	34	4	9	4	282.5	642.5	284	643	-1.5	-0.5	inner	195	0.367575	0	0	0
one	PCM1kosiKIAA0753_MG132	34	5	10	4	1402.5	870	1414	865	-11.5	5	inner	195	0.293294	0	0	0
one	PCM1kosiKIAA0753_MG132	34	6	11	19	40.6316	900.421	35	902	5.63158	-1.57895	inner	195	1.74725	0.866123	0.00444166	4
one	PCM1kosiKIAA0753_MG132	34	7	12	11	734.909	917.364	729	917	5.90909	0.363636	inner	195	0.918074	0.0369476	0.000189475	0
one	PCM1kosiKIAA0753_MG132	34	8	12	9	727	918	729	917	-2	1	inner	195	0.803021	0	0	0
one	PCM1kosiKIAA0753_MG132	36	1	2	14	547.357	74.6429	547	76	0.357143	-1.35714	inner	195	1.12474	0.243616	0.00124931	1
one	PCM1kosiKIAA0753_MG132	40	1	1	7	433.714	23	428	31	5.71429	-8	inner	195	0.705608	0	0	0
one	PCM1kosiKIAA0753_MG132	40	2	3	5	681.4	200.8	683	204	-1.6	-3.2	inner	195	0.36994	0	0	0
one	PCM1kosiKIAA0753_MG132	40	3	8	16	640	556.5	638	558	2	-1.5	inner	195	1.36414	0.483015	0.002477	2
one	PCM1kosiKIAA0753_MG132	40	4	8	4	639.5	562.5	638	558	1.5	4.5	inner	195	0.332403	0	0	0
one	PCM1kosiKIAA0753_MG132	40	5	9	10	1051	570.5	1049	569	2	1.5	inner	195	0.857191	0	0	0
one	PCM1kosiKIAA0753_MG132	40	6	9	6	1049.17	576.833	1049	569	0.166667	7.83333	inner	195	0.495155	0	0	0
one	PCM1kosiKIAA0753_MG132	40	80	11	8	150.125	925.875	120	888	30.125	37.875	outer	195	1.34939	0.468259	0.00240133	2
one	PCM1kosiKIAA0753_MG132	40	81	13	6	1225.5	928	1161	940	64.5	-12	outer	195	0.801938	0	0	0
one	PCM1kosiKIAA0753_MG132	40	82	13	6	1072.17	931.833	1161	940	-88.8333	-8.16667	outer	195	0.6748	0	0	0
one	PCM1kosiKIAA0753_MG132	40	70	8	7	640.714	649	638	558	2.71429	91	outer	195	0.877928	0	0	0
one	PCM1kosiKIAA0753_MG132	40	71	9	10	1100	649.2	1049	569	51	80.2	outer	195	1.34836	0.467237	0.00239609	2
one	PCM1kosiKIAA0753_MG132	40	72	8	5	655	653	638	558	17	95	outer	195	0.593637	0	0	0
one	PCM1kosiKIAA0753_MG132	40	73	11	4	149.5	813.5	120	888	29.5	-74.5	outer	195	0.427756	0	0	0
one	PCM1kosiKIAA0753_MG132	40	74	11	7	157.714	826	120	888	37.7143	-62	outer	195	0.981491	0.100364	0.000514688	1
one	PCM1kosiKIAA0753_MG132	40	75	12	6	334.5	837	403	895	-68.5	-58	outer	195	0.791409	0	0	0
one	PCM1kosiKIAA0753_MG132	40	76	13	4	1176.5	842.5	1161	940	15.5	-97.5	outer	195	0.331197	0	0	0
one	PCM1kosiKIAA0753_MG132	40	77	12	10	459.7	866.7	403	895	56.7	-28.3	outer	195	1.35174	0.470609	0.00241338	2
one	PCM1kosiKIAA0753_MG132	40	78	11	4	167.5	899.5	120	888	47.5	11.5	outer	195	0.473533	0	0	0
one	PCM1kosiKIAA0753_MG132	40	79	12	4	323.5	912.5	403	895	-79.5	17.5	outer	195	0.568292	0	0	0
one	PCM1kosiPIBF1_MG132	61	1	1	11	1143.09	231.364	1148.5	237.5	-5.40909	-6.13636	inner	121	0.956558	0.0754308	0.000623395	1
one	PCM1kosiPIBF1_MG132	61	2	1	90	1158.11	236.389	1148.5	237.5	9.61111	-1.11111	inner	121	16.2158	15.3347	0.126733	127
one	PCM1kosiPIBF1_MG132	62	1	1	5	1008.2	54.8	1006	54	2.2	0.8	inner	121	0.381353	0	0	0
one	PCM1kosiPIBF1_MG132	62	2	3	15	359.333	420.533	356	421	3.33333	-0.466667	inner	121	1.39413	0.512999	0.00423966	4
one	PCM1kosiPIBF1_MG132	62	3	4	11	579.909	714.636	578	714	1.90909	0.636364	inner	121	1.13114	0.250009	0.00206619	2
one	PCM1kosiPIBF1_MG132	62	4	4	10	587.5	719.8	578	714	9.5	5.8	inner	121	1.08281	0.201684	0.00166681	2
one	PCM1kosiPIBF1_MG132	62	5	5	4	558.5	739.5	558	740	0.5	-0.5	inner	121	0.32488	0	0	0
one	PCM1kosiPIBF1_MG132	62	6	5	5	549.8	741.4	558	740	-8.2	1.4	inner	121	0.474327	0	0	0
one	PCM1kosiPIBF1_MG132	62	7	5	7	557.714	745	558	740	-0.285714	5	inner	121	0.803082	0	0	0
one	PCM1kosiPIBF1_MG132	62	8	6	4	313.5	782.5	316	783	-2.5	-0.5	inner	121	0.439918	0	0	0
one	PCM1kosiPIBF1_MG132	63	1	2	5	959.6	223.8	957	224	2.6	-0.2	inner	121	0.440925	0	0	0
one	PCM1kosiPIBF1_MG132	63	2	4	12	747	832.5	742	836	5	-3.5	inner	121	0.950576	0.0694493	0.000573961	1
one	PCM1kosiPIBF1_MG132	63	3	4	13	750.615	832.615	742	836	8.61538	-3.38462	inner	121	0.993255	0.112129	0.000926684	1
one	PCM1kosiPIBF1_MG132	63	4	4	4	740.5	836.5	742	836	-1.5	0.5	inner	121	0.546853	0	0	0
one	PCM1kosiPIBF1_MG132	63	5	4	14	734.5	839.714	742	836	-7.5	3.71429	inner	121	1.18378	0.302653	0.00250126	3
one	PCM1kosiPIBF1_MG132	63	6	4	6	746	847.5	742	836	4	11.5	inner	121	0.431037	0	0	0
one	PCM1kosiPIBF1_MG132	64	14	7	5	354.8	942.6	351	941	3.8	1.6	inner	121	0.645808	0	0	0
one	PCM1kosiPIBF1_MG132	66	1	2	8	499.75	67	506	77	-6.25	-10	inner	121	0.704845	0	0	0
one	PCM1kosiPIBF1_MG132	66	2	2	6	508.833	78.1667	506	77	2.83333	1.16667	inner	121	0.542412	0	0	0
one	PCM1kosiPIBF1_MG132	66	3	3	6	1145.17	447.167	1151	452	-5.83333	-4.83333	inner	121	0.520089	0	0	0
one	PCM1kosiPIBF1_MG132	66	4	5	7	750	539.714	742	540	8	-0.285714	inner	121	0.576135	0	0	0
one	PCM1kosiPIBF1_MG132	66	5	7	6	569.833	883.167	568	883	1.83333	0.166667	inner	121	0.572564	0	0	0
one	PCM1kosiPIBF1_MG132	66	6	8	8	907.25	891.625	907	896	0.25	-4.375	inner	121	0.602625	0	0	0
one	PCM1kosiPIBF1_MG132	66	7	8	10	907.8	901	907	896	0.8	5	inner	121	0.924575	0.043448	0.000359074	0
one	PCM1kosiPIBF1_MG132	66	8	9	4	530.5	905.5	529	905	1.5	0.5	inner	121	0.453071	0	0	0
one	PCM1kosiPIBF1_MG132	67	1	1	5	1432.4	64.2	1433	64	-0.6	0.2	inner	121	0.359228	0	0	0
one	PCM1kosiPIBF1_MG132	67	2	4	10	780	471.8	780	474	0	-2.2	inner	121	0.894087	0.0129605	0.000107111	0
one	PCM1kosiPIBF1_MG132	67	3	4	11	785.182	484.455	780	474	5.18182	10.4545	inner	121	1.35816	0.477033	0.00394242	4
one	PCM1kosiPIBF1_MG132	67	4	6	11	434.455	836.636	435	834	-0.545455	2.63636	inner	121	0.975753	0.0946267	0.000782039	1
one	PCM1kosiPIBF1_MG132	68	1	2	4	1279.5	294.5	1278	295	1.5	-0.5	inner	121	0.296407	0	0	0
one	PCM1kosiPIBF1_MG132	69	1	1	67	262.776	347.149	261	339	1.77612	8.14925	inner	121	7.02217	6.14104	0.0507524	51
one	PCM1kosiPIBF1_MG132	69	2	2	5	1165.6	365.8	1170	363	-4.4	2.8	inner	121	0.472267	0	0	0
one	PCM1kosiPIBF1_MG132	69	3	4	20	1039.65	699.9	1038	698	1.65	1.9	inner	121	1.59718	0.71605	0.00591777	6
one	PCM1kosiPIBF1_MG132	71	1	6	5	559.2	717.6	558	720	1.2	-2.4	inner	121	0.464805	0	0	0
one	PCM1kosiPIBF1_MG132	72	1	2	7	373.714	214	373	213	0.714286	1	inner	121	0.635203	0	0	0
one	PCM1kosiPIBF1_MG132	72	2	3	8	787.125	667.125	786	667	1.125	0.125	inner	121	0.678782	0	0	0
one	PCM1kosiPIBF1_MG132	72	3	4	4	804.5	682.5	803	682	1.5	0.5	inner	121	0.454383	0	0	0
one	PCM1kosiPIBF1_MG132	72	4	5	17	1131.47	719.118	1131	718	0.470588	1.11765	inner	121	1.4869	0.605773	0.00500639	5
one	PCM1kosiPIBF1_MG132	72	5	6	4	234.5	791.5	238	792	-3.5	-0.5	inner	121	0.350195	0	0	0
one	PCM1kosiPIBF1_MG132	72	6	6	11	242.636	794.909	238	792	4.63636	2.90909	inner	121	0.978363	0.097236	0.000803603	1
one	PCM1kosiPIBF1_MG132	74	1	8	4	313.5	770.5	323	778	-9.5	-7.5	inner	121	0.367163	0	0	0
one	PCM1kosiPIBF1_MG132	75	1	1	8	585.875	146.875	581	147	4.875	-0.125	inner	121	0.730785	0	0	0
one	PCM1kosiPIBF1_MG132	75	2	2	5	860.8	226.6	856	238	4.8	-11.4	inner	121	0.365911	0	0	0
one	PCM1kosiPIBF1_MG132	64	1	2	4	740.5	156.5	737	168	3.5	-11.5	inner	121	0.29424	0	0	0
one	PCM1kosiPIBF1_MG132	64	2	2	4	738.75	166.75	737	168	1.75	-1.25	inner	121	0.282994	0	0	0
one	PCM1kosiPIBF1_MG132	64	3	3	5	1040.2	188.6	1041	186	-0.8	2.6	inner	121	0.45565	0	0	0
one	PCM1kosiPIBF1_MG132	64	4	4	4	658.5	693.5	650	701	8.5	-7.5	inner	121	0.371649	0	0	0
one	PCM1kosiPIBF1_MG132	64	5	4	6	657	701.5	650	701	7	0.5	inner	121	0.656336	0	0	0
one	PCM1kosiPIBF1_MG132	64	6	4	12	648	703.75	650	701	-2	2.75	inner	121	1.27042	0.389294	0.0032173	3
one	PCM1kosiPIBF1_MG132	64	7	6	14	293.286	858.5	288	868	5.28571	-9.5	inner	121	0.99852	0.117393	0.000970191	1
one	PCM1kosiPIBF1_MG132	64	8	6	5	280.2	858.6	288	868	-7.8	-9.4	inner	121	0.426123	0	0	0
one	PCM1kosiPIBF1_MG132	64	9	6	13	298.385	864.385	288	868	10.3846	-3.61538	inner	121	1.03453	0.153404	0.00126781	1
one	PCM1kosiPIBF1_MG132	64	10	6	65	286.477	868.846	288	868	-1.52308	0.846154	inner	121	5.6473	4.76618	0.0393899	39
one	PCM1kosiPIBF1_MG132	64	11	6	21	280.143	871.143	288	868	-7.85714	3.14286	inner	121	1.37548	0.494352	0.00408555	4
[truncated: 14,391 more rows]
