# Supplementary material for: Aggresome assembly at the centrosome is driven by CP110–CEP97–CEP290 and centriolar satellites
Source: Nat Cell Biol. 2022 Apr 11;24(4):483–96. doi: 10.1038/s41556-022-00869-0 (PMC9033585; doi:10.1038/s41556-022-00869-0)
Supplement: Source Data Fig. 4 — Statistical source data. [file 41556_2022_869_MOESM7_ESM.xlsx]

## Sheet: Legend
Source Data - numerial data, cell numbers and statistical analysis
Column name	Description
Marker1_Marker2	protein pair analyzed
Pearson co-efficient	Pearson correlation co-efficient for the indicated protein pair
Replicate	replicate number
Sample	unique sample identifier per experiment
Area (pixels^2)	area of object in pixels squared
Image	image analyzed
Object	object number identified per image
Parent Object	object containing child objects (ex. A cell area containing satellite objects)
Satellite Area	satellite object area in pixels squared
Position x	satellite x co-ordinate
Position y	satellite y co-ordinate
Centre x	cell centrosome x co-ordinate
Centre y	cell centrosome y co-ordinate
Normalized x	satellite x co-ordinate normalized to cell centrosome
Normalized y	satellite y co-ordinate normalized to cell centrosome
Satellite type	satellite 'inner' or 'outer'
Number of cells / N	number of cells analyzed per sample
Integrated PCM1 Intensity	total PCM1 intensity per object
Integrated PCM1 Intensity bckgnd sub	total PCM1 intensity per object after subtracting non-specific PCM1 signal
Normalized PCM1 Intensity per cell	integrated PCM1 intensity bckgnd sub normalized by the number of cells in the sample
Normalized PCM1 Intensity rescaled	normalized PCM1 intensity scaled by 1000 to facilitate plotting

## Sheet: Fig. 4b
Replicate	Sample	Area (pixels^2)		Rep	Sample	N		Kruskal-Wallis ANOVA with a post-hoc Dunn test to assess pairwise differences
one	PCM1ko_DMSO	1		one	PCM1ko_DMSO	113		comparison	Z.stat	P.adj
one	PCM1ko_DMSO	1		one	PCM1ko_MG132CQ	93		PCM1ko_MG - WT_MG	-5.99889	1.39072e-09	****
one	PCM1ko_DMSO	1		one	PCM1ko_MG132KU	134		PCM1ko_MGCQ - WT_MGCQ	-5.63591	1.16089e-08	****
one	PCM1ko_DMSO	1		one	PCM1ko_MG132	122		PCM1ko_MGKU - WT_MGKU	-0.956261	0.175747	ns
one	PCM1ko_DMSO	1		one	WT_DMSO	96		PCM1ko_MGCQ - WT_MG	-1.23456	0.116844	ns
one	PCM1ko_DMSO	1		one	WT_MG132CQ	100		WT_MG - WT_MGKU	10.209	1.48853e-24	****
one	PCM1ko_DMSO	1		one	WT_MG132KU	104		PCM1ko_MG - WT_MGKU	4.17961	1.63525e-05	****
one	PCM1ko_DMSO	1		one	WT_MG132	124		PCM1ko_MG - PCM1ko_MGKU	5.20824	1.21319e-07	****
one	PCM1ko_DMSO	1		two	PCM1ko_DMSO	247
one	PCM1ko_DMSO	1		two	PCM1ko_MG132CQ	273
one	PCM1ko_DMSO	1		two	PCM1ko_MG132KU	284
one	PCM1ko_DMSO	1		two	PCM1ko_MG132	253
one	PCM1ko_DMSO	1		two	WT_DMSO	264
one	PCM1ko_DMSO	1		two	WT_MG132CQ	223
one	PCM1ko_DMSO	1		two	WT_MG132KU	282
one	PCM1ko_DMSO	1		two	WT_MG132	244
one	PCM1ko_DMSO	1
one	PCM1ko_DMSO	1
one	PCM1ko_DMSO	1
one	PCM1ko_DMSO	1
one	PCM1ko_DMSO	1
one	PCM1ko_DMSO	1
one	PCM1ko_DMSO	1
one	PCM1ko_DMSO	1
one	PCM1ko_DMSO	1
one	PCM1ko_DMSO	1
one	PCM1ko_DMSO	1
one	PCM1ko_DMSO	1
one	PCM1ko_DMSO	1
one	PCM1ko_DMSO	1
one	PCM1ko_DMSO	1
one	PCM1ko_DMSO	1
one	PCM1ko_DMSO	1
one	PCM1ko_DMSO	1
one	PCM1ko_DMSO	1
one	PCM1ko_DMSO	1
one	PCM1ko_DMSO	1
one	PCM1ko_DMSO	1
one	PCM1ko_DMSO	1
one	PCM1ko_DMSO	1
one	PCM1ko_DMSO	1
one	PCM1ko_DMSO	1
one	PCM1ko_DMSO	1
one	PCM1ko_DMSO	1
one	PCM1ko_DMSO	1
one	PCM1ko_DMSO	1
one	PCM1ko_DMSO	1
one	PCM1ko_DMSO	1
one	PCM1ko_DMSO	1
one	PCM1ko_DMSO	1
one	PCM1ko_DMSO	1
one	PCM1ko_DMSO	1
one	PCM1ko_DMSO	1
one	PCM1ko_DMSO	1
one	PCM1ko_DMSO	1
one	PCM1ko_DMSO	1
one	PCM1ko_DMSO	1
one	PCM1ko_DMSO	1
one	PCM1ko_DMSO	1
one	PCM1ko_DMSO	1
one	PCM1ko_DMSO	1
one	PCM1ko_DMSO	1
one	PCM1ko_DMSO	1
one	PCM1ko_DMSO	1
one	PCM1ko_DMSO	1
one	PCM1ko_DMSO	1
one	PCM1ko_DMSO	1
one	PCM1ko_DMSO	1
one	PCM1ko_DMSO	1
one	PCM1ko_DMSO	1
one	PCM1ko_DMSO	1
one	PCM1ko_DMSO	1
one	PCM1ko_DMSO	1
one	PCM1ko_DMSO	1
one	PCM1ko_DMSO	1
one	PCM1ko_DMSO	1
one	PCM1ko_DMSO	1
one	PCM1ko_DMSO	1
one	PCM1ko_DMSO	1
one	PCM1ko_DMSO	1
one	PCM1ko_DMSO	1
one	PCM1ko_DMSO	1
one	PCM1ko_DMSO	1
one	PCM1ko_DMSO	1
one	PCM1ko_DMSO	1
one	PCM1ko_DMSO	1
one	PCM1ko_DMSO	1
one	PCM1ko_DMSO	1
one	PCM1ko_DMSO	1
one	PCM1ko_DMSO	1
one	PCM1ko_DMSO	1
one	PCM1ko_DMSO	1
one	PCM1ko_DMSO	1
one	PCM1ko_DMSO	1
one	PCM1ko_DMSO	1
one	PCM1ko_DMSO	1
one	PCM1ko_DMSO	1
one	PCM1ko_DMSO	1
one	PCM1ko_DMSO	1
one	PCM1ko_DMSO	1
one	PCM1ko_DMSO	1
one	PCM1ko_DMSO	1
one	PCM1ko_DMSO	1
one	PCM1ko_DMSO	1
one	PCM1ko_DMSO	1
one	PCM1ko_DMSO	1
one	PCM1ko_DMSO	1
one	PCM1ko_DMSO	1
one	PCM1ko_DMSO	1
one	PCM1ko_DMSO	1
one	PCM1ko_DMSO	1
one	PCM1ko_DMSO	1
one	PCM1ko_DMSO	1
one	PCM1ko_MG132CQ	19
one	PCM1ko_MG132CQ	273
one	PCM1ko_MG132CQ	166
one	PCM1ko_MG132CQ	93
one	PCM1ko_MG132CQ	175
one	PCM1ko_MG132CQ	272
one	PCM1ko_MG132CQ	156
one	PCM1ko_MG132CQ	245
one	PCM1ko_MG132CQ	36
one	PCM1ko_MG132CQ	152
one	PCM1ko_MG132CQ	61
one	PCM1ko_MG132CQ	9
one	PCM1ko_MG132CQ	357
one	PCM1ko_MG132CQ	59
one	PCM1ko_MG132CQ	308
one	PCM1ko_MG132CQ	155
one	PCM1ko_MG132CQ	169
one	PCM1ko_MG132CQ	241
one	PCM1ko_MG132CQ	240
one	PCM1ko_MG132CQ	163
one	PCM1ko_MG132CQ	121
one	PCM1ko_MG132CQ	220
one	PCM1ko_MG132CQ	197
one	PCM1ko_MG132CQ	1501
one	PCM1ko_MG132CQ	131
one	PCM1ko_MG132CQ	107
one	PCM1ko_MG132CQ	256
one	PCM1ko_MG132CQ	169
one	PCM1ko_MG132CQ	203
one	PCM1ko_MG132CQ	237
one	PCM1ko_MG132CQ	185
one	PCM1ko_MG132CQ	92
one	PCM1ko_MG132CQ	730
one	PCM1ko_MG132CQ	305
one	PCM1ko_MG132CQ	1
one	PCM1ko_MG132CQ	22
one	PCM1ko_MG132CQ	1
one	PCM1ko_MG132CQ	76
one	PCM1ko_MG132CQ	1
one	PCM1ko_MG132CQ	51
one	PCM1ko_MG132CQ	1
one	PCM1ko_MG132CQ	109
one	PCM1ko_MG132CQ	33
one	PCM1ko_MG132CQ	27
one	PCM1ko_MG132CQ	10
one	PCM1ko_MG132CQ	139
one	PCM1ko_MG132CQ	57
one	PCM1ko_MG132CQ	149
one	PCM1ko_MG132CQ	1
one	PCM1ko_MG132CQ	231
one	PCM1ko_MG132CQ	117
one	PCM1ko_MG132CQ	213
one	PCM1ko_MG132CQ	72
one	PCM1ko_MG132CQ	174
one	PCM1ko_MG132CQ	158
one	PCM1ko_MG132CQ	133
one	PCM1ko_MG132CQ	4
one	PCM1ko_MG132CQ	95
one	PCM1ko_MG132CQ	96
one	PCM1ko_MG132CQ	1
one	PCM1ko_MG132CQ	1
one	PCM1ko_MG132CQ	362
one	PCM1ko_MG132CQ	10
one	PCM1ko_MG132CQ	24
one	PCM1ko_MG132CQ	63
one	PCM1ko_MG132CQ	95
one	PCM1ko_MG132CQ	46
one	PCM1ko_MG132CQ	349
one	PCM1ko_MG132CQ	59
one	PCM1ko_MG132CQ	41
one	PCM1ko_MG132CQ	113
one	PCM1ko_MG132CQ	103
one	PCM1ko_MG132CQ	350
one	PCM1ko_MG132CQ	94
one	PCM1ko_MG132CQ	246
one	PCM1ko_MG132CQ	186
one	PCM1ko_MG132CQ	113
one	PCM1ko_MG132CQ	49
one	PCM1ko_MG132CQ	77
one	PCM1ko_MG132CQ	108
one	PCM1ko_MG132CQ	444
one	PCM1ko_MG132CQ	165
one	PCM1ko_MG132CQ	96
one	PCM1ko_MG132CQ	44
one	PCM1ko_MG132CQ	172
one	PCM1ko_MG132CQ	154
one	PCM1ko_MG132CQ	87
one	PCM1ko_MG132CQ	313
one	PCM1ko_MG132CQ	105
one	PCM1ko_MG132CQ	1
one	PCM1ko_MG132CQ	14
one	PCM1ko_MG132CQ	221
one	PCM1ko_MG132CQ	120
one	PCM1ko_MG132KU	1
one	PCM1ko_MG132KU	36
one	PCM1ko_MG132KU	26
one	PCM1ko_MG132KU	1
one	PCM1ko_MG132KU	79
one	PCM1ko_MG132KU	61
one	PCM1ko_MG132KU	1
one	PCM1ko_MG132KU	7
one	PCM1ko_MG132KU	1
one	PCM1ko_MG132KU	69
one	PCM1ko_MG132KU	1
one	PCM1ko_MG132KU	68
one	PCM1ko_MG132KU	6
one	PCM1ko_MG132KU	1
one	PCM1ko_MG132KU	13
one	PCM1ko_MG132KU	1
one	PCM1ko_MG132KU	1
one	PCM1ko_MG132KU	1
one	PCM1ko_MG132KU	22
one	PCM1ko_MG132KU	125
one	PCM1ko_MG132KU	50
one	PCM1ko_MG132KU	63
one	PCM1ko_MG132KU	38
one	PCM1ko_MG132KU	112
one	PCM1ko_MG132KU	1
one	PCM1ko_MG132KU	1
one	PCM1ko_MG132KU	1
one	PCM1ko_MG132KU	1
one	PCM1ko_MG132KU	1
one	PCM1ko_MG132KU	1
one	PCM1ko_MG132KU	1
one	PCM1ko_MG132KU	20
one	PCM1ko_MG132KU	18
one	PCM1ko_MG132KU	1
one	PCM1ko_MG132KU	5
one	PCM1ko_MG132KU	1
one	PCM1ko_MG132KU	1
one	PCM1ko_MG132KU	38
one	PCM1ko_MG132KU	67
one	PCM1ko_MG132KU	66
one	PCM1ko_MG132KU	1
one	PCM1ko_MG132KU	1
one	PCM1ko_MG132KU	39
one	PCM1ko_MG132KU	1
one	PCM1ko_MG132KU	37
one	PCM1ko_MG132KU	20
one	PCM1ko_MG132KU	1
one	PCM1ko_MG132KU	64
one	PCM1ko_MG132KU	65
one	PCM1ko_MG132KU	2
one	PCM1ko_MG132KU	41
one	PCM1ko_MG132KU	44
one	PCM1ko_MG132KU	38
one	PCM1ko_MG132KU	45
one	PCM1ko_MG132KU	1
one	PCM1ko_MG132KU	1
one	PCM1ko_MG132KU	21
one	PCM1ko_MG132KU	1
one	PCM1ko_MG132KU	135
one	PCM1ko_MG132KU	1
one	PCM1ko_MG132KU	1
one	PCM1ko_MG132KU	14
one	PCM1ko_MG132KU	60
one	PCM1ko_MG132KU	35
one	PCM1ko_MG132KU	86
one	PCM1ko_MG132KU	1
one	PCM1ko_MG132KU	7
one	PCM1ko_MG132KU	28
one	PCM1ko_MG132KU	1
one	PCM1ko_MG132KU	1
one	PCM1ko_MG132KU	7
one	PCM1ko_MG132KU	1
one	PCM1ko_MG132KU	1
one	PCM1ko_MG132KU	31
one	PCM1ko_MG132KU	3
one	PCM1ko_MG132KU	1
one	PCM1ko_MG132KU	1
one	PCM1ko_MG132KU	46
one	PCM1ko_MG132KU	51
one	PCM1ko_MG132KU	115
one	PCM1ko_MG132KU	26
one	PCM1ko_MG132KU	101
one	PCM1ko_MG132KU	26
one	PCM1ko_MG132KU	8
one	PCM1ko_MG132KU	58
one	PCM1ko_MG132KU	1
one	PCM1ko_MG132KU	55
one	PCM1ko_MG132KU	131
one	PCM1ko_MG132KU	1
one	PCM1ko_MG132KU	113
one	PCM1ko_MG132KU	3
one	PCM1ko_MG132KU	51
one	PCM1ko_MG132KU	26
one	PCM1ko_MG132KU	64
one	PCM1ko_MG132KU	1
one	PCM1ko_MG132KU	55
one	PCM1ko_MG132KU	1
one	PCM1ko_MG132KU	111
one	PCM1ko_MG132KU	25
one	PCM1ko_MG132KU	36
one	PCM1ko_MG132KU	1
one	PCM1ko_MG132KU	135
one	PCM1ko_MG132KU	66
one	PCM1ko_MG132KU	8
one	PCM1ko_MG132KU	15
one	PCM1ko_MG132KU	1
one	PCM1ko_MG132KU	76
one	PCM1ko_MG132KU	76
one	PCM1ko_MG132KU	97
one	PCM1ko_MG132KU	55
one	PCM1ko_MG132KU	2
one	PCM1ko_MG132KU	15
one	PCM1ko_MG132KU	1
one	PCM1ko_MG132KU	1
one	PCM1ko_MG132KU	48
one	PCM1ko_MG132KU	1
one	PCM1ko_MG132KU	48
one	PCM1ko_MG132KU	33
one	PCM1ko_MG132KU	1
one	PCM1ko_MG132KU	8
one	PCM1ko_MG132KU	63
one	PCM1ko_MG132KU	1
one	PCM1ko_MG132KU	1
one	PCM1ko_MG132KU	67
one	PCM1ko_MG132KU	28
one	PCM1ko_MG132KU	39
one	PCM1ko_MG132KU	32
one	PCM1ko_MG132KU	30
one	PCM1ko_MG132KU	30
one	PCM1ko_MG132KU	1
one	PCM1ko_MG132KU	30
one	PCM1ko_MG132KU	20
one	PCM1ko_MG132KU	48
one	PCM1ko_MG132KU	211
one	PCM1ko_MG132	136
one	PCM1ko_MG132	104
one	PCM1ko_MG132	77
one	PCM1ko_MG132	104
one	PCM1ko_MG132	57
one	PCM1ko_MG132	51
one	PCM1ko_MG132	81
one	PCM1ko_MG132	9
one	PCM1ko_MG132	1
one	PCM1ko_MG132	76
one	PCM1ko_MG132	109
one	PCM1ko_MG132	88
one	PCM1ko_MG132	200
one	PCM1ko_MG132	65
one	PCM1ko_MG132	50
one	PCM1ko_MG132	97
one	PCM1ko_MG132	60
one	PCM1ko_MG132	4
one	PCM1ko_MG132	56
one	PCM1ko_MG132	127
one	PCM1ko_MG132	7224
one	PCM1ko_MG132	2360
one	PCM1ko_MG132	15
one	PCM1ko_MG132	88
one	PCM1ko_MG132	83
one	PCM1ko_MG132	128
one	PCM1ko_MG132	248
one	PCM1ko_MG132	91
one	PCM1ko_MG132	123
one	PCM1ko_MG132	18
one	PCM1ko_MG132	91
one	PCM1ko_MG132	1
one	PCM1ko_MG132	30
one	PCM1ko_MG132	84
one	PCM1ko_MG132	76
one	PCM1ko_MG132	54
one	PCM1ko_MG132	33
one	PCM1ko_MG132	1
one	PCM1ko_MG132	1
one	PCM1ko_MG132	42
one	PCM1ko_MG132	21
one	PCM1ko_MG132	111
one	PCM1ko_MG132	43
one	PCM1ko_MG132	78
one	PCM1ko_MG132	50
one	PCM1ko_MG132	27
one	PCM1ko_MG132	72
one	PCM1ko_MG132	21
one	PCM1ko_MG132	54
one	PCM1ko_MG132	1
one	PCM1ko_MG132	91
one	PCM1ko_MG132	173
one	PCM1ko_MG132	99
one	PCM1ko_MG132	46
one	PCM1ko_MG132	260
one	PCM1ko_MG132	1
one	PCM1ko_MG132	75
one	PCM1ko_MG132	48
one	PCM1ko_MG132	119
one	PCM1ko_MG132	122
one	PCM1ko_MG132	154
one	PCM1ko_MG132	17
one	PCM1ko_MG132	140
one	PCM1ko_MG132	96
one	PCM1ko_MG132	44
one	PCM1ko_MG132	92
one	PCM1ko_MG132	74
one	PCM1ko_MG132	78
one	PCM1ko_MG132	54
one	PCM1ko_MG132	75
one	PCM1ko_MG132	66
one	PCM1ko_MG132	103
one	PCM1ko_MG132	85
one	PCM1ko_MG132	41
one	PCM1ko_MG132	31
one	PCM1ko_MG132	66
one	PCM1ko_MG132	92
one	PCM1ko_MG132	62
one	PCM1ko_MG132	1
one	PCM1ko_MG132	17
one	PCM1ko_MG132	54
one	PCM1ko_MG132	1
one	PCM1ko_MG132	26
one	PCM1ko_MG132	151
one	PCM1ko_MG132	117
one	PCM1ko_MG132	72
one	PCM1ko_MG132	135
one	PCM1ko_MG132	334
one	PCM1ko_MG132	100
one	PCM1ko_MG132	86
one	PCM1ko_MG132	111
one	PCM1ko_MG132	234
one	PCM1ko_MG132	82
one	PCM1ko_MG132	96
one	PCM1ko_MG132	55
one	PCM1ko_MG132	104
one	PCM1ko_MG132	118
one	PCM1ko_MG132	51
one	PCM1ko_MG132	59
one	PCM1ko_MG132	71
one	PCM1ko_MG132	95
one	PCM1ko_MG132	103
one	PCM1ko_MG132	261
one	PCM1ko_MG132	427
one	PCM1ko_MG132	123
one	PCM1ko_MG132	108
one	PCM1ko_MG132	1
one	PCM1ko_MG132	174
one	PCM1ko_MG132	119
one	PCM1ko_MG132	115
one	PCM1ko_MG132	111
one	PCM1ko_MG132	139
one	PCM1ko_MG132	125
one	PCM1ko_MG132	95
one	PCM1ko_MG132	96
one	PCM1ko_MG132	1
one	PCM1ko_MG132	40
one	PCM1ko_MG132	38
one	PCM1ko_MG132	117
one	PCM1ko_MG132	96
one	PCM1ko_MG132	1
one	PCM1ko_MG132	82
one	WT_DMSO	1
one	WT_DMSO	1
one	WT_DMSO	1
one	WT_DMSO	1
one	WT_DMSO	1
one	WT_DMSO	1
one	WT_DMSO	1
one	WT_DMSO	1
one	WT_DMSO	1
one	WT_DMSO	1
one	WT_DMSO	1
one	WT_DMSO	1
one	WT_DMSO	1
one	WT_DMSO	1
one	WT_DMSO	1
one	WT_DMSO	1
one	WT_DMSO	1
one	WT_DMSO	1
one	WT_DMSO	1
one	WT_DMSO	1
one	WT_DMSO	1
one	WT_DMSO	1
one	WT_DMSO	1
one	WT_DMSO	1
one	WT_DMSO	1
one	WT_DMSO	1
one	WT_DMSO	1
one	WT_DMSO	1
one	WT_DMSO	1
one	WT_DMSO	1
one	WT_DMSO	1
one	WT_DMSO	1
one	WT_DMSO	1
one	WT_DMSO	1
one	WT_DMSO	1
one	WT_DMSO	1
one	WT_DMSO	1
one	WT_DMSO	1
one	WT_DMSO	1
one	WT_DMSO	1
one	WT_DMSO	1
one	WT_DMSO	1
one	WT_DMSO	1
one	WT_DMSO	1
one	WT_DMSO	1
one	WT_DMSO	1
one	WT_DMSO	1
one	WT_DMSO	1
one	WT_DMSO	1
one	WT_DMSO	1
one	WT_DMSO	1
one	WT_DMSO	1
one	WT_DMSO	1
one	WT_DMSO	1
one	WT_DMSO	1
one	WT_DMSO	1
one	WT_DMSO	1
one	WT_DMSO	1
one	WT_DMSO	1
one	WT_DMSO	1
one	WT_DMSO	1
one	WT_DMSO	1
one	WT_DMSO	1
one	WT_DMSO	1
one	WT_DMSO	1
one	WT_DMSO	1
one	WT_DMSO	1
one	WT_DMSO	1
one	WT_DMSO	1
one	WT_DMSO	1
one	WT_DMSO	1
one	WT_DMSO	1
one	WT_DMSO	1
one	WT_DMSO	1
one	WT_DMSO	1
one	WT_DMSO	1
one	WT_DMSO	1
one	WT_DMSO	1
one	WT_DMSO	1
one	WT_DMSO	1
one	WT_DMSO	1
one	WT_DMSO	1
one	WT_DMSO	1
one	WT_DMSO	1
one	WT_DMSO	1
one	WT_DMSO	1
one	WT_DMSO	1
one	WT_DMSO	1
one	WT_DMSO	1
one	WT_DMSO	1
one	WT_DMSO	1
one	WT_DMSO	1
one	WT_DMSO	1
one	WT_DMSO	1
one	WT_DMSO	1
one	WT_DMSO	1
one	WT_MG132CQ	546
one	WT_MG132CQ	376
one	WT_MG132CQ	73
one	WT_MG132CQ	174
one	WT_MG132CQ	268
one	WT_MG132CQ	284
one	WT_MG132CQ	255
one	WT_MG132CQ	216
one	WT_MG132CQ	605
one	WT_MG132CQ	280
one	WT_MG132CQ	163
one	WT_MG132CQ	162
one	WT_MG132CQ	579
one	WT_MG132CQ	1
one	WT_MG132CQ	492
one	WT_MG132CQ	242
one	WT_MG132CQ	354
one	WT_MG132CQ	1149
one	WT_MG132CQ	139
one	WT_MG132CQ	694
one	WT_MG132CQ	312
one	WT_MG132CQ	280
one	WT_MG132CQ	461
one	WT_MG132CQ	610
one	WT_MG132CQ	221
one	WT_MG132CQ	301
one	WT_MG132CQ	388
one	WT_MG132CQ	23
one	WT_MG132CQ	43
one	WT_MG132CQ	78
one	WT_MG132CQ	294
one	WT_MG132CQ	59
one	WT_MG132CQ	328
one	WT_MG132CQ	18
one	WT_MG132CQ	441
one	WT_MG132CQ	442
one	WT_MG132CQ	137
one	WT_MG132CQ	53
one	WT_MG132CQ	203
one	WT_MG132CQ	187
one	WT_MG132CQ	254
one	WT_MG132CQ	286
one	WT_MG132CQ	192
one	WT_MG132CQ	503
one	WT_MG132CQ	261
one	WT_MG132CQ	240
one	WT_MG132CQ	284
one	WT_MG132CQ	157
one	WT_MG132CQ	497
one	WT_MG132CQ	377
one	WT_MG132CQ	240
one	WT_MG132CQ	178
one	WT_MG132CQ	317
one	WT_MG132CQ	23
one	WT_MG132CQ	257
one	WT_MG132CQ	275
one	WT_MG132CQ	225
one	WT_MG132CQ	509
one	WT_MG132CQ	203
one	WT_MG132CQ	474
one	WT_MG132CQ	536
one	WT_MG132CQ	428
one	WT_MG132CQ	195
one	WT_MG132CQ	1
one	WT_MG132CQ	105
one	WT_MG132CQ	286
one	WT_MG132CQ	419
one	WT_MG132CQ	157
one	WT_MG132CQ	49
one	WT_MG132CQ	263
one	WT_MG132CQ	330
one	WT_MG132CQ	398
one	WT_MG132CQ	306
one	WT_MG132CQ	527
one	WT_MG132CQ	311
one	WT_MG132CQ	186
one	WT_MG132CQ	269
one	WT_MG132CQ	111
one	WT_MG132CQ	147
one	WT_MG132CQ	164
one	WT_MG132CQ	429
one	WT_MG132CQ	163
one	WT_MG132CQ	298
one	WT_MG132CQ	341
one	WT_MG132CQ	451
one	WT_MG132CQ	260
one	WT_MG132CQ	184
one	WT_MG132CQ	272
one	WT_MG132CQ	129
one	WT_MG132CQ	185
one	WT_MG132CQ	358
one	WT_MG132CQ	319
one	WT_MG132CQ	208
one	WT_MG132CQ	106
one	WT_MG132CQ	27
one	WT_MG132CQ	42
one	WT_MG132CQ	140
one	WT_MG132CQ	54
one	WT_MG132CQ	288
one	WT_MG132CQ	1
one	WT_MG132KU	33
one	WT_MG132KU	171
one	WT_MG132KU	121
one	WT_MG132KU	59
one	WT_MG132KU	86
one	WT_MG132KU	97
one	WT_MG132KU	13
one	WT_MG132KU	49
one	WT_MG132KU	98
one	WT_MG132KU	1
one	WT_MG132KU	3
one	WT_MG132KU	95
one	WT_MG132KU	38
one	WT_MG132KU	91
one	WT_MG132KU	107
one	WT_MG132KU	3
one	WT_MG132KU	97
one	WT_MG132KU	32
one	WT_MG132KU	77
one	WT_MG132KU	55
one	WT_MG132KU	1
one	WT_MG132KU	68
one	WT_MG132KU	104
one	WT_MG132KU	68
one	WT_MG132KU	241
one	WT_MG132KU	96
one	WT_MG132KU	42
one	WT_MG132KU	1
one	WT_MG132KU	1
one	WT_MG132KU	29
one	WT_MG132KU	1
one	WT_MG132KU	158
one	WT_MG132KU	89
one	WT_MG132KU	47
one	WT_MG132KU	114
one	WT_MG132KU	1
one	WT_MG132KU	323
one	WT_MG132KU	95
one	WT_MG132KU	1
one	WT_MG132KU	27
one	WT_MG132KU	56
one	WT_MG132KU	1
one	WT_MG132KU	1
one	WT_MG132KU	184
one	WT_MG132KU	44
one	WT_MG132KU	27
one	WT_MG132KU	41
one	WT_MG132KU	52
one	WT_MG132KU	45
one	WT_MG132KU	1
one	WT_MG132KU	51
one	WT_MG132KU	43
one	WT_MG132KU	25
one	WT_MG132KU	5
one	WT_MG132KU	173
one	WT_MG132KU	27
one	WT_MG132KU	7
one	WT_MG132KU	97
one	WT_MG132KU	203
one	WT_MG132KU	1
one	WT_MG132KU	60
one	WT_MG132KU	16
one	WT_MG132KU	109
one	WT_MG132KU	126
one	WT_MG132KU	153
one	WT_MG132KU	74
one	WT_MG132KU	44
one	WT_MG132KU	38
one	WT_MG132KU	32
one	WT_MG132KU	215
one	WT_MG132KU	83
one	WT_MG132KU	286
one	WT_MG132KU	39
one	WT_MG132KU	37
one	WT_MG132KU	98
one	WT_MG132KU	41
one	WT_MG132KU	1
one	WT_MG132KU	141
one	WT_MG132KU	43
one	WT_MG132KU	192
one	WT_MG132KU	53
one	WT_MG132KU	63
one	WT_MG132KU	65
one	WT_MG132KU	144
one	WT_MG132KU	100
one	WT_MG132KU	1
one	WT_MG132KU	39
one	WT_MG132KU	132
one	WT_MG132KU	143
one	WT_MG132KU	55
one	WT_MG132KU	19
one	WT_MG132KU	28
one	WT_MG132KU	56
one	WT_MG132KU	1
one	WT_MG132KU	27
one	WT_MG132KU	1
one	WT_MG132KU	17
one	WT_MG132KU	150
one	WT_MG132KU	1
one	WT_MG132KU	1
one	WT_MG132KU	52
one	WT_MG132KU	128
one	WT_MG132KU	39
one	WT_MG132KU	1
one	WT_MG132	60
one	WT_MG132	179
one	WT_MG132	39
one	WT_MG132	1
one	WT_MG132	294
one	WT_MG132	413
one	WT_MG132	247
one	WT_MG132	188
one	WT_MG132	200
one	WT_MG132	324
one	WT_MG132	610
one	WT_MG132	157
one	WT_MG132	129
one	WT_MG132	396
one	WT_MG132	301
one	WT_MG132	133
one	WT_MG132	59
one	WT_MG132	376
one	WT_MG132	377
one	WT_MG132	84
one	WT_MG132	55
one	WT_MG132	135
one	WT_MG132	156
one	WT_MG132	1
one	WT_MG132	51
one	WT_MG132	388
one	WT_MG132	233
one	WT_MG132	1
one	WT_MG132	285
one	WT_MG132	226
one	WT_MG132	319
one	WT_MG132	163
one	WT_MG132	296
one	WT_MG132	162
one	WT_MG132	240
one	WT_MG132	153
one	WT_MG132	177
one	WT_MG132	100
one	WT_MG132	16
one	WT_MG132	270
one	WT_MG132	1
one	WT_MG132	11
one	WT_MG132	24
one	WT_MG132	132
one	WT_MG132	61
one	WT_MG132	197
one	WT_MG132	133
one	WT_MG132	73
one	WT_MG132	177
one	WT_MG132	119
one	WT_MG132	1
one	WT_MG132	305
one	WT_MG132	1
one	WT_MG132	1
one	WT_MG132	131
one	WT_MG132	237
one	WT_MG132	426
one	WT_MG132	93
one	WT_MG132	328
one	WT_MG132	181
one	WT_MG132	180
one	WT_MG132	466
one	WT_MG132	1140
one	WT_MG132	1
one	WT_MG132	63
one	WT_MG132	74
one	WT_MG132	534
one	WT_MG132	83
one	WT_MG132	79
one	WT_MG132	129
one	WT_MG132	264
one	WT_MG132	40
one	WT_MG132	463
one	WT_MG132	262
one	WT_MG132	1
one	WT_MG132	270
one	WT_MG132	15
one	WT_MG132	41
one	WT_MG132	85
one	WT_MG132	329
one	WT_MG132	308
one	WT_MG132	277
one	WT_MG132	286
one	WT_MG132	385
one	WT_MG132	436
one	WT_MG132	233
one	WT_MG132	148
one	WT_MG132	120
one	WT_MG132	202
one	WT_MG132	123
one	WT_MG132	799
one	WT_MG132	283
one	WT_MG132	8
one	WT_MG132	158
one	WT_MG132	348
one	WT_MG132	124
one	WT_MG132	138
one	WT_MG132	88
one	WT_MG132	248
one	WT_MG132	494
one	WT_MG132	120
one	WT_MG132	36
one	WT_MG132	300
one	WT_MG132	332
one	WT_MG132	78
one	WT_MG132	1
one	WT_MG132	359
one	WT_MG132	93
one	WT_MG132	1
one	WT_MG132	125
one	WT_MG132	1
one	WT_MG132	49
one	WT_MG132	227
one	WT_MG132	424
one	WT_MG132	359
one	WT_MG132	529
one	WT_MG132	44
one	WT_MG132	183
one	WT_MG132	151
one	WT_MG132	5
one	WT_MG132	190
one	WT_MG132	85
one	WT_MG132	1
one	WT_MG132	91
two	PCM1ko_DMSO	1
two	PCM1ko_DMSO	1
two	PCM1ko_DMSO	1
two	PCM1ko_DMSO	1
two	PCM1ko_DMSO	1
two	PCM1ko_DMSO	1
two	PCM1ko_DMSO	1
two	PCM1ko_DMSO	1
two	PCM1ko_DMSO	1
two	PCM1ko_DMSO	1
two	PCM1ko_DMSO	1
two	PCM1ko_DMSO	1
two	PCM1ko_DMSO	1
two	PCM1ko_DMSO	1
two	PCM1ko_DMSO	1
two	PCM1ko_DMSO	1
two	PCM1ko_DMSO	1
two	PCM1ko_DMSO	1
two	PCM1ko_DMSO	1
two	PCM1ko_DMSO	1
two	PCM1ko_DMSO	1
two	PCM1ko_DMSO	1
two	PCM1ko_DMSO	1
two	PCM1ko_DMSO	1
two	PCM1ko_DMSO	1
two	PCM1ko_DMSO	1
two	PCM1ko_DMSO	1
two	PCM1ko_DMSO	1
two	PCM1ko_DMSO	1
two	PCM1ko_DMSO	1
two	PCM1ko_DMSO	1
two	PCM1ko_DMSO	1
two	PCM1ko_DMSO	1
two	PCM1ko_DMSO	1
two	PCM1ko_DMSO	1
two	PCM1ko_DMSO	1
two	PCM1ko_DMSO	1
two	PCM1ko_DMSO	1
two	PCM1ko_DMSO	1
two	PCM1ko_DMSO	1
two	PCM1ko_DMSO	1
two	PCM1ko_DMSO	1
two	PCM1ko_DMSO	1
two	PCM1ko_DMSO	1
two	PCM1ko_DMSO	1
two	PCM1ko_DMSO	1
two	PCM1ko_DMSO	1
two	PCM1ko_DMSO	1
two	PCM1ko_DMSO	1
two	PCM1ko_DMSO	1
two	PCM1ko_DMSO	1
two	PCM1ko_DMSO	1
two	PCM1ko_DMSO	1
two	PCM1ko_DMSO	1
two	PCM1ko_DMSO	1
two	PCM1ko_DMSO	1
two	PCM1ko_DMSO	1
two	PCM1ko_DMSO	1
two	PCM1ko_DMSO	1
two	PCM1ko_DMSO	1
two	PCM1ko_DMSO	1
two	PCM1ko_DMSO	1
two	PCM1ko_DMSO	1
two	PCM1ko_DMSO	1
two	PCM1ko_DMSO	1
two	PCM1ko_DMSO	1
two	PCM1ko_DMSO	1
two	PCM1ko_DMSO	1
two	PCM1ko_DMSO	1
two	PCM1ko_DMSO	1
two	PCM1ko_DMSO	1
two	PCM1ko_DMSO	1
two	PCM1ko_DMSO	1
two	PCM1ko_DMSO	1
two	PCM1ko_DMSO	1
two	PCM1ko_DMSO	1
two	PCM1ko_DMSO	1
two	PCM1ko_DMSO	1
two	PCM1ko_DMSO	1
two	PCM1ko_DMSO	1
two	PCM1ko_DMSO	1
two	PCM1ko_DMSO	1
two	PCM1ko_DMSO	1
two	PCM1ko_DMSO	1
two	PCM1ko_DMSO	1
two	PCM1ko_DMSO	1
two	PCM1ko_DMSO	1
two	PCM1ko_DMSO	1
two	PCM1ko_DMSO	1
two	PCM1ko_DMSO	1
two	PCM1ko_DMSO	1
two	PCM1ko_DMSO	1
two	PCM1ko_DMSO	1
two	PCM1ko_DMSO	1
two	PCM1ko_DMSO	1
two	PCM1ko_DMSO	1
two	PCM1ko_DMSO	1
two	PCM1ko_DMSO	1
two	PCM1ko_DMSO	1
two	PCM1ko_DMSO	1
two	PCM1ko_DMSO	1
two	PCM1ko_DMSO	1
two	PCM1ko_DMSO	1
two	PCM1ko_DMSO	2
two	PCM1ko_DMSO	1
two	PCM1ko_DMSO	1
two	PCM1ko_DMSO	1
two	PCM1ko_DMSO	1
two	PCM1ko_DMSO	1
two	PCM1ko_DMSO	1
two	PCM1ko_DMSO	1
two	PCM1ko_DMSO	1
two	PCM1ko_DMSO	1
two	PCM1ko_DMSO	1
two	PCM1ko_DMSO	1
two	PCM1ko_DMSO	1
two	PCM1ko_DMSO	1
two	PCM1ko_DMSO	1
two	PCM1ko_DMSO	1
two	PCM1ko_DMSO	1
two	PCM1ko_DMSO	1
two	PCM1ko_DMSO	1
two	PCM1ko_DMSO	1
two	PCM1ko_DMSO	1
two	PCM1ko_DMSO	1
two	PCM1ko_DMSO	1
two	PCM1ko_DMSO	1
two	PCM1ko_DMSO	1
two	PCM1ko_DMSO	1
two	PCM1ko_DMSO	1
two	PCM1ko_DMSO	1
two	PCM1ko_DMSO	1
two	PCM1ko_DMSO	1
two	PCM1ko_DMSO	1
two	PCM1ko_DMSO	1
two	PCM1ko_DMSO	1
two	PCM1ko_DMSO	1
two	PCM1ko_DMSO	1
two	PCM1ko_DMSO	1
two	PCM1ko_DMSO	1
two	PCM1ko_DMSO	1
two	PCM1ko_DMSO	1
two	PCM1ko_DMSO	1
two	PCM1ko_DMSO	1
two	PCM1ko_DMSO	1
two	PCM1ko_DMSO	1
two	PCM1ko_DMSO	1
two	PCM1ko_DMSO	1
two	PCM1ko_DMSO	1
two	PCM1ko_DMSO	1
two	PCM1ko_DMSO	1
two	PCM1ko_DMSO	1
two	PCM1ko_DMSO	1
two	PCM1ko_DMSO	1
two	PCM1ko_DMSO	1
two	PCM1ko_DMSO	1
two	PCM1ko_DMSO	1
two	PCM1ko_DMSO	1
two	PCM1ko_DMSO	1
two	PCM1ko_DMSO	1
two	PCM1ko_DMSO	1
two	PCM1ko_DMSO	1
two	PCM1ko_DMSO	1
two	PCM1ko_DMSO	1
two	PCM1ko_DMSO	1
two	PCM1ko_DMSO	1
two	PCM1ko_DMSO	1
two	PCM1ko_DMSO	1
two	PCM1ko_DMSO	1
two	PCM1ko_DMSO	1
two	PCM1ko_DMSO	1
two	PCM1ko_DMSO	1
two	PCM1ko_DMSO	1
two	PCM1ko_DMSO	1
two	PCM1ko_DMSO	1
two	PCM1ko_DMSO	1
two	PCM1ko_DMSO	1
two	PCM1ko_DMSO	1
two	PCM1ko_DMSO	1
two	PCM1ko_DMSO	1
two	PCM1ko_DMSO	1
two	PCM1ko_DMSO	1
two	PCM1ko_DMSO	1
two	PCM1ko_DMSO	1
two	PCM1ko_DMSO	24
two	PCM1ko_DMSO	1
two	PCM1ko_DMSO	1
two	PCM1ko_DMSO	1
two	PCM1ko_DMSO	1
two	PCM1ko_DMSO	1
two	PCM1ko_DMSO	1
two	PCM1ko_DMSO	1
two	PCM1ko_DMSO	1
two	PCM1ko_DMSO	1
two	PCM1ko_DMSO	1
two	PCM1ko_DMSO	1
two	PCM1ko_DMSO	1
two	PCM1ko_DMSO	1
two	PCM1ko_DMSO	1
two	PCM1ko_DMSO	1
two	PCM1ko_DMSO	1
two	PCM1ko_DMSO	1
two	PCM1ko_DMSO	1
two	PCM1ko_DMSO	1
two	PCM1ko_DMSO	1
two	PCM1ko_DMSO	1
two	PCM1ko_DMSO	1
two	PCM1ko_DMSO	1
two	PCM1ko_DMSO	1
two	PCM1ko_DMSO	1
two	PCM1ko_DMSO	1
two	PCM1ko_DMSO	1
two	PCM1ko_DMSO	1
two	PCM1ko_DMSO	1
two	PCM1ko_DMSO	1
two	PCM1ko_DMSO	1
two	PCM1ko_DMSO	1
two	PCM1ko_DMSO	1
two	PCM1ko_DMSO	1
two	PCM1ko_DMSO	1
two	PCM1ko_DMSO	1
two	PCM1ko_DMSO	1
two	PCM1ko_DMSO	1
two	PCM1ko_DMSO	1
two	PCM1ko_DMSO	1
two	PCM1ko_DMSO	1
two	PCM1ko_DMSO	1
two	PCM1ko_DMSO	1
two	PCM1ko_DMSO	1
two	PCM1ko_DMSO	1
two	PCM1ko_DMSO	1
two	PCM1ko_DMSO	1
two	PCM1ko_DMSO	1
two	PCM1ko_DMSO	1
two	PCM1ko_DMSO	1
two	PCM1ko_DMSO	1
two	PCM1ko_DMSO	1
two	PCM1ko_DMSO	1
two	PCM1ko_DMSO	1
two	PCM1ko_DMSO	1
two	PCM1ko_DMSO	1
two	PCM1ko_DMSO	1
two	PCM1ko_DMSO	1
two	PCM1ko_DMSO	1
two	PCM1ko_DMSO	1
two	PCM1ko_DMSO	1
two	PCM1ko_DMSO	1
two	PCM1ko_MG132CQ	35
two	PCM1ko_MG132CQ	21
two	PCM1ko_MG132CQ	90
two	PCM1ko_MG132CQ	19
two	PCM1ko_MG132CQ	1
two	PCM1ko_MG132CQ	52
two	PCM1ko_MG132CQ	41
two	PCM1ko_MG132CQ	37
two	PCM1ko_MG132CQ	80
two	PCM1ko_MG132CQ	77
two	PCM1ko_MG132CQ	106
two	PCM1ko_MG132CQ	1
two	PCM1ko_MG132CQ	54
two	PCM1ko_MG132CQ	29
two	PCM1ko_MG132CQ	54
two	PCM1ko_MG132CQ	6
two	PCM1ko_MG132CQ	1
two	PCM1ko_MG132CQ	146
two	PCM1ko_MG132CQ	14
two	PCM1ko_MG132CQ	89
two	PCM1ko_MG132CQ	59
two	PCM1ko_MG132CQ	27
two	PCM1ko_MG132CQ	35
two	PCM1ko_MG132CQ	66
two	PCM1ko_MG132CQ	69
two	PCM1ko_MG132CQ	46
two	PCM1ko_MG132CQ	114
two	PCM1ko_MG132CQ	86
two	PCM1ko_MG132CQ	79
two	PCM1ko_MG132CQ	195
two	PCM1ko_MG132CQ	148
two	PCM1ko_MG132CQ	135
two	PCM1ko_MG132CQ	77
two	PCM1ko_MG132CQ	8
two	PCM1ko_MG132CQ	5
two	PCM1ko_MG132CQ	102
two	PCM1ko_MG132CQ	130
two	PCM1ko_MG132CQ	14
two	PCM1ko_MG132CQ	38
two	PCM1ko_MG132CQ	115
two	PCM1ko_MG132CQ	9
two	PCM1ko_MG132CQ	55
two	PCM1ko_MG132CQ	26
two	PCM1ko_MG132CQ	78
two	PCM1ko_MG132CQ	69
two	PCM1ko_MG132CQ	68
two	PCM1ko_MG132CQ	143
two	PCM1ko_MG132CQ	38
two	PCM1ko_MG132CQ	125
two	PCM1ko_MG132CQ	53
two	PCM1ko_MG132CQ	27
two	PCM1ko_MG132CQ	35
two	PCM1ko_MG132CQ	58
two	PCM1ko_MG132CQ	1
two	PCM1ko_MG132CQ	26
two	PCM1ko_MG132CQ	38
two	PCM1ko_MG132CQ	19
two	PCM1ko_MG132CQ	96
two	PCM1ko_MG132CQ	111
two	PCM1ko_MG132CQ	5
two	PCM1ko_MG132CQ	63
two	PCM1ko_MG132CQ	114
two	PCM1ko_MG132CQ	89
two	PCM1ko_MG132CQ	205
two	PCM1ko_MG132CQ	55
two	PCM1ko_MG132CQ	103
two	PCM1ko_MG132CQ	43
two	PCM1ko_MG132CQ	229
two	PCM1ko_MG132CQ	184
two	PCM1ko_MG132CQ	165
two	PCM1ko_MG132CQ	154
two	PCM1ko_MG132CQ	169
two	PCM1ko_MG132CQ	94
two	PCM1ko_MG132CQ	54
two	PCM1ko_MG132CQ	187
two	PCM1ko_MG132CQ	167
two	PCM1ko_MG132CQ	154
two	PCM1ko_MG132CQ	54
two	PCM1ko_MG132CQ	72
two	PCM1ko_MG132CQ	33
two	PCM1ko_MG132CQ	1
two	PCM1ko_MG132CQ	150
two	PCM1ko_MG132CQ	34
two	PCM1ko_MG132CQ	58
two	PCM1ko_MG132CQ	40
two	PCM1ko_MG132CQ	80
two	PCM1ko_MG132CQ	243
two	PCM1ko_MG132CQ	83
two	PCM1ko_MG132CQ	115
two	PCM1ko_MG132CQ	221
two	PCM1ko_MG132CQ	152
two	PCM1ko_MG132CQ	7
two	PCM1ko_MG132CQ	18
two	PCM1ko_MG132CQ	271
two	PCM1ko_MG132CQ	30
two	PCM1ko_MG132CQ	138
two	PCM1ko_MG132CQ	88
two	PCM1ko_MG132CQ	92
two	PCM1ko_MG132CQ	93
two	PCM1ko_MG132CQ	103
two	PCM1ko_MG132CQ	2
two	PCM1ko_MG132CQ	71
two	PCM1ko_MG132CQ	55
two	PCM1ko_MG132CQ	1
two	PCM1ko_MG132CQ	51
two	PCM1ko_MG132CQ	2
two	PCM1ko_MG132CQ	29
two	PCM1ko_MG132CQ	20
two	PCM1ko_MG132CQ	19
two	PCM1ko_MG132CQ	90
two	PCM1ko_MG132CQ	49
two	PCM1ko_MG132CQ	122
two	PCM1ko_MG132CQ	54
two	PCM1ko_MG132CQ	46
two	PCM1ko_MG132CQ	28
two	PCM1ko_MG132CQ	13
two	PCM1ko_MG132CQ	92
two	PCM1ko_MG132CQ	200
two	PCM1ko_MG132CQ	255
two	PCM1ko_MG132CQ	118
two	PCM1ko_MG132CQ	362
two	PCM1ko_MG132CQ	71
two	PCM1ko_MG132CQ	136
two	PCM1ko_MG132CQ	380
two	PCM1ko_MG132CQ	165
two	PCM1ko_MG132CQ	98
two	PCM1ko_MG132CQ	115
two	PCM1ko_MG132CQ	256
two	PCM1ko_MG132CQ	359
two	PCM1ko_MG132CQ	1
two	PCM1ko_MG132CQ	96
two	PCM1ko_MG132CQ	7
two	PCM1ko_MG132CQ	59
two	PCM1ko_MG132CQ	64
two	PCM1ko_MG132CQ	1
two	PCM1ko_MG132CQ	1
two	PCM1ko_MG132CQ	10
two	PCM1ko_MG132CQ	75
two	PCM1ko_MG132CQ	62
two	PCM1ko_MG132CQ	1
two	PCM1ko_MG132CQ	11
two	PCM1ko_MG132CQ	1
two	PCM1ko_MG132CQ	14
two	PCM1ko_MG132CQ	15
two	PCM1ko_MG132CQ	170
two	PCM1ko_MG132CQ	1
two	PCM1ko_MG132CQ	116
two	PCM1ko_MG132CQ	27
two	PCM1ko_MG132CQ	106
two	PCM1ko_MG132CQ	1
two	PCM1ko_MG132CQ	143
two	PCM1ko_MG132CQ	44
two	PCM1ko_MG132CQ	57
two	PCM1ko_MG132CQ	37
two	PCM1ko_MG132CQ	135
two	PCM1ko_MG132CQ	55
two	PCM1ko_MG132CQ	61
two	PCM1ko_MG132CQ	44
two	PCM1ko_MG132CQ	64
two	PCM1ko_MG132CQ	37
two	PCM1ko_MG132CQ	38
two	PCM1ko_MG132CQ	10
two	PCM1ko_MG132CQ	12
two	PCM1ko_MG132CQ	25
two	PCM1ko_MG132CQ	44
two	PCM1ko_MG132CQ	16
two	PCM1ko_MG132CQ	52
two	PCM1ko_MG132CQ	68
two	PCM1ko_MG132CQ	45
two	PCM1ko_MG132CQ	55
two	PCM1ko_MG132CQ	91
two	PCM1ko_MG132CQ	61
two	PCM1ko_MG132CQ	33
two	PCM1ko_MG132CQ	87
two	PCM1ko_MG132CQ	35
two	PCM1ko_MG132CQ	92
two	PCM1ko_MG132CQ	84
two	PCM1ko_MG132CQ	50
two	PCM1ko_MG132CQ	48
two	PCM1ko_MG132CQ	173
two	PCM1ko_MG132CQ	42
two	PCM1ko_MG132CQ	89
two	PCM1ko_MG132CQ	71
two	PCM1ko_MG132CQ	81
two	PCM1ko_MG132CQ	1
two	PCM1ko_MG132CQ	37
two	PCM1ko_MG132CQ	41
two	PCM1ko_MG132CQ	134
two	PCM1ko_MG132CQ	66
two	PCM1ko_MG132CQ	272
two	PCM1ko_MG132CQ	28
two	PCM1ko_MG132CQ	47
two	PCM1ko_MG132CQ	20
two	PCM1ko_MG132CQ	111
two	PCM1ko_MG132CQ	52
two	PCM1ko_MG132CQ	287
two	PCM1ko_MG132CQ	156
two	PCM1ko_MG132CQ	138
two	PCM1ko_MG132CQ	128
two	PCM1ko_MG132CQ	155
two	PCM1ko_MG132CQ	209
two	PCM1ko_MG132CQ	93
two	PCM1ko_MG132CQ	47
two	PCM1ko_MG132CQ	168
two	PCM1ko_MG132CQ	400
two	PCM1ko_MG132CQ	76
two	PCM1ko_MG132CQ	53
two	PCM1ko_MG132CQ	89
two	PCM1ko_MG132CQ	242
two	PCM1ko_MG132CQ	224
two	PCM1ko_MG132CQ	140
two	PCM1ko_MG132CQ	258
two	PCM1ko_MG132CQ	224
two	PCM1ko_MG132CQ	89
two	PCM1ko_MG132CQ	8
two	PCM1ko_MG132CQ	124
two	PCM1ko_MG132CQ	330
two	PCM1ko_MG132CQ	163
two	PCM1ko_MG132CQ	205
two	PCM1ko_MG132CQ	313
two	PCM1ko_MG132CQ	69
two	PCM1ko_MG132CQ	178
two	PCM1ko_MG132CQ	108
two	PCM1ko_MG132CQ	23
two	PCM1ko_MG132CQ	98
two	PCM1ko_MG132CQ	208
two	PCM1ko_MG132CQ	45
two	PCM1ko_MG132CQ	14
two	PCM1ko_MG132CQ	11
two	PCM1ko_MG132CQ	36
two	PCM1ko_MG132CQ	148
two	PCM1ko_MG132CQ	65
two	PCM1ko_MG132CQ	91
two	PCM1ko_MG132CQ	47
two	PCM1ko_MG132CQ	82
two	PCM1ko_MG132CQ	70
two	PCM1ko_MG132CQ	62
two	PCM1ko_MG132CQ	3
two	PCM1ko_MG132CQ	12
two	PCM1ko_MG132CQ	19
two	PCM1ko_MG132CQ	41
two	PCM1ko_MG132CQ	23
two	PCM1ko_MG132CQ	112
two	PCM1ko_MG132CQ	130
two	PCM1ko_MG132CQ	443
two	PCM1ko_MG132CQ	19
two	PCM1ko_MG132CQ	85
two	PCM1ko_MG132CQ	709
two	PCM1ko_MG132CQ	146
two	PCM1ko_MG132CQ	203
two	PCM1ko_MG132CQ	82
two	PCM1ko_MG132CQ	139
two	PCM1ko_MG132CQ	64
two	PCM1ko_MG132CQ	196
two	PCM1ko_MG132CQ	48
two	PCM1ko_MG132CQ	92
two	PCM1ko_MG132CQ	103
two	PCM1ko_MG132CQ	173
two	PCM1ko_MG132CQ	114
two	PCM1ko_MG132CQ	86
two	PCM1ko_MG132CQ	108
two	PCM1ko_MG132CQ	87
two	PCM1ko_MG132CQ	42
two	PCM1ko_MG132CQ	86
two	PCM1ko_MG132CQ	87
two	PCM1ko_MG132CQ	340
two	PCM1ko_MG132CQ	225
two	PCM1ko_MG132CQ	138
two	PCM1ko_MG132CQ	91
two	PCM1ko_MG132CQ	352
two	PCM1ko_MG132CQ	91
two	PCM1ko_MG132CQ	98
two	PCM1ko_MG132CQ	98
two	PCM1ko_MG132KU	39
two	PCM1ko_MG132KU	39
two	PCM1ko_MG132KU	1
two	PCM1ko_MG132KU	24
two	PCM1ko_MG132KU	42
two	PCM1ko_MG132KU	44
two	PCM1ko_MG132KU	7
two	PCM1ko_MG132KU	26
two	PCM1ko_MG132KU	1
two	PCM1ko_MG132KU	16
two	PCM1ko_MG132KU	1
two	PCM1ko_MG132KU	11
two	PCM1ko_MG132KU	1
two	PCM1ko_MG132KU	11
two	PCM1ko_MG132KU	1
two	PCM1ko_MG132KU	23
two	PCM1ko_MG132KU	2
two	PCM1ko_MG132KU	19
two	PCM1ko_MG132KU	75
two	PCM1ko_MG132KU	26
two	PCM1ko_MG132KU	48
two	PCM1ko_MG132KU	86
two	PCM1ko_MG132KU	1
two	PCM1ko_MG132KU	30
two	PCM1ko_MG132KU	1
two	PCM1ko_MG132KU	48
two	PCM1ko_MG132KU	63
two	PCM1ko_MG132KU	49
two	PCM1ko_MG132KU	43
two	PCM1ko_MG132KU	54
two	PCM1ko_MG132KU	20
two	PCM1ko_MG132KU	26
two	PCM1ko_MG132KU	47
two	PCM1ko_MG132KU	1
two	PCM1ko_MG132KU	49
two	PCM1ko_MG132KU	17
two	PCM1ko_MG132KU	73
two	PCM1ko_MG132KU	83
two	PCM1ko_MG132KU	19
two	PCM1ko_MG132KU	26
two	PCM1ko_MG132KU	1
two	PCM1ko_MG132KU	29
two	PCM1ko_MG132KU	1
two	PCM1ko_MG132KU	10
two	PCM1ko_MG132KU	34
two	PCM1ko_MG132KU	80
two	PCM1ko_MG132KU	35
two	PCM1ko_MG132KU	65
two	PCM1ko_MG132KU	19
two	PCM1ko_MG132KU	46
two	PCM1ko_MG132KU	70
two	PCM1ko_MG132KU	100
two	PCM1ko_MG132KU	6
two	PCM1ko_MG132KU	15
two	PCM1ko_MG132KU	1
two	PCM1ko_MG132KU	33
two	PCM1ko_MG132KU	20
two	PCM1ko_MG132KU	67
two	PCM1ko_MG132KU	55
two	PCM1ko_MG132KU	10
two	PCM1ko_MG132KU	1
two	PCM1ko_MG132KU	75
two	PCM1ko_MG132KU	1
two	PCM1ko_MG132KU	1
two	PCM1ko_MG132KU	38
two	PCM1ko_MG132KU	47
two	PCM1ko_MG132KU	1
two	PCM1ko_MG132KU	74
two	PCM1ko_MG132KU	1
two	PCM1ko_MG132KU	64
two	PCM1ko_MG132KU	73
two	PCM1ko_MG132KU	1
two	PCM1ko_MG132KU	22
two	PCM1ko_MG132KU	84
two	PCM1ko_MG132KU	94
two	PCM1ko_MG132KU	6
two	PCM1ko_MG132KU	29
two	PCM1ko_MG132KU	1
two	PCM1ko_MG132KU	12
two	PCM1ko_MG132KU	55
two	PCM1ko_MG132KU	50
two	PCM1ko_MG132KU	18
two	PCM1ko_MG132KU	62
two	PCM1ko_MG132KU	82
two	PCM1ko_MG132KU	1
two	PCM1ko_MG132KU	6
two	PCM1ko_MG132KU	29
two	PCM1ko_MG132KU	41
two	PCM1ko_MG132KU	1
two	PCM1ko_MG132KU	25
two	PCM1ko_MG132KU	1
two	PCM1ko_MG132KU	64
two	PCM1ko_MG132KU	39
two	PCM1ko_MG132KU	27
two	PCM1ko_MG132KU	33
two	PCM1ko_MG132KU	21
two	PCM1ko_MG132KU	2
two	PCM1ko_MG132KU	37
two	PCM1ko_MG132KU	27
two	PCM1ko_MG132KU	31
two	PCM1ko_MG132KU	25
two	PCM1ko_MG132KU	50
two	PCM1ko_MG132KU	36
two	PCM1ko_MG132KU	28
two	PCM1ko_MG132KU	28
two	PCM1ko_MG132KU	81
two	PCM1ko_MG132KU	45
two	PCM1ko_MG132KU	1
two	PCM1ko_MG132KU	19
two	PCM1ko_MG132KU	59
two	PCM1ko_MG132KU	47
two	PCM1ko_MG132KU	31
two	PCM1ko_MG132KU	39
two	PCM1ko_MG132KU	1
two	PCM1ko_MG132KU	66
two	PCM1ko_MG132KU	1
two	PCM1ko_MG132KU	18
two	PCM1ko_MG132KU	72
two	PCM1ko_MG132KU	16
two	PCM1ko_MG132KU	4
two	PCM1ko_MG132KU	19
two	PCM1ko_MG132KU	18
two	PCM1ko_MG132KU	9
two	PCM1ko_MG132KU	113
two	PCM1ko_MG132KU	8
two	PCM1ko_MG132KU	39
two	PCM1ko_MG132KU	55
two	PCM1ko_MG132KU	7
two	PCM1ko_MG132KU	18
two	PCM1ko_MG132KU	61
two	PCM1ko_MG132KU	15
two	PCM1ko_MG132KU	58
two	PCM1ko_MG132KU	49
two	PCM1ko_MG132KU	55
two	PCM1ko_MG132KU	49
two	PCM1ko_MG132KU	22
two	PCM1ko_MG132KU	1
two	PCM1ko_MG132KU	72
two	PCM1ko_MG132KU	19
two	PCM1ko_MG132KU	47
two	PCM1ko_MG132KU	14
two	PCM1ko_MG132KU	1
two	PCM1ko_MG132KU	8
two	PCM1ko_MG132KU	77
two	PCM1ko_MG132KU	99
two	PCM1ko_MG132KU	6
two	PCM1ko_MG132KU	113
two	PCM1ko_MG132KU	75
two	PCM1ko_MG132KU	15
two	PCM1ko_MG132KU	85
two	PCM1ko_MG132KU	1
two	PCM1ko_MG132KU	82
two	PCM1ko_MG132KU	61
two	PCM1ko_MG132KU	1
two	PCM1ko_MG132KU	14
two	PCM1ko_MG132KU	13
two	PCM1ko_MG132KU	97
two	PCM1ko_MG132KU	11
two	PCM1ko_MG132KU	69
two	PCM1ko_MG132KU	14
two	PCM1ko_MG132KU	27
two	PCM1ko_MG132KU	44
two	PCM1ko_MG132KU	15
two	PCM1ko_MG132KU	79
two	PCM1ko_MG132KU	91
two	PCM1ko_MG132KU	123
two	PCM1ko_MG132KU	82
two	PCM1ko_MG132KU	71
two	PCM1ko_MG132KU	14
two	PCM1ko_MG132KU	107
two	PCM1ko_MG132KU	31
two	PCM1ko_MG132KU	49
two	PCM1ko_MG132KU	85
two	PCM1ko_MG132KU	60
two	PCM1ko_MG132KU	15
two	PCM1ko_MG132KU	82
two	PCM1ko_MG132KU	41
two	PCM1ko_MG132KU	78
two	PCM1ko_MG132KU	69
two	PCM1ko_MG132KU	91
two	PCM1ko_MG132KU	26
two	PCM1ko_MG132KU	1
two	PCM1ko_MG132KU	12
two	PCM1ko_MG132KU	9
two	PCM1ko_MG132KU	121
two	PCM1ko_MG132KU	1
two	PCM1ko_MG132KU	19
two	PCM1ko_MG132KU	41
two	PCM1ko_MG132KU	5
two	PCM1ko_MG132KU	84
two	PCM1ko_MG132KU	93
two	PCM1ko_MG132KU	1
two	PCM1ko_MG132KU	1
two	PCM1ko_MG132KU	1
two	PCM1ko_MG132KU	38
two	PCM1ko_MG132KU	42
two	PCM1ko_MG132KU	90
two	PCM1ko_MG132KU	100
two	PCM1ko_MG132KU	41
two	PCM1ko_MG132KU	61
two	PCM1ko_MG132KU	48
two	PCM1ko_MG132KU	1
two	PCM1ko_MG132KU	80
two	PCM1ko_MG132KU	49
two	PCM1ko_MG132KU	58
two	PCM1ko_MG132KU	117
two	PCM1ko_MG132KU	43
two	PCM1ko_MG132KU	19
two	PCM1ko_MG132KU	1
two	PCM1ko_MG132KU	15
two	PCM1ko_MG132KU	33
two	PCM1ko_MG132KU	24
two	PCM1ko_MG132KU	1
two	PCM1ko_MG132KU	1
two	PCM1ko_MG132KU	36
two	PCM1ko_MG132KU	31
two	PCM1ko_MG132KU	45
two	PCM1ko_MG132KU	38
two	PCM1ko_MG132KU	9
two	PCM1ko_MG132KU	1
two	PCM1ko_MG132KU	16
two	PCM1ko_MG132KU	31
two	PCM1ko_MG132KU	15
two	PCM1ko_MG132KU	42
two	PCM1ko_MG132KU	37
two	PCM1ko_MG132KU	24
two	PCM1ko_MG132KU	78
two	PCM1ko_MG132KU	69
two	PCM1ko_MG132KU	57
two	PCM1ko_MG132KU	62
two	PCM1ko_MG132KU	24
two	PCM1ko_MG132KU	32
two	PCM1ko_MG132KU	20
two	PCM1ko_MG132KU	82
two	PCM1ko_MG132KU	26
two	PCM1ko_MG132KU	1
two	PCM1ko_MG132KU	1
two	PCM1ko_MG132KU	53
two	PCM1ko_MG132KU	37
two	PCM1ko_MG132KU	31
two	PCM1ko_MG132KU	15
two	PCM1ko_MG132KU	92
two	PCM1ko_MG132KU	6
two	PCM1ko_MG132KU	24
two	PCM1ko_MG132KU	418
two	PCM1ko_MG132KU	1
two	PCM1ko_MG132KU	48
two	PCM1ko_MG132KU	1
two	PCM1ko_MG132KU	30
two	PCM1ko_MG132KU	29
two	PCM1ko_MG132KU	90
two	PCM1ko_MG132KU	1
two	PCM1ko_MG132KU	56
two	PCM1ko_MG132KU	33
two	PCM1ko_MG132KU	72
two	PCM1ko_MG132KU	135
two	PCM1ko_MG132KU	7
two	PCM1ko_MG132KU	40
two	PCM1ko_MG132KU	1
two	PCM1ko_MG132KU	32
two	PCM1ko_MG132KU	1
two	PCM1ko_MG132KU	4
two	PCM1ko_MG132KU	41
two	PCM1ko_MG132KU	24
two	PCM1ko_MG132KU	1
two	PCM1ko_MG132KU	52
two	PCM1ko_MG132KU	1
two	PCM1ko_MG132KU	85
two	PCM1ko_MG132KU	43
two	PCM1ko_MG132KU	46
two	PCM1ko_MG132KU	44
two	PCM1ko_MG132KU	25
two	PCM1ko_MG132KU	58
two	PCM1ko_MG132KU	58
two	PCM1ko_MG132KU	44
two	PCM1ko_MG132KU	11
two	PCM1ko_MG132KU	52
two	PCM1ko_MG132KU	8
two	PCM1ko_MG132KU	29
two	PCM1ko_MG132KU	44
two	PCM1ko_MG132KU	50
two	PCM1ko_MG132KU	40
two	PCM1ko_MG132KU	26
two	PCM1ko_MG132KU	5
two	PCM1ko_MG132	79
two	PCM1ko_MG132	1
two	PCM1ko_MG132	83
two	PCM1ko_MG132	54
two	PCM1ko_MG132	67
two	PCM1ko_MG132	9
two	PCM1ko_MG132	156
two	PCM1ko_MG132	67
two	PCM1ko_MG132	81
two	PCM1ko_MG132	72
two	PCM1ko_MG132	100
two	PCM1ko_MG132	109
two	PCM1ko_MG132	161
two	PCM1ko_MG132	90
two	PCM1ko_MG132	93
two	PCM1ko_MG132	95
two	PCM1ko_MG132	22
two	PCM1ko_MG132	75
two	PCM1ko_MG132	63
two	PCM1ko_MG132	44
two	PCM1ko_MG132	42
two	PCM1ko_MG132	67
two	PCM1ko_MG132	41
two	PCM1ko_MG132	60
two	PCM1ko_MG132	15
two	PCM1ko_MG132	19
two	PCM1ko_MG132	9
two	PCM1ko_MG132	173
two	PCM1ko_MG132	1
two	PCM1ko_MG132	3
two	PCM1ko_MG132	61
two	PCM1ko_MG132	34
two	PCM1ko_MG132	25
two	PCM1ko_MG132	84
two	PCM1ko_MG132	36
two	PCM1ko_MG132	68
two	PCM1ko_MG132	29
two	PCM1ko_MG132	105
two	PCM1ko_MG132	91
two	PCM1ko_MG132	78
two	PCM1ko_MG132	56
two	PCM1ko_MG132	81
two	PCM1ko_MG132	30
two	PCM1ko_MG132	18
two	PCM1ko_MG132	1
two	PCM1ko_MG132	1
two	PCM1ko_MG132	63
two	PCM1ko_MG132	67
two	PCM1ko_MG132	69
two	PCM1ko_MG132	28
two	PCM1ko_MG132	70
two	PCM1ko_MG132	68
two	PCM1ko_MG132	54
two	PCM1ko_MG132	79
two	PCM1ko_MG132	74
two	PCM1ko_MG132	50
two	PCM1ko_MG132	71
two	PCM1ko_MG132	70
two	PCM1ko_MG132	142
two	PCM1ko_MG132	44
two	PCM1ko_MG132	1
two	PCM1ko_MG132	49
two	PCM1ko_MG132	31
two	PCM1ko_MG132	99
two	PCM1ko_MG132	111
two	PCM1ko_MG132	70
two	PCM1ko_MG132	53
two	PCM1ko_MG132	75
two	PCM1ko_MG132	90
two	PCM1ko_MG132	6
two	PCM1ko_MG132	50
two	PCM1ko_MG132	1
two	PCM1ko_MG132	14
two	PCM1ko_MG132	1
two	PCM1ko_MG132	1
two	PCM1ko_MG132	1
two	PCM1ko_MG132	1
two	PCM1ko_MG132	2
two	PCM1ko_MG132	1
two	PCM1ko_MG132	27
two	PCM1ko_MG132	1
two	PCM1ko_MG132	56
two	PCM1ko_MG132	1
two	PCM1ko_MG132	51
two	PCM1ko_MG132	52
two	PCM1ko_MG132	107
two	PCM1ko_MG132	56
two	PCM1ko_MG132	39
two	PCM1ko_MG132	50
two	PCM1ko_MG132	42
two	PCM1ko_MG132	81
two	PCM1ko_MG132	40
two	PCM1ko_MG132	13
two	PCM1ko_MG132	12
two	PCM1ko_MG132	87
two	PCM1ko_MG132	56
two	PCM1ko_MG132	15
two	PCM1ko_MG132	30
two	PCM1ko_MG132	73
two	PCM1ko_MG132	73
two	PCM1ko_MG132	97
two	PCM1ko_MG132	61
two	PCM1ko_MG132	61
two	PCM1ko_MG132	73
two	PCM1ko_MG132	25
two	PCM1ko_MG132	67
two	PCM1ko_MG132	47
two	PCM1ko_MG132	61
two	PCM1ko_MG132	64
two	PCM1ko_MG132	47
two	PCM1ko_MG132	89
two	PCM1ko_MG132	15
two	PCM1ko_MG132	1
two	PCM1ko_MG132	1
two	PCM1ko_MG132	64
two	PCM1ko_MG132	17
two	PCM1ko_MG132	45
two	PCM1ko_MG132	53
two	PCM1ko_MG132	81
two	PCM1ko_MG132	44
two	PCM1ko_MG132	11
two	PCM1ko_MG132	76
two	PCM1ko_MG132	1
two	PCM1ko_MG132	98
two	PCM1ko_MG132	39
two	PCM1ko_MG132	49
two	PCM1ko_MG132	34
two	PCM1ko_MG132	125
two	PCM1ko_MG132	63
two	PCM1ko_MG132	27
two	PCM1ko_MG132	119
two	PCM1ko_MG132	61
two	PCM1ko_MG132	1
two	PCM1ko_MG132	46
two	PCM1ko_MG132	56
two	PCM1ko_MG132	1
two	PCM1ko_MG132	54
two	PCM1ko_MG132	51
two	PCM1ko_MG132	1
two	PCM1ko_MG132	52
two	PCM1ko_MG132	1
two	PCM1ko_MG132	10
two	PCM1ko_MG132	35
two	PCM1ko_MG132	1
two	PCM1ko_MG132	90
two	PCM1ko_MG132	113
two	PCM1ko_MG132	77
two	PCM1ko_MG132	82
two	PCM1ko_MG132	27
two	PCM1ko_MG132	56
two	PCM1ko_MG132	57
two	PCM1ko_MG132	15
two	PCM1ko_MG132	59
two	PCM1ko_MG132	74
two	PCM1ko_MG132	31
two	PCM1ko_MG132	2
two	PCM1ko_MG132	37
two	PCM1ko_MG132	46
two	PCM1ko_MG132	145
two	PCM1ko_MG132	16
two	PCM1ko_MG132	89
two	PCM1ko_MG132	48
two	PCM1ko_MG132	54
two	PCM1ko_MG132	64
two	PCM1ko_MG132	1
two	PCM1ko_MG132	1
two	PCM1ko_MG132	1
two	PCM1ko_MG132	45
two	PCM1ko_MG132	41
two	PCM1ko_MG132	38
two	PCM1ko_MG132	7
two	PCM1ko_MG132	51
two	PCM1ko_MG132	63
two	PCM1ko_MG132	1
two	PCM1ko_MG132	28
two	PCM1ko_MG132	85
two	PCM1ko_MG132	75
two	PCM1ko_MG132	70
two	PCM1ko_MG132	1
two	PCM1ko_MG132	21
two	PCM1ko_MG132	71
two	PCM1ko_MG132	44
two	PCM1ko_MG132	19
two	PCM1ko_MG132	54
two	PCM1ko_MG132	4
two	PCM1ko_MG132	70
two	PCM1ko_MG132	87
two	PCM1ko_MG132	3
two	PCM1ko_MG132	48
two	PCM1ko_MG132	1
two	PCM1ko_MG132	78
two	PCM1ko_MG132	28
two	PCM1ko_MG132	52
two	PCM1ko_MG132	1
two	PCM1ko_MG132	2
two	PCM1ko_MG132	120
two	PCM1ko_MG132	31
two	PCM1ko_MG132	69
two	PCM1ko_MG132	50
two	PCM1ko_MG132	71
two	PCM1ko_MG132	1
two	PCM1ko_MG132	71
two	PCM1ko_MG132	7
two	PCM1ko_MG132	1
two	PCM1ko_MG132	53
two	PCM1ko_MG132	77
two	PCM1ko_MG132	15
two	PCM1ko_MG132	70
two	PCM1ko_MG132	44
two	PCM1ko_MG132	122
two	PCM1ko_MG132	1
two	PCM1ko_MG132	41
two	PCM1ko_MG132	11
two	PCM1ko_MG132	28
two	PCM1ko_MG132	57
two	PCM1ko_MG132	1
two	PCM1ko_MG132	29
two	PCM1ko_MG132	16
two	PCM1ko_MG132	62
two	PCM1ko_MG132	40
two	PCM1ko_MG132	6
two	PCM1ko_MG132	21
two	PCM1ko_MG132	58
two	PCM1ko_MG132	63
two	PCM1ko_MG132	83
two	PCM1ko_MG132	23
two	PCM1ko_MG132	20
two	PCM1ko_MG132	63
two	PCM1ko_MG132	39
two	PCM1ko_MG132	38
two	PCM1ko_MG132	34
two	PCM1ko_MG132	30
two	PCM1ko_MG132	38
two	PCM1ko_MG132	66
two	PCM1ko_MG132	74
two	PCM1ko_MG132	28
two	PCM1ko_MG132	6
two	PCM1ko_MG132	53
two	PCM1ko_MG132	1
two	PCM1ko_MG132	1
two	PCM1ko_MG132	32
two	PCM1ko_MG132	19
two	PCM1ko_MG132	58
two	PCM1ko_MG132	42
two	PCM1ko_MG132	15
two	PCM1ko_MG132	35
two	PCM1ko_MG132	63
two	PCM1ko_MG132	115
two	PCM1ko_MG132	50
two	PCM1ko_MG132	10
two	PCM1ko_MG132	1
two	PCM1ko_MG132	40
two	PCM1ko_MG132	8
two	WT_DMSO	1
two	WT_DMSO	1
two	WT_DMSO	1
two	WT_DMSO	1
two	WT_DMSO	1
two	WT_DMSO	1
two	WT_DMSO	1
two	WT_DMSO	1
two	WT_DMSO	1
two	WT_DMSO	1
two	WT_DMSO	1
two	WT_DMSO	1
two	WT_DMSO	1
two	WT_DMSO	1
two	WT_DMSO	1
two	WT_DMSO	1
two	WT_DMSO	1
two	WT_DMSO	1
two	WT_DMSO	1
two	WT_DMSO	1
two	WT_DMSO	1
two	WT_DMSO	1
two	WT_DMSO	1
two	WT_DMSO	1
two	WT_DMSO	1
two	WT_DMSO	1
two	WT_DMSO	1
two	WT_DMSO	1
two	WT_DMSO	1
two	WT_DMSO	1
two	WT_DMSO	1
two	WT_DMSO	1
two	WT_DMSO	1
two	WT_DMSO	1
two	WT_DMSO	1
two	WT_DMSO	1
two	WT_DMSO	1
two	WT_DMSO	1
two	WT_DMSO	1
two	WT_DMSO	1
two	WT_DMSO	1
two	WT_DMSO	1
two	WT_DMSO	1
two	WT_DMSO	1
two	WT_DMSO	1
two	WT_DMSO	1
two	WT_DMSO	1
two	WT_DMSO	1
two	WT_DMSO	1
two	WT_DMSO	1
two	WT_DMSO	1
two	WT_DMSO	1
two	WT_DMSO	1
two	WT_DMSO	1
two	WT_DMSO	1
two	WT_DMSO	1
[truncated: 957 more rows]

## Sheet: Fig. 4e
Replicate	Sample	Area (pixels^2)		Rep	Sample	N		Kruskal-Wallis ANOVA with a post-hoc Dunn test to assess pairwise differences
one	KIAA0753ko_siGL2_DMSO	1		one	KIAA0753ko_siGL2_DMSO	321		comparison	Z.stat	P.adj
one	KIAA0753ko_siGL2_DMSO	1		one	KIAA0753ko_siGL2_MG132CQ	337		WT_siGL2_MGCQ - WT_siPCM1_MGCQ	12.4036	1.87459e-35	****
one	KIAA0753ko_siGL2_DMSO	1		one	KIAA0753ko_siGL2_MG132	385		KIAA0753ko_siGL2_MGCQ - KIAA0753ko_siPCM1_MGCQ	14.4533	1.79155e-47	****
one	KIAA0753ko_siGL2_DMSO	1		one	PIBF1ko_siGL2_DMSO	486		PIBF1ko_siGL2_MGCQ - PIBF1ko_siPCM1_MGCQ	7.04792	1.0478e-12	****
one	KIAA0753ko_siGL2_DMSO	1		one	PIBF1ko_siGL2_MG132CQ	312
one	KIAA0753ko_siGL2_DMSO	1		one	PIBF1ko_siGL2_MG132	358
one	KIAA0753ko_siGL2_DMSO	1		one	WT_siGL2_DMSO	330
one	KIAA0753ko_siGL2_DMSO	1		one	WT_siGL2_MG132CQ	226
one	KIAA0753ko_siGL2_DMSO	1		one	WT_siGL2_MG132	283
one	KIAA0753ko_siGL2_DMSO	14		one	KIAA0753ko_siPCM1_DMSO	261
one	KIAA0753ko_siGL2_DMSO	7		one	KIAA0753ko_siPCM1_MG132CQ	233
one	KIAA0753ko_siGL2_DMSO	1		one	KIAA0753ko_siPCM1_MG132	287
one	KIAA0753ko_siGL2_DMSO	1		one	PIBF1ko_siPCM1_DMSO	270
one	KIAA0753ko_siGL2_DMSO	1		one	PIBF1ko_siPCM1_MG132CQ	255
one	KIAA0753ko_siGL2_DMSO	1		one	PIBF1ko_siPCM1_MG132	370
one	KIAA0753ko_siGL2_DMSO	1		one	WT_siPCM1_DMSO	260
one	KIAA0753ko_siGL2_DMSO	1		one	WT_siPCM1_MG132CQ	297
one	KIAA0753ko_siGL2_DMSO	1		one	WT_siPCM1_MG132	249
one	KIAA0753ko_siGL2_DMSO	1		two	KIAA0753ko_siGL2_DMSO	188
one	KIAA0753ko_siGL2_DMSO	1		two	KIAA0753ko_siGL2_MG132CQ	166
one	KIAA0753ko_siGL2_DMSO	1		two	KIAA0753ko_siGL2_MG132	178
one	KIAA0753ko_siGL2_DMSO	1		two	KIAA0753ko_siPCM1_DMSO	213
one	KIAA0753ko_siGL2_DMSO	3		two	KIAA0753ko_siPCM1_MG132CQ	147
one	KIAA0753ko_siGL2_DMSO	1		two	KIAA0753ko_siPCM1_MG132	155
one	KIAA0753ko_siGL2_DMSO	1		two	PIBF1ko_siGL2_DMSO	194
one	KIAA0753ko_siGL2_DMSO	8		two	PIBF1ko_siGL2_MG132CQ	166
one	KIAA0753ko_siGL2_DMSO	1		two	PIBF1ko_siGL2_MG132	250
one	KIAA0753ko_siGL2_DMSO	1		two	PIBF1ko_siPCM1_DMSO	227
one	KIAA0753ko_siGL2_DMSO	1		two	PIBF1ko_siPCM1_MG132CQ	172
one	KIAA0753ko_siGL2_DMSO	1		two	PIBF1ko_siPCM1_MG132	161
one	KIAA0753ko_siGL2_DMSO	1		two	WT_siGL2_DMSO	192
one	KIAA0753ko_siGL2_DMSO	1		two	WT_siGL2_MG132CQ	217
one	KIAA0753ko_siGL2_DMSO	1		two	WT_siGL2_MG132	242
one	KIAA0753ko_siGL2_DMSO	1		two	WT_siPCM1_DMSO	206
one	KIAA0753ko_siGL2_DMSO	1		two	WT_siPCM1_MG132CQ	163
one	KIAA0753ko_siGL2_DMSO	1		two	WT_siPCM1_MG132	173
one	KIAA0753ko_siGL2_DMSO	1
one	KIAA0753ko_siGL2_DMSO	1
one	KIAA0753ko_siGL2_DMSO	1
one	KIAA0753ko_siGL2_DMSO	1
one	KIAA0753ko_siGL2_DMSO	1
one	KIAA0753ko_siGL2_DMSO	1
one	KIAA0753ko_siGL2_DMSO	1
one	KIAA0753ko_siGL2_DMSO	1
one	KIAA0753ko_siGL2_DMSO	1
one	KIAA0753ko_siGL2_DMSO	1
one	KIAA0753ko_siGL2_DMSO	1
one	KIAA0753ko_siGL2_DMSO	1
one	KIAA0753ko_siGL2_DMSO	1
one	KIAA0753ko_siGL2_DMSO	1
one	KIAA0753ko_siGL2_DMSO	1
one	KIAA0753ko_siGL2_DMSO	1
one	KIAA0753ko_siGL2_DMSO	1
one	KIAA0753ko_siGL2_DMSO	1
one	KIAA0753ko_siGL2_DMSO	1
one	KIAA0753ko_siGL2_DMSO	1
one	KIAA0753ko_siGL2_DMSO	1
one	KIAA0753ko_siGL2_DMSO	1
one	KIAA0753ko_siGL2_DMSO	1
one	KIAA0753ko_siGL2_DMSO	1
one	KIAA0753ko_siGL2_DMSO	6
one	KIAA0753ko_siGL2_DMSO	1
one	KIAA0753ko_siGL2_DMSO	30
one	KIAA0753ko_siGL2_DMSO	1
one	KIAA0753ko_siGL2_DMSO	1
one	KIAA0753ko_siGL2_DMSO	4
one	KIAA0753ko_siGL2_DMSO	1
one	KIAA0753ko_siGL2_DMSO	1
one	KIAA0753ko_siGL2_DMSO	1
one	KIAA0753ko_siGL2_DMSO	1
one	KIAA0753ko_siGL2_DMSO	1
one	KIAA0753ko_siGL2_DMSO	1
one	KIAA0753ko_siGL2_DMSO	1
one	KIAA0753ko_siGL2_DMSO	1
one	KIAA0753ko_siGL2_DMSO	1
one	KIAA0753ko_siGL2_DMSO	1
one	KIAA0753ko_siGL2_DMSO	1
one	KIAA0753ko_siGL2_DMSO	1
one	KIAA0753ko_siGL2_DMSO	1
one	KIAA0753ko_siGL2_DMSO	1
one	KIAA0753ko_siGL2_DMSO	1
one	KIAA0753ko_siGL2_DMSO	1
one	KIAA0753ko_siGL2_DMSO	1
one	KIAA0753ko_siGL2_DMSO	1
one	KIAA0753ko_siGL2_DMSO	1
one	KIAA0753ko_siGL2_DMSO	1
one	KIAA0753ko_siGL2_DMSO	1
one	KIAA0753ko_siGL2_DMSO	1
one	KIAA0753ko_siGL2_DMSO	1
one	KIAA0753ko_siGL2_DMSO	1
one	KIAA0753ko_siGL2_DMSO	1
one	KIAA0753ko_siGL2_DMSO	1
one	KIAA0753ko_siGL2_DMSO	1
one	KIAA0753ko_siGL2_DMSO	1
one	KIAA0753ko_siGL2_DMSO	1
one	KIAA0753ko_siGL2_DMSO	14
one	KIAA0753ko_siGL2_DMSO	1
one	KIAA0753ko_siGL2_DMSO	1
one	KIAA0753ko_siGL2_DMSO	1
one	KIAA0753ko_siGL2_DMSO	1
one	KIAA0753ko_siGL2_DMSO	1
one	KIAA0753ko_siGL2_DMSO	3
one	KIAA0753ko_siGL2_DMSO	1
one	KIAA0753ko_siGL2_DMSO	1
one	KIAA0753ko_siGL2_DMSO	1
one	KIAA0753ko_siGL2_DMSO	1
one	KIAA0753ko_siGL2_DMSO	1
one	KIAA0753ko_siGL2_DMSO	1
one	KIAA0753ko_siGL2_DMSO	1
one	KIAA0753ko_siGL2_DMSO	1
one	KIAA0753ko_siGL2_DMSO	1
one	KIAA0753ko_siGL2_DMSO	1
one	KIAA0753ko_siGL2_DMSO	1
one	KIAA0753ko_siGL2_DMSO	1
one	KIAA0753ko_siGL2_DMSO	4
one	KIAA0753ko_siGL2_DMSO	1
one	KIAA0753ko_siGL2_DMSO	1
one	KIAA0753ko_siGL2_DMSO	24
one	KIAA0753ko_siGL2_DMSO	1
one	KIAA0753ko_siGL2_DMSO	1
one	KIAA0753ko_siGL2_DMSO	1
one	KIAA0753ko_siGL2_DMSO	1
one	KIAA0753ko_siGL2_DMSO	1
one	KIAA0753ko_siGL2_DMSO	1
one	KIAA0753ko_siGL2_DMSO	1
one	KIAA0753ko_siGL2_DMSO	1
one	KIAA0753ko_siGL2_DMSO	1
one	KIAA0753ko_siGL2_DMSO	1
one	KIAA0753ko_siGL2_DMSO	1
one	KIAA0753ko_siGL2_DMSO	1
one	KIAA0753ko_siGL2_DMSO	1
one	KIAA0753ko_siGL2_DMSO	1
one	KIAA0753ko_siGL2_DMSO	1
one	KIAA0753ko_siGL2_DMSO	1
one	KIAA0753ko_siGL2_DMSO	1
one	KIAA0753ko_siGL2_DMSO	3
one	KIAA0753ko_siGL2_DMSO	1
one	KIAA0753ko_siGL2_DMSO	1
one	KIAA0753ko_siGL2_DMSO	1
one	KIAA0753ko_siGL2_DMSO	1
one	KIAA0753ko_siGL2_DMSO	1
one	KIAA0753ko_siGL2_DMSO	1
one	KIAA0753ko_siGL2_DMSO	1
one	KIAA0753ko_siGL2_DMSO	1
one	KIAA0753ko_siGL2_DMSO	1
one	KIAA0753ko_siGL2_DMSO	1
one	KIAA0753ko_siGL2_DMSO	1
one	KIAA0753ko_siGL2_DMSO	1
one	KIAA0753ko_siGL2_DMSO	1
one	KIAA0753ko_siGL2_DMSO	1
one	KIAA0753ko_siGL2_DMSO	1
one	KIAA0753ko_siGL2_DMSO	1
one	KIAA0753ko_siGL2_DMSO	1
one	KIAA0753ko_siGL2_DMSO	1
one	KIAA0753ko_siGL2_DMSO	1
one	KIAA0753ko_siGL2_DMSO	1
one	KIAA0753ko_siGL2_DMSO	1
one	KIAA0753ko_siGL2_DMSO	1
one	KIAA0753ko_siGL2_DMSO	1
one	KIAA0753ko_siGL2_DMSO	1
one	KIAA0753ko_siGL2_DMSO	1
one	KIAA0753ko_siGL2_DMSO	1
one	KIAA0753ko_siGL2_DMSO	1
one	KIAA0753ko_siGL2_DMSO	1
one	KIAA0753ko_siGL2_DMSO	1
one	KIAA0753ko_siGL2_DMSO	4
one	KIAA0753ko_siGL2_DMSO	1
one	KIAA0753ko_siGL2_DMSO	21
one	KIAA0753ko_siGL2_DMSO	1
one	KIAA0753ko_siGL2_DMSO	3
one	KIAA0753ko_siGL2_DMSO	1
one	KIAA0753ko_siGL2_DMSO	1
one	KIAA0753ko_siGL2_DMSO	1
one	KIAA0753ko_siGL2_DMSO	1
one	KIAA0753ko_siGL2_DMSO	1
one	KIAA0753ko_siGL2_DMSO	1
one	KIAA0753ko_siGL2_DMSO	1
one	KIAA0753ko_siGL2_DMSO	1
one	KIAA0753ko_siGL2_DMSO	10
one	KIAA0753ko_siGL2_DMSO	1
one	KIAA0753ko_siGL2_DMSO	1
one	KIAA0753ko_siGL2_DMSO	1
one	KIAA0753ko_siGL2_DMSO	1
one	KIAA0753ko_siGL2_DMSO	1
one	KIAA0753ko_siGL2_DMSO	1
one	KIAA0753ko_siGL2_DMSO	1
one	KIAA0753ko_siGL2_DMSO	1
one	KIAA0753ko_siGL2_DMSO	1
one	KIAA0753ko_siGL2_DMSO	1
one	KIAA0753ko_siGL2_DMSO	1
one	KIAA0753ko_siGL2_DMSO	1
one	KIAA0753ko_siGL2_DMSO	1
one	KIAA0753ko_siGL2_DMSO	1
one	KIAA0753ko_siGL2_DMSO	1
one	KIAA0753ko_siGL2_DMSO	1
one	KIAA0753ko_siGL2_DMSO	1
one	KIAA0753ko_siGL2_DMSO	1
one	KIAA0753ko_siGL2_DMSO	1
one	KIAA0753ko_siGL2_DMSO	1
one	KIAA0753ko_siGL2_DMSO	1
one	KIAA0753ko_siGL2_DMSO	1
one	KIAA0753ko_siGL2_DMSO	1
one	KIAA0753ko_siGL2_DMSO	1
one	KIAA0753ko_siGL2_DMSO	1
one	KIAA0753ko_siGL2_DMSO	15
one	KIAA0753ko_siGL2_DMSO	1
one	KIAA0753ko_siGL2_DMSO	1
one	KIAA0753ko_siGL2_DMSO	1
one	KIAA0753ko_siGL2_DMSO	1
one	KIAA0753ko_siGL2_DMSO	1
one	KIAA0753ko_siGL2_DMSO	1
one	KIAA0753ko_siGL2_DMSO	1
one	KIAA0753ko_siGL2_DMSO	1
one	KIAA0753ko_siGL2_DMSO	1
one	KIAA0753ko_siGL2_DMSO	1
one	KIAA0753ko_siGL2_DMSO	1
one	KIAA0753ko_siGL2_DMSO	1
one	KIAA0753ko_siGL2_DMSO	1
one	KIAA0753ko_siGL2_DMSO	1
one	KIAA0753ko_siGL2_DMSO	1
one	KIAA0753ko_siGL2_DMSO	1
one	KIAA0753ko_siGL2_DMSO	1
one	KIAA0753ko_siGL2_DMSO	1
one	KIAA0753ko_siGL2_DMSO	7
one	KIAA0753ko_siGL2_DMSO	1
one	KIAA0753ko_siGL2_DMSO	1
one	KIAA0753ko_siGL2_DMSO	1
one	KIAA0753ko_siGL2_DMSO	1
one	KIAA0753ko_siGL2_DMSO	1
one	KIAA0753ko_siGL2_DMSO	1
one	KIAA0753ko_siGL2_DMSO	1
one	KIAA0753ko_siGL2_DMSO	1
one	KIAA0753ko_siGL2_DMSO	1
one	KIAA0753ko_siGL2_DMSO	1
one	KIAA0753ko_siGL2_DMSO	1
one	KIAA0753ko_siGL2_DMSO	1
one	KIAA0753ko_siGL2_DMSO	1
one	KIAA0753ko_siGL2_DMSO	1
one	KIAA0753ko_siGL2_DMSO	1
one	KIAA0753ko_siGL2_DMSO	1
one	KIAA0753ko_siGL2_DMSO	1
one	KIAA0753ko_siGL2_DMSO	1
one	KIAA0753ko_siGL2_DMSO	1
one	KIAA0753ko_siGL2_DMSO	1
one	KIAA0753ko_siGL2_DMSO	1
one	KIAA0753ko_siGL2_DMSO	1
one	KIAA0753ko_siGL2_DMSO	1
one	KIAA0753ko_siGL2_DMSO	1
one	KIAA0753ko_siGL2_DMSO	1
one	KIAA0753ko_siGL2_DMSO	1
one	KIAA0753ko_siGL2_DMSO	1
one	KIAA0753ko_siGL2_DMSO	1
one	KIAA0753ko_siGL2_DMSO	1
one	KIAA0753ko_siGL2_DMSO	1
one	KIAA0753ko_siGL2_DMSO	1
one	KIAA0753ko_siGL2_DMSO	1
one	KIAA0753ko_siGL2_DMSO	1
one	KIAA0753ko_siGL2_DMSO	1
one	KIAA0753ko_siGL2_DMSO	4
one	KIAA0753ko_siGL2_DMSO	1
one	KIAA0753ko_siGL2_DMSO	1
one	KIAA0753ko_siGL2_DMSO	4
one	KIAA0753ko_siGL2_DMSO	18
one	KIAA0753ko_siGL2_DMSO	1
one	KIAA0753ko_siGL2_DMSO	1
one	KIAA0753ko_siGL2_DMSO	1
one	KIAA0753ko_siGL2_DMSO	23
one	KIAA0753ko_siGL2_DMSO	1
one	KIAA0753ko_siGL2_DMSO	1
one	KIAA0753ko_siGL2_DMSO	1
one	KIAA0753ko_siGL2_DMSO	1
one	KIAA0753ko_siGL2_DMSO	1
one	KIAA0753ko_siGL2_DMSO	1
one	KIAA0753ko_siGL2_DMSO	1
one	KIAA0753ko_siGL2_DMSO	1
one	KIAA0753ko_siGL2_DMSO	1
one	KIAA0753ko_siGL2_DMSO	1
one	KIAA0753ko_siGL2_DMSO	1
one	KIAA0753ko_siGL2_DMSO	1
one	KIAA0753ko_siGL2_DMSO	1
one	KIAA0753ko_siGL2_DMSO	1
one	KIAA0753ko_siGL2_DMSO	1
one	KIAA0753ko_siGL2_DMSO	1
one	KIAA0753ko_siGL2_DMSO	1
one	KIAA0753ko_siGL2_DMSO	1
one	KIAA0753ko_siGL2_DMSO	1
one	KIAA0753ko_siGL2_DMSO	1
one	KIAA0753ko_siGL2_DMSO	1
one	KIAA0753ko_siGL2_DMSO	1
one	KIAA0753ko_siGL2_DMSO	1
one	KIAA0753ko_siGL2_DMSO	1
one	KIAA0753ko_siGL2_DMSO	1
one	KIAA0753ko_siGL2_DMSO	1
one	KIAA0753ko_siGL2_DMSO	1
one	KIAA0753ko_siGL2_DMSO	1
one	KIAA0753ko_siGL2_DMSO	1
one	KIAA0753ko_siGL2_DMSO	1
one	KIAA0753ko_siGL2_DMSO	1
one	KIAA0753ko_siGL2_DMSO	1
one	KIAA0753ko_siGL2_DMSO	1
one	KIAA0753ko_siGL2_DMSO	1
one	KIAA0753ko_siGL2_DMSO	1
one	KIAA0753ko_siGL2_DMSO	1
one	KIAA0753ko_siGL2_DMSO	1
one	KIAA0753ko_siGL2_DMSO	1
one	KIAA0753ko_siGL2_DMSO	1
one	KIAA0753ko_siGL2_DMSO	1
one	KIAA0753ko_siGL2_DMSO	1
one	KIAA0753ko_siGL2_DMSO	1
one	KIAA0753ko_siGL2_DMSO	1
one	KIAA0753ko_siGL2_DMSO	1
one	KIAA0753ko_siGL2_DMSO	1
one	KIAA0753ko_siGL2_DMSO	1
one	KIAA0753ko_siGL2_DMSO	1
one	KIAA0753ko_siGL2_DMSO	1
one	KIAA0753ko_siGL2_DMSO	1
one	KIAA0753ko_siGL2_DMSO	1
one	KIAA0753ko_siGL2_DMSO	1
one	KIAA0753ko_siGL2_DMSO	1
one	KIAA0753ko_siGL2_DMSO	1
one	KIAA0753ko_siGL2_DMSO	1
one	KIAA0753ko_siGL2_MG132CQ	48
one	KIAA0753ko_siGL2_MG132CQ	118
one	KIAA0753ko_siGL2_MG132CQ	371
one	KIAA0753ko_siGL2_MG132CQ	120
one	KIAA0753ko_siGL2_MG132CQ	216
one	KIAA0753ko_siGL2_MG132CQ	320
one	KIAA0753ko_siGL2_MG132CQ	257
one	KIAA0753ko_siGL2_MG132CQ	595
one	KIAA0753ko_siGL2_MG132CQ	129
one	KIAA0753ko_siGL2_MG132CQ	1665
one	KIAA0753ko_siGL2_MG132CQ	120
one	KIAA0753ko_siGL2_MG132CQ	441
one	KIAA0753ko_siGL2_MG132CQ	122
one	KIAA0753ko_siGL2_MG132CQ	162
one	KIAA0753ko_siGL2_MG132CQ	228
one	KIAA0753ko_siGL2_MG132CQ	863
one	KIAA0753ko_siGL2_MG132CQ	459
one	KIAA0753ko_siGL2_MG132CQ	267
one	KIAA0753ko_siGL2_MG132CQ	30
one	KIAA0753ko_siGL2_MG132CQ	128
one	KIAA0753ko_siGL2_MG132CQ	287
one	KIAA0753ko_siGL2_MG132CQ	180
one	KIAA0753ko_siGL2_MG132CQ	303
one	KIAA0753ko_siGL2_MG132CQ	437
one	KIAA0753ko_siGL2_MG132CQ	125
one	KIAA0753ko_siGL2_MG132CQ	86
one	KIAA0753ko_siGL2_MG132CQ	68
one	KIAA0753ko_siGL2_MG132CQ	244
one	KIAA0753ko_siGL2_MG132CQ	187
one	KIAA0753ko_siGL2_MG132CQ	159
one	KIAA0753ko_siGL2_MG132CQ	61
one	KIAA0753ko_siGL2_MG132CQ	120
one	KIAA0753ko_siGL2_MG132CQ	64
one	KIAA0753ko_siGL2_MG132CQ	314
one	KIAA0753ko_siGL2_MG132CQ	83
one	KIAA0753ko_siGL2_MG132CQ	352
one	KIAA0753ko_siGL2_MG132CQ	181
one	KIAA0753ko_siGL2_MG132CQ	1
one	KIAA0753ko_siGL2_MG132CQ	197
one	KIAA0753ko_siGL2_MG132CQ	247
one	KIAA0753ko_siGL2_MG132CQ	215
one	KIAA0753ko_siGL2_MG132CQ	128
one	KIAA0753ko_siGL2_MG132CQ	141
one	KIAA0753ko_siGL2_MG132CQ	531
one	KIAA0753ko_siGL2_MG132CQ	130
one	KIAA0753ko_siGL2_MG132CQ	104
one	KIAA0753ko_siGL2_MG132CQ	28987
one	KIAA0753ko_siGL2_MG132CQ	6149
one	KIAA0753ko_siGL2_MG132CQ	489
one	KIAA0753ko_siGL2_MG132CQ	46
one	KIAA0753ko_siGL2_MG132CQ	311
one	KIAA0753ko_siGL2_MG132CQ	299
one	KIAA0753ko_siGL2_MG132CQ	340
one	KIAA0753ko_siGL2_MG132CQ	153
one	KIAA0753ko_siGL2_MG132CQ	330
one	KIAA0753ko_siGL2_MG132CQ	13
one	KIAA0753ko_siGL2_MG132CQ	265
one	KIAA0753ko_siGL2_MG132CQ	68
one	KIAA0753ko_siGL2_MG132CQ	865
one	KIAA0753ko_siGL2_MG132CQ	188
one	KIAA0753ko_siGL2_MG132CQ	95
one	KIAA0753ko_siGL2_MG132CQ	299
one	KIAA0753ko_siGL2_MG132CQ	392
one	KIAA0753ko_siGL2_MG132CQ	68
one	KIAA0753ko_siGL2_MG132CQ	388
one	KIAA0753ko_siGL2_MG132CQ	237
one	KIAA0753ko_siGL2_MG132CQ	209
one	KIAA0753ko_siGL2_MG132CQ	614
one	KIAA0753ko_siGL2_MG132CQ	117
one	KIAA0753ko_siGL2_MG132CQ	301
one	KIAA0753ko_siGL2_MG132CQ	92
one	KIAA0753ko_siGL2_MG132CQ	130
one	KIAA0753ko_siGL2_MG132CQ	44
one	KIAA0753ko_siGL2_MG132CQ	80
one	KIAA0753ko_siGL2_MG132CQ	190
one	KIAA0753ko_siGL2_MG132CQ	145
one	KIAA0753ko_siGL2_MG132CQ	284
one	KIAA0753ko_siGL2_MG132CQ	92
one	KIAA0753ko_siGL2_MG132CQ	484
one	KIAA0753ko_siGL2_MG132CQ	90
one	KIAA0753ko_siGL2_MG132CQ	510
one	KIAA0753ko_siGL2_MG132CQ	149
one	KIAA0753ko_siGL2_MG132CQ	416
one	KIAA0753ko_siGL2_MG132CQ	295
one	KIAA0753ko_siGL2_MG132CQ	136
one	KIAA0753ko_siGL2_MG132CQ	194
one	KIAA0753ko_siGL2_MG132CQ	260
one	KIAA0753ko_siGL2_MG132CQ	614
one	KIAA0753ko_siGL2_MG132CQ	106
one	KIAA0753ko_siGL2_MG132CQ	302
one	KIAA0753ko_siGL2_MG132CQ	686
one	KIAA0753ko_siGL2_MG132CQ	142
one	KIAA0753ko_siGL2_MG132CQ	56
one	KIAA0753ko_siGL2_MG132CQ	129
one	KIAA0753ko_siGL2_MG132CQ	47
one	KIAA0753ko_siGL2_MG132CQ	810
one	KIAA0753ko_siGL2_MG132CQ	393
one	KIAA0753ko_siGL2_MG132CQ	68
one	KIAA0753ko_siGL2_MG132CQ	556
one	KIAA0753ko_siGL2_MG132CQ	113
one	KIAA0753ko_siGL2_MG132CQ	119
one	KIAA0753ko_siGL2_MG132CQ	710
one	KIAA0753ko_siGL2_MG132CQ	209
one	KIAA0753ko_siGL2_MG132CQ	263
one	KIAA0753ko_siGL2_MG132CQ	122
one	KIAA0753ko_siGL2_MG132CQ	747
one	KIAA0753ko_siGL2_MG132CQ	343
one	KIAA0753ko_siGL2_MG132CQ	214
one	KIAA0753ko_siGL2_MG132CQ	347
one	KIAA0753ko_siGL2_MG132CQ	192
one	KIAA0753ko_siGL2_MG132CQ	406
one	KIAA0753ko_siGL2_MG132CQ	1
one	KIAA0753ko_siGL2_MG132CQ	1
one	KIAA0753ko_siGL2_MG132CQ	266
one	KIAA0753ko_siGL2_MG132CQ	127
one	KIAA0753ko_siGL2_MG132CQ	172
one	KIAA0753ko_siGL2_MG132CQ	54
one	KIAA0753ko_siGL2_MG132CQ	404
one	KIAA0753ko_siGL2_MG132CQ	321
one	KIAA0753ko_siGL2_MG132CQ	307
one	KIAA0753ko_siGL2_MG132CQ	183
one	KIAA0753ko_siGL2_MG132CQ	1195
one	KIAA0753ko_siGL2_MG132CQ	347
one	KIAA0753ko_siGL2_MG132CQ	115
one	KIAA0753ko_siGL2_MG132CQ	1824
one	KIAA0753ko_siGL2_MG132CQ	25
one	KIAA0753ko_siGL2_MG132CQ	241
one	KIAA0753ko_siGL2_MG132CQ	132
one	KIAA0753ko_siGL2_MG132CQ	402
one	KIAA0753ko_siGL2_MG132CQ	187
one	KIAA0753ko_siGL2_MG132CQ	218
one	KIAA0753ko_siGL2_MG132CQ	107
one	KIAA0753ko_siGL2_MG132CQ	251
one	KIAA0753ko_siGL2_MG132CQ	105
one	KIAA0753ko_siGL2_MG132CQ	275
one	KIAA0753ko_siGL2_MG132CQ	554
one	KIAA0753ko_siGL2_MG132CQ	954
one	KIAA0753ko_siGL2_MG132CQ	50
one	KIAA0753ko_siGL2_MG132CQ	315
one	KIAA0753ko_siGL2_MG132CQ	323
one	KIAA0753ko_siGL2_MG132CQ	317
one	KIAA0753ko_siGL2_MG132CQ	204
one	KIAA0753ko_siGL2_MG132CQ	85
one	KIAA0753ko_siGL2_MG132CQ	193
one	KIAA0753ko_siGL2_MG132CQ	145
one	KIAA0753ko_siGL2_MG132CQ	115
one	KIAA0753ko_siGL2_MG132CQ	44
one	KIAA0753ko_siGL2_MG132CQ	44
one	KIAA0753ko_siGL2_MG132CQ	230
one	KIAA0753ko_siGL2_MG132CQ	249
one	KIAA0753ko_siGL2_MG132CQ	50
one	KIAA0753ko_siGL2_MG132CQ	118
one	KIAA0753ko_siGL2_MG132CQ	142
one	KIAA0753ko_siGL2_MG132CQ	163
one	KIAA0753ko_siGL2_MG132CQ	189
one	KIAA0753ko_siGL2_MG132CQ	141
one	KIAA0753ko_siGL2_MG132CQ	175
one	KIAA0753ko_siGL2_MG132CQ	49
one	KIAA0753ko_siGL2_MG132CQ	61
one	KIAA0753ko_siGL2_MG132CQ	539
one	KIAA0753ko_siGL2_MG132CQ	166
one	KIAA0753ko_siGL2_MG132CQ	336
one	KIAA0753ko_siGL2_MG132CQ	461
one	KIAA0753ko_siGL2_MG132CQ	176
one	KIAA0753ko_siGL2_MG132CQ	266
one	KIAA0753ko_siGL2_MG132CQ	228
one	KIAA0753ko_siGL2_MG132CQ	177
one	KIAA0753ko_siGL2_MG132CQ	385
one	KIAA0753ko_siGL2_MG132CQ	292
one	KIAA0753ko_siGL2_MG132CQ	397
one	KIAA0753ko_siGL2_MG132CQ	750
one	KIAA0753ko_siGL2_MG132CQ	82
one	KIAA0753ko_siGL2_MG132CQ	366
one	KIAA0753ko_siGL2_MG132CQ	133
one	KIAA0753ko_siGL2_MG132CQ	182
one	KIAA0753ko_siGL2_MG132CQ	151
one	KIAA0753ko_siGL2_MG132CQ	168
one	KIAA0753ko_siGL2_MG132CQ	1
one	KIAA0753ko_siGL2_MG132CQ	1
one	KIAA0753ko_siGL2_MG132CQ	786
one	KIAA0753ko_siGL2_MG132CQ	61
one	KIAA0753ko_siGL2_MG132CQ	401
one	KIAA0753ko_siGL2_MG132CQ	159
one	KIAA0753ko_siGL2_MG132CQ	518
one	KIAA0753ko_siGL2_MG132CQ	469
one	KIAA0753ko_siGL2_MG132CQ	154
one	KIAA0753ko_siGL2_MG132CQ	285
one	KIAA0753ko_siGL2_MG132CQ	12
one	KIAA0753ko_siGL2_MG132CQ	81
one	KIAA0753ko_siGL2_MG132CQ	74
one	KIAA0753ko_siGL2_MG132CQ	59
one	KIAA0753ko_siGL2_MG132CQ	230
one	KIAA0753ko_siGL2_MG132CQ	227
one	KIAA0753ko_siGL2_MG132CQ	302
one	KIAA0753ko_siGL2_MG132CQ	230
one	KIAA0753ko_siGL2_MG132CQ	120
one	KIAA0753ko_siGL2_MG132CQ	268
one	KIAA0753ko_siGL2_MG132CQ	540
one	KIAA0753ko_siGL2_MG132CQ	260
one	KIAA0753ko_siGL2_MG132CQ	120
one	KIAA0753ko_siGL2_MG132CQ	193
one	KIAA0753ko_siGL2_MG132CQ	10347
one	KIAA0753ko_siGL2_MG132CQ	151
one	KIAA0753ko_siGL2_MG132CQ	373
one	KIAA0753ko_siGL2_MG132CQ	271
one	KIAA0753ko_siGL2_MG132CQ	311
one	KIAA0753ko_siGL2_MG132CQ	97
one	KIAA0753ko_siGL2_MG132CQ	200
one	KIAA0753ko_siGL2_MG132CQ	298
one	KIAA0753ko_siGL2_MG132CQ	218
one	KIAA0753ko_siGL2_MG132CQ	826
one	KIAA0753ko_siGL2_MG132CQ	89
one	KIAA0753ko_siGL2_MG132CQ	202
one	KIAA0753ko_siGL2_MG132CQ	170
one	KIAA0753ko_siGL2_MG132CQ	371
one	KIAA0753ko_siGL2_MG132CQ	990
one	KIAA0753ko_siGL2_MG132CQ	32
one	KIAA0753ko_siGL2_MG132CQ	116
one	KIAA0753ko_siGL2_MG132CQ	204
one	KIAA0753ko_siGL2_MG132CQ	494
one	KIAA0753ko_siGL2_MG132CQ	527
one	KIAA0753ko_siGL2_MG132CQ	63
one	KIAA0753ko_siGL2_MG132CQ	214
one	KIAA0753ko_siGL2_MG132CQ	223
one	KIAA0753ko_siGL2_MG132CQ	209
one	KIAA0753ko_siGL2_MG132CQ	172
one	KIAA0753ko_siGL2_MG132CQ	377
one	KIAA0753ko_siGL2_MG132CQ	129
one	KIAA0753ko_siGL2_MG132CQ	63
one	KIAA0753ko_siGL2_MG132CQ	427
one	KIAA0753ko_siGL2_MG132CQ	264
one	KIAA0753ko_siGL2_MG132CQ	427
one	KIAA0753ko_siGL2_MG132CQ	125
one	KIAA0753ko_siGL2_MG132CQ	124
one	KIAA0753ko_siGL2_MG132CQ	384
one	KIAA0753ko_siGL2_MG132CQ	111
one	KIAA0753ko_siGL2_MG132CQ	225
one	KIAA0753ko_siGL2_MG132CQ	139
one	KIAA0753ko_siGL2_MG132CQ	214
one	KIAA0753ko_siGL2_MG132CQ	349
one	KIAA0753ko_siGL2_MG132CQ	225
one	KIAA0753ko_siGL2_MG132CQ	239
one	KIAA0753ko_siGL2_MG132CQ	3112
one	KIAA0753ko_siGL2_MG132CQ	323
one	KIAA0753ko_siGL2_MG132CQ	315
one	KIAA0753ko_siGL2_MG132CQ	101
one	KIAA0753ko_siGL2_MG132CQ	309
one	KIAA0753ko_siGL2_MG132CQ	251
one	KIAA0753ko_siGL2_MG132CQ	359
one	KIAA0753ko_siGL2_MG132CQ	441
one	KIAA0753ko_siGL2_MG132CQ	284
one	KIAA0753ko_siGL2_MG132CQ	201
one	KIAA0753ko_siGL2_MG132CQ	335
one	KIAA0753ko_siGL2_MG132CQ	251
one	KIAA0753ko_siGL2_MG132CQ	336
one	KIAA0753ko_siGL2_MG132CQ	311
one	KIAA0753ko_siGL2_MG132CQ	1862
one	KIAA0753ko_siGL2_MG132CQ	122
one	KIAA0753ko_siGL2_MG132CQ	277
one	KIAA0753ko_siGL2_MG132CQ	28
one	KIAA0753ko_siGL2_MG132CQ	157
one	KIAA0753ko_siGL2_MG132CQ	384
one	KIAA0753ko_siGL2_MG132CQ	131
one	KIAA0753ko_siGL2_MG132CQ	215
one	KIAA0753ko_siGL2_MG132CQ	160
one	KIAA0753ko_siGL2_MG132CQ	338
one	KIAA0753ko_siGL2_MG132CQ	68
one	KIAA0753ko_siGL2_MG132CQ	168
one	KIAA0753ko_siGL2_MG132CQ	293
one	KIAA0753ko_siGL2_MG132CQ	192
one	KIAA0753ko_siGL2_MG132CQ	95
one	KIAA0753ko_siGL2_MG132CQ	449
one	KIAA0753ko_siGL2_MG132CQ	257
one	KIAA0753ko_siGL2_MG132CQ	89
one	KIAA0753ko_siGL2_MG132CQ	75
one	KIAA0753ko_siGL2_MG132CQ	109
one	KIAA0753ko_siGL2_MG132CQ	2250
one	KIAA0753ko_siGL2_MG132CQ	308
one	KIAA0753ko_siGL2_MG132CQ	140
one	KIAA0753ko_siGL2_MG132CQ	85
one	KIAA0753ko_siGL2_MG132CQ	189
one	KIAA0753ko_siGL2_MG132CQ	127
one	KIAA0753ko_siGL2_MG132CQ	70
one	KIAA0753ko_siGL2_MG132CQ	202
one	KIAA0753ko_siGL2_MG132CQ	57
one	KIAA0753ko_siGL2_MG132CQ	92
one	KIAA0753ko_siGL2_MG132CQ	119
one	KIAA0753ko_siGL2_MG132CQ	116
one	KIAA0753ko_siGL2_MG132CQ	75
one	KIAA0753ko_siGL2_MG132CQ	83
one	KIAA0753ko_siGL2_MG132CQ	79
one	KIAA0753ko_siGL2_MG132CQ	52
one	KIAA0753ko_siGL2_MG132CQ	266
one	KIAA0753ko_siGL2_MG132CQ	165
one	KIAA0753ko_siGL2_MG132CQ	1
one	KIAA0753ko_siGL2_MG132CQ	57
one	KIAA0753ko_siGL2_MG132CQ	96
one	KIAA0753ko_siGL2_MG132CQ	61
one	KIAA0753ko_siGL2_MG132CQ	44
one	KIAA0753ko_siGL2_MG132CQ	174
one	KIAA0753ko_siGL2_MG132CQ	207
one	KIAA0753ko_siGL2_MG132CQ	252
one	KIAA0753ko_siGL2_MG132CQ	119
one	KIAA0753ko_siGL2_MG132CQ	155
one	KIAA0753ko_siGL2_MG132CQ	291
one	KIAA0753ko_siGL2_MG132CQ	1
one	KIAA0753ko_siGL2_MG132CQ	103
one	KIAA0753ko_siGL2_MG132CQ	2496
one	KIAA0753ko_siGL2_MG132CQ	58
one	KIAA0753ko_siGL2_MG132CQ	1
one	KIAA0753ko_siGL2_MG132CQ	122
one	KIAA0753ko_siGL2_MG132CQ	458
one	KIAA0753ko_siGL2_MG132CQ	210
one	KIAA0753ko_siGL2_MG132CQ	73
one	KIAA0753ko_siGL2_MG132CQ	1
one	KIAA0753ko_siGL2_MG132CQ	95
one	KIAA0753ko_siGL2_MG132CQ	218
one	KIAA0753ko_siGL2_MG132CQ	147
one	KIAA0753ko_siGL2_MG132CQ	187
one	KIAA0753ko_siGL2_MG132CQ	143
one	KIAA0753ko_siGL2_MG132CQ	7
one	KIAA0753ko_siGL2_MG132CQ	145
one	KIAA0753ko_siGL2_MG132CQ	94
one	KIAA0753ko_siGL2_MG132CQ	194
one	KIAA0753ko_siGL2_MG132CQ	85
one	KIAA0753ko_siGL2_MG132CQ	335
one	KIAA0753ko_siGL2_MG132CQ	55
one	KIAA0753ko_siGL2_MG132CQ	228
one	KIAA0753ko_siGL2_MG132CQ	229
one	KIAA0753ko_siGL2_MG132CQ	59
one	KIAA0753ko_siGL2_MG132CQ	145
one	KIAA0753ko_siGL2_MG132CQ	197
one	KIAA0753ko_siGL2_MG132CQ	111
one	KIAA0753ko_siGL2_MG132CQ	173
one	KIAA0753ko_siGL2_MG132CQ	176
one	KIAA0753ko_siGL2_MG132CQ	21
one	KIAA0753ko_siGL2_MG132CQ	365
one	KIAA0753ko_siGL2_MG132	19
one	KIAA0753ko_siGL2_MG132	134
one	KIAA0753ko_siGL2_MG132	59
one	KIAA0753ko_siGL2_MG132	25
one	KIAA0753ko_siGL2_MG132	27
one	KIAA0753ko_siGL2_MG132	54
one	KIAA0753ko_siGL2_MG132	7
one	KIAA0753ko_siGL2_MG132	74
one	KIAA0753ko_siGL2_MG132	47
one	KIAA0753ko_siGL2_MG132	8
one	KIAA0753ko_siGL2_MG132	46
one	KIAA0753ko_siGL2_MG132	41
one	KIAA0753ko_siGL2_MG132	77
one	KIAA0753ko_siGL2_MG132	33
one	KIAA0753ko_siGL2_MG132	13
one	KIAA0753ko_siGL2_MG132	50
one	KIAA0753ko_siGL2_MG132	14
one	KIAA0753ko_siGL2_MG132	35
one	KIAA0753ko_siGL2_MG132	47
one	KIAA0753ko_siGL2_MG132	64
one	KIAA0753ko_siGL2_MG132	47
one	KIAA0753ko_siGL2_MG132	66
one	KIAA0753ko_siGL2_MG132	28
one	KIAA0753ko_siGL2_MG132	67
one	KIAA0753ko_siGL2_MG132	1
one	KIAA0753ko_siGL2_MG132	40
one	KIAA0753ko_siGL2_MG132	35
one	KIAA0753ko_siGL2_MG132	59
one	KIAA0753ko_siGL2_MG132	1
one	KIAA0753ko_siGL2_MG132	36
one	KIAA0753ko_siGL2_MG132	90
one	KIAA0753ko_siGL2_MG132	36
one	KIAA0753ko_siGL2_MG132	75
one	KIAA0753ko_siGL2_MG132	55
one	KIAA0753ko_siGL2_MG132	74
one	KIAA0753ko_siGL2_MG132	1
one	KIAA0753ko_siGL2_MG132	8
one	KIAA0753ko_siGL2_MG132	1
one	KIAA0753ko_siGL2_MG132	104
one	KIAA0753ko_siGL2_MG132	48
one	KIAA0753ko_siGL2_MG132	72
one	KIAA0753ko_siGL2_MG132	153
one	KIAA0753ko_siGL2_MG132	143
one	KIAA0753ko_siGL2_MG132	102
one	KIAA0753ko_siGL2_MG132	65
one	KIAA0753ko_siGL2_MG132	107
one	KIAA0753ko_siGL2_MG132	55
one	KIAA0753ko_siGL2_MG132	95
one	KIAA0753ko_siGL2_MG132	218
one	KIAA0753ko_siGL2_MG132	135
one	KIAA0753ko_siGL2_MG132	87
one	KIAA0753ko_siGL2_MG132	104
one	KIAA0753ko_siGL2_MG132	1
one	KIAA0753ko_siGL2_MG132	1
one	KIAA0753ko_siGL2_MG132	15
one	KIAA0753ko_siGL2_MG132	105
one	KIAA0753ko_siGL2_MG132	39
one	KIAA0753ko_siGL2_MG132	125
one	KIAA0753ko_siGL2_MG132	23
one	KIAA0753ko_siGL2_MG132	46
one	KIAA0753ko_siGL2_MG132	162
one	KIAA0753ko_siGL2_MG132	74
one	KIAA0753ko_siGL2_MG132	50
one	KIAA0753ko_siGL2_MG132	51
one	KIAA0753ko_siGL2_MG132	78
one	KIAA0753ko_siGL2_MG132	62
one	KIAA0753ko_siGL2_MG132	79
one	KIAA0753ko_siGL2_MG132	64
one	KIAA0753ko_siGL2_MG132	28
one	KIAA0753ko_siGL2_MG132	113
one	KIAA0753ko_siGL2_MG132	1
one	KIAA0753ko_siGL2_MG132	113
one	KIAA0753ko_siGL2_MG132	77
one	KIAA0753ko_siGL2_MG132	93
one	KIAA0753ko_siGL2_MG132	17
one	KIAA0753ko_siGL2_MG132	32
one	KIAA0753ko_siGL2_MG132	65
one	KIAA0753ko_siGL2_MG132	62
one	KIAA0753ko_siGL2_MG132	98
one	KIAA0753ko_siGL2_MG132	1
one	KIAA0753ko_siGL2_MG132	1
one	KIAA0753ko_siGL2_MG132	51
one	KIAA0753ko_siGL2_MG132	90
one	KIAA0753ko_siGL2_MG132	232
one	KIAA0753ko_siGL2_MG132	102
one	KIAA0753ko_siGL2_MG132	67
one	KIAA0753ko_siGL2_MG132	112
one	KIAA0753ko_siGL2_MG132	180
one	KIAA0753ko_siGL2_MG132	21
one	KIAA0753ko_siGL2_MG132	90
one	KIAA0753ko_siGL2_MG132	165
one	KIAA0753ko_siGL2_MG132	152
one	KIAA0753ko_siGL2_MG132	71
one	KIAA0753ko_siGL2_MG132	90
one	KIAA0753ko_siGL2_MG132	208
one	KIAA0753ko_siGL2_MG132	127
one	KIAA0753ko_siGL2_MG132	113
one	KIAA0753ko_siGL2_MG132	71
one	KIAA0753ko_siGL2_MG132	119
one	KIAA0753ko_siGL2_MG132	77
one	KIAA0753ko_siGL2_MG132	1346
one	KIAA0753ko_siGL2_MG132	32
one	KIAA0753ko_siGL2_MG132	125
one	KIAA0753ko_siGL2_MG132	89
one	KIAA0753ko_siGL2_MG132	133
one	KIAA0753ko_siGL2_MG132	26
one	KIAA0753ko_siGL2_MG132	58
one	KIAA0753ko_siGL2_MG132	159
one	KIAA0753ko_siGL2_MG132	75
one	KIAA0753ko_siGL2_MG132	94
one	KIAA0753ko_siGL2_MG132	64
one	KIAA0753ko_siGL2_MG132	88
one	KIAA0753ko_siGL2_MG132	78
one	KIAA0753ko_siGL2_MG132	112
one	KIAA0753ko_siGL2_MG132	189
one	KIAA0753ko_siGL2_MG132	88
one	KIAA0753ko_siGL2_MG132	90
one	KIAA0753ko_siGL2_MG132	126
one	KIAA0753ko_siGL2_MG132	153
one	KIAA0753ko_siGL2_MG132	108
one	KIAA0753ko_siGL2_MG132	76
one	KIAA0753ko_siGL2_MG132	95
one	KIAA0753ko_siGL2_MG132	133
one	KIAA0753ko_siGL2_MG132	123
one	KIAA0753ko_siGL2_MG132	10
one	KIAA0753ko_siGL2_MG132	104
one	KIAA0753ko_siGL2_MG132	23
one	KIAA0753ko_siGL2_MG132	81
one	KIAA0753ko_siGL2_MG132	156
one	KIAA0753ko_siGL2_MG132	121
one	KIAA0753ko_siGL2_MG132	139
one	KIAA0753ko_siGL2_MG132	62
one	KIAA0753ko_siGL2_MG132	62
one	KIAA0753ko_siGL2_MG132	85
one	KIAA0753ko_siGL2_MG132	107
one	KIAA0753ko_siGL2_MG132	102
one	KIAA0753ko_siGL2_MG132	86
one	KIAA0753ko_siGL2_MG132	152
one	KIAA0753ko_siGL2_MG132	15
one	KIAA0753ko_siGL2_MG132	63
one	KIAA0753ko_siGL2_MG132	203
one	KIAA0753ko_siGL2_MG132	98
one	KIAA0753ko_siGL2_MG132	26
one	KIAA0753ko_siGL2_MG132	1
one	KIAA0753ko_siGL2_MG132	83
one	KIAA0753ko_siGL2_MG132	247
one	KIAA0753ko_siGL2_MG132	127
one	KIAA0753ko_siGL2_MG132	169
one	KIAA0753ko_siGL2_MG132	94
one	KIAA0753ko_siGL2_MG132	64
one	KIAA0753ko_siGL2_MG132	57
one	KIAA0753ko_siGL2_MG132	84
one	KIAA0753ko_siGL2_MG132	162
one	KIAA0753ko_siGL2_MG132	122
one	KIAA0753ko_siGL2_MG132	235
one	KIAA0753ko_siGL2_MG132	88
one	KIAA0753ko_siGL2_MG132	49
one	KIAA0753ko_siGL2_MG132	68
one	KIAA0753ko_siGL2_MG132	49
one	KIAA0753ko_siGL2_MG132	1
one	KIAA0753ko_siGL2_MG132	35
one	KIAA0753ko_siGL2_MG132	83
one	KIAA0753ko_siGL2_MG132	79
one	KIAA0753ko_siGL2_MG132	68
one	KIAA0753ko_siGL2_MG132	68
one	KIAA0753ko_siGL2_MG132	1
one	KIAA0753ko_siGL2_MG132	50
one	KIAA0753ko_siGL2_MG132	56
one	KIAA0753ko_siGL2_MG132	125
one	KIAA0753ko_siGL2_MG132	48
one	KIAA0753ko_siGL2_MG132	82
one	KIAA0753ko_siGL2_MG132	34
one	KIAA0753ko_siGL2_MG132	53
one	KIAA0753ko_siGL2_MG132	57
one	KIAA0753ko_siGL2_MG132	50
one	KIAA0753ko_siGL2_MG132	97
one	KIAA0753ko_siGL2_MG132	35
one	KIAA0753ko_siGL2_MG132	81
one	KIAA0753ko_siGL2_MG132	11
one	KIAA0753ko_siGL2_MG132	16
one	KIAA0753ko_siGL2_MG132	104
one	KIAA0753ko_siGL2_MG132	75
one	KIAA0753ko_siGL2_MG132	44
one	KIAA0753ko_siGL2_MG132	85
one	KIAA0753ko_siGL2_MG132	118
one	KIAA0753ko_siGL2_MG132	163
one	KIAA0753ko_siGL2_MG132	167
one	KIAA0753ko_siGL2_MG132	64
one	KIAA0753ko_siGL2_MG132	50
one	KIAA0753ko_siGL2_MG132	169
one	KIAA0753ko_siGL2_MG132	119
one	KIAA0753ko_siGL2_MG132	45
one	KIAA0753ko_siGL2_MG132	96
one	KIAA0753ko_siGL2_MG132	22
one	KIAA0753ko_siGL2_MG132	181
one	KIAA0753ko_siGL2_MG132	127
one	KIAA0753ko_siGL2_MG132	124
one	KIAA0753ko_siGL2_MG132	161
one	KIAA0753ko_siGL2_MG132	4
one	KIAA0753ko_siGL2_MG132	97
one	KIAA0753ko_siGL2_MG132	38
one	KIAA0753ko_siGL2_MG132	43
one	KIAA0753ko_siGL2_MG132	77
one	KIAA0753ko_siGL2_MG132	123
one	KIAA0753ko_siGL2_MG132	2
one	KIAA0753ko_siGL2_MG132	62
one	KIAA0753ko_siGL2_MG132	30
one	KIAA0753ko_siGL2_MG132	85
one	KIAA0753ko_siGL2_MG132	36
one	KIAA0753ko_siGL2_MG132	98
one	KIAA0753ko_siGL2_MG132	101
one	KIAA0753ko_siGL2_MG132	30
one	KIAA0753ko_siGL2_MG132	181
one	KIAA0753ko_siGL2_MG132	1
one	KIAA0753ko_siGL2_MG132	74
one	KIAA0753ko_siGL2_MG132	90
one	KIAA0753ko_siGL2_MG132	91
one	KIAA0753ko_siGL2_MG132	84
one	KIAA0753ko_siGL2_MG132	1
one	KIAA0753ko_siGL2_MG132	61
one	KIAA0753ko_siGL2_MG132	109
one	KIAA0753ko_siGL2_MG132	49
one	KIAA0753ko_siGL2_MG132	200
one	KIAA0753ko_siGL2_MG132	189
one	KIAA0753ko_siGL2_MG132	86
one	KIAA0753ko_siGL2_MG132	116
one	KIAA0753ko_siGL2_MG132	172
one	KIAA0753ko_siGL2_MG132	53
one	KIAA0753ko_siGL2_MG132	92
one	KIAA0753ko_siGL2_MG132	63
one	KIAA0753ko_siGL2_MG132	78
one	KIAA0753ko_siGL2_MG132	138
one	KIAA0753ko_siGL2_MG132	1
one	KIAA0753ko_siGL2_MG132	101
one	KIAA0753ko_siGL2_MG132	114
one	KIAA0753ko_siGL2_MG132	136
one	KIAA0753ko_siGL2_MG132	98
one	KIAA0753ko_siGL2_MG132	120
one	KIAA0753ko_siGL2_MG132	21
one	KIAA0753ko_siGL2_MG132	117
one	KIAA0753ko_siGL2_MG132	36
one	KIAA0753ko_siGL2_MG132	109
one	KIAA0753ko_siGL2_MG132	76
one	KIAA0753ko_siGL2_MG132	85
one	KIAA0753ko_siGL2_MG132	81
one	KIAA0753ko_siGL2_MG132	114
one	KIAA0753ko_siGL2_MG132	97
one	KIAA0753ko_siGL2_MG132	128
one	KIAA0753ko_siGL2_MG132	76
one	KIAA0753ko_siGL2_MG132	98
one	KIAA0753ko_siGL2_MG132	105
one	KIAA0753ko_siGL2_MG132	129
one	KIAA0753ko_siGL2_MG132	99
one	KIAA0753ko_siGL2_MG132	144
one	KIAA0753ko_siGL2_MG132	41
one	KIAA0753ko_siGL2_MG132	70
one	KIAA0753ko_siGL2_MG132	97
one	KIAA0753ko_siGL2_MG132	170
one	KIAA0753ko_siGL2_MG132	101
one	KIAA0753ko_siGL2_MG132	123
one	KIAA0753ko_siGL2_MG132	71
one	KIAA0753ko_siGL2_MG132	119
one	KIAA0753ko_siGL2_MG132	107
one	KIAA0753ko_siGL2_MG132	32
one	KIAA0753ko_siGL2_MG132	60
one	KIAA0753ko_siGL2_MG132	42
one	KIAA0753ko_siGL2_MG132	89
one	KIAA0753ko_siGL2_MG132	205
one	KIAA0753ko_siGL2_MG132	88
one	KIAA0753ko_siGL2_MG132	1
one	KIAA0753ko_siGL2_MG132	94
one	KIAA0753ko_siGL2_MG132	85
one	KIAA0753ko_siGL2_MG132	1
one	KIAA0753ko_siGL2_MG132	78
one	KIAA0753ko_siGL2_MG132	47
one	KIAA0753ko_siGL2_MG132	1
one	KIAA0753ko_siGL2_MG132	11
one	KIAA0753ko_siGL2_MG132	41
one	KIAA0753ko_siGL2_MG132	53
one	KIAA0753ko_siGL2_MG132	55
one	KIAA0753ko_siGL2_MG132	12
one	KIAA0753ko_siGL2_MG132	4
one	KIAA0753ko_siGL2_MG132	68
one	KIAA0753ko_siGL2_MG132	43
one	KIAA0753ko_siGL2_MG132	12
one	KIAA0753ko_siGL2_MG132	74
one	KIAA0753ko_siGL2_MG132	40
one	KIAA0753ko_siGL2_MG132	31
one	KIAA0753ko_siGL2_MG132	8
one	KIAA0753ko_siGL2_MG132	1
one	KIAA0753ko_siGL2_MG132	80
one	KIAA0753ko_siGL2_MG132	47
one	KIAA0753ko_siGL2_MG132	47
one	KIAA0753ko_siGL2_MG132	72
one	KIAA0753ko_siGL2_MG132	87
one	KIAA0753ko_siGL2_MG132	10
one	KIAA0753ko_siGL2_MG132	67
one	KIAA0753ko_siGL2_MG132	68
one	KIAA0753ko_siGL2_MG132	77
one	KIAA0753ko_siGL2_MG132	53
one	KIAA0753ko_siGL2_MG132	1
one	KIAA0753ko_siGL2_MG132	22
one	KIAA0753ko_siGL2_MG132	107
one	KIAA0753ko_siGL2_MG132	83
one	KIAA0753ko_siGL2_MG132	101
one	KIAA0753ko_siGL2_MG132	41
one	KIAA0753ko_siGL2_MG132	31
one	KIAA0753ko_siGL2_MG132	34
one	KIAA0753ko_siGL2_MG132	15
one	KIAA0753ko_siGL2_MG132	111
one	KIAA0753ko_siGL2_MG132	60
one	KIAA0753ko_siGL2_MG132	102
one	KIAA0753ko_siGL2_MG132	67
one	KIAA0753ko_siGL2_MG132	12
one	KIAA0753ko_siGL2_MG132	1
one	KIAA0753ko_siGL2_MG132	96
one	KIAA0753ko_siGL2_MG132	107
one	KIAA0753ko_siGL2_MG132	47
one	KIAA0753ko_siGL2_MG132	1
one	KIAA0753ko_siGL2_MG132	42
one	KIAA0753ko_siGL2_MG132	21
one	KIAA0753ko_siGL2_MG132	175
one	KIAA0753ko_siGL2_MG132	24
one	KIAA0753ko_siGL2_MG132	74
one	KIAA0753ko_siGL2_MG132	173
one	KIAA0753ko_siGL2_MG132	149
one	KIAA0753ko_siGL2_MG132	11
one	KIAA0753ko_siGL2_MG132	1
one	KIAA0753ko_siGL2_MG132	45
one	KIAA0753ko_siGL2_MG132	44
one	KIAA0753ko_siGL2_MG132	16
one	KIAA0753ko_siGL2_MG132	105
one	KIAA0753ko_siGL2_MG132	71
one	KIAA0753ko_siGL2_MG132	153
one	KIAA0753ko_siGL2_MG132	47
one	KIAA0753ko_siGL2_MG132	118
one	KIAA0753ko_siGL2_MG132	1
one	KIAA0753ko_siGL2_MG132	57
one	KIAA0753ko_siGL2_MG132	9
one	KIAA0753ko_siGL2_MG132	49
one	KIAA0753ko_siGL2_MG132	36
one	KIAA0753ko_siGL2_MG132	19
one	KIAA0753ko_siGL2_MG132	93
one	KIAA0753ko_siGL2_MG132	20
one	KIAA0753ko_siGL2_MG132	4
one	KIAA0753ko_siGL2_MG132	75
one	KIAA0753ko_siGL2_MG132	134
one	KIAA0753ko_siGL2_MG132	53
one	KIAA0753ko_siGL2_MG132	42
one	KIAA0753ko_siGL2_MG132	19
one	KIAA0753ko_siGL2_MG132	50
one	KIAA0753ko_siGL2_MG132	37
one	KIAA0753ko_siGL2_MG132	1
one	KIAA0753ko_siGL2_MG132	26
one	KIAA0753ko_siGL2_MG132	81
one	KIAA0753ko_siGL2_MG132	97
one	KIAA0753ko_siGL2_MG132	6
one	KIAA0753ko_siGL2_MG132	57
one	KIAA0753ko_siGL2_MG132	145
one	KIAA0753ko_siGL2_MG132	80
one	KIAA0753ko_siGL2_MG132	67
one	KIAA0753ko_siGL2_MG132	217
one	KIAA0753ko_siGL2_MG132	94
one	KIAA0753ko_siGL2_MG132	1
one	KIAA0753ko_siGL2_MG132	26
one	KIAA0753ko_siGL2_MG132	30
one	KIAA0753ko_siGL2_MG132	76
one	KIAA0753ko_siGL2_MG132	66
one	KIAA0753ko_siGL2_MG132	76
one	KIAA0753ko_siGL2_MG132	106
one	KIAA0753ko_siGL2_MG132	36
one	KIAA0753ko_siGL2_MG132	50
one	KIAA0753ko_siGL2_MG132	43
one	KIAA0753ko_siGL2_MG132	50
one	KIAA0753ko_siGL2_MG132	48
one	KIAA0753ko_siGL2_MG132	59
one	KIAA0753ko_siGL2_MG132	24
one	KIAA0753ko_siGL2_MG132	34
one	KIAA0753ko_siGL2_MG132	131
one	KIAA0753ko_siGL2_MG132	46
one	KIAA0753ko_siGL2_MG132	85
one	KIAA0753ko_siGL2_MG132	24
one	KIAA0753ko_siGL2_MG132	62
one	KIAA0753ko_siGL2_MG132	6
one	KIAA0753ko_siGL2_MG132	22
one	PIBF1ko_siGL2_DMSO	1
one	PIBF1ko_siGL2_DMSO	1
one	PIBF1ko_siGL2_DMSO	1
one	PIBF1ko_siGL2_DMSO	1
one	PIBF1ko_siGL2_DMSO	1
one	PIBF1ko_siGL2_DMSO	1
one	PIBF1ko_siGL2_DMSO	1
one	PIBF1ko_siGL2_DMSO	1
one	PIBF1ko_siGL2_DMSO	1
one	PIBF1ko_siGL2_DMSO	1
one	PIBF1ko_siGL2_DMSO	1
one	PIBF1ko_siGL2_DMSO	1
one	PIBF1ko_siGL2_DMSO	1
one	PIBF1ko_siGL2_DMSO	1
one	PIBF1ko_siGL2_DMSO	1
one	PIBF1ko_siGL2_DMSO	1
one	PIBF1ko_siGL2_DMSO	1
one	PIBF1ko_siGL2_DMSO	1
one	PIBF1ko_siGL2_DMSO	1
one	PIBF1ko_siGL2_DMSO	1
one	PIBF1ko_siGL2_DMSO	1
one	PIBF1ko_siGL2_DMSO	1
one	PIBF1ko_siGL2_DMSO	1
one	PIBF1ko_siGL2_DMSO	1
one	PIBF1ko_siGL2_DMSO	1
one	PIBF1ko_siGL2_DMSO	10
one	PIBF1ko_siGL2_DMSO	1
one	PIBF1ko_siGL2_DMSO	1
one	PIBF1ko_siGL2_DMSO	1
one	PIBF1ko_siGL2_DMSO	1
one	PIBF1ko_siGL2_DMSO	1
one	PIBF1ko_siGL2_DMSO	1
one	PIBF1ko_siGL2_DMSO	2
one	PIBF1ko_siGL2_DMSO	1
one	PIBF1ko_siGL2_DMSO	21
one	PIBF1ko_siGL2_DMSO	1
one	PIBF1ko_siGL2_DMSO	1
one	PIBF1ko_siGL2_DMSO	1
one	PIBF1ko_siGL2_DMSO	43
one	PIBF1ko_siGL2_DMSO	1
one	PIBF1ko_siGL2_DMSO	1
one	PIBF1ko_siGL2_DMSO	1
one	PIBF1ko_siGL2_DMSO	1
one	PIBF1ko_siGL2_DMSO	1
one	PIBF1ko_siGL2_DMSO	1
one	PIBF1ko_siGL2_DMSO	1
one	PIBF1ko_siGL2_DMSO	1
one	PIBF1ko_siGL2_DMSO	1
one	PIBF1ko_siGL2_DMSO	1
one	PIBF1ko_siGL2_DMSO	1
one	PIBF1ko_siGL2_DMSO	1
one	PIBF1ko_siGL2_DMSO	1
one	PIBF1ko_siGL2_DMSO	1
one	PIBF1ko_siGL2_DMSO	1
one	PIBF1ko_siGL2_DMSO	1
one	PIBF1ko_siGL2_DMSO	1
one	PIBF1ko_siGL2_DMSO	1
one	PIBF1ko_siGL2_DMSO	1
one	PIBF1ko_siGL2_DMSO	1
one	PIBF1ko_siGL2_DMSO	1
one	PIBF1ko_siGL2_DMSO	4
one	PIBF1ko_siGL2_DMSO	1
one	PIBF1ko_siGL2_DMSO	6
one	PIBF1ko_siGL2_DMSO	1
one	PIBF1ko_siGL2_DMSO	1
one	PIBF1ko_siGL2_DMSO	1
one	PIBF1ko_siGL2_DMSO	1
one	PIBF1ko_siGL2_DMSO	1
one	PIBF1ko_siGL2_DMSO	1
one	PIBF1ko_siGL2_DMSO	1
one	PIBF1ko_siGL2_DMSO	1
one	PIBF1ko_siGL2_DMSO	5070
one	PIBF1ko_siGL2_DMSO	1
one	PIBF1ko_siGL2_DMSO	1
one	PIBF1ko_siGL2_DMSO	1
one	PIBF1ko_siGL2_DMSO	1
one	PIBF1ko_siGL2_DMSO	1
one	PIBF1ko_siGL2_DMSO	1
one	PIBF1ko_siGL2_DMSO	1
one	PIBF1ko_siGL2_DMSO	1
one	PIBF1ko_siGL2_DMSO	1
one	PIBF1ko_siGL2_DMSO	1
one	PIBF1ko_siGL2_DMSO	1
one	PIBF1ko_siGL2_DMSO	1
one	PIBF1ko_siGL2_DMSO	1
one	PIBF1ko_siGL2_DMSO	1
one	PIBF1ko_siGL2_DMSO	1
one	PIBF1ko_siGL2_DMSO	1
one	PIBF1ko_siGL2_DMSO	1
one	PIBF1ko_siGL2_DMSO	1
one	PIBF1ko_siGL2_DMSO	1
one	PIBF1ko_siGL2_DMSO	1
one	PIBF1ko_siGL2_DMSO	1
one	PIBF1ko_siGL2_DMSO	1
one	PIBF1ko_siGL2_DMSO	1
one	PIBF1ko_siGL2_DMSO	1
one	PIBF1ko_siGL2_DMSO	1
one	PIBF1ko_siGL2_DMSO	1
one	PIBF1ko_siGL2_DMSO	1
one	PIBF1ko_siGL2_DMSO	1
one	PIBF1ko_siGL2_DMSO	1
one	PIBF1ko_siGL2_DMSO	1
one	PIBF1ko_siGL2_DMSO	1
one	PIBF1ko_siGL2_DMSO	1
one	PIBF1ko_siGL2_DMSO	1
one	PIBF1ko_siGL2_DMSO	1
one	PIBF1ko_siGL2_DMSO	1
one	PIBF1ko_siGL2_DMSO	1
one	PIBF1ko_siGL2_DMSO	1
one	PIBF1ko_siGL2_DMSO	1
one	PIBF1ko_siGL2_DMSO	1
one	PIBF1ko_siGL2_DMSO	1
one	PIBF1ko_siGL2_DMSO	1
one	PIBF1ko_siGL2_DMSO	1
one	PIBF1ko_siGL2_DMSO	1
one	PIBF1ko_siGL2_DMSO	1
one	PIBF1ko_siGL2_DMSO	1
one	PIBF1ko_siGL2_DMSO	1
one	PIBF1ko_siGL2_DMSO	1
one	PIBF1ko_siGL2_DMSO	1
one	PIBF1ko_siGL2_DMSO	1
one	PIBF1ko_siGL2_DMSO	1
one	PIBF1ko_siGL2_DMSO	1
one	PIBF1ko_siGL2_DMSO	1
one	PIBF1ko_siGL2_DMSO	1
one	PIBF1ko_siGL2_DMSO	1
one	PIBF1ko_siGL2_DMSO	1
one	PIBF1ko_siGL2_DMSO	1
one	PIBF1ko_siGL2_DMSO	1
one	PIBF1ko_siGL2_DMSO	1
one	PIBF1ko_siGL2_DMSO	8
one	PIBF1ko_siGL2_DMSO	1
one	PIBF1ko_siGL2_DMSO	1
one	PIBF1ko_siGL2_DMSO	1
one	PIBF1ko_siGL2_DMSO	1
one	PIBF1ko_siGL2_DMSO	1
one	PIBF1ko_siGL2_DMSO	1
one	PIBF1ko_siGL2_DMSO	1
one	PIBF1ko_siGL2_DMSO	1
one	PIBF1ko_siGL2_DMSO	1
one	PIBF1ko_siGL2_DMSO	1
one	PIBF1ko_siGL2_DMSO	1
one	PIBF1ko_siGL2_DMSO	1
one	PIBF1ko_siGL2_DMSO	1
one	PIBF1ko_siGL2_DMSO	1
one	PIBF1ko_siGL2_DMSO	1
one	PIBF1ko_siGL2_DMSO	1
one	PIBF1ko_siGL2_DMSO	1
one	PIBF1ko_siGL2_DMSO	1
one	PIBF1ko_siGL2_DMSO	1
one	PIBF1ko_siGL2_DMSO	1
one	PIBF1ko_siGL2_DMSO	1
one	PIBF1ko_siGL2_DMSO	1
one	PIBF1ko_siGL2_DMSO	1
one	PIBF1ko_siGL2_DMSO	1
one	PIBF1ko_siGL2_DMSO	1
one	PIBF1ko_siGL2_DMSO	1
one	PIBF1ko_siGL2_DMSO	1
one	PIBF1ko_siGL2_DMSO	1
one	PIBF1ko_siGL2_DMSO	1
one	PIBF1ko_siGL2_DMSO	1
one	PIBF1ko_siGL2_DMSO	1
one	PIBF1ko_siGL2_DMSO	1
one	PIBF1ko_siGL2_DMSO	1
one	PIBF1ko_siGL2_DMSO	1
one	PIBF1ko_siGL2_DMSO	1
one	PIBF1ko_siGL2_DMSO	1
one	PIBF1ko_siGL2_DMSO	1
one	PIBF1ko_siGL2_DMSO	1
one	PIBF1ko_siGL2_DMSO	3
one	PIBF1ko_siGL2_DMSO	1
one	PIBF1ko_siGL2_DMSO	1
one	PIBF1ko_siGL2_DMSO	1
one	PIBF1ko_siGL2_DMSO	1
one	PIBF1ko_siGL2_DMSO	1
one	PIBF1ko_siGL2_DMSO	1
one	PIBF1ko_siGL2_DMSO	1
one	PIBF1ko_siGL2_DMSO	1
one	PIBF1ko_siGL2_DMSO	1
one	PIBF1ko_siGL2_DMSO	1
one	PIBF1ko_siGL2_DMSO	1
one	PIBF1ko_siGL2_DMSO	1
one	PIBF1ko_siGL2_DMSO	1
one	PIBF1ko_siGL2_DMSO	1
one	PIBF1ko_siGL2_DMSO	1
one	PIBF1ko_siGL2_DMSO	1
one	PIBF1ko_siGL2_DMSO	1
one	PIBF1ko_siGL2_DMSO	1
one	PIBF1ko_siGL2_DMSO	1
one	PIBF1ko_siGL2_DMSO	1
one	PIBF1ko_siGL2_DMSO	1
one	PIBF1ko_siGL2_DMSO	1
one	PIBF1ko_siGL2_DMSO	1
one	PIBF1ko_siGL2_DMSO	1
one	PIBF1ko_siGL2_DMSO	1
one	PIBF1ko_siGL2_DMSO	1
one	PIBF1ko_siGL2_DMSO	1
one	PIBF1ko_siGL2_DMSO	1
one	PIBF1ko_siGL2_DMSO	1
one	PIBF1ko_siGL2_DMSO	1
one	PIBF1ko_siGL2_DMSO	1
one	PIBF1ko_siGL2_DMSO	1
one	PIBF1ko_siGL2_DMSO	1
one	PIBF1ko_siGL2_DMSO	1
one	PIBF1ko_siGL2_DMSO	1
one	PIBF1ko_siGL2_DMSO	1
one	PIBF1ko_siGL2_DMSO	1
one	PIBF1ko_siGL2_DMSO	1
one	PIBF1ko_siGL2_DMSO	1
one	PIBF1ko_siGL2_DMSO	1
one	PIBF1ko_siGL2_DMSO	1
one	PIBF1ko_siGL2_DMSO	1
one	PIBF1ko_siGL2_DMSO	1
one	PIBF1ko_siGL2_DMSO	1
one	PIBF1ko_siGL2_DMSO	1
one	PIBF1ko_siGL2_DMSO	1
one	PIBF1ko_siGL2_DMSO	1
one	PIBF1ko_siGL2_DMSO	1
one	PIBF1ko_siGL2_DMSO	1
one	PIBF1ko_siGL2_DMSO	1
one	PIBF1ko_siGL2_DMSO	1
one	PIBF1ko_siGL2_DMSO	1
one	PIBF1ko_siGL2_DMSO	1
one	PIBF1ko_siGL2_DMSO	1
one	PIBF1ko_siGL2_DMSO	1
one	PIBF1ko_siGL2_DMSO	1
one	PIBF1ko_siGL2_DMSO	1
one	PIBF1ko_siGL2_DMSO	1
one	PIBF1ko_siGL2_DMSO	1
one	PIBF1ko_siGL2_DMSO	1
one	PIBF1ko_siGL2_DMSO	1
one	PIBF1ko_siGL2_DMSO	1
one	PIBF1ko_siGL2_DMSO	1
one	PIBF1ko_siGL2_DMSO	1
one	PIBF1ko_siGL2_DMSO	1
one	PIBF1ko_siGL2_DMSO	1
one	PIBF1ko_siGL2_DMSO	1
one	PIBF1ko_siGL2_DMSO	1
one	PIBF1ko_siGL2_DMSO	1
one	PIBF1ko_siGL2_DMSO	1
one	PIBF1ko_siGL2_DMSO	1
one	PIBF1ko_siGL2_DMSO	1
one	PIBF1ko_siGL2_DMSO	1
one	PIBF1ko_siGL2_DMSO	1
one	PIBF1ko_siGL2_DMSO	1
one	PIBF1ko_siGL2_DMSO	1
one	PIBF1ko_siGL2_DMSO	1
one	PIBF1ko_siGL2_DMSO	1
one	PIBF1ko_siGL2_DMSO	1
one	PIBF1ko_siGL2_DMSO	1
one	PIBF1ko_siGL2_DMSO	1
one	PIBF1ko_siGL2_DMSO	1
one	PIBF1ko_siGL2_DMSO	1
one	PIBF1ko_siGL2_DMSO	1
one	PIBF1ko_siGL2_DMSO	1
one	PIBF1ko_siGL2_DMSO	1
one	PIBF1ko_siGL2_DMSO	1
one	PIBF1ko_siGL2_DMSO	1
one	PIBF1ko_siGL2_DMSO	1
one	PIBF1ko_siGL2_DMSO	1
one	PIBF1ko_siGL2_DMSO	1
one	PIBF1ko_siGL2_DMSO	1
one	PIBF1ko_siGL2_DMSO	1
one	PIBF1ko_siGL2_DMSO	1
one	PIBF1ko_siGL2_DMSO	1
one	PIBF1ko_siGL2_DMSO	1
one	PIBF1ko_siGL2_DMSO	1
one	PIBF1ko_siGL2_DMSO	1
one	PIBF1ko_siGL2_DMSO	1
one	PIBF1ko_siGL2_DMSO	1
one	PIBF1ko_siGL2_DMSO	1
one	PIBF1ko_siGL2_DMSO	1
one	PIBF1ko_siGL2_DMSO	1
one	PIBF1ko_siGL2_DMSO	1
one	PIBF1ko_siGL2_DMSO	1
one	PIBF1ko_siGL2_DMSO	1
one	PIBF1ko_siGL2_DMSO	1
one	PIBF1ko_siGL2_DMSO	1
one	PIBF1ko_siGL2_DMSO	3
one	PIBF1ko_siGL2_DMSO	1
one	PIBF1ko_siGL2_DMSO	1
one	PIBF1ko_siGL2_DMSO	1
one	PIBF1ko_siGL2_DMSO	1
one	PIBF1ko_siGL2_DMSO	8
one	PIBF1ko_siGL2_DMSO	1
one	PIBF1ko_siGL2_DMSO	1
one	PIBF1ko_siGL2_DMSO	1
one	PIBF1ko_siGL2_DMSO	1
one	PIBF1ko_siGL2_DMSO	1
one	PIBF1ko_siGL2_DMSO	4
one	PIBF1ko_siGL2_DMSO	1
one	PIBF1ko_siGL2_DMSO	1
one	PIBF1ko_siGL2_DMSO	1
one	PIBF1ko_siGL2_DMSO	1
one	PIBF1ko_siGL2_DMSO	1
one	PIBF1ko_siGL2_DMSO	1
one	PIBF1ko_siGL2_DMSO	1
one	PIBF1ko_siGL2_DMSO	1
one	PIBF1ko_siGL2_DMSO	1
one	PIBF1ko_siGL2_DMSO	1
one	PIBF1ko_siGL2_DMSO	1
one	PIBF1ko_siGL2_DMSO	1
one	PIBF1ko_siGL2_DMSO	1
one	PIBF1ko_siGL2_DMSO	1
one	PIBF1ko_siGL2_DMSO	1
one	PIBF1ko_siGL2_DMSO	10
one	PIBF1ko_siGL2_DMSO	25
one	PIBF1ko_siGL2_DMSO	1
one	PIBF1ko_siGL2_DMSO	1
one	PIBF1ko_siGL2_DMSO	1
one	PIBF1ko_siGL2_DMSO	1
one	PIBF1ko_siGL2_DMSO	1
one	PIBF1ko_siGL2_DMSO	1
one	PIBF1ko_siGL2_DMSO	1
one	PIBF1ko_siGL2_DMSO	2
one	PIBF1ko_siGL2_DMSO	1
one	PIBF1ko_siGL2_DMSO	1
one	PIBF1ko_siGL2_DMSO	1
one	PIBF1ko_siGL2_DMSO	1
one	PIBF1ko_siGL2_DMSO	1
one	PIBF1ko_siGL2_DMSO	1
one	PIBF1ko_siGL2_DMSO	29027
one	PIBF1ko_siGL2_DMSO	1
one	PIBF1ko_siGL2_DMSO	1
one	PIBF1ko_siGL2_DMSO	1
one	PIBF1ko_siGL2_DMSO	1
one	PIBF1ko_siGL2_DMSO	1
one	PIBF1ko_siGL2_DMSO	1
one	PIBF1ko_siGL2_DMSO	1
one	PIBF1ko_siGL2_DMSO	1
one	PIBF1ko_siGL2_DMSO	1
one	PIBF1ko_siGL2_DMSO	1
one	PIBF1ko_siGL2_DMSO	1
one	PIBF1ko_siGL2_DMSO	1
one	PIBF1ko_siGL2_DMSO	1
one	PIBF1ko_siGL2_DMSO	1
one	PIBF1ko_siGL2_DMSO	1
one	PIBF1ko_siGL2_DMSO	1
one	PIBF1ko_siGL2_DMSO	1
one	PIBF1ko_siGL2_DMSO	1
one	PIBF1ko_siGL2_DMSO	1
one	PIBF1ko_siGL2_DMSO	1
one	PIBF1ko_siGL2_DMSO	1
one	PIBF1ko_siGL2_DMSO	1
one	PIBF1ko_siGL2_DMSO	1
one	PIBF1ko_siGL2_DMSO	1
one	PIBF1ko_siGL2_DMSO	1
one	PIBF1ko_siGL2_DMSO	1
one	PIBF1ko_siGL2_DMSO	1
one	PIBF1ko_siGL2_DMSO	1
one	PIBF1ko_siGL2_DMSO	1
one	PIBF1ko_siGL2_DMSO	1
one	PIBF1ko_siGL2_DMSO	1
one	PIBF1ko_siGL2_DMSO	1
one	PIBF1ko_siGL2_DMSO	1
one	PIBF1ko_siGL2_DMSO	9
one	PIBF1ko_siGL2_DMSO	1
one	PIBF1ko_siGL2_DMSO	1
one	PIBF1ko_siGL2_DMSO	1
one	PIBF1ko_siGL2_DMSO	1
one	PIBF1ko_siGL2_DMSO	11
one	PIBF1ko_siGL2_DMSO	1
one	PIBF1ko_siGL2_DMSO	1
one	PIBF1ko_siGL2_DMSO	1
one	PIBF1ko_siGL2_DMSO	5
one	PIBF1ko_siGL2_DMSO	1
one	PIBF1ko_siGL2_DMSO	1
one	PIBF1ko_siGL2_DMSO	1
one	PIBF1ko_siGL2_DMSO	1
one	PIBF1ko_siGL2_DMSO	1
one	PIBF1ko_siGL2_DMSO	1
one	PIBF1ko_siGL2_DMSO	1
one	PIBF1ko_siGL2_DMSO	1
one	PIBF1ko_siGL2_DMSO	1
one	PIBF1ko_siGL2_DMSO	1
one	PIBF1ko_siGL2_DMSO	1
one	PIBF1ko_siGL2_DMSO	1
one	PIBF1ko_siGL2_DMSO	9
one	PIBF1ko_siGL2_DMSO	13
one	PIBF1ko_siGL2_DMSO	1
one	PIBF1ko_siGL2_DMSO	1
one	PIBF1ko_siGL2_DMSO	1
one	PIBF1ko_siGL2_DMSO	1
one	PIBF1ko_siGL2_DMSO	1
one	PIBF1ko_siGL2_DMSO	1
one	PIBF1ko_siGL2_DMSO	2
one	PIBF1ko_siGL2_DMSO	1
one	PIBF1ko_siGL2_DMSO	1
one	PIBF1ko_siGL2_DMSO	1
one	PIBF1ko_siGL2_DMSO	1
one	PIBF1ko_siGL2_DMSO	1
one	PIBF1ko_siGL2_DMSO	2
one	PIBF1ko_siGL2_DMSO	1
one	PIBF1ko_siGL2_DMSO	1
one	PIBF1ko_siGL2_DMSO	1
one	PIBF1ko_siGL2_DMSO	1
one	PIBF1ko_siGL2_DMSO	1
one	PIBF1ko_siGL2_DMSO	1
one	PIBF1ko_siGL2_DMSO	1
one	PIBF1ko_siGL2_DMSO	1
one	PIBF1ko_siGL2_DMSO	1
one	PIBF1ko_siGL2_DMSO	1
one	PIBF1ko_siGL2_DMSO	1
one	PIBF1ko_siGL2_DMSO	9
one	PIBF1ko_siGL2_DMSO	1
one	PIBF1ko_siGL2_DMSO	1
one	PIBF1ko_siGL2_DMSO	6
one	PIBF1ko_siGL2_DMSO	1
one	PIBF1ko_siGL2_DMSO	1
one	PIBF1ko_siGL2_DMSO	1
one	PIBF1ko_siGL2_DMSO	1
one	PIBF1ko_siGL2_DMSO	1
one	PIBF1ko_siGL2_DMSO	1
one	PIBF1ko_siGL2_DMSO	1
one	PIBF1ko_siGL2_DMSO	1
one	PIBF1ko_siGL2_DMSO	1
one	PIBF1ko_siGL2_DMSO	1
one	PIBF1ko_siGL2_DMSO	1
one	PIBF1ko_siGL2_DMSO	1
one	PIBF1ko_siGL2_DMSO	1
one	PIBF1ko_siGL2_DMSO	1
one	PIBF1ko_siGL2_DMSO	1
one	PIBF1ko_siGL2_DMSO	1
one	PIBF1ko_siGL2_DMSO	1
one	PIBF1ko_siGL2_DMSO	1
one	PIBF1ko_siGL2_DMSO	1
one	PIBF1ko_siGL2_DMSO	1
one	PIBF1ko_siGL2_DMSO	1
one	PIBF1ko_siGL2_DMSO	1
one	PIBF1ko_siGL2_DMSO	1
one	PIBF1ko_siGL2_DMSO	1
one	PIBF1ko_siGL2_DMSO	1
one	PIBF1ko_siGL2_DMSO	1
one	PIBF1ko_siGL2_DMSO	1
one	PIBF1ko_siGL2_DMSO	1
one	PIBF1ko_siGL2_DMSO	1
one	PIBF1ko_siGL2_DMSO	1
one	PIBF1ko_siGL2_DMSO	1
one	PIBF1ko_siGL2_DMSO	2
one	PIBF1ko_siGL2_DMSO	1
one	PIBF1ko_siGL2_DMSO	1
one	PIBF1ko_siGL2_DMSO	1
one	PIBF1ko_siGL2_DMSO	1
one	PIBF1ko_siGL2_DMSO	1
one	PIBF1ko_siGL2_DMSO	1
one	PIBF1ko_siGL2_DMSO	1
one	PIBF1ko_siGL2_DMSO	1
one	PIBF1ko_siGL2_DMSO	1
one	PIBF1ko_siGL2_DMSO	1
one	PIBF1ko_siGL2_DMSO	1
one	PIBF1ko_siGL2_DMSO	1
one	PIBF1ko_siGL2_DMSO	1
one	PIBF1ko_siGL2_DMSO	1
one	PIBF1ko_siGL2_DMSO	1
one	PIBF1ko_siGL2_DMSO	1
one	PIBF1ko_siGL2_DMSO	1
one	PIBF1ko_siGL2_DMSO	1
one	PIBF1ko_siGL2_DMSO	1
one	PIBF1ko_siGL2_DMSO	1
one	PIBF1ko_siGL2_DMSO	1
one	PIBF1ko_siGL2_DMSO	1
one	PIBF1ko_siGL2_DMSO	1
one	PIBF1ko_siGL2_DMSO	1
one	PIBF1ko_siGL2_DMSO	1
one	PIBF1ko_siGL2_DMSO	1
one	PIBF1ko_siGL2_DMSO	1
one	PIBF1ko_siGL2_DMSO	1
one	PIBF1ko_siGL2_DMSO	1
one	PIBF1ko_siGL2_DMSO	1
one	PIBF1ko_siGL2_DMSO	1
one	PIBF1ko_siGL2_DMSO	1
one	PIBF1ko_siGL2_DMSO	1
one	PIBF1ko_siGL2_DMSO	1
one	PIBF1ko_siGL2_DMSO	1
one	PIBF1ko_siGL2_DMSO	1
one	PIBF1ko_siGL2_DMSO	1
one	PIBF1ko_siGL2_DMSO	1
one	PIBF1ko_siGL2_DMSO	1
one	PIBF1ko_siGL2_DMSO	1
one	PIBF1ko_siGL2_DMSO	1
one	PIBF1ko_siGL2_DMSO	1
one	PIBF1ko_siGL2_DMSO	1
one	PIBF1ko_siGL2_DMSO	1
one	PIBF1ko_siGL2_DMSO	1
one	PIBF1ko_siGL2_DMSO	1
one	PIBF1ko_siGL2_DMSO	1
one	PIBF1ko_siGL2_MG132CQ	347
one	PIBF1ko_siGL2_MG132CQ	25
one	PIBF1ko_siGL2_MG132CQ	80
one	PIBF1ko_siGL2_MG132CQ	12861
one	PIBF1ko_siGL2_MG132CQ	97
one	PIBF1ko_siGL2_MG132CQ	6954
one	PIBF1ko_siGL2_MG132CQ	8571
one	PIBF1ko_siGL2_MG132CQ	306
one	PIBF1ko_siGL2_MG132CQ	28793
one	PIBF1ko_siGL2_MG132CQ	59135
one	PIBF1ko_siGL2_MG132CQ	43
one	PIBF1ko_siGL2_MG132CQ	303
one	PIBF1ko_siGL2_MG132CQ	463
one	PIBF1ko_siGL2_MG132CQ	834
one	PIBF1ko_siGL2_MG132CQ	91
one	PIBF1ko_siGL2_MG132CQ	96
one	PIBF1ko_siGL2_MG132CQ	78
one	PIBF1ko_siGL2_MG132CQ	103
one	PIBF1ko_siGL2_MG132CQ	99
one	PIBF1ko_siGL2_MG132CQ	73
one	PIBF1ko_siGL2_MG132CQ	30
one	PIBF1ko_siGL2_MG132CQ	99
one	PIBF1ko_siGL2_MG132CQ	208
one	PIBF1ko_siGL2_MG132CQ	1
one	PIBF1ko_siGL2_MG132CQ	149
one	PIBF1ko_siGL2_MG132CQ	103
one	PIBF1ko_siGL2_MG132CQ	204
one	PIBF1ko_siGL2_MG132CQ	80915
one	PIBF1ko_siGL2_MG132CQ	234
one	PIBF1ko_siGL2_MG132CQ	32
one	PIBF1ko_siGL2_MG132CQ	24086
one	PIBF1ko_siGL2_MG132CQ	7897
one	PIBF1ko_siGL2_MG132CQ	5503
one	PIBF1ko_siGL2_MG132CQ	12107
one	PIBF1ko_siGL2_MG132CQ	1283
one	PIBF1ko_siGL2_MG132CQ	1
one	PIBF1ko_siGL2_MG132CQ	28455
one	PIBF1ko_siGL2_MG132CQ	17493
one	PIBF1ko_siGL2_MG132CQ	209
one	PIBF1ko_siGL2_MG132CQ	15051
one	PIBF1ko_siGL2_MG132CQ	10781
one	PIBF1ko_siGL2_MG132CQ	2170
one	PIBF1ko_siGL2_MG132CQ	9417
one	PIBF1ko_siGL2_MG132CQ	6005
one	PIBF1ko_siGL2_MG132CQ	7077
one	PIBF1ko_siGL2_MG132CQ	50
one	PIBF1ko_siGL2_MG132CQ	11176
one	PIBF1ko_siGL2_MG132CQ	494
one	PIBF1ko_siGL2_MG132CQ	395
one	PIBF1ko_siGL2_MG132CQ	326
one	PIBF1ko_siGL2_MG132CQ	247
one	PIBF1ko_siGL2_MG132CQ	179
one	PIBF1ko_siGL2_MG132CQ	13748
one	PIBF1ko_siGL2_MG132CQ	21925
one	PIBF1ko_siGL2_MG132CQ	4694
one	PIBF1ko_siGL2_MG132CQ	21784
one	PIBF1ko_siGL2_MG132CQ	58
one	PIBF1ko_siGL2_MG132CQ	8426
one	PIBF1ko_siGL2_MG132CQ	319
one	PIBF1ko_siGL2_MG132CQ	98
one	PIBF1ko_siGL2_MG132CQ	293
one	PIBF1ko_siGL2_MG132CQ	184
one	PIBF1ko_siGL2_MG132CQ	469
one	PIBF1ko_siGL2_MG132CQ	184
one	PIBF1ko_siGL2_MG132CQ	1
one	PIBF1ko_siGL2_MG132CQ	580
one	PIBF1ko_siGL2_MG132CQ	200
one	PIBF1ko_siGL2_MG132CQ	1
one	PIBF1ko_siGL2_MG132CQ	1
one	PIBF1ko_siGL2_MG132CQ	1
one	PIBF1ko_siGL2_MG132CQ	129
one	PIBF1ko_siGL2_MG132CQ	833
one	PIBF1ko_siGL2_MG132CQ	9
one	PIBF1ko_siGL2_MG132CQ	485
one	PIBF1ko_siGL2_MG132CQ	1
one	PIBF1ko_siGL2_MG132CQ	20
one	PIBF1ko_siGL2_MG132CQ	335
one	PIBF1ko_siGL2_MG132CQ	92
one	PIBF1ko_siGL2_MG132CQ	213
one	PIBF1ko_siGL2_MG132CQ	404
one	PIBF1ko_siGL2_MG132CQ	2432
one	PIBF1ko_siGL2_MG132CQ	427
one	PIBF1ko_siGL2_MG132CQ	458
one	PIBF1ko_siGL2_MG132CQ	10
one	PIBF1ko_siGL2_MG132CQ	777
one	PIBF1ko_siGL2_MG132CQ	594
one	PIBF1ko_siGL2_MG132CQ	489
one	PIBF1ko_siGL2_MG132CQ	1070
one	PIBF1ko_siGL2_MG132CQ	147
one	PIBF1ko_siGL2_MG132CQ	250
one	PIBF1ko_siGL2_MG132CQ	202
one	PIBF1ko_siGL2_MG132CQ	330
one	PIBF1ko_siGL2_MG132CQ	100
one	PIBF1ko_siGL2_MG132CQ	293
one	PIBF1ko_siGL2_MG132CQ	380
one	PIBF1ko_siGL2_MG132CQ	172
one	PIBF1ko_siGL2_MG132CQ	128
one	PIBF1ko_siGL2_MG132CQ	344
one	PIBF1ko_siGL2_MG132CQ	100
one	PIBF1ko_siGL2_MG132CQ	4664
one	PIBF1ko_siGL2_MG132CQ	1
one	PIBF1ko_siGL2_MG132CQ	52
one	PIBF1ko_siGL2_MG132CQ	151
one	PIBF1ko_siGL2_MG132CQ	823
one	PIBF1ko_siGL2_MG132CQ	323
one	PIBF1ko_siGL2_MG132CQ	648
one	PIBF1ko_siGL2_MG132CQ	345
one	PIBF1ko_siGL2_MG132CQ	292
one	PIBF1ko_siGL2_MG132CQ	259
one	PIBF1ko_siGL2_MG132CQ	538
one	PIBF1ko_siGL2_MG132CQ	1
one	PIBF1ko_siGL2_MG132CQ	356
one	PIBF1ko_siGL2_MG132CQ	237
one	PIBF1ko_siGL2_MG132CQ	39
one	PIBF1ko_siGL2_MG132CQ	322
one	PIBF1ko_siGL2_MG132CQ	281
one	PIBF1ko_siGL2_MG132CQ	130
one	PIBF1ko_siGL2_MG132CQ	430
one	PIBF1ko_siGL2_MG132CQ	1
one	PIBF1ko_siGL2_MG132CQ	129
one	PIBF1ko_siGL2_MG132CQ	1
one	PIBF1ko_siGL2_MG132CQ	286
one	PIBF1ko_siGL2_MG132CQ	417
one	PIBF1ko_siGL2_MG132CQ	202
one	PIBF1ko_siGL2_MG132CQ	2870
one	PIBF1ko_siGL2_MG132CQ	121
one	PIBF1ko_siGL2_MG132CQ	274
one	PIBF1ko_siGL2_MG132CQ	216
one	PIBF1ko_siGL2_MG132CQ	54
one	PIBF1ko_siGL2_MG132CQ	120
one	PIBF1ko_siGL2_MG132CQ	224
one	PIBF1ko_siGL2_MG132CQ	44
one	PIBF1ko_siGL2_MG132CQ	61
one	PIBF1ko_siGL2_MG132CQ	148
one	PIBF1ko_siGL2_MG132CQ	307
one	PIBF1ko_siGL2_MG132CQ	482
one	PIBF1ko_siGL2_MG132CQ	105
one	PIBF1ko_siGL2_MG132CQ	359
one	PIBF1ko_siGL2_MG132CQ	219
one	PIBF1ko_siGL2_MG132CQ	291
one	PIBF1ko_siGL2_MG132CQ	66
one	PIBF1ko_siGL2_MG132CQ	264
one	PIBF1ko_siGL2_MG132CQ	433
one	PIBF1ko_siGL2_MG132CQ	287
one	PIBF1ko_siGL2_MG132CQ	328
one	PIBF1ko_siGL2_MG132CQ	1
one	PIBF1ko_siGL2_MG132CQ	236
one	PIBF1ko_siGL2_MG132CQ	332
one	PIBF1ko_siGL2_MG132CQ	386
one	PIBF1ko_siGL2_MG132CQ	543
one	PIBF1ko_siGL2_MG132CQ	124
one	PIBF1ko_siGL2_MG132CQ	292
one	PIBF1ko_siGL2_MG132CQ	310
one	PIBF1ko_siGL2_MG132CQ	332
one	PIBF1ko_siGL2_MG132CQ	155
one	PIBF1ko_siGL2_MG132CQ	85
one	PIBF1ko_siGL2_MG132CQ	97
one	PIBF1ko_siGL2_MG132CQ	85
one	PIBF1ko_siGL2_MG132CQ	1
one	PIBF1ko_siGL2_MG132CQ	267
one	PIBF1ko_siGL2_MG132CQ	56
one	PIBF1ko_siGL2_MG132CQ	171
one	PIBF1ko_siGL2_MG132CQ	1
one	PIBF1ko_siGL2_MG132CQ	190
one	PIBF1ko_siGL2_MG132CQ	1
one	PIBF1ko_siGL2_MG132CQ	83
one	PIBF1ko_siGL2_MG132CQ	242
one	PIBF1ko_siGL2_MG132CQ	63
one	PIBF1ko_siGL2_MG132CQ	265
one	PIBF1ko_siGL2_MG132CQ	400
one	PIBF1ko_siGL2_MG132CQ	404
one	PIBF1ko_siGL2_MG132CQ	49
one	PIBF1ko_siGL2_MG132CQ	187
one	PIBF1ko_siGL2_MG132CQ	23
one	PIBF1ko_siGL2_MG132CQ	153
one	PIBF1ko_siGL2_MG132CQ	1
one	PIBF1ko_siGL2_MG132CQ	102
one	PIBF1ko_siGL2_MG132CQ	585
one	PIBF1ko_siGL2_MG132CQ	192
one	PIBF1ko_siGL2_MG132CQ	166
one	PIBF1ko_siGL2_MG132CQ	231
one	PIBF1ko_siGL2_MG132CQ	271
one	PIBF1ko_siGL2_MG132CQ	292
one	PIBF1ko_siGL2_MG132CQ	283
one	PIBF1ko_siGL2_MG132CQ	114
one	PIBF1ko_siGL2_MG132CQ	8
one	PIBF1ko_siGL2_MG132CQ	437
one	PIBF1ko_siGL2_MG132CQ	1
one	PIBF1ko_siGL2_MG132CQ	283
one	PIBF1ko_siGL2_MG132CQ	144
one	PIBF1ko_siGL2_MG132CQ	4
one	PIBF1ko_siGL2_MG132CQ	231
one	PIBF1ko_siGL2_MG132CQ	477
one	PIBF1ko_siGL2_MG132CQ	1
one	PIBF1ko_siGL2_MG132CQ	67
one	PIBF1ko_siGL2_MG132CQ	117
one	PIBF1ko_siGL2_MG132CQ	174
one	PIBF1ko_siGL2_MG132CQ	226
one	PIBF1ko_siGL2_MG132CQ	151
one	PIBF1ko_siGL2_MG132CQ	156
one	PIBF1ko_siGL2_MG132CQ	94
one	PIBF1ko_siGL2_MG132CQ	125
one	PIBF1ko_siGL2_MG132CQ	84
one	PIBF1ko_siGL2_MG132CQ	144
one	PIBF1ko_siGL2_MG132CQ	294
one	PIBF1ko_siGL2_MG132CQ	209
one	PIBF1ko_siGL2_MG132CQ	169
one	PIBF1ko_siGL2_MG132CQ	261
one	PIBF1ko_siGL2_MG132CQ	133
one	PIBF1ko_siGL2_MG132CQ	4564
one	PIBF1ko_siGL2_MG132CQ	251
one	PIBF1ko_siGL2_MG132CQ	1
one	PIBF1ko_siGL2_MG132CQ	1
one	PIBF1ko_siGL2_MG132CQ	205
one	PIBF1ko_siGL2_MG132CQ	190
one	PIBF1ko_siGL2_MG132CQ	324
one	PIBF1ko_siGL2_MG132CQ	2321
one	PIBF1ko_siGL2_MG132CQ	26
one	PIBF1ko_siGL2_MG132CQ	159
one	PIBF1ko_siGL2_MG132CQ	299
one	PIBF1ko_siGL2_MG132CQ	266
one	PIBF1ko_siGL2_MG132CQ	259
one	PIBF1ko_siGL2_MG132CQ	533
one	PIBF1ko_siGL2_MG132CQ	500
one	PIBF1ko_siGL2_MG132CQ	125
one	PIBF1ko_siGL2_MG132CQ	104
one	PIBF1ko_siGL2_MG132CQ	408
one	PIBF1ko_siGL2_MG132CQ	137
one	PIBF1ko_siGL2_MG132CQ	690
one	PIBF1ko_siGL2_MG132CQ	1
one	PIBF1ko_siGL2_MG132CQ	126
one	PIBF1ko_siGL2_MG132CQ	15
one	PIBF1ko_siGL2_MG132CQ	146
one	PIBF1ko_siGL2_MG132CQ	147
one	PIBF1ko_siGL2_MG132CQ	120
one	PIBF1ko_siGL2_MG132CQ	1
one	PIBF1ko_siGL2_MG132CQ	150
one	PIBF1ko_siGL2_MG132CQ	61
one	PIBF1ko_siGL2_MG132CQ	275
one	PIBF1ko_siGL2_MG132CQ	97
one	PIBF1ko_siGL2_MG132CQ	258
one	PIBF1ko_siGL2_MG132CQ	52
one	PIBF1ko_siGL2_MG132CQ	1
one	PIBF1ko_siGL2_MG132CQ	140
one	PIBF1ko_siGL2_MG132CQ	337
one	PIBF1ko_siGL2_MG132CQ	1
one	PIBF1ko_siGL2_MG132CQ	193
one	PIBF1ko_siGL2_MG132CQ	534
one	PIBF1ko_siGL2_MG132CQ	171
one	PIBF1ko_siGL2_MG132CQ	105
one	PIBF1ko_siGL2_MG132CQ	266
one	PIBF1ko_siGL2_MG132CQ	279
one	PIBF1ko_siGL2_MG132CQ	30
one	PIBF1ko_siGL2_MG132CQ	92
one	PIBF1ko_siGL2_MG132CQ	523
one	PIBF1ko_siGL2_MG132CQ	153
one	PIBF1ko_siGL2_MG132CQ	223
one	PIBF1ko_siGL2_MG132CQ	648
one	PIBF1ko_siGL2_MG132CQ	121
one	PIBF1ko_siGL2_MG132CQ	248
one	PIBF1ko_siGL2_MG132CQ	189
one	PIBF1ko_siGL2_MG132CQ	320
one	PIBF1ko_siGL2_MG132CQ	106
one	PIBF1ko_siGL2_MG132CQ	273
one	PIBF1ko_siGL2_MG132CQ	170
one	PIBF1ko_siGL2_MG132CQ	313
one	PIBF1ko_siGL2_MG132CQ	86
one	PIBF1ko_siGL2_MG132CQ	300
one	PIBF1ko_siGL2_MG132CQ	180
one	PIBF1ko_siGL2_MG132CQ	1
one	PIBF1ko_siGL2_MG132CQ	295
one	PIBF1ko_siGL2_MG132CQ	100
one	PIBF1ko_siGL2_MG132CQ	212
one	PIBF1ko_siGL2_MG132CQ	147
one	PIBF1ko_siGL2_MG132CQ	228
one	PIBF1ko_siGL2_MG132CQ	339
one	PIBF1ko_siGL2_MG132CQ	29
one	PIBF1ko_siGL2_MG132CQ	67
one	PIBF1ko_siGL2_MG132CQ	10
one	PIBF1ko_siGL2_MG132CQ	253
one	PIBF1ko_siGL2_MG132CQ	147
one	PIBF1ko_siGL2_MG132CQ	471
one	PIBF1ko_siGL2_MG132CQ	193
one	PIBF1ko_siGL2_MG132CQ	165
one	PIBF1ko_siGL2_MG132CQ	284
one	PIBF1ko_siGL2_MG132CQ	201
one	PIBF1ko_siGL2_MG132CQ	270
one	PIBF1ko_siGL2_MG132CQ	487
one	PIBF1ko_siGL2_MG132CQ	344
one	PIBF1ko_siGL2_MG132CQ	196
one	PIBF1ko_siGL2_MG132CQ	112
one	PIBF1ko_siGL2_MG132CQ	1
one	PIBF1ko_siGL2_MG132CQ	142
one	PIBF1ko_siGL2_MG132CQ	160
one	PIBF1ko_siGL2_MG132CQ	1
one	PIBF1ko_siGL2_MG132CQ	464
one	PIBF1ko_siGL2_MG132CQ	386
one	PIBF1ko_siGL2_MG132CQ	231
one	PIBF1ko_siGL2_MG132CQ	393
one	PIBF1ko_siGL2_MG132CQ	54
one	PIBF1ko_siGL2_MG132CQ	230
one	PIBF1ko_siGL2_MG132CQ	312
one	PIBF1ko_siGL2_MG132CQ	1
one	PIBF1ko_siGL2_MG132CQ	388
one	PIBF1ko_siGL2_MG132CQ	178
one	PIBF1ko_siGL2_MG132CQ	201
one	PIBF1ko_siGL2_MG132CQ	510
one	PIBF1ko_siGL2_MG132CQ	94
one	PIBF1ko_siGL2_MG132CQ	152
one	PIBF1ko_siGL2_MG132CQ	183
one	PIBF1ko_siGL2_MG132CQ	212
one	PIBF1ko_siGL2_MG132CQ	151
one	PIBF1ko_siGL2_MG132	32
one	PIBF1ko_siGL2_MG132	111
one	PIBF1ko_siGL2_MG132	70
one	PIBF1ko_siGL2_MG132	22
one	PIBF1ko_siGL2_MG132	63
one	PIBF1ko_siGL2_MG132	101
one	PIBF1ko_siGL2_MG132	110
one	PIBF1ko_siGL2_MG132	127
one	PIBF1ko_siGL2_MG132	127
one	PIBF1ko_siGL2_MG132	165
one	PIBF1ko_siGL2_MG132	75
one	PIBF1ko_siGL2_MG132	118
one	PIBF1ko_siGL2_MG132	91
one	PIBF1ko_siGL2_MG132	94
one	PIBF1ko_siGL2_MG132	206
one	PIBF1ko_siGL2_MG132	137
one	PIBF1ko_siGL2_MG132	85
one	PIBF1ko_siGL2_MG132	46
one	PIBF1ko_siGL2_MG132	94
one	PIBF1ko_siGL2_MG132	111
one	PIBF1ko_siGL2_MG132	98
one	PIBF1ko_siGL2_MG132	137
one	PIBF1ko_siGL2_MG132	121
one	PIBF1ko_siGL2_MG132	79
one	PIBF1ko_siGL2_MG132	104
one	PIBF1ko_siGL2_MG132	82
one	PIBF1ko_siGL2_MG132	24
one	PIBF1ko_siGL2_MG132	268
one	PIBF1ko_siGL2_MG132	72
one	PIBF1ko_siGL2_MG132	403
one	PIBF1ko_siGL2_MG132	73
one	PIBF1ko_siGL2_MG132	365
one	PIBF1ko_siGL2_MG132	118
one	PIBF1ko_siGL2_MG132	135
one	PIBF1ko_siGL2_MG132	98
one	PIBF1ko_siGL2_MG132	179
one	PIBF1ko_siGL2_MG132	73
one	PIBF1ko_siGL2_MG132	24
one	PIBF1ko_siGL2_MG132	90
one	PIBF1ko_siGL2_MG132	108
one	PIBF1ko_siGL2_MG132	84
one	PIBF1ko_siGL2_MG132	138
one	PIBF1ko_siGL2_MG132	82
one	PIBF1ko_siGL2_MG132	70
one	PIBF1ko_siGL2_MG132	69
one	PIBF1ko_siGL2_MG132	56
one	PIBF1ko_siGL2_MG132	214
one	PIBF1ko_siGL2_MG132	78
one	PIBF1ko_siGL2_MG132	47
one	PIBF1ko_siGL2_MG132	85
one	PIBF1ko_siGL2_MG132	71
one	PIBF1ko_siGL2_MG132	95
one	PIBF1ko_siGL2_MG132	156
one	PIBF1ko_siGL2_MG132	1
one	PIBF1ko_siGL2_MG132	155
one	PIBF1ko_siGL2_MG132	11813
one	PIBF1ko_siGL2_MG132	99
one	PIBF1ko_siGL2_MG132	165
one	PIBF1ko_siGL2_MG132	104
one	PIBF1ko_siGL2_MG132	175
one	PIBF1ko_siGL2_MG132	102
one	PIBF1ko_siGL2_MG132	163
one	PIBF1ko_siGL2_MG132	31
one	PIBF1ko_siGL2_MG132	41
one	PIBF1ko_siGL2_MG132	121
one	PIBF1ko_siGL2_MG132	101
one	PIBF1ko_siGL2_MG132	165
one	PIBF1ko_siGL2_MG132	125
one	PIBF1ko_siGL2_MG132	56
one	PIBF1ko_siGL2_MG132	53
one	PIBF1ko_siGL2_MG132	57
one	PIBF1ko_siGL2_MG132	90
one	PIBF1ko_siGL2_MG132	113
one	PIBF1ko_siGL2_MG132	1
one	PIBF1ko_siGL2_MG132	35
one	PIBF1ko_siGL2_MG132	58
one	PIBF1ko_siGL2_MG132	122
one	PIBF1ko_siGL2_MG132	64
one	PIBF1ko_siGL2_MG132	88
one	PIBF1ko_siGL2_MG132	58
one	PIBF1ko_siGL2_MG132	83
one	PIBF1ko_siGL2_MG132	105
one	PIBF1ko_siGL2_MG132	70
one	PIBF1ko_siGL2_MG132	120
one	PIBF1ko_siGL2_MG132	71
one	PIBF1ko_siGL2_MG132	158
one	PIBF1ko_siGL2_MG132	1
one	PIBF1ko_siGL2_MG132	243
one	PIBF1ko_siGL2_MG132	62
one	PIBF1ko_siGL2_MG132	127
one	PIBF1ko_siGL2_MG132	67
one	PIBF1ko_siGL2_MG132	140
one	PIBF1ko_siGL2_MG132	128
one	PIBF1ko_siGL2_MG132	129
one	PIBF1ko_siGL2_MG132	92
one	PIBF1ko_siGL2_MG132	1
one	PIBF1ko_siGL2_MG132	27
one	PIBF1ko_siGL2_MG132	126
one	PIBF1ko_siGL2_MG132	104
one	PIBF1ko_siGL2_MG132	1
one	PIBF1ko_siGL2_MG132	1
one	PIBF1ko_siGL2_MG132	1
one	PIBF1ko_siGL2_MG132	152
one	PIBF1ko_siGL2_MG132	1
one	PIBF1ko_siGL2_MG132	157
one	PIBF1ko_siGL2_MG132	7
one	PIBF1ko_siGL2_MG132	4
one	PIBF1ko_siGL2_MG132	29
one	PIBF1ko_siGL2_MG132	130
one	PIBF1ko_siGL2_MG132	128
one	PIBF1ko_siGL2_MG132	96
one	PIBF1ko_siGL2_MG132	57
one	PIBF1ko_siGL2_MG132	1
one	PIBF1ko_siGL2_MG132	127
one	PIBF1ko_siGL2_MG132	109
one	PIBF1ko_siGL2_MG132	131
one	PIBF1ko_siGL2_MG132	143
one	PIBF1ko_siGL2_MG132	287
one	PIBF1ko_siGL2_MG132	103
one	PIBF1ko_siGL2_MG132	3388
one	PIBF1ko_siGL2_MG132	147
one	PIBF1ko_siGL2_MG132	275
one	PIBF1ko_siGL2_MG132	198
one	PIBF1ko_siGL2_MG132	140
one	PIBF1ko_siGL2_MG132	226
one	PIBF1ko_siGL2_MG132	67
one	PIBF1ko_siGL2_MG132	1
one	PIBF1ko_siGL2_MG132	123
one	PIBF1ko_siGL2_MG132	84
one	PIBF1ko_siGL2_MG132	47
one	PIBF1ko_siGL2_MG132	200
one	PIBF1ko_siGL2_MG132	88
one	PIBF1ko_siGL2_MG132	40
one	PIBF1ko_siGL2_MG132	78
one	PIBF1ko_siGL2_MG132	333
one	PIBF1ko_siGL2_MG132	260
one	PIBF1ko_siGL2_MG132	120
one	PIBF1ko_siGL2_MG132	81
one	PIBF1ko_siGL2_MG132	258
one	PIBF1ko_siGL2_MG132	81
one	PIBF1ko_siGL2_MG132	135
one	PIBF1ko_siGL2_MG132	166
one	PIBF1ko_siGL2_MG132	577
one	PIBF1ko_siGL2_MG132	8
one	PIBF1ko_siGL2_MG132	1
one	PIBF1ko_siGL2_MG132	1
one	PIBF1ko_siGL2_MG132	1
one	PIBF1ko_siGL2_MG132	8
one	PIBF1ko_siGL2_MG132	1
one	PIBF1ko_siGL2_MG132	24
one	PIBF1ko_siGL2_MG132	12
one	PIBF1ko_siGL2_MG132	53
one	PIBF1ko_siGL2_MG132	39
one	PIBF1ko_siGL2_MG132	1
one	PIBF1ko_siGL2_MG132	67
one	PIBF1ko_siGL2_MG132	24
one	PIBF1ko_siGL2_MG132	16
one	PIBF1ko_siGL2_MG132	4
[truncated: 6,931 more rows]

## Sheet: Fig. 4h
Replicate	Sample	Area (pixels^2)			Rep	Sample	N		Kruskal-Wallis ANOVA with a post-hoc Dunn test to assess pairwise differences
one	PCM1ko_0h	1			one	PCM1ko_0h	276		comparison	Z.stat	P.adj		comparison	Z.stat	P.adj
one	PCM1ko_0h	1			one	PCM1ko_10h	223		WT_0h - WT_1h	0.668988	0.251752	ns	PCM1ko_0h - PCM1ko_1h	0.46957	0.335298	ns
one	PCM1ko_0h	1			one	PCM1ko_1h	251		WT_1h - WT_2h	-3.39916	0.000394288	***	PCM1ko_1h - PCM1ko_2h	0.294416	0.38422	ns
one	PCM1ko_0h	1			one	PCM1ko_2h	234		WT_2h - WT_3h	-10.1745	1.93224e-24	****	PCM1ko_2h - PCM1ko_3h	-15.1279	1.11368e-51	****
one	PCM1ko_0h	1			one	PCM1ko_3h	253		WT_3h - WT_5h	-10.3222	4.51574e-25	****	PCM1ko_3h - PCM1ko_5h	-11.0198	2.4763e-28	****
one	PCM1ko_0h	1			one	PCM1ko_4h	282		WT_5h - WT_8h	-5.83449	3.33262e-09	****	PCM1ko_5h - PCM1ko_8h	-0.604468	0.301479	ns
one	PCM1ko_0h	1			one	PCM1ko_5h	280
one	PCM1ko_0h	1			one	PCM1ko_8h	234
one	PCM1ko_0h	1			one	WT_0h	213
one	PCM1ko_0h	1			one	WT_10h	169
one	PCM1ko_0h	1			one	WT_1h	210
one	PCM1ko_0h	1			one	WT_2h	238
one	PCM1ko_0h	1			one	WT_3h	219
one	PCM1ko_0h	1			one	WT_4h	263
one	PCM1ko_0h	1			one	WT_5h	201
one	PCM1ko_0h	1			one	WT_8h	124
one	PCM1ko_0h	6			two	PCM1ko_0h	248
one	PCM1ko_0h	1			two	PCM1ko_10h	358
one	PCM1ko_0h	1			two	PCM1ko_1h	329
one	PCM1ko_0h	1			two	PCM1ko_2h	364
one	PCM1ko_0h	1			two	PCM1ko_3h	387
one	PCM1ko_0h	1			two	PCM1ko_4h	353
one	PCM1ko_0h	1			two	PCM1ko_5h	313
one	PCM1ko_0h	1			two	PCM1ko_8h	160
one	PCM1ko_0h	1			two	WT_0h	210
one	PCM1ko_0h	7			two	WT_10h	218
one	PCM1ko_0h	1			two	WT_1h	218
one	PCM1ko_0h	1			two	WT_2h	232
one	PCM1ko_0h	1			two	WT_3h	251
one	PCM1ko_0h	1			two	WT_4h	234
one	PCM1ko_0h	1			two	WT_5h	191
one	PCM1ko_0h	1			two	WT_8h	163
one	PCM1ko_0h	1
one	PCM1ko_0h	1
one	PCM1ko_0h	1
one	PCM1ko_0h	1
one	PCM1ko_0h	40
one	PCM1ko_0h	27
one	PCM1ko_0h	1
one	PCM1ko_0h	1
one	PCM1ko_0h	1
one	PCM1ko_0h	1
one	PCM1ko_0h	1
one	PCM1ko_0h	1
one	PCM1ko_0h	1
one	PCM1ko_0h	1
one	PCM1ko_0h	1
one	PCM1ko_0h	1
one	PCM1ko_0h	1
one	PCM1ko_0h	1
one	PCM1ko_0h	1
one	PCM1ko_0h	1
one	PCM1ko_0h	1
one	PCM1ko_0h	1
one	PCM1ko_0h	1
one	PCM1ko_0h	1
one	PCM1ko_0h	1
one	PCM1ko_0h	1
one	PCM1ko_0h	1
one	PCM1ko_0h	13
one	PCM1ko_0h	1
one	PCM1ko_0h	1
one	PCM1ko_0h	1
one	PCM1ko_0h	1
one	PCM1ko_0h	1
one	PCM1ko_0h	1
one	PCM1ko_0h	1
one	PCM1ko_0h	1
one	PCM1ko_0h	1
one	PCM1ko_0h	1
one	PCM1ko_0h	1
one	PCM1ko_0h	1
one	PCM1ko_0h	1
one	PCM1ko_0h	1
one	PCM1ko_0h	1
one	PCM1ko_0h	1
one	PCM1ko_0h	1
one	PCM1ko_0h	49
one	PCM1ko_0h	15
one	PCM1ko_0h	1
one	PCM1ko_0h	1
one	PCM1ko_0h	1
one	PCM1ko_0h	1
one	PCM1ko_0h	1
one	PCM1ko_0h	1
one	PCM1ko_0h	32
one	PCM1ko_0h	19
one	PCM1ko_0h	1
one	PCM1ko_0h	1
one	PCM1ko_0h	1
one	PCM1ko_0h	1
one	PCM1ko_0h	1
one	PCM1ko_0h	1
one	PCM1ko_0h	1
one	PCM1ko_0h	1
one	PCM1ko_0h	1
one	PCM1ko_0h	1
one	PCM1ko_0h	1
one	PCM1ko_0h	1
one	PCM1ko_0h	1
one	PCM1ko_0h	1
one	PCM1ko_0h	1
one	PCM1ko_0h	1
one	PCM1ko_0h	1
one	PCM1ko_0h	1
one	PCM1ko_0h	1
one	PCM1ko_0h	1
one	PCM1ko_0h	1
one	PCM1ko_0h	1
one	PCM1ko_0h	1
one	PCM1ko_0h	1
one	PCM1ko_0h	1
one	PCM1ko_0h	1
one	PCM1ko_0h	1
one	PCM1ko_0h	1
one	PCM1ko_0h	1
one	PCM1ko_0h	1
one	PCM1ko_0h	1
one	PCM1ko_0h	1
one	PCM1ko_0h	1
one	PCM1ko_0h	1
one	PCM1ko_0h	1
one	PCM1ko_0h	1
one	PCM1ko_0h	1
one	PCM1ko_0h	9
one	PCM1ko_0h	1
one	PCM1ko_0h	1
one	PCM1ko_0h	5
one	PCM1ko_0h	1
one	PCM1ko_0h	19
one	PCM1ko_0h	1
one	PCM1ko_0h	1
one	PCM1ko_0h	1
one	PCM1ko_0h	1
one	PCM1ko_0h	1
one	PCM1ko_0h	1
one	PCM1ko_0h	1
one	PCM1ko_0h	1
one	PCM1ko_0h	1
one	PCM1ko_0h	1
one	PCM1ko_0h	7
one	PCM1ko_0h	1
one	PCM1ko_0h	1
one	PCM1ko_0h	1
one	PCM1ko_0h	1
one	PCM1ko_0h	1
one	PCM1ko_0h	1
one	PCM1ko_0h	1
one	PCM1ko_0h	1
one	PCM1ko_0h	1
one	PCM1ko_0h	6
one	PCM1ko_0h	1
one	PCM1ko_0h	1
one	PCM1ko_0h	1
one	PCM1ko_0h	1
one	PCM1ko_0h	1
one	PCM1ko_0h	1
one	PCM1ko_0h	1
one	PCM1ko_0h	1
one	PCM1ko_0h	1
one	PCM1ko_0h	1
one	PCM1ko_0h	1
one	PCM1ko_0h	1
one	PCM1ko_0h	1
one	PCM1ko_0h	1
one	PCM1ko_0h	1
one	PCM1ko_0h	1
one	PCM1ko_0h	1
one	PCM1ko_0h	1
one	PCM1ko_0h	1
one	PCM1ko_0h	1
one	PCM1ko_0h	1
one	PCM1ko_0h	1
one	PCM1ko_0h	1
one	PCM1ko_0h	1
one	PCM1ko_0h	1
one	PCM1ko_0h	1
one	PCM1ko_0h	1
one	PCM1ko_0h	1
one	PCM1ko_0h	1
one	PCM1ko_0h	1
one	PCM1ko_0h	1
one	PCM1ko_0h	1
one	PCM1ko_0h	1
one	PCM1ko_0h	1
one	PCM1ko_0h	1
one	PCM1ko_0h	1
one	PCM1ko_0h	1
one	PCM1ko_0h	27
one	PCM1ko_0h	1
one	PCM1ko_0h	23
one	PCM1ko_0h	1
one	PCM1ko_0h	1
one	PCM1ko_0h	7
one	PCM1ko_0h	4
one	PCM1ko_0h	1
one	PCM1ko_0h	1
one	PCM1ko_0h	1
one	PCM1ko_0h	1
one	PCM1ko_0h	1
one	PCM1ko_0h	1
one	PCM1ko_0h	1
one	PCM1ko_0h	1
one	PCM1ko_0h	1
one	PCM1ko_0h	1
one	PCM1ko_0h	1
one	PCM1ko_0h	1
one	PCM1ko_0h	1
one	PCM1ko_0h	1
one	PCM1ko_0h	1
one	PCM1ko_0h	1
one	PCM1ko_0h	1
one	PCM1ko_0h	1
one	PCM1ko_0h	1
one	PCM1ko_0h	1
one	PCM1ko_0h	1
one	PCM1ko_0h	1
one	PCM1ko_0h	1
one	PCM1ko_0h	1
one	PCM1ko_0h	1
one	PCM1ko_0h	1
one	PCM1ko_0h	1
one	PCM1ko_0h	1
one	PCM1ko_0h	1
one	PCM1ko_0h	1
one	PCM1ko_0h	1
one	PCM1ko_0h	1
one	PCM1ko_0h	1
one	PCM1ko_0h	1
one	PCM1ko_0h	1
one	PCM1ko_0h	1
one	PCM1ko_0h	1
one	PCM1ko_0h	1
one	PCM1ko_0h	1
one	PCM1ko_0h	1
one	PCM1ko_0h	1
one	PCM1ko_0h	1
one	PCM1ko_0h	1
one	PCM1ko_0h	1
one	PCM1ko_0h	1
one	PCM1ko_0h	1
one	PCM1ko_0h	1
one	PCM1ko_0h	1
one	PCM1ko_0h	1
one	PCM1ko_0h	1
one	PCM1ko_0h	1
one	PCM1ko_0h	1
one	PCM1ko_0h	1
one	PCM1ko_0h	21
one	PCM1ko_0h	16
one	PCM1ko_0h	1
one	PCM1ko_0h	1
one	PCM1ko_0h	1
one	PCM1ko_0h	1
one	PCM1ko_0h	1
one	PCM1ko_0h	1
one	PCM1ko_0h	1
one	PCM1ko_0h	1
one	PCM1ko_0h	1
one	PCM1ko_0h	1
one	PCM1ko_0h	1
one	PCM1ko_0h	1
one	PCM1ko_0h	1
one	PCM1ko_0h	1
one	PCM1ko_0h	1
one	PCM1ko_0h	1
one	PCM1ko_0h	1
one	PCM1ko_0h	1
one	PCM1ko_0h	1
one	PCM1ko_0h	1
one	PCM1ko_0h	1
one	PCM1ko_0h	1
one	PCM1ko_0h	1
one	PCM1ko_0h	1
one	PCM1ko_0h	1
one	PCM1ko_0h	1
one	PCM1ko_10h	1
one	PCM1ko_10h	410
one	PCM1ko_10h	795
one	PCM1ko_10h	1
one	PCM1ko_10h	356
one	PCM1ko_10h	209
one	PCM1ko_10h	204
one	PCM1ko_10h	1
one	PCM1ko_10h	302
one	PCM1ko_10h	496
one	PCM1ko_10h	1
one	PCM1ko_10h	1
one	PCM1ko_10h	11
one	PCM1ko_10h	2243
one	PCM1ko_10h	85
one	PCM1ko_10h	154
one	PCM1ko_10h	22
one	PCM1ko_10h	1
one	PCM1ko_10h	227
one	PCM1ko_10h	396
one	PCM1ko_10h	1
one	PCM1ko_10h	203
one	PCM1ko_10h	1
one	PCM1ko_10h	1
one	PCM1ko_10h	633
one	PCM1ko_10h	810
one	PCM1ko_10h	194
one	PCM1ko_10h	111
one	PCM1ko_10h	1
one	PCM1ko_10h	264
one	PCM1ko_10h	23
one	PCM1ko_10h	1
one	PCM1ko_10h	239
one	PCM1ko_10h	377
one	PCM1ko_10h	1
one	PCM1ko_10h	1
one	PCM1ko_10h	1
one	PCM1ko_10h	1
one	PCM1ko_10h	1
one	PCM1ko_10h	1
one	PCM1ko_10h	346
one	PCM1ko_10h	635
one	PCM1ko_10h	8840
one	PCM1ko_10h	301
one	PCM1ko_10h	192
one	PCM1ko_10h	203
one	PCM1ko_10h	51
one	PCM1ko_10h	1
one	PCM1ko_10h	83
one	PCM1ko_10h	37
one	PCM1ko_10h	1
one	PCM1ko_10h	30
one	PCM1ko_10h	1
one	PCM1ko_10h	1
one	PCM1ko_10h	310
one	PCM1ko_10h	1
one	PCM1ko_10h	84
one	PCM1ko_10h	1
one	PCM1ko_10h	7184
one	PCM1ko_10h	1
one	PCM1ko_10h	1
one	PCM1ko_10h	1
one	PCM1ko_10h	876
one	PCM1ko_10h	1
one	PCM1ko_10h	74
one	PCM1ko_10h	24
one	PCM1ko_10h	1
one	PCM1ko_10h	3721
one	PCM1ko_10h	1
one	PCM1ko_10h	1
one	PCM1ko_10h	1
one	PCM1ko_10h	1
one	PCM1ko_10h	1
one	PCM1ko_10h	184
one	PCM1ko_10h	1
one	PCM1ko_10h	1
one	PCM1ko_10h	19
one	PCM1ko_10h	5417
one	PCM1ko_10h	1630
one	PCM1ko_10h	102
one	PCM1ko_10h	1372
one	PCM1ko_10h	126
one	PCM1ko_10h	1
one	PCM1ko_10h	1
one	PCM1ko_10h	228
one	PCM1ko_10h	1
one	PCM1ko_10h	88
one	PCM1ko_10h	46
one	PCM1ko_10h	215
one	PCM1ko_10h	176
one	PCM1ko_10h	1
one	PCM1ko_10h	1
one	PCM1ko_10h	81
one	PCM1ko_10h	1
one	PCM1ko_10h	52
one	PCM1ko_10h	1
one	PCM1ko_10h	7
one	PCM1ko_10h	1
one	PCM1ko_10h	75
one	PCM1ko_10h	472
one	PCM1ko_10h	412
one	PCM1ko_10h	1
one	PCM1ko_10h	1
one	PCM1ko_10h	102
one	PCM1ko_10h	1
one	PCM1ko_10h	91
one	PCM1ko_10h	1
one	PCM1ko_10h	334
one	PCM1ko_10h	113
one	PCM1ko_10h	1
one	PCM1ko_10h	1
one	PCM1ko_10h	150
one	PCM1ko_10h	632
one	PCM1ko_10h	127
one	PCM1ko_10h	304
one	PCM1ko_10h	68
one	PCM1ko_10h	1261
one	PCM1ko_10h	205
one	PCM1ko_10h	1
one	PCM1ko_10h	1
one	PCM1ko_10h	490
one	PCM1ko_10h	1000
one	PCM1ko_10h	1
one	PCM1ko_10h	1
one	PCM1ko_10h	1
one	PCM1ko_10h	1
one	PCM1ko_10h	1
one	PCM1ko_10h	1
one	PCM1ko_10h	1
one	PCM1ko_10h	421
one	PCM1ko_10h	1163
one	PCM1ko_10h	1
one	PCM1ko_10h	1
one	PCM1ko_10h	54
one	PCM1ko_10h	1
one	PCM1ko_10h	81
one	PCM1ko_10h	1
one	PCM1ko_10h	19
one	PCM1ko_10h	7
one	PCM1ko_10h	1
one	PCM1ko_10h	1
one	PCM1ko_10h	1
one	PCM1ko_10h	131
one	PCM1ko_10h	99
one	PCM1ko_10h	1
one	PCM1ko_10h	180
one	PCM1ko_10h	2015
one	PCM1ko_10h	1
one	PCM1ko_10h	34
one	PCM1ko_10h	1
one	PCM1ko_10h	376
one	PCM1ko_10h	211
one	PCM1ko_10h	107
one	PCM1ko_10h	1
one	PCM1ko_10h	280
one	PCM1ko_10h	232
one	PCM1ko_10h	32
one	PCM1ko_10h	1
one	PCM1ko_10h	1
one	PCM1ko_10h	581
one	PCM1ko_10h	66
one	PCM1ko_10h	112
one	PCM1ko_10h	3593
one	PCM1ko_10h	98
one	PCM1ko_10h	475
one	PCM1ko_10h	1
one	PCM1ko_10h	94
one	PCM1ko_10h	130
one	PCM1ko_10h	222
one	PCM1ko_10h	1
one	PCM1ko_10h	4
one	PCM1ko_10h	1
one	PCM1ko_10h	1
one	PCM1ko_10h	1
one	PCM1ko_10h	1
one	PCM1ko_10h	48
one	PCM1ko_10h	1
one	PCM1ko_10h	1
one	PCM1ko_10h	144
one	PCM1ko_10h	1
one	PCM1ko_10h	259
one	PCM1ko_10h	1096
one	PCM1ko_10h	271
one	PCM1ko_10h	1
one	PCM1ko_10h	1
one	PCM1ko_10h	926
one	PCM1ko_10h	91
one	PCM1ko_10h	1
one	PCM1ko_10h	252
one	PCM1ko_10h	7
one	PCM1ko_10h	1
one	PCM1ko_10h	77
one	PCM1ko_10h	86
one	PCM1ko_10h	13
one	PCM1ko_10h	1
one	PCM1ko_10h	151
one	PCM1ko_10h	88
one	PCM1ko_10h	39
one	PCM1ko_10h	154
one	PCM1ko_10h	1
one	PCM1ko_10h	1
one	PCM1ko_10h	1
one	PCM1ko_10h	1
one	PCM1ko_10h	69
one	PCM1ko_10h	82
one	PCM1ko_10h	1
one	PCM1ko_10h	1
one	PCM1ko_10h	1
one	PCM1ko_10h	250
one	PCM1ko_10h	368
one	PCM1ko_10h	86
one	PCM1ko_10h	1
one	PCM1ko_10h	676
one	PCM1ko_10h	282
one	PCM1ko_10h	183
one	PCM1ko_10h	1050
one	PCM1ko_10h	117
one	PCM1ko_10h	1
one	PCM1ko_10h	1408
one	PCM1ko_10h	1233
one	PCM1ko_10h	1960
one	PCM1ko_10h	1
one	PCM1ko_10h	756
one	PCM1ko_1h	1
one	PCM1ko_1h	1
one	PCM1ko_1h	1
one	PCM1ko_1h	1
one	PCM1ko_1h	1
one	PCM1ko_1h	1
one	PCM1ko_1h	1
one	PCM1ko_1h	1
one	PCM1ko_1h	1
one	PCM1ko_1h	1
one	PCM1ko_1h	1
one	PCM1ko_1h	1
one	PCM1ko_1h	1
one	PCM1ko_1h	1
one	PCM1ko_1h	1
one	PCM1ko_1h	1
one	PCM1ko_1h	1
one	PCM1ko_1h	1
one	PCM1ko_1h	1
one	PCM1ko_1h	1
one	PCM1ko_1h	1
one	PCM1ko_1h	1
one	PCM1ko_1h	1
one	PCM1ko_1h	1
one	PCM1ko_1h	1
one	PCM1ko_1h	1
one	PCM1ko_1h	1
one	PCM1ko_1h	1
one	PCM1ko_1h	1
one	PCM1ko_1h	1
one	PCM1ko_1h	1
one	PCM1ko_1h	1
one	PCM1ko_1h	1
one	PCM1ko_1h	1
one	PCM1ko_1h	1
one	PCM1ko_1h	1
one	PCM1ko_1h	1
one	PCM1ko_1h	1
one	PCM1ko_1h	1
one	PCM1ko_1h	1
one	PCM1ko_1h	1
one	PCM1ko_1h	1
one	PCM1ko_1h	1
one	PCM1ko_1h	1
one	PCM1ko_1h	1
one	PCM1ko_1h	1
one	PCM1ko_1h	1
one	PCM1ko_1h	1
one	PCM1ko_1h	1
one	PCM1ko_1h	1
one	PCM1ko_1h	1
one	PCM1ko_1h	1
one	PCM1ko_1h	1
one	PCM1ko_1h	1
one	PCM1ko_1h	1
one	PCM1ko_1h	1
one	PCM1ko_1h	1
one	PCM1ko_1h	1
one	PCM1ko_1h	1
one	PCM1ko_1h	1
one	PCM1ko_1h	1
one	PCM1ko_1h	1
one	PCM1ko_1h	1
one	PCM1ko_1h	1
one	PCM1ko_1h	1
one	PCM1ko_1h	1
one	PCM1ko_1h	1
one	PCM1ko_1h	1
one	PCM1ko_1h	1
one	PCM1ko_1h	1
one	PCM1ko_1h	1
one	PCM1ko_1h	1
one	PCM1ko_1h	1
one	PCM1ko_1h	1
one	PCM1ko_1h	1
one	PCM1ko_1h	1
one	PCM1ko_1h	1
one	PCM1ko_1h	1
one	PCM1ko_1h	1
one	PCM1ko_1h	1
one	PCM1ko_1h	1
one	PCM1ko_1h	1
one	PCM1ko_1h	1
one	PCM1ko_1h	3
one	PCM1ko_1h	1
one	PCM1ko_1h	1
one	PCM1ko_1h	1
one	PCM1ko_1h	1
one	PCM1ko_1h	1
one	PCM1ko_1h	1
one	PCM1ko_1h	1
one	PCM1ko_1h	1
one	PCM1ko_1h	1
one	PCM1ko_1h	1
one	PCM1ko_1h	1
one	PCM1ko_1h	1
one	PCM1ko_1h	1
one	PCM1ko_1h	20
one	PCM1ko_1h	1
one	PCM1ko_1h	1
one	PCM1ko_1h	1
one	PCM1ko_1h	1
one	PCM1ko_1h	1
one	PCM1ko_1h	1
one	PCM1ko_1h	1
one	PCM1ko_1h	1
one	PCM1ko_1h	1
one	PCM1ko_1h	1
one	PCM1ko_1h	1
one	PCM1ko_1h	1
one	PCM1ko_1h	1
one	PCM1ko_1h	1
one	PCM1ko_1h	1
one	PCM1ko_1h	1
one	PCM1ko_1h	1
one	PCM1ko_1h	1
one	PCM1ko_1h	1
one	PCM1ko_1h	1
one	PCM1ko_1h	1
one	PCM1ko_1h	1
one	PCM1ko_1h	1
one	PCM1ko_1h	1
one	PCM1ko_1h	1
one	PCM1ko_1h	1
one	PCM1ko_1h	1
one	PCM1ko_1h	1
one	PCM1ko_1h	1
one	PCM1ko_1h	1
one	PCM1ko_1h	1
one	PCM1ko_1h	1
one	PCM1ko_1h	1
one	PCM1ko_1h	1
one	PCM1ko_1h	1
one	PCM1ko_1h	1
one	PCM1ko_1h	1
one	PCM1ko_1h	1
one	PCM1ko_1h	1
one	PCM1ko_1h	1
one	PCM1ko_1h	1
one	PCM1ko_1h	1
one	PCM1ko_1h	1
one	PCM1ko_1h	1
one	PCM1ko_1h	1
one	PCM1ko_1h	3249
one	PCM1ko_1h	1
one	PCM1ko_1h	1
one	PCM1ko_1h	1
one	PCM1ko_1h	1
one	PCM1ko_1h	1
one	PCM1ko_1h	1
one	PCM1ko_1h	1
one	PCM1ko_1h	1
one	PCM1ko_1h	1
one	PCM1ko_1h	3
one	PCM1ko_1h	1
one	PCM1ko_1h	1
one	PCM1ko_1h	1
one	PCM1ko_1h	1
one	PCM1ko_1h	1
one	PCM1ko_1h	1
one	PCM1ko_1h	1
one	PCM1ko_1h	1
one	PCM1ko_1h	1
one	PCM1ko_1h	1
one	PCM1ko_1h	1
one	PCM1ko_1h	8
one	PCM1ko_1h	1
one	PCM1ko_1h	1
one	PCM1ko_1h	1
one	PCM1ko_1h	1
one	PCM1ko_1h	1
one	PCM1ko_1h	1
one	PCM1ko_1h	1
one	PCM1ko_1h	1
one	PCM1ko_1h	1
one	PCM1ko_1h	1
one	PCM1ko_1h	1
one	PCM1ko_1h	1
one	PCM1ko_1h	1
one	PCM1ko_1h	1
one	PCM1ko_1h	1
one	PCM1ko_1h	1
one	PCM1ko_1h	3
one	PCM1ko_1h	1
one	PCM1ko_1h	1
one	PCM1ko_1h	15
one	PCM1ko_1h	1
one	PCM1ko_1h	1
one	PCM1ko_1h	1
one	PCM1ko_1h	1
one	PCM1ko_1h	1
one	PCM1ko_1h	1
one	PCM1ko_1h	1
one	PCM1ko_1h	1
one	PCM1ko_1h	1
one	PCM1ko_1h	1
one	PCM1ko_1h	1
one	PCM1ko_1h	1
one	PCM1ko_1h	1
one	PCM1ko_1h	1
one	PCM1ko_1h	1
one	PCM1ko_1h	1
one	PCM1ko_1h	1
one	PCM1ko_1h	1
one	PCM1ko_1h	1
one	PCM1ko_1h	1
one	PCM1ko_1h	1
one	PCM1ko_1h	1
one	PCM1ko_1h	1
one	PCM1ko_1h	1
one	PCM1ko_1h	1
one	PCM1ko_1h	1
one	PCM1ko_1h	10
one	PCM1ko_1h	1
one	PCM1ko_1h	1
one	PCM1ko_1h	1
one	PCM1ko_1h	1
one	PCM1ko_1h	1
one	PCM1ko_1h	1
one	PCM1ko_1h	1
one	PCM1ko_1h	1
one	PCM1ko_1h	1
one	PCM1ko_1h	1
one	PCM1ko_1h	1
one	PCM1ko_1h	1
one	PCM1ko_1h	1
one	PCM1ko_1h	1
one	PCM1ko_1h	1
one	PCM1ko_1h	1
one	PCM1ko_1h	1
one	PCM1ko_1h	19
one	PCM1ko_1h	16
one	PCM1ko_1h	1
one	PCM1ko_1h	1
one	PCM1ko_1h	1
one	PCM1ko_1h	1
one	PCM1ko_1h	1
one	PCM1ko_1h	1
one	PCM1ko_1h	1
one	PCM1ko_1h	1
one	PCM1ko_1h	1
one	PCM1ko_1h	1
one	PCM1ko_1h	1
one	PCM1ko_1h	4
one	PCM1ko_1h	1
one	PCM1ko_1h	1
one	PCM1ko_1h	1
one	PCM1ko_1h	1
one	PCM1ko_1h	1
one	PCM1ko_1h	1
one	PCM1ko_1h	1
one	PCM1ko_2h	1
one	PCM1ko_2h	1
one	PCM1ko_2h	1
one	PCM1ko_2h	1
one	PCM1ko_2h	1
one	PCM1ko_2h	1
one	PCM1ko_2h	1
one	PCM1ko_2h	1
one	PCM1ko_2h	1
one	PCM1ko_2h	1
one	PCM1ko_2h	1
one	PCM1ko_2h	1
one	PCM1ko_2h	1
one	PCM1ko_2h	1
one	PCM1ko_2h	1
one	PCM1ko_2h	1
one	PCM1ko_2h	1
one	PCM1ko_2h	1
one	PCM1ko_2h	1
one	PCM1ko_2h	1
one	PCM1ko_2h	1
one	PCM1ko_2h	1
one	PCM1ko_2h	1
one	PCM1ko_2h	1
one	PCM1ko_2h	1
one	PCM1ko_2h	1
one	PCM1ko_2h	1
one	PCM1ko_2h	1
one	PCM1ko_2h	1
one	PCM1ko_2h	1
one	PCM1ko_2h	1
one	PCM1ko_2h	1
one	PCM1ko_2h	1
one	PCM1ko_2h	1
one	PCM1ko_2h	1
one	PCM1ko_2h	1
one	PCM1ko_2h	1
one	PCM1ko_2h	1
one	PCM1ko_2h	1
one	PCM1ko_2h	1
one	PCM1ko_2h	1
one	PCM1ko_2h	1
one	PCM1ko_2h	1
one	PCM1ko_2h	1
one	PCM1ko_2h	1
one	PCM1ko_2h	1
one	PCM1ko_2h	1
one	PCM1ko_2h	1
one	PCM1ko_2h	1
one	PCM1ko_2h	1
one	PCM1ko_2h	1
one	PCM1ko_2h	1
one	PCM1ko_2h	1
one	PCM1ko_2h	1
one	PCM1ko_2h	1
one	PCM1ko_2h	32
one	PCM1ko_2h	1
one	PCM1ko_2h	1
one	PCM1ko_2h	1
one	PCM1ko_2h	1
one	PCM1ko_2h	1
one	PCM1ko_2h	1
one	PCM1ko_2h	1
one	PCM1ko_2h	1
one	PCM1ko_2h	1
one	PCM1ko_2h	1
one	PCM1ko_2h	1
one	PCM1ko_2h	1
one	PCM1ko_2h	1
one	PCM1ko_2h	1
one	PCM1ko_2h	1
one	PCM1ko_2h	1
one	PCM1ko_2h	1
one	PCM1ko_2h	1
one	PCM1ko_2h	29
one	PCM1ko_2h	1
one	PCM1ko_2h	1
one	PCM1ko_2h	1
one	PCM1ko_2h	1
one	PCM1ko_2h	1
one	PCM1ko_2h	1
one	PCM1ko_2h	1
one	PCM1ko_2h	1
one	PCM1ko_2h	1
one	PCM1ko_2h	1
one	PCM1ko_2h	1
one	PCM1ko_2h	1
one	PCM1ko_2h	1
one	PCM1ko_2h	1
one	PCM1ko_2h	1
one	PCM1ko_2h	1
one	PCM1ko_2h	1
one	PCM1ko_2h	1
one	PCM1ko_2h	1
one	PCM1ko_2h	1
one	PCM1ko_2h	1
one	PCM1ko_2h	1
one	PCM1ko_2h	1
one	PCM1ko_2h	1
one	PCM1ko_2h	1
one	PCM1ko_2h	1
one	PCM1ko_2h	1
one	PCM1ko_2h	1
one	PCM1ko_2h	1
one	PCM1ko_2h	1
one	PCM1ko_2h	1
one	PCM1ko_2h	1
one	PCM1ko_2h	1
one	PCM1ko_2h	1
one	PCM1ko_2h	1
one	PCM1ko_2h	1
one	PCM1ko_2h	1
one	PCM1ko_2h	1
one	PCM1ko_2h	1
one	PCM1ko_2h	1
one	PCM1ko_2h	1
one	PCM1ko_2h	1
one	PCM1ko_2h	1
one	PCM1ko_2h	1
one	PCM1ko_2h	1
one	PCM1ko_2h	1
one	PCM1ko_2h	1
one	PCM1ko_2h	1
one	PCM1ko_2h	1
one	PCM1ko_2h	1
one	PCM1ko_2h	1
one	PCM1ko_2h	1
one	PCM1ko_2h	1
one	PCM1ko_2h	1
one	PCM1ko_2h	1
one	PCM1ko_2h	1
one	PCM1ko_2h	1
one	PCM1ko_2h	1
one	PCM1ko_2h	1
one	PCM1ko_2h	1
one	PCM1ko_2h	1
one	PCM1ko_2h	1
one	PCM1ko_2h	1
one	PCM1ko_2h	1
one	PCM1ko_2h	1
one	PCM1ko_2h	1
one	PCM1ko_2h	1
one	PCM1ko_2h	1
one	PCM1ko_2h	1
one	PCM1ko_2h	1
one	PCM1ko_2h	1
one	PCM1ko_2h	1
one	PCM1ko_2h	1
one	PCM1ko_2h	1
one	PCM1ko_2h	1
one	PCM1ko_2h	1
one	PCM1ko_2h	1
one	PCM1ko_2h	1
one	PCM1ko_2h	1
one	PCM1ko_2h	1
one	PCM1ko_2h	7
one	PCM1ko_2h	1
one	PCM1ko_2h	1
one	PCM1ko_2h	1
one	PCM1ko_2h	10
one	PCM1ko_2h	1
one	PCM1ko_2h	1
one	PCM1ko_2h	1
one	PCM1ko_2h	1
one	PCM1ko_2h	1
one	PCM1ko_2h	1
one	PCM1ko_2h	1
one	PCM1ko_2h	1
one	PCM1ko_2h	1
one	PCM1ko_2h	1
one	PCM1ko_2h	1
one	PCM1ko_2h	1
one	PCM1ko_2h	1
one	PCM1ko_2h	1
one	PCM1ko_2h	1
one	PCM1ko_2h	1
one	PCM1ko_2h	1
one	PCM1ko_2h	1
one	PCM1ko_2h	4922
one	PCM1ko_2h	1
one	PCM1ko_2h	1
one	PCM1ko_2h	1
one	PCM1ko_2h	1
one	PCM1ko_2h	1
one	PCM1ko_2h	1
one	PCM1ko_2h	1
one	PCM1ko_2h	1
one	PCM1ko_2h	1
one	PCM1ko_2h	1
one	PCM1ko_2h	1
one	PCM1ko_2h	1
one	PCM1ko_2h	1
one	PCM1ko_2h	1
one	PCM1ko_2h	1
one	PCM1ko_2h	1
one	PCM1ko_2h	1
one	PCM1ko_2h	1
one	PCM1ko_2h	1
one	PCM1ko_2h	1
one	PCM1ko_2h	1
one	PCM1ko_2h	1
one	PCM1ko_2h	1
one	PCM1ko_2h	1
one	PCM1ko_2h	1
one	PCM1ko_2h	1
one	PCM1ko_2h	1
one	PCM1ko_2h	1
one	PCM1ko_2h	1
one	PCM1ko_2h	1
one	PCM1ko_2h	1
one	PCM1ko_2h	1
one	PCM1ko_2h	1
one	PCM1ko_2h	1
one	PCM1ko_2h	1
one	PCM1ko_2h	1
one	PCM1ko_2h	1
one	PCM1ko_2h	1
one	PCM1ko_2h	1
one	PCM1ko_2h	1
one	PCM1ko_2h	1
one	PCM1ko_2h	1
one	PCM1ko_2h	1
one	PCM1ko_2h	1
one	PCM1ko_2h	1
one	PCM1ko_2h	1
one	PCM1ko_2h	1
one	PCM1ko_2h	1
one	PCM1ko_2h	1
one	PCM1ko_2h	1
one	PCM1ko_2h	1
one	PCM1ko_2h	918
one	PCM1ko_2h	1
one	PCM1ko_2h	1
one	PCM1ko_2h	1
one	PCM1ko_3h	28
one	PCM1ko_3h	30
one	PCM1ko_3h	9
one	PCM1ko_3h	48
one	PCM1ko_3h	54
one	PCM1ko_3h	124
one	PCM1ko_3h	1
one	PCM1ko_3h	65
one	PCM1ko_3h	47
one	PCM1ko_3h	55
one	PCM1ko_3h	6
one	PCM1ko_3h	16
one	PCM1ko_3h	22
one	PCM1ko_3h	1
one	PCM1ko_3h	1
one	PCM1ko_3h	1
one	PCM1ko_3h	25
one	PCM1ko_3h	1
one	PCM1ko_3h	1
one	PCM1ko_3h	76
one	PCM1ko_3h	36
one	PCM1ko_3h	40
one	PCM1ko_3h	58
one	PCM1ko_3h	1
one	PCM1ko_3h	62
one	PCM1ko_3h	14
one	PCM1ko_3h	58
one	PCM1ko_3h	33
one	PCM1ko_3h	9
one	PCM1ko_3h	30
one	PCM1ko_3h	1
one	PCM1ko_3h	1
one	PCM1ko_3h	1
one	PCM1ko_3h	1
one	PCM1ko_3h	1
one	PCM1ko_3h	1
one	PCM1ko_3h	1
one	PCM1ko_3h	1
one	PCM1ko_3h	18
one	PCM1ko_3h	73
one	PCM1ko_3h	32
one	PCM1ko_3h	19
one	PCM1ko_3h	1
one	PCM1ko_3h	47
one	PCM1ko_3h	1
one	PCM1ko_3h	64
one	PCM1ko_3h	29
one	PCM1ko_3h	1
one	PCM1ko_3h	12
one	PCM1ko_3h	8
one	PCM1ko_3h	56
one	PCM1ko_3h	43
one	PCM1ko_3h	1
one	PCM1ko_3h	58
one	PCM1ko_3h	23
one	PCM1ko_3h	52
one	PCM1ko_3h	69
one	PCM1ko_3h	19
one	PCM1ko_3h	1
one	PCM1ko_3h	1
one	PCM1ko_3h	1
one	PCM1ko_3h	1
one	PCM1ko_3h	1
one	PCM1ko_3h	1
one	PCM1ko_3h	1
one	PCM1ko_3h	99
one	PCM1ko_3h	61
one	PCM1ko_3h	1
one	PCM1ko_3h	105
one	PCM1ko_3h	69
one	PCM1ko_3h	52
one	PCM1ko_3h	73
one	PCM1ko_3h	1
one	PCM1ko_3h	64
one	PCM1ko_3h	86
one	PCM1ko_3h	6
one	PCM1ko_3h	1
one	PCM1ko_3h	75
one	PCM1ko_3h	84
one	PCM1ko_3h	27
one	PCM1ko_3h	45
one	PCM1ko_3h	1
one	PCM1ko_3h	24
one	PCM1ko_3h	1
one	PCM1ko_3h	57
one	PCM1ko_3h	52
one	PCM1ko_3h	120
one	PCM1ko_3h	1
one	PCM1ko_3h	52
one	PCM1ko_3h	69
one	PCM1ko_3h	25
one	PCM1ko_3h	77
one	PCM1ko_3h	73
one	PCM1ko_3h	46
one	PCM1ko_3h	6
one	PCM1ko_3h	1
one	PCM1ko_3h	54
one	PCM1ko_3h	10
one	PCM1ko_3h	42
one	PCM1ko_3h	3
one	PCM1ko_3h	86
one	PCM1ko_3h	46
one	PCM1ko_3h	1
one	PCM1ko_3h	38
one	PCM1ko_3h	11
one	PCM1ko_3h	1
one	PCM1ko_3h	46
one	PCM1ko_3h	56
one	PCM1ko_3h	79
one	PCM1ko_3h	1
one	PCM1ko_3h	1
one	PCM1ko_3h	46
one	PCM1ko_3h	1
one	PCM1ko_3h	1
one	PCM1ko_3h	6
one	PCM1ko_3h	1
one	PCM1ko_3h	7
one	PCM1ko_3h	41
one	PCM1ko_3h	55
one	PCM1ko_3h	72
one	PCM1ko_3h	86
one	PCM1ko_3h	1
one	PCM1ko_3h	53
one	PCM1ko_3h	67
one	PCM1ko_3h	29
one	PCM1ko_3h	1
one	PCM1ko_3h	39
one	PCM1ko_3h	1
one	PCM1ko_3h	6
one	PCM1ko_3h	70
one	PCM1ko_3h	42
one	PCM1ko_3h	15
one	PCM1ko_3h	30
one	PCM1ko_3h	58
one	PCM1ko_3h	38
one	PCM1ko_3h	22
one	PCM1ko_3h	64
one	PCM1ko_3h	1
one	PCM1ko_3h	45
one	PCM1ko_3h	81
one	PCM1ko_3h	12
one	PCM1ko_3h	1
one	PCM1ko_3h	7
one	PCM1ko_3h	27
one	PCM1ko_3h	87
one	PCM1ko_3h	69
one	PCM1ko_3h	59
one	PCM1ko_3h	51
one	PCM1ko_3h	45
one	PCM1ko_3h	57
one	PCM1ko_3h	1
one	PCM1ko_3h	34
one	PCM1ko_3h	31
one	PCM1ko_3h	1
one	PCM1ko_3h	16
one	PCM1ko_3h	1
one	PCM1ko_3h	54
one	PCM1ko_3h	1
one	PCM1ko_3h	66
one	PCM1ko_3h	48
one	PCM1ko_3h	69
one	PCM1ko_3h	60
one	PCM1ko_3h	16
one	PCM1ko_3h	20
one	PCM1ko_3h	1
one	PCM1ko_3h	1
one	PCM1ko_3h	1
one	PCM1ko_3h	1
one	PCM1ko_3h	70
one	PCM1ko_3h	39
one	PCM1ko_3h	1
one	PCM1ko_3h	1
one	PCM1ko_3h	1
one	PCM1ko_3h	36
one	PCM1ko_3h	18
one	PCM1ko_3h	92
one	PCM1ko_3h	1
one	PCM1ko_3h	34
one	PCM1ko_3h	1
one	PCM1ko_3h	36
one	PCM1ko_3h	32
one	PCM1ko_3h	1
one	PCM1ko_3h	1
one	PCM1ko_3h	1
one	PCM1ko_3h	50
one	PCM1ko_3h	3
one	PCM1ko_3h	1
one	PCM1ko_3h	59
one	PCM1ko_3h	93
one	PCM1ko_3h	26
one	PCM1ko_3h	1
one	PCM1ko_3h	83
one	PCM1ko_3h	1
one	PCM1ko_3h	53
one	PCM1ko_3h	1
one	PCM1ko_3h	28
one	PCM1ko_3h	1
one	PCM1ko_3h	104
one	PCM1ko_3h	78
one	PCM1ko_3h	98
one	PCM1ko_3h	52
one	PCM1ko_3h	57
one	PCM1ko_3h	48
one	PCM1ko_3h	112
one	PCM1ko_3h	51
one	PCM1ko_3h	67
one	PCM1ko_3h	37
one	PCM1ko_3h	43
one	PCM1ko_3h	1
one	PCM1ko_3h	16
one	PCM1ko_3h	1
one	PCM1ko_3h	16
one	PCM1ko_3h	1
one	PCM1ko_3h	74
one	PCM1ko_3h	24
one	PCM1ko_3h	47
one	PCM1ko_3h	32
one	PCM1ko_3h	63
one	PCM1ko_3h	7
one	PCM1ko_3h	17
one	PCM1ko_3h	6
one	PCM1ko_3h	18
one	PCM1ko_3h	1
one	PCM1ko_3h	67
one	PCM1ko_3h	62
one	PCM1ko_3h	55
one	PCM1ko_3h	32
one	PCM1ko_3h	86
one	PCM1ko_3h	1
one	PCM1ko_3h	1
one	PCM1ko_3h	1
one	PCM1ko_3h	46
one	PCM1ko_3h	56
one	PCM1ko_3h	50
one	PCM1ko_3h	49
one	PCM1ko_3h	41
one	PCM1ko_3h	32
one	PCM1ko_3h	3
one	PCM1ko_3h	51
one	PCM1ko_3h	71
one	PCM1ko_3h	27
one	PCM1ko_3h	40
one	PCM1ko_3h	36
one	PCM1ko_3h	39
one	PCM1ko_3h	40
one	PCM1ko_3h	1
one	PCM1ko_3h	1
one	PCM1ko_3h	50
one	PCM1ko_3h	7
one	PCM1ko_3h	18
one	PCM1ko_3h	1
one	PCM1ko_3h	1
one	PCM1ko_3h	1
one	PCM1ko_4h	71
one	PCM1ko_4h	46
one	PCM1ko_4h	115
one	PCM1ko_4h	21
one	PCM1ko_4h	39
one	PCM1ko_4h	14
one	PCM1ko_4h	1
one	PCM1ko_4h	1
one	PCM1ko_4h	50
one	PCM1ko_4h	26
one	PCM1ko_4h	58
one	PCM1ko_4h	34
one	PCM1ko_4h	42
one	PCM1ko_4h	53
one	PCM1ko_4h	4
one	PCM1ko_4h	56
one	PCM1ko_4h	29
one	PCM1ko_4h	94
one	PCM1ko_4h	113
one	PCM1ko_4h	66
one	PCM1ko_4h	48
one	PCM1ko_4h	115
one	PCM1ko_4h	1
one	PCM1ko_4h	58
one	PCM1ko_4h	21
one	PCM1ko_4h	49
one	PCM1ko_4h	64
one	PCM1ko_4h	48
one	PCM1ko_4h	128
one	PCM1ko_4h	33
one	PCM1ko_4h	92
one	PCM1ko_4h	14
one	PCM1ko_4h	115
one	PCM1ko_4h	79
one	PCM1ko_4h	22
one	PCM1ko_4h	1
one	PCM1ko_4h	65
one	PCM1ko_4h	59
one	PCM1ko_4h	85
one	PCM1ko_4h	70
one	PCM1ko_4h	82
one	PCM1ko_4h	71
one	PCM1ko_4h	46
one	PCM1ko_4h	1
one	PCM1ko_4h	70
one	PCM1ko_4h	100
one	PCM1ko_4h	77
one	PCM1ko_4h	69
one	PCM1ko_4h	108
one	PCM1ko_4h	82
one	PCM1ko_4h	96
one	PCM1ko_4h	138
one	PCM1ko_4h	43
one	PCM1ko_4h	116
one	PCM1ko_4h	64
one	PCM1ko_4h	37
one	PCM1ko_4h	44
one	PCM1ko_4h	1
one	PCM1ko_4h	74
one	PCM1ko_4h	27
one	PCM1ko_4h	53
one	PCM1ko_4h	76
one	PCM1ko_4h	1
one	PCM1ko_4h	23
one	PCM1ko_4h	1
one	PCM1ko_4h	1
one	PCM1ko_4h	1
one	PCM1ko_4h	66
one	PCM1ko_4h	1
one	PCM1ko_4h	41
one	PCM1ko_4h	31
one	PCM1ko_4h	84
one	PCM1ko_4h	105
one	PCM1ko_4h	1
one	PCM1ko_4h	56
one	PCM1ko_4h	1
one	PCM1ko_4h	94
one	PCM1ko_4h	26
one	PCM1ko_4h	46
one	PCM1ko_4h	43
one	PCM1ko_4h	63
one	PCM1ko_4h	1
one	PCM1ko_4h	85
one	PCM1ko_4h	30
one	PCM1ko_4h	1
one	PCM1ko_4h	36
one	PCM1ko_4h	1
one	PCM1ko_4h	14
one	PCM1ko_4h	96
one	PCM1ko_4h	67
one	PCM1ko_4h	172
one	PCM1ko_4h	104
one	PCM1ko_4h	51
one	PCM1ko_4h	9
one	PCM1ko_4h	1
one	PCM1ko_4h	1
one	PCM1ko_4h	67
one	PCM1ko_4h	37
one	PCM1ko_4h	1
one	PCM1ko_4h	18
one	PCM1ko_4h	57
one	PCM1ko_4h	1
one	PCM1ko_4h	51
one	PCM1ko_4h	30
one	PCM1ko_4h	28
one	PCM1ko_4h	42
one	PCM1ko_4h	86
one	PCM1ko_4h	56
one	PCM1ko_4h	106
one	PCM1ko_4h	50
one	PCM1ko_4h	56
one	PCM1ko_4h	1
one	PCM1ko_4h	36
one	PCM1ko_4h	54
one	PCM1ko_4h	1
one	PCM1ko_4h	80
one	PCM1ko_4h	29
one	PCM1ko_4h	39
one	PCM1ko_4h	1
one	PCM1ko_4h	76
one	PCM1ko_4h	41
one	PCM1ko_4h	1
one	PCM1ko_4h	1
one	PCM1ko_4h	66
one	PCM1ko_4h	57
one	PCM1ko_4h	1
one	PCM1ko_4h	113
one	PCM1ko_4h	12
one	PCM1ko_4h	64
one	PCM1ko_4h	60
one	PCM1ko_4h	47
one	PCM1ko_4h	41
one	PCM1ko_4h	102
one	PCM1ko_4h	40
one	PCM1ko_4h	1
one	PCM1ko_4h	1
one	PCM1ko_4h	34
one	PCM1ko_4h	78
one	PCM1ko_4h	1
one	PCM1ko_4h	76
one	PCM1ko_4h	58
one	PCM1ko_4h	1
one	PCM1ko_4h	42
one	PCM1ko_4h	85
one	PCM1ko_4h	49
one	PCM1ko_4h	71
one	PCM1ko_4h	60
one	PCM1ko_4h	29
one	PCM1ko_4h	1
one	PCM1ko_4h	65
one	PCM1ko_4h	5
one	PCM1ko_4h	55
one	PCM1ko_4h	56
one	PCM1ko_4h	43
one	PCM1ko_4h	50
one	PCM1ko_4h	77
one	PCM1ko_4h	29
one	PCM1ko_4h	57
one	PCM1ko_4h	70
one	PCM1ko_4h	89
one	PCM1ko_4h	19
one	PCM1ko_4h	78
one	PCM1ko_4h	85
one	PCM1ko_4h	36
one	PCM1ko_4h	29
one	PCM1ko_4h	84
one	PCM1ko_4h	77
one	PCM1ko_4h	69
one	PCM1ko_4h	73
one	PCM1ko_4h	1
one	PCM1ko_4h	58
one	PCM1ko_4h	70
one	PCM1ko_4h	1
one	PCM1ko_4h	83
one	PCM1ko_4h	1
one	PCM1ko_4h	39
one	PCM1ko_4h	67
one	PCM1ko_4h	73
one	PCM1ko_4h	1
one	PCM1ko_4h	50
one	PCM1ko_4h	1
one	PCM1ko_4h	1
one	PCM1ko_4h	35
one	PCM1ko_4h	56
one	PCM1ko_4h	81
one	PCM1ko_4h	39
one	PCM1ko_4h	120
one	PCM1ko_4h	88
one	PCM1ko_4h	38
one	PCM1ko_4h	6
one	PCM1ko_4h	1
one	PCM1ko_4h	29
one	PCM1ko_4h	82
one	PCM1ko_4h	1
one	PCM1ko_4h	32
one	PCM1ko_4h	85
one	PCM1ko_4h	43
one	PCM1ko_4h	21
one	PCM1ko_4h	14
one	PCM1ko_4h	1
one	PCM1ko_4h	19
one	PCM1ko_4h	5
one	PCM1ko_4h	35
one	PCM1ko_4h	1
one	PCM1ko_4h	38
one	PCM1ko_4h	55
one	PCM1ko_4h	29
one	PCM1ko_4h	10
one	PCM1ko_4h	1
one	PCM1ko_4h	9
one	PCM1ko_4h	15
one	PCM1ko_4h	23
one	PCM1ko_4h	1
one	PCM1ko_4h	25
one	PCM1ko_4h	15
one	PCM1ko_4h	30
one	PCM1ko_4h	44
one	PCM1ko_4h	1
one	PCM1ko_4h	31
one	PCM1ko_4h	19
one	PCM1ko_4h	27
one	PCM1ko_4h	1
one	PCM1ko_4h	67
one	PCM1ko_4h	71
one	PCM1ko_4h	10
one	PCM1ko_4h	1
one	PCM1ko_4h	1
one	PCM1ko_4h	29
one	PCM1ko_4h	47
one	PCM1ko_4h	1
one	PCM1ko_4h	26
one	PCM1ko_4h	1
one	PCM1ko_4h	70
one	PCM1ko_4h	1
one	PCM1ko_4h	42
one	PCM1ko_4h	100
one	PCM1ko_4h	17
one	PCM1ko_4h	1
one	PCM1ko_4h	97
one	PCM1ko_4h	1
one	PCM1ko_4h	58
one	PCM1ko_4h	37
one	PCM1ko_4h	10
one	PCM1ko_4h	36
one	PCM1ko_4h	1
one	PCM1ko_4h	9
one	PCM1ko_4h	3
one	PCM1ko_4h	12
one	PCM1ko_4h	1
one	PCM1ko_4h	46
one	PCM1ko_4h	54
one	PCM1ko_4h	106
one	PCM1ko_4h	12
one	PCM1ko_4h	80
one	PCM1ko_4h	96
one	PCM1ko_4h	47
one	PCM1ko_4h	1
one	PCM1ko_4h	3
one	PCM1ko_4h	49
one	PCM1ko_4h	7
one	PCM1ko_4h	22
one	PCM1ko_4h	54
one	PCM1ko_4h	71
one	PCM1ko_4h	77
one	PCM1ko_4h	52
one	PCM1ko_4h	1
one	PCM1ko_4h	31
one	PCM1ko_4h	47
one	PCM1ko_4h	60
one	PCM1ko_4h	3
one	PCM1ko_4h	104
one	PCM1ko_4h	57
one	PCM1ko_4h	62
one	PCM1ko_4h	48
one	PCM1ko_4h	47
one	PCM1ko_4h	3
one	PCM1ko_4h	71
one	PCM1ko_4h	58
one	PCM1ko_4h	3
one	PCM1ko_4h	68
one	PCM1ko_4h	32
one	PCM1ko_4h	74
one	PCM1ko_5h	48
one	PCM1ko_5h	1
one	PCM1ko_5h	78
one	PCM1ko_5h	36
one	PCM1ko_5h	44
one	PCM1ko_5h	86
one	PCM1ko_5h	15
one	PCM1ko_5h	119
one	PCM1ko_5h	136
one	PCM1ko_5h	35
one	PCM1ko_5h	141
one	PCM1ko_5h	94
one	PCM1ko_5h	85
one	PCM1ko_5h	100
one	PCM1ko_5h	2
one	PCM1ko_5h	69
one	PCM1ko_5h	63
one	PCM1ko_5h	75
one	PCM1ko_5h	96
one	PCM1ko_5h	96
one	PCM1ko_5h	7
one	PCM1ko_5h	25
one	PCM1ko_5h	40
one	PCM1ko_5h	88
one	PCM1ko_5h	56
one	PCM1ko_5h	46
one	PCM1ko_5h	54
one	PCM1ko_5h	86
one	PCM1ko_5h	123
one	PCM1ko_5h	97
one	PCM1ko_5h	1
one	PCM1ko_5h	1
one	PCM1ko_5h	18
one	PCM1ko_5h	43
one	PCM1ko_5h	49
one	PCM1ko_5h	1
one	PCM1ko_5h	107
one	PCM1ko_5h	50
one	PCM1ko_5h	22
one	PCM1ko_5h	93
one	PCM1ko_5h	39
one	PCM1ko_5h	55
one	PCM1ko_5h	54
one	PCM1ko_5h	97
one	PCM1ko_5h	95
one	PCM1ko_5h	89
one	PCM1ko_5h	40
one	PCM1ko_5h	35
one	PCM1ko_5h	83
one	PCM1ko_5h	80
one	PCM1ko_5h	106
one	PCM1ko_5h	1
one	PCM1ko_5h	37
one	PCM1ko_5h	1
one	PCM1ko_5h	31
one	PCM1ko_5h	16
one	PCM1ko_5h	48
one	PCM1ko_5h	34
one	PCM1ko_5h	1
one	PCM1ko_5h	24
one	PCM1ko_5h	75
one	PCM1ko_5h	27
one	PCM1ko_5h	81
one	PCM1ko_5h	60
one	PCM1ko_5h	95
one	PCM1ko_5h	63
one	PCM1ko_5h	1
one	PCM1ko_5h	1
one	PCM1ko_5h	152
one	PCM1ko_5h	1
one	PCM1ko_5h	10
one	PCM1ko_5h	50
one	PCM1ko_5h	97
one	PCM1ko_5h	47
one	PCM1ko_5h	1
one	PCM1ko_5h	42
one	PCM1ko_5h	34
one	PCM1ko_5h	1
one	PCM1ko_5h	65
one	PCM1ko_5h	48
one	PCM1ko_5h	20
one	PCM1ko_5h	49
one	PCM1ko_5h	62
one	PCM1ko_5h	3
one	PCM1ko_5h	1
one	PCM1ko_5h	7
one	PCM1ko_5h	53
one	PCM1ko_5h	1
one	PCM1ko_5h	35
one	PCM1ko_5h	1
one	PCM1ko_5h	1
one	PCM1ko_5h	48
one	PCM1ko_5h	1
one	PCM1ko_5h	1
one	PCM1ko_5h	1
one	PCM1ko_5h	25
one	PCM1ko_5h	43
one	PCM1ko_5h	1
one	PCM1ko_5h	32
one	PCM1ko_5h	8
one	PCM1ko_5h	91
one	PCM1ko_5h	1
one	PCM1ko_5h	30
one	PCM1ko_5h	61
one	PCM1ko_5h	53
one	PCM1ko_5h	37
one	PCM1ko_5h	52
one	PCM1ko_5h	62
one	PCM1ko_5h	55
one	PCM1ko_5h	15
one	PCM1ko_5h	55
one	PCM1ko_5h	49
one	PCM1ko_5h	1
one	PCM1ko_5h	51
one	PCM1ko_5h	114
one	PCM1ko_5h	26
one	PCM1ko_5h	73
one	PCM1ko_5h	67
one	PCM1ko_5h	1
one	PCM1ko_5h	42
one	PCM1ko_5h	29
one	PCM1ko_5h	69
one	PCM1ko_5h	53
one	PCM1ko_5h	46
one	PCM1ko_5h	46
one	PCM1ko_5h	125
one	PCM1ko_5h	49
one	PCM1ko_5h	99
one	PCM1ko_5h	39
one	PCM1ko_5h	34
one	PCM1ko_5h	1
one	PCM1ko_5h	55
one	PCM1ko_5h	60
one	PCM1ko_5h	1
one	PCM1ko_5h	63
one	PCM1ko_5h	55
one	PCM1ko_5h	64
one	PCM1ko_5h	1
one	PCM1ko_5h	20
one	PCM1ko_5h	28
one	PCM1ko_5h	84
one	PCM1ko_5h	43
one	PCM1ko_5h	18
one	PCM1ko_5h	30
one	PCM1ko_5h	21
one	PCM1ko_5h	42
one	PCM1ko_5h	62
one	PCM1ko_5h	1
one	PCM1ko_5h	60
one	PCM1ko_5h	41
one	PCM1ko_5h	27
one	PCM1ko_5h	18
one	PCM1ko_5h	45
one	PCM1ko_5h	1
one	PCM1ko_5h	1
one	PCM1ko_5h	1
one	PCM1ko_5h	74
one	PCM1ko_5h	20
one	PCM1ko_5h	1
one	PCM1ko_5h	13
one	PCM1ko_5h	7
one	PCM1ko_5h	59
one	PCM1ko_5h	41
one	PCM1ko_5h	50
one	PCM1ko_5h	59
one	PCM1ko_5h	12
one	PCM1ko_5h	35
one	PCM1ko_5h	39
one	PCM1ko_5h	1
one	PCM1ko_5h	13
one	PCM1ko_5h	53
one	PCM1ko_5h	1
one	PCM1ko_5h	64
one	PCM1ko_5h	41
one	PCM1ko_5h	50
one	PCM1ko_5h	55
one	PCM1ko_5h	47
one	PCM1ko_5h	1
one	PCM1ko_5h	133
one	PCM1ko_5h	57
one	PCM1ko_5h	23
one	PCM1ko_5h	66
one	PCM1ko_5h	39
one	PCM1ko_5h	84
one	PCM1ko_5h	70
one	PCM1ko_5h	100
one	PCM1ko_5h	39
one	PCM1ko_5h	146
one	PCM1ko_5h	61
one	PCM1ko_5h	27
one	PCM1ko_5h	83
one	PCM1ko_5h	12
one	PCM1ko_5h	116
one	PCM1ko_5h	2
one	PCM1ko_5h	14
one	PCM1ko_5h	9
one	PCM1ko_5h	40
one	PCM1ko_5h	102
one	PCM1ko_5h	78
one	PCM1ko_5h	32
one	PCM1ko_5h	71
one	PCM1ko_5h	60
one	PCM1ko_5h	14
one	PCM1ko_5h	141
one	PCM1ko_5h	89
one	PCM1ko_5h	1
one	PCM1ko_5h	47
one	PCM1ko_5h	71
one	PCM1ko_5h	1
one	PCM1ko_5h	13
one	PCM1ko_5h	57
one	PCM1ko_5h	146
one	PCM1ko_5h	91
one	PCM1ko_5h	91
one	PCM1ko_5h	44
one	PCM1ko_5h	67
one	PCM1ko_5h	127
one	PCM1ko_5h	1
one	PCM1ko_5h	112
one	PCM1ko_5h	37
one	PCM1ko_5h	124
one	PCM1ko_5h	31
one	PCM1ko_5h	192
one	PCM1ko_5h	40
one	PCM1ko_5h	53
one	PCM1ko_5h	81
one	PCM1ko_5h	123
one	PCM1ko_5h	16
one	PCM1ko_5h	88
one	PCM1ko_5h	74
one	PCM1ko_5h	25
one	PCM1ko_5h	35
one	PCM1ko_5h	1
one	PCM1ko_5h	17
one	PCM1ko_5h	54
one	PCM1ko_5h	62
one	PCM1ko_5h	111
one	PCM1ko_5h	65
one	PCM1ko_5h	22
one	PCM1ko_5h	108
one	PCM1ko_5h	47
one	PCM1ko_5h	1
one	PCM1ko_5h	1
one	PCM1ko_5h	15
one	PCM1ko_5h	10
one	PCM1ko_5h	1
one	PCM1ko_5h	1
one	PCM1ko_5h	1
one	PCM1ko_5h	1
one	PCM1ko_5h	16
one	PCM1ko_5h	1
one	PCM1ko_5h	70
one	PCM1ko_5h	79
one	PCM1ko_5h	81
one	PCM1ko_5h	53
one	PCM1ko_5h	136
one	PCM1ko_5h	11
one	PCM1ko_5h	35
one	PCM1ko_5h	78
one	PCM1ko_5h	62
one	PCM1ko_5h	82
one	PCM1ko_5h	83
one	PCM1ko_5h	52
one	PCM1ko_5h	1
one	PCM1ko_5h	30
one	PCM1ko_5h	1
one	PCM1ko_5h	86
one	PCM1ko_5h	31
one	PCM1ko_5h	112
one	PCM1ko_5h	1
one	PCM1ko_5h	82
one	PCM1ko_5h	62
one	PCM1ko_5h	1
one	PCM1ko_5h	1
one	PCM1ko_5h	57
one	PCM1ko_5h	7
one	PCM1ko_5h	96
one	PCM1ko_5h	66
one	PCM1ko_5h	98
one	PCM1ko_5h	83
one	PCM1ko_8h	173
one	PCM1ko_8h	86
one	PCM1ko_8h	1
one	PCM1ko_8h	66
one	PCM1ko_8h	121
one	PCM1ko_8h	100
one	PCM1ko_8h	27
one	PCM1ko_8h	104
one	PCM1ko_8h	118
one	PCM1ko_8h	1
one	PCM1ko_8h	68
one	PCM1ko_8h	1
one	PCM1ko_8h	112
one	PCM1ko_8h	132
one	PCM1ko_8h	159
one	PCM1ko_8h	1
one	PCM1ko_8h	208
one	PCM1ko_8h	77
one	PCM1ko_8h	193
one	PCM1ko_8h	127
one	PCM1ko_8h	1
one	PCM1ko_8h	1
one	PCM1ko_8h	1
one	PCM1ko_8h	37
one	PCM1ko_8h	10
one	PCM1ko_8h	214
one	PCM1ko_8h	99
one	PCM1ko_8h	102
one	PCM1ko_8h	116
one	PCM1ko_8h	1
one	PCM1ko_8h	39
one	PCM1ko_8h	130
one	PCM1ko_8h	85
one	PCM1ko_8h	34
one	PCM1ko_8h	1
one	PCM1ko_8h	13
one	PCM1ko_8h	1
one	PCM1ko_8h	1
one	PCM1ko_8h	51
one	PCM1ko_8h	81
one	PCM1ko_8h	1
one	PCM1ko_8h	59
one	PCM1ko_8h	28
one	PCM1ko_8h	144
one	PCM1ko_8h	45
one	PCM1ko_8h	67
one	PCM1ko_8h	98
one	PCM1ko_8h	9
one	PCM1ko_8h	109
one	PCM1ko_8h	58
one	PCM1ko_8h	20
one	PCM1ko_8h	54
one	PCM1ko_8h	39
one	PCM1ko_8h	1
one	PCM1ko_8h	55
one	PCM1ko_8h	172
one	PCM1ko_8h	79
one	PCM1ko_8h	1
one	PCM1ko_8h	1
one	PCM1ko_8h	27
one	PCM1ko_8h	105
one	PCM1ko_8h	102
one	PCM1ko_8h	57
one	PCM1ko_8h	173
one	PCM1ko_8h	157
one	PCM1ko_8h	99
one	PCM1ko_8h	110
one	PCM1ko_8h	9
one	PCM1ko_8h	104
one	PCM1ko_8h	67
one	PCM1ko_8h	1
one	PCM1ko_8h	42
one	PCM1ko_8h	55
one	PCM1ko_8h	48
one	PCM1ko_8h	40
one	PCM1ko_8h	1
one	PCM1ko_8h	3
one	PCM1ko_8h	82
one	PCM1ko_8h	80
one	PCM1ko_8h	1
one	PCM1ko_8h	73
one	PCM1ko_8h	1
one	PCM1ko_8h	54
one	PCM1ko_8h	78
one	PCM1ko_8h	13
one	PCM1ko_8h	42
one	PCM1ko_8h	47
one	PCM1ko_8h	1
one	PCM1ko_8h	70
one	PCM1ko_8h	172
one	PCM1ko_8h	1
one	PCM1ko_8h	60
one	PCM1ko_8h	1
one	PCM1ko_8h	21
one	PCM1ko_8h	146
one	PCM1ko_8h	144
one	PCM1ko_8h	61
one	PCM1ko_8h	134
one	PCM1ko_8h	303
one	PCM1ko_8h	65
one	PCM1ko_8h	1
one	PCM1ko_8h	47
one	PCM1ko_8h	3
one	PCM1ko_8h	102
one	PCM1ko_8h	1
one	PCM1ko_8h	103
one	PCM1ko_8h	72
one	PCM1ko_8h	73
one	PCM1ko_8h	137
one	PCM1ko_8h	1
one	PCM1ko_8h	1
one	PCM1ko_8h	51
one	PCM1ko_8h	9
one	PCM1ko_8h	75
one	PCM1ko_8h	1
one	PCM1ko_8h	47
one	PCM1ko_8h	87
one	PCM1ko_8h	52
one	PCM1ko_8h	1
one	PCM1ko_8h	73
one	PCM1ko_8h	1
one	PCM1ko_8h	91
one	PCM1ko_8h	82
one	PCM1ko_8h	98
one	PCM1ko_8h	19
one	PCM1ko_8h	48
one	PCM1ko_8h	142
one	PCM1ko_8h	81
one	PCM1ko_8h	1
one	PCM1ko_8h	128
one	PCM1ko_8h	122
one	PCM1ko_8h	1
one	PCM1ko_8h	198
one	PCM1ko_8h	191
one	PCM1ko_8h	219
one	PCM1ko_8h	38
one	PCM1ko_8h	175
one	PCM1ko_8h	1
one	PCM1ko_8h	205
one	PCM1ko_8h	215
one	PCM1ko_8h	206
one	PCM1ko_8h	1
one	PCM1ko_8h	1
one	PCM1ko_8h	1
one	PCM1ko_8h	38
one	PCM1ko_8h	58
one	PCM1ko_8h	99
one	PCM1ko_8h	25
one	PCM1ko_8h	54
one	PCM1ko_8h	54
one	PCM1ko_8h	26
one	PCM1ko_8h	1
one	PCM1ko_8h	1
one	PCM1ko_8h	188
one	PCM1ko_8h	1
one	PCM1ko_8h	14
one	PCM1ko_8h	1
one	PCM1ko_8h	1
one	PCM1ko_8h	1
one	PCM1ko_8h	27
one	PCM1ko_8h	28
one	PCM1ko_8h	1
one	PCM1ko_8h	1
one	PCM1ko_8h	21
one	PCM1ko_8h	86
one	PCM1ko_8h	52
one	PCM1ko_8h	90
one	PCM1ko_8h	68
one	PCM1ko_8h	119
one	PCM1ko_8h	78
one	PCM1ko_8h	32
one	PCM1ko_8h	34
one	PCM1ko_8h	1
one	PCM1ko_8h	133
one	PCM1ko_8h	115
one	PCM1ko_8h	47
one	PCM1ko_8h	82
one	PCM1ko_8h	1
one	PCM1ko_8h	124
one	PCM1ko_8h	220
one	PCM1ko_8h	13
one	PCM1ko_8h	119
one	PCM1ko_8h	1
one	PCM1ko_8h	37
one	PCM1ko_8h	1
one	PCM1ko_8h	84
one	PCM1ko_8h	141
one	PCM1ko_8h	1
one	PCM1ko_8h	135
one	PCM1ko_8h	1
one	PCM1ko_8h	1
one	PCM1ko_8h	1
one	PCM1ko_8h	34
one	PCM1ko_8h	68
one	PCM1ko_8h	51
one	PCM1ko_8h	109
one	PCM1ko_8h	1
one	PCM1ko_8h	48
one	PCM1ko_8h	40
one	PCM1ko_8h	84
[truncated: 5,900 more rows]

## Sheet: Fig. 4j
100 cells per condition per rep	No accumulation					Restricted to centrioles					Aggresome Formation
	REP1	REP2	REP3	MEAN	SD	REP1	REP2	REP3	MEAN	SD	REP1	REP2	REP3	MEAN	SD
siGL2 5 h MG132	0	2	0	0.666667	1.1547	12	17	13	14	2.64575	88	81	87	85.3333	3.78594
siGL2 16 h MG132	0	3	0	1	1.73205	3	9	2	4.66667	3.78594	97	88	98	94.3333	5.50757
siPCM1 5 h MG132	5	0	2	2.33333	2.51661	83	78	75	78.6667	4.04145	12	22	23	19	6.08276
siPCM1 16 h MG132	2	1	3	2	1	71	67	63	67	4	27	32	34	31	3.60555
two-tailed unpaired Student’s t-test
comparison	p value
siGL2 5h MG132 _ siPCM1 5h MG132 Resticted to centrioles	0.000021	****
siGL2 16h MG132 _ siPCM1 16h MG132 Resticted to centrioles	4e-05	****
siGL2 5h MG132 _ siPCM1 5h MG132 Aggresome formation	8.8e-05	****
siGL2 16h MG132 _ siPCM1 16h MG132 Aggresome formation	7.6e-05	****
