# Supplementary material for: Aggresome assembly at the centrosome is driven by CP110–CEP97–CEP290 and centriolar satellites
Source: Nat Cell Biol. 2022 Apr 11;24(4):483–96. doi: 10.1038/s41556-022-00869-0 (PMC9033585; doi:10.1038/s41556-022-00869-0)
Supplement: Source Data Fig. 5 — Statistical source data. [file 41556_2022_869_MOESM9_ESM.xlsx]

## Sheet: Legend
Source Data - numerial data, cell numbers and statistical analysis
Column name	Description
Marker1_Marker2	protein pair analyzed
Pearson co-efficient	Pearson correlation co-efficient for the indicated protein pair
Replicate	replicate number
Sample	unique sample identifier per experiment
Area (pixels^2)	area of object in pixels squared
Image	image analyzed
Object	object number identified per image
Parent Object	object containing child objects (ex. A cell area containing satellite objects)
Satellite Area	satellite object area in pixels squared
Position x	satellite x co-ordinate
Position y	satellite y co-ordinate
Centre x	cell centrosome x co-ordinate
Centre y	cell centrosome y co-ordinate
Normalized x	satellite x co-ordinate normalized to cell centrosome
Normalized y	satellite y co-ordinate normalized to cell centrosome
Satellite type	satellite 'inner' or 'outer'
Number of cells / N	number of cells analyzed per sample
Integrated PCM1 Intensity	total PCM1 intensity per object
Integrated PCM1 Intensity bckgnd sub	total PCM1 intensity per object after subtracting non-specific PCM1 signal
Normalized PCM1 Intensity per cell	integrated PCM1 intensity bckgnd sub normalized by the number of cells in the sample
Normalized PCM1 Intensity rescaled	normalized PCM1 intensity scaled by 1000 to facilitate plotting

## Sheet: Fig. 5b
Replicate	Sample	Area (pixels^2)		Rep	Sample	N		Kruskal-Wallis ANOVA with a post-hoc Dunn test to assess pairwise differences
one	siCCNF_DMSO	1		one	siCCNF_DMSO	402		comparison	Z.stat	P.adj
one	siCCNF_DMSO	1		one	siCCNF_MG132	287		siCP110_MG132 - siGL2_MG132	-18.8194	5.96e-79	****
one	siCCNF_DMSO	1		one	siCEP290_DMSO	250		siCEP97_MG132 - siGL2_MG132	-10.3191	4.33122e-25	****
one	siCCNF_DMSO	1		one	siCEP290_MG132	238		siCEP290_MG132 - siGL2_MG132	-10.4489	1.13813e-25	****
one	siCCNF_DMSO	1		one	siCEP97_DMSO	206		siCCNF_MG132 - siGL2_MG132	0.819793	0.272141	ns
one	siCCNF_DMSO	1		one	siCEP97_MG132	200		siGL2_MG132 - siUSP33_MG132	15.3214	5.34027e-53	****
one	siCCNF_DMSO	1		one	siCP110_DMSO	176
one	siCCNF_DMSO	1		one	siCP110_MG132	219
one	siCCNF_DMSO	1		one	siGL2_DMSO	409
one	siCCNF_DMSO	1		one	siGL2_MG132	290
one	siCCNF_DMSO	1		one	siUSP33_DMSO	241
one	siCCNF_DMSO	1		one	siUSP33_MG132	312
one	siCCNF_DMSO	1		two	siCCNF_DMSO	177
one	siCCNF_DMSO	1		two	siCCNF_MG132	188
one	siCCNF_DMSO	1		two	siCEP290_DMSO	441
one	siCCNF_DMSO	1		two	siCEP290_MG132	211
one	siCCNF_DMSO	1		two	siCEP97_DMSO	166
one	siCCNF_DMSO	1		two	siCEP97_MG132	196
one	siCCNF_DMSO	1		two	siCP110_DMSO	200
one	siCCNF_DMSO	1		two	siCP110_MG132	236
one	siCCNF_DMSO	1		two	siGL2_DMSO	296
one	siCCNF_DMSO	1		two	siGL2_MG132	227
one	siCCNF_DMSO	1		two	siUSP33_DMSO	231
one	siCCNF_DMSO	1		two	siUSP33_MG132	243
one	siCCNF_DMSO	1
one	siCCNF_DMSO	1
one	siCCNF_DMSO	1
one	siCCNF_DMSO	1
one	siCCNF_DMSO	1
one	siCCNF_DMSO	1
one	siCCNF_DMSO	1
one	siCCNF_DMSO	1
one	siCCNF_DMSO	1
one	siCCNF_DMSO	1
one	siCCNF_DMSO	1
one	siCCNF_DMSO	1
one	siCCNF_DMSO	1
one	siCCNF_DMSO	1
one	siCCNF_DMSO	1
one	siCCNF_DMSO	1
one	siCCNF_DMSO	1
one	siCCNF_DMSO	1
one	siCCNF_DMSO	1
one	siCCNF_DMSO	1
one	siCCNF_DMSO	1
one	siCCNF_DMSO	1
one	siCCNF_DMSO	1
one	siCCNF_DMSO	1
one	siCCNF_DMSO	1
one	siCCNF_DMSO	1
one	siCCNF_DMSO	1
one	siCCNF_DMSO	1
one	siCCNF_DMSO	1
one	siCCNF_DMSO	1
one	siCCNF_DMSO	1
one	siCCNF_DMSO	1
one	siCCNF_DMSO	1
one	siCCNF_DMSO	1
one	siCCNF_DMSO	1
one	siCCNF_DMSO	1
one	siCCNF_DMSO	1
one	siCCNF_DMSO	1
one	siCCNF_DMSO	1
one	siCCNF_DMSO	1
one	siCCNF_DMSO	1
one	siCCNF_DMSO	1
one	siCCNF_DMSO	1
one	siCCNF_DMSO	1
one	siCCNF_DMSO	1
one	siCCNF_DMSO	1
one	siCCNF_DMSO	1
one	siCCNF_DMSO	1
one	siCCNF_DMSO	1
one	siCCNF_DMSO	1
one	siCCNF_DMSO	1
one	siCCNF_DMSO	1
one	siCCNF_DMSO	1
one	siCCNF_DMSO	1
one	siCCNF_DMSO	1
one	siCCNF_DMSO	1
one	siCCNF_DMSO	1
one	siCCNF_DMSO	1
one	siCCNF_DMSO	1
one	siCCNF_DMSO	1
one	siCCNF_DMSO	1
one	siCCNF_DMSO	1
one	siCCNF_DMSO	1
one	siCCNF_DMSO	1
one	siCCNF_DMSO	1
one	siCCNF_DMSO	1
one	siCCNF_DMSO	1
one	siCCNF_DMSO	1
one	siCCNF_DMSO	1
one	siCCNF_DMSO	1
one	siCCNF_DMSO	1
one	siCCNF_DMSO	1
one	siCCNF_DMSO	1
one	siCCNF_DMSO	1
one	siCCNF_DMSO	1
one	siCCNF_DMSO	1
one	siCCNF_DMSO	1
one	siCCNF_DMSO	1
one	siCCNF_DMSO	1
one	siCCNF_DMSO	1
one	siCCNF_DMSO	1
one	siCCNF_DMSO	1
one	siCCNF_DMSO	1
one	siCCNF_DMSO	1
one	siCCNF_DMSO	1
one	siCCNF_DMSO	1
one	siCCNF_DMSO	1
one	siCCNF_DMSO	1
one	siCCNF_DMSO	1
one	siCCNF_DMSO	1
one	siCCNF_DMSO	1
one	siCCNF_DMSO	1
one	siCCNF_DMSO	1
one	siCCNF_DMSO	1
one	siCCNF_DMSO	1
one	siCCNF_DMSO	1
one	siCCNF_DMSO	1
one	siCCNF_DMSO	1
one	siCCNF_DMSO	1
one	siCCNF_DMSO	1
one	siCCNF_DMSO	1
one	siCCNF_DMSO	1
one	siCCNF_DMSO	1
one	siCCNF_DMSO	1
one	siCCNF_DMSO	1
one	siCCNF_DMSO	1
one	siCCNF_DMSO	1
one	siCCNF_DMSO	1
one	siCCNF_DMSO	1
one	siCCNF_DMSO	1
one	siCCNF_DMSO	1
one	siCCNF_DMSO	1
one	siCCNF_DMSO	1
one	siCCNF_DMSO	1
one	siCCNF_DMSO	1
one	siCCNF_DMSO	1
one	siCCNF_DMSO	1
one	siCCNF_DMSO	1
one	siCCNF_DMSO	1
one	siCCNF_DMSO	1
one	siCCNF_DMSO	1
one	siCCNF_DMSO	1
one	siCCNF_DMSO	1
one	siCCNF_DMSO	1
one	siCCNF_DMSO	1
one	siCCNF_DMSO	1
one	siCCNF_DMSO	1
one	siCCNF_DMSO	1
one	siCCNF_DMSO	1
one	siCCNF_DMSO	1
one	siCCNF_DMSO	1
one	siCCNF_DMSO	1
one	siCCNF_DMSO	1
one	siCCNF_DMSO	1
one	siCCNF_DMSO	1
one	siCCNF_DMSO	1
one	siCCNF_DMSO	1
one	siCCNF_DMSO	1
one	siCCNF_DMSO	1
one	siCCNF_DMSO	1
one	siCCNF_DMSO	1
one	siCCNF_DMSO	1
one	siCCNF_DMSO	1
one	siCCNF_DMSO	1
one	siCCNF_DMSO	1
one	siCCNF_DMSO	1
one	siCCNF_DMSO	1
one	siCCNF_DMSO	1
one	siCCNF_DMSO	1
one	siCCNF_DMSO	1
one	siCCNF_DMSO	1
one	siCCNF_DMSO	1
one	siCCNF_DMSO	1
one	siCCNF_DMSO	1
one	siCCNF_DMSO	1
one	siCCNF_DMSO	1
one	siCCNF_DMSO	1
one	siCCNF_DMSO	1
one	siCCNF_DMSO	1
one	siCCNF_DMSO	1
one	siCCNF_DMSO	1
one	siCCNF_DMSO	1
one	siCCNF_DMSO	1
one	siCCNF_DMSO	1
one	siCCNF_DMSO	1
one	siCCNF_DMSO	1
one	siCCNF_DMSO	1
one	siCCNF_DMSO	1
one	siCCNF_DMSO	1
one	siCCNF_DMSO	1
one	siCCNF_DMSO	1
one	siCCNF_DMSO	1
one	siCCNF_DMSO	1
one	siCCNF_DMSO	1
one	siCCNF_DMSO	1
one	siCCNF_DMSO	1
one	siCCNF_DMSO	1
one	siCCNF_DMSO	1
one	siCCNF_DMSO	1
one	siCCNF_DMSO	1
one	siCCNF_DMSO	1
one	siCCNF_DMSO	1
one	siCCNF_DMSO	1
one	siCCNF_DMSO	1
one	siCCNF_DMSO	1
one	siCCNF_DMSO	1
one	siCCNF_DMSO	1
one	siCCNF_DMSO	1
one	siCCNF_DMSO	1
one	siCCNF_DMSO	1
one	siCCNF_DMSO	1
one	siCCNF_DMSO	1
one	siCCNF_DMSO	1
one	siCCNF_DMSO	1
one	siCCNF_DMSO	1
one	siCCNF_DMSO	1
one	siCCNF_DMSO	1
one	siCCNF_DMSO	1
one	siCCNF_DMSO	1
one	siCCNF_DMSO	1
one	siCCNF_DMSO	1
one	siCCNF_DMSO	1
one	siCCNF_DMSO	1
one	siCCNF_DMSO	1
one	siCCNF_DMSO	1
one	siCCNF_DMSO	1
one	siCCNF_DMSO	1
one	siCCNF_DMSO	1
one	siCCNF_DMSO	1
one	siCCNF_DMSO	1
one	siCCNF_DMSO	1
one	siCCNF_DMSO	1
one	siCCNF_DMSO	1
one	siCCNF_DMSO	1
one	siCCNF_DMSO	1
one	siCCNF_DMSO	1
one	siCCNF_DMSO	1
one	siCCNF_DMSO	1
one	siCCNF_DMSO	1
one	siCCNF_DMSO	1
one	siCCNF_DMSO	1
one	siCCNF_DMSO	1
one	siCCNF_DMSO	1
one	siCCNF_DMSO	1
one	siCCNF_DMSO	1
one	siCCNF_DMSO	1
one	siCCNF_DMSO	1
one	siCCNF_DMSO	1
one	siCCNF_DMSO	1
one	siCCNF_DMSO	1
one	siCCNF_DMSO	1
one	siCCNF_DMSO	1
one	siCCNF_DMSO	1
one	siCCNF_DMSO	1
one	siCCNF_DMSO	1
one	siCCNF_DMSO	1
one	siCCNF_DMSO	1
one	siCCNF_DMSO	1
one	siCCNF_DMSO	1
one	siCCNF_DMSO	1
one	siCCNF_DMSO	1
one	siCCNF_DMSO	1
one	siCCNF_DMSO	1
one	siCCNF_DMSO	1
one	siCCNF_DMSO	1
one	siCCNF_DMSO	1
one	siCCNF_DMSO	1
one	siCCNF_DMSO	1
one	siCCNF_DMSO	1
one	siCCNF_DMSO	1
one	siCCNF_DMSO	1
one	siCCNF_DMSO	1
one	siCCNF_DMSO	1
one	siCCNF_DMSO	1
one	siCCNF_DMSO	1
one	siCCNF_DMSO	1
one	siCCNF_DMSO	1
one	siCCNF_DMSO	1
one	siCCNF_DMSO	1
one	siCCNF_DMSO	1
one	siCCNF_DMSO	1
one	siCCNF_DMSO	1
one	siCCNF_DMSO	1
one	siCCNF_DMSO	1
one	siCCNF_DMSO	1
one	siCCNF_DMSO	1
one	siCCNF_DMSO	1
one	siCCNF_DMSO	1
one	siCCNF_DMSO	1
one	siCCNF_DMSO	1
one	siCCNF_DMSO	1
one	siCCNF_DMSO	1
one	siCCNF_DMSO	1
one	siCCNF_DMSO	1
one	siCCNF_DMSO	1
one	siCCNF_DMSO	1
one	siCCNF_DMSO	1
one	siCCNF_DMSO	1
one	siCCNF_DMSO	1
one	siCCNF_DMSO	1
one	siCCNF_DMSO	1
one	siCCNF_DMSO	1
one	siCCNF_DMSO	1
one	siCCNF_DMSO	1
one	siCCNF_DMSO	1
one	siCCNF_DMSO	1
one	siCCNF_DMSO	1
one	siCCNF_DMSO	1
one	siCCNF_DMSO	1
one	siCCNF_DMSO	1
one	siCCNF_DMSO	1
one	siCCNF_DMSO	1
one	siCCNF_DMSO	1
one	siCCNF_DMSO	1
one	siCCNF_DMSO	1
one	siCCNF_DMSO	1
one	siCCNF_DMSO	1
one	siCCNF_DMSO	1
one	siCCNF_DMSO	1
one	siCCNF_DMSO	1
one	siCCNF_DMSO	1
one	siCCNF_DMSO	1
one	siCCNF_DMSO	1
one	siCCNF_DMSO	1
one	siCCNF_DMSO	1
one	siCCNF_DMSO	1
one	siCCNF_DMSO	1
one	siCCNF_DMSO	1
one	siCCNF_DMSO	1
one	siCCNF_DMSO	1
one	siCCNF_DMSO	1
one	siCCNF_DMSO	1
one	siCCNF_DMSO	1
one	siCCNF_DMSO	1
one	siCCNF_DMSO	1
one	siCCNF_DMSO	1
one	siCCNF_DMSO	1
one	siCCNF_DMSO	1
one	siCCNF_DMSO	1
one	siCCNF_DMSO	1
one	siCCNF_DMSO	1
one	siCCNF_DMSO	1
one	siCCNF_DMSO	1
one	siCCNF_DMSO	1
one	siCCNF_DMSO	1
one	siCCNF_DMSO	1
one	siCCNF_DMSO	1
one	siCCNF_DMSO	1
one	siCCNF_DMSO	1
one	siCCNF_DMSO	1
one	siCCNF_DMSO	1
one	siCCNF_DMSO	1
one	siCCNF_DMSO	1
one	siCCNF_DMSO	1
one	siCCNF_DMSO	1
one	siCCNF_DMSO	1
one	siCCNF_DMSO	1
one	siCCNF_DMSO	1
one	siCCNF_DMSO	1
one	siCCNF_DMSO	1
one	siCCNF_DMSO	1
one	siCCNF_DMSO	1
one	siCCNF_DMSO	1
one	siCCNF_DMSO	1
one	siCCNF_DMSO	56
one	siCCNF_DMSO	1
one	siCCNF_DMSO	1
one	siCCNF_DMSO	1
one	siCCNF_DMSO	1
one	siCCNF_DMSO	1
one	siCCNF_DMSO	1
one	siCCNF_DMSO	1
one	siCCNF_DMSO	1
one	siCCNF_DMSO	1
one	siCCNF_DMSO	1
one	siCCNF_DMSO	1
one	siCCNF_DMSO	1
one	siCCNF_DMSO	1
one	siCCNF_DMSO	1
one	siCCNF_DMSO	1
one	siCCNF_DMSO	1
one	siCCNF_DMSO	1
one	siCCNF_DMSO	1
one	siCCNF_DMSO	1
one	siCCNF_DMSO	1
one	siCCNF_DMSO	1
one	siCCNF_DMSO	1
one	siCCNF_DMSO	1
one	siCCNF_DMSO	1
one	siCCNF_DMSO	1
one	siCCNF_DMSO	1
one	siCCNF_DMSO	1
one	siCCNF_DMSO	1
one	siCCNF_DMSO	1
one	siCCNF_DMSO	1
one	siCCNF_DMSO	1
one	siCCNF_DMSO	1
one	siCCNF_DMSO	1
one	siCCNF_MG132	56
one	siCCNF_MG132	217
one	siCCNF_MG132	70
one	siCCNF_MG132	80
one	siCCNF_MG132	132
one	siCCNF_MG132	107
one	siCCNF_MG132	87
one	siCCNF_MG132	127
one	siCCNF_MG132	166
one	siCCNF_MG132	132
one	siCCNF_MG132	1
one	siCCNF_MG132	1
one	siCCNF_MG132	244
one	siCCNF_MG132	223
one	siCCNF_MG132	232
one	siCCNF_MG132	62
one	siCCNF_MG132	84
one	siCCNF_MG132	216
one	siCCNF_MG132	217
one	siCCNF_MG132	48
one	siCCNF_MG132	125
one	siCCNF_MG132	196
one	siCCNF_MG132	1
one	siCCNF_MG132	334
one	siCCNF_MG132	214
one	siCCNF_MG132	124
one	siCCNF_MG132	1
one	siCCNF_MG132	98
one	siCCNF_MG132	187
one	siCCNF_MG132	268
one	siCCNF_MG132	125
one	siCCNF_MG132	94
one	siCCNF_MG132	130
one	siCCNF_MG132	216
one	siCCNF_MG132	173
one	siCCNF_MG132	105
one	siCCNF_MG132	226
one	siCCNF_MG132	277
one	siCCNF_MG132	65
one	siCCNF_MG132	417
one	siCCNF_MG132	451
one	siCCNF_MG132	124
one	siCCNF_MG132	288
one	siCCNF_MG132	266
one	siCCNF_MG132	279
one	siCCNF_MG132	209
one	siCCNF_MG132	116
one	siCCNF_MG132	111
one	siCCNF_MG132	128
one	siCCNF_MG132	129
one	siCCNF_MG132	313
one	siCCNF_MG132	141
one	siCCNF_MG132	282
one	siCCNF_MG132	350
one	siCCNF_MG132	106
one	siCCNF_MG132	214
one	siCCNF_MG132	371
one	siCCNF_MG132	1
one	siCCNF_MG132	276
one	siCCNF_MG132	358
one	siCCNF_MG132	49
one	siCCNF_MG132	291
one	siCCNF_MG132	227
one	siCCNF_MG132	253
one	siCCNF_MG132	174
one	siCCNF_MG132	96
one	siCCNF_MG132	87
one	siCCNF_MG132	154
one	siCCNF_MG132	193
one	siCCNF_MG132	130
one	siCCNF_MG132	209
one	siCCNF_MG132	314
one	siCCNF_MG132	75
one	siCCNF_MG132	447
one	siCCNF_MG132	648
one	siCCNF_MG132	269
one	siCCNF_MG132	473
one	siCCNF_MG132	199
one	siCCNF_MG132	86
one	siCCNF_MG132	1
one	siCCNF_MG132	1
one	siCCNF_MG132	128
one	siCCNF_MG132	973
one	siCCNF_MG132	162
one	siCCNF_MG132	452
one	siCCNF_MG132	147
one	siCCNF_MG132	364
one	siCCNF_MG132	242
one	siCCNF_MG132	141
one	siCCNF_MG132	1
one	siCCNF_MG132	62
one	siCCNF_MG132	305
one	siCCNF_MG132	290
one	siCCNF_MG132	64
one	siCCNF_MG132	281
one	siCCNF_MG132	480
one	siCCNF_MG132	107
one	siCCNF_MG132	1
one	siCCNF_MG132	236
one	siCCNF_MG132	98
one	siCCNF_MG132	122
one	siCCNF_MG132	1
one	siCCNF_MG132	212
one	siCCNF_MG132	158
one	siCCNF_MG132	253
one	siCCNF_MG132	102
one	siCCNF_MG132	128
one	siCCNF_MG132	339
one	siCCNF_MG132	235
one	siCCNF_MG132	234
one	siCCNF_MG132	396
one	siCCNF_MG132	166
one	siCCNF_MG132	167
one	siCCNF_MG132	116
one	siCCNF_MG132	489
one	siCCNF_MG132	75
one	siCCNF_MG132	297
one	siCCNF_MG132	232
one	siCCNF_MG132	330
one	siCCNF_MG132	420
one	siCCNF_MG132	48
one	siCCNF_MG132	34
one	siCCNF_MG132	85
one	siCCNF_MG132	439
one	siCCNF_MG132	102
one	siCCNF_MG132	1
one	siCCNF_MG132	359
one	siCCNF_MG132	394
one	siCCNF_MG132	101
one	siCCNF_MG132	169
one	siCCNF_MG132	272
one	siCCNF_MG132	82
one	siCCNF_MG132	189
one	siCCNF_MG132	241
one	siCCNF_MG132	117
one	siCCNF_MG132	460
one	siCCNF_MG132	155
one	siCCNF_MG132	244
one	siCCNF_MG132	188
one	siCCNF_MG132	454
one	siCCNF_MG132	100
one	siCCNF_MG132	1
one	siCCNF_MG132	384
one	siCCNF_MG132	208
one	siCCNF_MG132	172
one	siCCNF_MG132	58
one	siCCNF_MG132	64
one	siCCNF_MG132	272
one	siCCNF_MG132	220
one	siCCNF_MG132	160
one	siCCNF_MG132	134
one	siCCNF_MG132	109
one	siCCNF_MG132	227
one	siCCNF_MG132	64
one	siCCNF_MG132	107
one	siCCNF_MG132	199
one	siCCNF_MG132	192
one	siCCNF_MG132	277
one	siCCNF_MG132	61
one	siCCNF_MG132	496
one	siCCNF_MG132	368
one	siCCNF_MG132	245
one	siCCNF_MG132	65
one	siCCNF_MG132	209
one	siCCNF_MG132	307
one	siCCNF_MG132	65
one	siCCNF_MG132	1
one	siCCNF_MG132	397
one	siCCNF_MG132	561
one	siCCNF_MG132	103
one	siCCNF_MG132	368
one	siCCNF_MG132	482
one	siCCNF_MG132	222
one	siCCNF_MG132	548
one	siCCNF_MG132	251
one	siCCNF_MG132	1
one	siCCNF_MG132	88
one	siCCNF_MG132	263
one	siCCNF_MG132	84
one	siCCNF_MG132	297
one	siCCNF_MG132	231
one	siCCNF_MG132	266
one	siCCNF_MG132	100
one	siCCNF_MG132	137
one	siCCNF_MG132	84
one	siCCNF_MG132	93
one	siCCNF_MG132	1
one	siCCNF_MG132	52
one	siCCNF_MG132	1
one	siCCNF_MG132	108
one	siCCNF_MG132	83
one	siCCNF_MG132	1
one	siCCNF_MG132	218
one	siCCNF_MG132	72
one	siCCNF_MG132	1
one	siCCNF_MG132	288
one	siCCNF_MG132	565
one	siCCNF_MG132	52
one	siCCNF_MG132	66
one	siCCNF_MG132	232
one	siCCNF_MG132	214
one	siCCNF_MG132	53
one	siCCNF_MG132	252
one	siCCNF_MG132	268
one	siCCNF_MG132	282
one	siCCNF_MG132	142
one	siCCNF_MG132	118
one	siCCNF_MG132	427
one	siCCNF_MG132	94
one	siCCNF_MG132	174
one	siCCNF_MG132	228
one	siCCNF_MG132	128
one	siCCNF_MG132	91
one	siCCNF_MG132	313
one	siCCNF_MG132	298
one	siCCNF_MG132	77
one	siCCNF_MG132	162
one	siCCNF_MG132	192
one	siCCNF_MG132	182
one	siCCNF_MG132	247
one	siCCNF_MG132	192
one	siCCNF_MG132	698
one	siCCNF_MG132	265
one	siCCNF_MG132	176
one	siCCNF_MG132	410
one	siCCNF_MG132	140
one	siCCNF_MG132	154
one	siCCNF_MG132	136
one	siCCNF_MG132	36
one	siCCNF_MG132	287
one	siCCNF_MG132	185
one	siCCNF_MG132	213
one	siCCNF_MG132	275
one	siCCNF_MG132	401
one	siCCNF_MG132	135
one	siCCNF_MG132	214
one	siCCNF_MG132	163
one	siCCNF_MG132	123
one	siCCNF_MG132	140
one	siCCNF_MG132	279
one	siCCNF_MG132	171
one	siCCNF_MG132	229
one	siCCNF_MG132	139
one	siCCNF_MG132	271
one	siCCNF_MG132	103
one	siCCNF_MG132	157
one	siCCNF_MG132	140
one	siCCNF_MG132	341
one	siCCNF_MG132	135
one	siCCNF_MG132	178
one	siCCNF_MG132	142
one	siCCNF_MG132	265
one	siCCNF_MG132	118
one	siCCNF_MG132	155
one	siCCNF_MG132	132
one	siCCNF_MG132	231
one	siCCNF_MG132	183
one	siCCNF_MG132	252
one	siCCNF_MG132	85
one	siCCNF_MG132	183
one	siCCNF_MG132	126
one	siCCNF_MG132	134
one	siCCNF_MG132	118
one	siCCNF_MG132	285
one	siCCNF_MG132	510
one	siCCNF_MG132	54
one	siCCNF_MG132	227
one	siCCNF_MG132	382
one	siCCNF_MG132	259
one	siCCNF_MG132	92
one	siCCNF_MG132	127
one	siCCNF_MG132	121
one	siCCNF_MG132	181
one	siCCNF_MG132	169
one	siCCNF_MG132	244
one	siCCNF_MG132	82
one	siCCNF_MG132	267
one	siCCNF_MG132	25
one	siCCNF_MG132	466
one	siCCNF_MG132	148
one	siCCNF_MG132	199
one	siCCNF_MG132	527
one	siCCNF_MG132	195
one	siCCNF_MG132	1
one	siCCNF_MG132	533
one	siCCNF_MG132	218
one	siCCNF_MG132	458
one	siCEP290_DMSO	1
one	siCEP290_DMSO	1
one	siCEP290_DMSO	1
one	siCEP290_DMSO	1
one	siCEP290_DMSO	1
one	siCEP290_DMSO	1
one	siCEP290_DMSO	1
one	siCEP290_DMSO	1
one	siCEP290_DMSO	1
one	siCEP290_DMSO	1
one	siCEP290_DMSO	1
one	siCEP290_DMSO	1
one	siCEP290_DMSO	1
one	siCEP290_DMSO	1
one	siCEP290_DMSO	1
one	siCEP290_DMSO	1
one	siCEP290_DMSO	1
one	siCEP290_DMSO	1
one	siCEP290_DMSO	1
one	siCEP290_DMSO	1
one	siCEP290_DMSO	1
one	siCEP290_DMSO	1
one	siCEP290_DMSO	1
one	siCEP290_DMSO	1
one	siCEP290_DMSO	1
one	siCEP290_DMSO	1
one	siCEP290_DMSO	1
one	siCEP290_DMSO	1
one	siCEP290_DMSO	1
one	siCEP290_DMSO	1
one	siCEP290_DMSO	1
one	siCEP290_DMSO	1
one	siCEP290_DMSO	1
one	siCEP290_DMSO	1
one	siCEP290_DMSO	1
one	siCEP290_DMSO	1
one	siCEP290_DMSO	1
one	siCEP290_DMSO	1
one	siCEP290_DMSO	1
one	siCEP290_DMSO	1
one	siCEP290_DMSO	1
one	siCEP290_DMSO	1
one	siCEP290_DMSO	1
one	siCEP290_DMSO	1
one	siCEP290_DMSO	1
one	siCEP290_DMSO	1
one	siCEP290_DMSO	1
one	siCEP290_DMSO	1
one	siCEP290_DMSO	1
one	siCEP290_DMSO	1
one	siCEP290_DMSO	1
one	siCEP290_DMSO	1
one	siCEP290_DMSO	1
one	siCEP290_DMSO	1
one	siCEP290_DMSO	1
one	siCEP290_DMSO	1
one	siCEP290_DMSO	1
one	siCEP290_DMSO	1
one	siCEP290_DMSO	1
one	siCEP290_DMSO	1
one	siCEP290_DMSO	1
one	siCEP290_DMSO	1
one	siCEP290_DMSO	1
one	siCEP290_DMSO	1
one	siCEP290_DMSO	1
one	siCEP290_DMSO	1
one	siCEP290_DMSO	1
one	siCEP290_DMSO	1
one	siCEP290_DMSO	1
one	siCEP290_DMSO	1
one	siCEP290_DMSO	1
one	siCEP290_DMSO	1
one	siCEP290_DMSO	1
one	siCEP290_DMSO	1
one	siCEP290_DMSO	1
one	siCEP290_DMSO	1
one	siCEP290_DMSO	1
one	siCEP290_DMSO	1
one	siCEP290_DMSO	1
one	siCEP290_DMSO	1
one	siCEP290_DMSO	1
one	siCEP290_DMSO	1
one	siCEP290_DMSO	1
one	siCEP290_DMSO	1
one	siCEP290_DMSO	1
one	siCEP290_DMSO	1
one	siCEP290_DMSO	1
one	siCEP290_DMSO	1
one	siCEP290_DMSO	1
one	siCEP290_DMSO	1
one	siCEP290_DMSO	1
one	siCEP290_DMSO	1
one	siCEP290_DMSO	1
one	siCEP290_DMSO	1
one	siCEP290_DMSO	1
one	siCEP290_DMSO	1
one	siCEP290_DMSO	1
one	siCEP290_DMSO	1
one	siCEP290_DMSO	1
one	siCEP290_DMSO	1
one	siCEP290_DMSO	1
one	siCEP290_DMSO	1
one	siCEP290_DMSO	1
one	siCEP290_DMSO	1
one	siCEP290_DMSO	1
one	siCEP290_DMSO	1
one	siCEP290_DMSO	1
one	siCEP290_DMSO	1
one	siCEP290_DMSO	1
one	siCEP290_DMSO	1
one	siCEP290_DMSO	1
one	siCEP290_DMSO	1
one	siCEP290_DMSO	1
one	siCEP290_DMSO	1
one	siCEP290_DMSO	1
one	siCEP290_DMSO	1
one	siCEP290_DMSO	1
one	siCEP290_DMSO	1
one	siCEP290_DMSO	1
one	siCEP290_DMSO	1
one	siCEP290_DMSO	1
one	siCEP290_DMSO	1
one	siCEP290_DMSO	1
one	siCEP290_DMSO	1
one	siCEP290_DMSO	1
one	siCEP290_DMSO	1
one	siCEP290_DMSO	1
one	siCEP290_DMSO	1
one	siCEP290_DMSO	1
one	siCEP290_DMSO	1
one	siCEP290_DMSO	1
one	siCEP290_DMSO	1
one	siCEP290_DMSO	1
one	siCEP290_DMSO	1
one	siCEP290_DMSO	1
one	siCEP290_DMSO	1
one	siCEP290_DMSO	1
one	siCEP290_DMSO	1
one	siCEP290_DMSO	1
one	siCEP290_DMSO	1
one	siCEP290_DMSO	1
one	siCEP290_DMSO	1
one	siCEP290_DMSO	1
one	siCEP290_DMSO	1
one	siCEP290_DMSO	1
one	siCEP290_DMSO	1
one	siCEP290_DMSO	1
one	siCEP290_DMSO	1
one	siCEP290_DMSO	1
one	siCEP290_DMSO	1
one	siCEP290_DMSO	1
one	siCEP290_DMSO	1
one	siCEP290_DMSO	1
one	siCEP290_DMSO	1
one	siCEP290_DMSO	1
one	siCEP290_DMSO	1
one	siCEP290_DMSO	1
one	siCEP290_DMSO	1
one	siCEP290_DMSO	1
one	siCEP290_DMSO	1
one	siCEP290_DMSO	1
one	siCEP290_DMSO	1
one	siCEP290_DMSO	1
one	siCEP290_DMSO	1
one	siCEP290_DMSO	1
one	siCEP290_DMSO	1
one	siCEP290_DMSO	1
one	siCEP290_DMSO	1
one	siCEP290_DMSO	1
one	siCEP290_DMSO	1
one	siCEP290_DMSO	1
one	siCEP290_DMSO	1
one	siCEP290_DMSO	1
one	siCEP290_DMSO	1
one	siCEP290_DMSO	1
one	siCEP290_DMSO	1
one	siCEP290_DMSO	1
one	siCEP290_DMSO	1
one	siCEP290_DMSO	1
one	siCEP290_DMSO	1
one	siCEP290_DMSO	1
one	siCEP290_DMSO	1
one	siCEP290_DMSO	1
one	siCEP290_DMSO	1
one	siCEP290_DMSO	1
one	siCEP290_DMSO	1
one	siCEP290_DMSO	1
one	siCEP290_DMSO	1
one	siCEP290_DMSO	1
one	siCEP290_DMSO	1
one	siCEP290_DMSO	1
one	siCEP290_DMSO	1
one	siCEP290_DMSO	1
one	siCEP290_DMSO	1
one	siCEP290_DMSO	1
one	siCEP290_DMSO	1
one	siCEP290_DMSO	1
one	siCEP290_DMSO	1
one	siCEP290_DMSO	1
one	siCEP290_DMSO	1
one	siCEP290_DMSO	1
one	siCEP290_DMSO	1
one	siCEP290_DMSO	1
one	siCEP290_DMSO	1
one	siCEP290_DMSO	1
one	siCEP290_DMSO	1
one	siCEP290_DMSO	1
one	siCEP290_DMSO	1
one	siCEP290_DMSO	1
one	siCEP290_DMSO	1
one	siCEP290_DMSO	1
one	siCEP290_DMSO	1
one	siCEP290_DMSO	1
one	siCEP290_DMSO	1
one	siCEP290_DMSO	1
one	siCEP290_DMSO	1
one	siCEP290_DMSO	1
one	siCEP290_DMSO	1
one	siCEP290_DMSO	29
one	siCEP290_DMSO	1
one	siCEP290_DMSO	1
one	siCEP290_DMSO	1
one	siCEP290_DMSO	1
one	siCEP290_DMSO	1
one	siCEP290_DMSO	1
one	siCEP290_DMSO	1
one	siCEP290_DMSO	1
one	siCEP290_DMSO	1
one	siCEP290_DMSO	1
one	siCEP290_DMSO	1
one	siCEP290_DMSO	1
one	siCEP290_DMSO	1
one	siCEP290_DMSO	1
one	siCEP290_DMSO	1
one	siCEP290_DMSO	1
one	siCEP290_DMSO	1
one	siCEP290_DMSO	1
one	siCEP290_DMSO	1
one	siCEP290_DMSO	1
one	siCEP290_DMSO	1
one	siCEP290_DMSO	1
one	siCEP290_DMSO	1
one	siCEP290_DMSO	1
one	siCEP290_DMSO	1
one	siCEP290_DMSO	1
one	siCEP290_DMSO	1
one	siCEP290_DMSO	1
one	siCEP290_DMSO	1
one	siCEP290_DMSO	1
one	siCEP290_DMSO	1
one	siCEP290_MG132	106
one	siCEP290_MG132	1
one	siCEP290_MG132	86
one	siCEP290_MG132	27
one	siCEP290_MG132	24
one	siCEP290_MG132	108
one	siCEP290_MG132	55
one	siCEP290_MG132	74
one	siCEP290_MG132	24
one	siCEP290_MG132	174
one	siCEP290_MG132	78
one	siCEP290_MG132	69
one	siCEP290_MG132	122
one	siCEP290_MG132	82
one	siCEP290_MG132	169
one	siCEP290_MG132	1
one	siCEP290_MG132	26
one	siCEP290_MG132	102
one	siCEP290_MG132	140
one	siCEP290_MG132	71
one	siCEP290_MG132	91
one	siCEP290_MG132	48
one	siCEP290_MG132	50
one	siCEP290_MG132	382
one	siCEP290_MG132	174
one	siCEP290_MG132	1
one	siCEP290_MG132	168
one	siCEP290_MG132	146
one	siCEP290_MG132	75
one	siCEP290_MG132	61
one	siCEP290_MG132	215
one	siCEP290_MG132	1
one	siCEP290_MG132	44
one	siCEP290_MG132	136
one	siCEP290_MG132	148
one	siCEP290_MG132	109
one	siCEP290_MG132	57
one	siCEP290_MG132	1
one	siCEP290_MG132	1
one	siCEP290_MG132	213
one	siCEP290_MG132	112
one	siCEP290_MG132	143
one	siCEP290_MG132	70
one	siCEP290_MG132	163
one	siCEP290_MG132	203
one	siCEP290_MG132	75
one	siCEP290_MG132	1
one	siCEP290_MG132	1
one	siCEP290_MG132	33
one	siCEP290_MG132	67
one	siCEP290_MG132	44
one	siCEP290_MG132	129
one	siCEP290_MG132	122
one	siCEP290_MG132	101
one	siCEP290_MG132	1
one	siCEP290_MG132	84
one	siCEP290_MG132	58
one	siCEP290_MG132	94
one	siCEP290_MG132	61
one	siCEP290_MG132	59
one	siCEP290_MG132	54
one	siCEP290_MG132	324
one	siCEP290_MG132	65
one	siCEP290_MG132	78
one	siCEP290_MG132	116
one	siCEP290_MG132	147
one	siCEP290_MG132	223
one	siCEP290_MG132	132
one	siCEP290_MG132	159
one	siCEP290_MG132	74
one	siCEP290_MG132	47
one	siCEP290_MG132	101
one	siCEP290_MG132	85
one	siCEP290_MG132	198
one	siCEP290_MG132	127
one	siCEP290_MG132	25
one	siCEP290_MG132	108
one	siCEP290_MG132	65
one	siCEP290_MG132	41
one	siCEP290_MG132	84
one	siCEP290_MG132	180
one	siCEP290_MG132	94
one	siCEP290_MG132	88
one	siCEP290_MG132	68
one	siCEP290_MG132	101
one	siCEP290_MG132	63
one	siCEP290_MG132	145
one	siCEP290_MG132	103
one	siCEP290_MG132	128
one	siCEP290_MG132	85
one	siCEP290_MG132	75
one	siCEP290_MG132	150
one	siCEP290_MG132	70
one	siCEP290_MG132	47
one	siCEP290_MG132	1
one	siCEP290_MG132	93
one	siCEP290_MG132	92
one	siCEP290_MG132	90
one	siCEP290_MG132	110
one	siCEP290_MG132	142
one	siCEP290_MG132	51
one	siCEP290_MG132	43
one	siCEP290_MG132	41
one	siCEP290_MG132	1
one	siCEP290_MG132	68
one	siCEP290_MG132	1
one	siCEP290_MG132	76
one	siCEP290_MG132	43
one	siCEP290_MG132	59
one	siCEP290_MG132	96
one	siCEP290_MG132	144
one	siCEP290_MG132	25
one	siCEP290_MG132	72
one	siCEP290_MG132	223
one	siCEP290_MG132	52
one	siCEP290_MG132	61
one	siCEP290_MG132	42
one	siCEP290_MG132	44
one	siCEP290_MG132	1
one	siCEP290_MG132	23
one	siCEP290_MG132	47
one	siCEP290_MG132	94
one	siCEP290_MG132	63
one	siCEP290_MG132	1
one	siCEP290_MG132	35
one	siCEP290_MG132	144
one	siCEP290_MG132	83
one	siCEP290_MG132	225
one	siCEP290_MG132	68
one	siCEP290_MG132	198
one	siCEP290_MG132	1
one	siCEP290_MG132	162
one	siCEP290_MG132	84
one	siCEP290_MG132	1
one	siCEP290_MG132	204
one	siCEP290_MG132	64
one	siCEP290_MG132	20
one	siCEP290_MG132	42
one	siCEP290_MG132	236
one	siCEP290_MG132	47
one	siCEP290_MG132	39
one	siCEP290_MG132	48
one	siCEP290_MG132	71
one	siCEP290_MG132	69
one	siCEP290_MG132	1
one	siCEP290_MG132	46
one	siCEP290_MG132	94
one	siCEP290_MG132	106
one	siCEP290_MG132	80
one	siCEP290_MG132	80
one	siCEP290_MG132	48
one	siCEP290_MG132	161
one	siCEP290_MG132	1
one	siCEP290_MG132	45
one	siCEP290_MG132	1
one	siCEP290_MG132	43
one	siCEP290_MG132	39
one	siCEP290_MG132	63
one	siCEP290_MG132	93
one	siCEP290_MG132	63
one	siCEP290_MG132	62
one	siCEP290_MG132	45
one	siCEP290_MG132	78
one	siCEP290_MG132	64
one	siCEP290_MG132	119
one	siCEP290_MG132	78
one	siCEP290_MG132	1
one	siCEP290_MG132	81
one	siCEP290_MG132	150
one	siCEP290_MG132	1
one	siCEP290_MG132	100
one	siCEP290_MG132	109
one	siCEP290_MG132	68
one	siCEP290_MG132	172
one	siCEP290_MG132	1
one	siCEP290_MG132	141
one	siCEP290_MG132	78
one	siCEP290_MG132	1
one	siCEP290_MG132	192
one	siCEP290_MG132	100
one	siCEP290_MG132	48
one	siCEP290_MG132	1
one	siCEP290_MG132	68
one	siCEP290_MG132	1
one	siCEP290_MG132	1
one	siCEP290_MG132	146
one	siCEP290_MG132	98
one	siCEP290_MG132	1
one	siCEP290_MG132	151
one	siCEP290_MG132	35
one	siCEP290_MG132	26
one	siCEP290_MG132	29
one	siCEP290_MG132	26
one	siCEP290_MG132	48
one	siCEP290_MG132	1
one	siCEP290_MG132	16
one	siCEP290_MG132	1
one	siCEP290_MG132	84
one	siCEP290_MG132	110
one	siCEP290_MG132	136
one	siCEP290_MG132	1
one	siCEP290_MG132	101
one	siCEP290_MG132	226
one	siCEP290_MG132	55
one	siCEP290_MG132	84
one	siCEP290_MG132	117
one	siCEP290_MG132	52
one	siCEP290_MG132	88
one	siCEP290_MG132	36
one	siCEP290_MG132	1
one	siCEP290_MG132	52
one	siCEP290_MG132	65
one	siCEP290_MG132	47
one	siCEP290_MG132	30
one	siCEP290_MG132	13
one	siCEP290_MG132	128
one	siCEP290_MG132	47
one	siCEP290_MG132	48
one	siCEP290_MG132	130
one	siCEP290_MG132	48
one	siCEP290_MG132	47
one	siCEP290_MG132	91
one	siCEP290_MG132	58
one	siCEP290_MG132	1
one	siCEP290_MG132	65
one	siCEP290_MG132	66
one	siCEP290_MG132	18
one	siCEP290_MG132	90
one	siCEP290_MG132	1
one	siCEP290_MG132	33
one	siCEP290_MG132	1
one	siCEP290_MG132	207
one	siCEP290_MG132	98
one	siCEP290_MG132	73
one	siCEP290_MG132	30
one	siCEP290_MG132	1
one	siCEP290_MG132	77
one	siCEP290_MG132	73
one	siCEP97_DMSO	1
one	siCEP97_DMSO	1
one	siCEP97_DMSO	1
one	siCEP97_DMSO	1
one	siCEP97_DMSO	1
one	siCEP97_DMSO	1
one	siCEP97_DMSO	1
one	siCEP97_DMSO	1
one	siCEP97_DMSO	1
one	siCEP97_DMSO	1
one	siCEP97_DMSO	1
one	siCEP97_DMSO	1
one	siCEP97_DMSO	1
one	siCEP97_DMSO	1
one	siCEP97_DMSO	1
one	siCEP97_DMSO	1
one	siCEP97_DMSO	1
one	siCEP97_DMSO	1
one	siCEP97_DMSO	1
one	siCEP97_DMSO	1
one	siCEP97_DMSO	1
one	siCEP97_DMSO	1
one	siCEP97_DMSO	1
one	siCEP97_DMSO	1
one	siCEP97_DMSO	1
one	siCEP97_DMSO	1
one	siCEP97_DMSO	1
one	siCEP97_DMSO	1
one	siCEP97_DMSO	1
one	siCEP97_DMSO	1
one	siCEP97_DMSO	1
one	siCEP97_DMSO	1
one	siCEP97_DMSO	1
one	siCEP97_DMSO	1
one	siCEP97_DMSO	1
one	siCEP97_DMSO	1
one	siCEP97_DMSO	1
one	siCEP97_DMSO	1
one	siCEP97_DMSO	1
one	siCEP97_DMSO	1
one	siCEP97_DMSO	1
one	siCEP97_DMSO	1
one	siCEP97_DMSO	1
one	siCEP97_DMSO	1
one	siCEP97_DMSO	1
one	siCEP97_DMSO	1
one	siCEP97_DMSO	1
one	siCEP97_DMSO	1
one	siCEP97_DMSO	1
one	siCEP97_DMSO	1
one	siCEP97_DMSO	1
one	siCEP97_DMSO	1
one	siCEP97_DMSO	1
one	siCEP97_DMSO	1
one	siCEP97_DMSO	1
one	siCEP97_DMSO	1
one	siCEP97_DMSO	1
one	siCEP97_DMSO	1
one	siCEP97_DMSO	1
one	siCEP97_DMSO	1
one	siCEP97_DMSO	1
one	siCEP97_DMSO	1
one	siCEP97_DMSO	1
one	siCEP97_DMSO	1
one	siCEP97_DMSO	1
one	siCEP97_DMSO	1
one	siCEP97_DMSO	1
one	siCEP97_DMSO	1
one	siCEP97_DMSO	1
one	siCEP97_DMSO	1
one	siCEP97_DMSO	1
one	siCEP97_DMSO	1
one	siCEP97_DMSO	1
one	siCEP97_DMSO	1
one	siCEP97_DMSO	1
one	siCEP97_DMSO	1
one	siCEP97_DMSO	1
one	siCEP97_DMSO	1
one	siCEP97_DMSO	1
one	siCEP97_DMSO	1
one	siCEP97_DMSO	1
one	siCEP97_DMSO	1
one	siCEP97_DMSO	1
one	siCEP97_DMSO	1
one	siCEP97_DMSO	1
one	siCEP97_DMSO	1
one	siCEP97_DMSO	1
one	siCEP97_DMSO	1
one	siCEP97_DMSO	1
one	siCEP97_DMSO	1
one	siCEP97_DMSO	1
one	siCEP97_DMSO	1
one	siCEP97_DMSO	1
one	siCEP97_DMSO	1
one	siCEP97_DMSO	1
one	siCEP97_DMSO	1
one	siCEP97_DMSO	1
one	siCEP97_DMSO	1
one	siCEP97_DMSO	1
one	siCEP97_DMSO	1
one	siCEP97_DMSO	1
one	siCEP97_DMSO	1
one	siCEP97_DMSO	1
one	siCEP97_DMSO	1
one	siCEP97_DMSO	1
one	siCEP97_DMSO	1
one	siCEP97_DMSO	1
one	siCEP97_DMSO	1
one	siCEP97_DMSO	1
one	siCEP97_DMSO	1
one	siCEP97_DMSO	1
one	siCEP97_DMSO	1
one	siCEP97_DMSO	1
one	siCEP97_DMSO	1
one	siCEP97_DMSO	1
one	siCEP97_DMSO	1
one	siCEP97_DMSO	1
one	siCEP97_DMSO	1
one	siCEP97_DMSO	1
one	siCEP97_DMSO	1
one	siCEP97_DMSO	1
one	siCEP97_DMSO	1
one	siCEP97_DMSO	1
one	siCEP97_DMSO	1
one	siCEP97_DMSO	1
one	siCEP97_DMSO	1
one	siCEP97_DMSO	1
one	siCEP97_DMSO	1
one	siCEP97_DMSO	1
one	siCEP97_DMSO	1
one	siCEP97_DMSO	1
one	siCEP97_DMSO	1
one	siCEP97_DMSO	1
one	siCEP97_DMSO	1
one	siCEP97_DMSO	1
one	siCEP97_DMSO	1
one	siCEP97_DMSO	1
one	siCEP97_DMSO	1
one	siCEP97_DMSO	1
one	siCEP97_DMSO	1
one	siCEP97_DMSO	1
one	siCEP97_DMSO	1
one	siCEP97_DMSO	1
one	siCEP97_DMSO	1
one	siCEP97_DMSO	1
one	siCEP97_DMSO	1
one	siCEP97_DMSO	1
one	siCEP97_DMSO	1
one	siCEP97_DMSO	1
one	siCEP97_DMSO	1
one	siCEP97_DMSO	1
one	siCEP97_DMSO	1
one	siCEP97_DMSO	1
one	siCEP97_DMSO	1
one	siCEP97_DMSO	1
one	siCEP97_DMSO	1
one	siCEP97_DMSO	1
one	siCEP97_DMSO	1
one	siCEP97_DMSO	1
one	siCEP97_DMSO	1
one	siCEP97_DMSO	1
one	siCEP97_DMSO	1
one	siCEP97_DMSO	1
one	siCEP97_DMSO	1
one	siCEP97_DMSO	1
one	siCEP97_DMSO	1
one	siCEP97_DMSO	1
one	siCEP97_DMSO	1
one	siCEP97_DMSO	1
one	siCEP97_DMSO	1
one	siCEP97_DMSO	1
one	siCEP97_DMSO	1
one	siCEP97_DMSO	1
one	siCEP97_DMSO	1
one	siCEP97_DMSO	1
one	siCEP97_DMSO	1
one	siCEP97_DMSO	1
one	siCEP97_DMSO	1
one	siCEP97_DMSO	1
one	siCEP97_DMSO	1
one	siCEP97_DMSO	1
one	siCEP97_DMSO	1
one	siCEP97_DMSO	1
one	siCEP97_DMSO	1
one	siCEP97_DMSO	1
one	siCEP97_DMSO	1
one	siCEP97_DMSO	1
one	siCEP97_DMSO	1
one	siCEP97_DMSO	1
one	siCEP97_DMSO	1
one	siCEP97_DMSO	1
one	siCEP97_DMSO	1
one	siCEP97_DMSO	1
one	siCEP97_DMSO	1
one	siCEP97_DMSO	1
one	siCEP97_DMSO	1
one	siCEP97_DMSO	1
one	siCEP97_DMSO	1
one	siCEP97_DMSO	1
one	siCEP97_DMSO	1
one	siCEP97_DMSO	1
one	siCEP97_DMSO	1
one	siCEP97_DMSO	1
one	siCEP97_DMSO	1
one	siCEP97_DMSO	1
one	siCEP97_DMSO	1
one	siCEP97_MG132	47
one	siCEP97_MG132	36
one	siCEP97_MG132	1
one	siCEP97_MG132	54
one	siCEP97_MG132	32
one	siCEP97_MG132	56
one	siCEP97_MG132	1
one	siCEP97_MG132	87
one	siCEP97_MG132	64
one	siCEP97_MG132	18
one	siCEP97_MG132	1
one	siCEP97_MG132	103
one	siCEP97_MG132	40
one	siCEP97_MG132	50
one	siCEP97_MG132	1
one	siCEP97_MG132	61
one	siCEP97_MG132	52
one	siCEP97_MG132	79
one	siCEP97_MG132	42
one	siCEP97_MG132	268
one	siCEP97_MG132	56
one	siCEP97_MG132	95
one	siCEP97_MG132	1
one	siCEP97_MG132	35
one	siCEP97_MG132	81
one	siCEP97_MG132	67
one	siCEP97_MG132	34
one	siCEP97_MG132	85
one	siCEP97_MG132	21
one	siCEP97_MG132	76
one	siCEP97_MG132	32
one	siCEP97_MG132	52
one	siCEP97_MG132	1
one	siCEP97_MG132	29
one	siCEP97_MG132	57
one	siCEP97_MG132	106
one	siCEP97_MG132	58
one	siCEP97_MG132	61
one	siCEP97_MG132	56
one	siCEP97_MG132	40
one	siCEP97_MG132	98
one	siCEP97_MG132	96
one	siCEP97_MG132	1
one	siCEP97_MG132	86
one	siCEP97_MG132	57
one	siCEP97_MG132	91
one	siCEP97_MG132	1
one	siCEP97_MG132	94
one	siCEP97_MG132	27
one	siCEP97_MG132	110
one	siCEP97_MG132	105
one	siCEP97_MG132	51
one	siCEP97_MG132	1
one	siCEP97_MG132	63
one	siCEP97_MG132	29
one	siCEP97_MG132	79
one	siCEP97_MG132	1
one	siCEP97_MG132	116
one	siCEP97_MG132	68
one	siCEP97_MG132	1
one	siCEP97_MG132	57
one	siCEP97_MG132	99
one	siCEP97_MG132	57
one	siCEP97_MG132	60
one	siCEP97_MG132	1
one	siCEP97_MG132	49
one	siCEP97_MG132	1
one	siCEP97_MG132	55
one	siCEP97_MG132	72
one	siCEP97_MG132	101
one	siCEP97_MG132	117
one	siCEP97_MG132	58
one	siCEP97_MG132	54
one	siCEP97_MG132	25
one	siCEP97_MG132	74
one	siCEP97_MG132	106
one	siCEP97_MG132	53
one	siCEP97_MG132	55
one	siCEP97_MG132	26
one	siCEP97_MG132	1
one	siCEP97_MG132	1
one	siCEP97_MG132	1
one	siCEP97_MG132	28
one	siCEP97_MG132	102
one	siCEP97_MG132	38
one	siCEP97_MG132	82
one	siCEP97_MG132	61
one	siCEP97_MG132	1
one	siCEP97_MG132	46
one	siCEP97_MG132	78
one	siCEP97_MG132	27
one	siCEP97_MG132	31
one	siCEP97_MG132	43
one	siCEP97_MG132	58
one	siCEP97_MG132	1
one	siCEP97_MG132	83
one	siCEP97_MG132	77
one	siCEP97_MG132	94
one	siCEP97_MG132	38
one	siCEP97_MG132	1
one	siCEP97_MG132	41
one	siCEP97_MG132	54
one	siCEP97_MG132	39
one	siCEP97_MG132	31
one	siCEP97_MG132	53
one	siCEP97_MG132	53
one	siCEP97_MG132	30
one	siCEP97_MG132	25
one	siCEP97_MG132	84
one	siCEP97_MG132	70
one	siCEP97_MG132	130
one	siCEP97_MG132	84
one	siCEP97_MG132	190
one	siCEP97_MG132	57
one	siCEP97_MG132	62
one	siCEP97_MG132	17
one	siCEP97_MG132	58
one	siCEP97_MG132	1
one	siCEP97_MG132	27
one	siCEP97_MG132	107
one	siCEP97_MG132	78
one	siCEP97_MG132	53
one	siCEP97_MG132	75
one	siCEP97_MG132	1
one	siCEP97_MG132	85
one	siCEP97_MG132	2
one	siCEP97_MG132	56
one	siCEP97_MG132	82
one	siCEP97_MG132	60
one	siCEP97_MG132	71
one	siCEP97_MG132	70
one	siCEP97_MG132	104
one	siCEP97_MG132	50
one	siCEP97_MG132	73
one	siCEP97_MG132	66
one	siCEP97_MG132	99
one	siCEP97_MG132	71
one	siCEP97_MG132	83
one	siCEP97_MG132	85
one	siCEP97_MG132	69
one	siCEP97_MG132	81
one	siCEP97_MG132	45
one	siCEP97_MG132	68
one	siCEP97_MG132	59
one	siCEP97_MG132	71
one	siCEP97_MG132	83
one	siCEP97_MG132	79
one	siCEP97_MG132	81
one	siCEP97_MG132	1
one	siCEP97_MG132	1
one	siCEP97_MG132	89
one	siCEP97_MG132	1
one	siCEP97_MG132	16
one	siCEP97_MG132	6
one	siCEP97_MG132	1
one	siCEP97_MG132	1
one	siCEP97_MG132	39
one	siCEP97_MG132	45
one	siCEP97_MG132	126
one	siCEP97_MG132	23
one	siCEP97_MG132	1
one	siCEP97_MG132	50
one	siCEP97_MG132	1
one	siCEP97_MG132	64
one	siCEP97_MG132	88
one	siCEP97_MG132	76
one	siCEP97_MG132	110
one	siCEP97_MG132	64
one	siCEP97_MG132	152
one	siCEP97_MG132	22
one	siCEP97_MG132	48
one	siCEP97_MG132	57
one	siCEP97_MG132	55
one	siCEP97_MG132	70
one	siCEP97_MG132	69
one	siCEP97_MG132	113
one	siCEP97_MG132	461
one	siCEP97_MG132	1
one	siCEP97_MG132	120
one	siCEP97_MG132	96
one	siCEP97_MG132	1
one	siCEP97_MG132	71
one	siCEP97_MG132	73
one	siCEP97_MG132	1
one	siCEP97_MG132	116
one	siCEP97_MG132	72
one	siCEP97_MG132	44
one	siCEP97_MG132	38
one	siCEP97_MG132	76
one	siCEP97_MG132	49
one	siCEP97_MG132	48
one	siCEP97_MG132	82
one	siCEP97_MG132	1
one	siCEP97_MG132	43
one	siCEP97_MG132	36
one	siCEP97_MG132	46
one	siCEP97_MG132	1
one	siCEP97_MG132	1
one	siCEP97_MG132	57
one	siCEP97_MG132	36
one	siCP110_DMSO	1
one	siCP110_DMSO	1
one	siCP110_DMSO	1
one	siCP110_DMSO	1
one	siCP110_DMSO	1
one	siCP110_DMSO	1
one	siCP110_DMSO	1
one	siCP110_DMSO	1
one	siCP110_DMSO	1
one	siCP110_DMSO	1
one	siCP110_DMSO	1
one	siCP110_DMSO	1
one	siCP110_DMSO	1
one	siCP110_DMSO	1
one	siCP110_DMSO	1
one	siCP110_DMSO	1
one	siCP110_DMSO	1
one	siCP110_DMSO	1
one	siCP110_DMSO	1
one	siCP110_DMSO	1
one	siCP110_DMSO	1
one	siCP110_DMSO	1
one	siCP110_DMSO	1
one	siCP110_DMSO	1
one	siCP110_DMSO	1
one	siCP110_DMSO	1
one	siCP110_DMSO	1
one	siCP110_DMSO	1
one	siCP110_DMSO	1
one	siCP110_DMSO	1
one	siCP110_DMSO	1
one	siCP110_DMSO	1
one	siCP110_DMSO	1
one	siCP110_DMSO	1
one	siCP110_DMSO	1
one	siCP110_DMSO	1
one	siCP110_DMSO	1
one	siCP110_DMSO	1
one	siCP110_DMSO	1
one	siCP110_DMSO	1
one	siCP110_DMSO	1
one	siCP110_DMSO	1
one	siCP110_DMSO	1
one	siCP110_DMSO	1
one	siCP110_DMSO	1
one	siCP110_DMSO	1
one	siCP110_DMSO	1
one	siCP110_DMSO	1
one	siCP110_DMSO	1
one	siCP110_DMSO	1
one	siCP110_DMSO	1
one	siCP110_DMSO	1
one	siCP110_DMSO	1
one	siCP110_DMSO	1
one	siCP110_DMSO	1
one	siCP110_DMSO	1
one	siCP110_DMSO	1
one	siCP110_DMSO	1
one	siCP110_DMSO	1
one	siCP110_DMSO	1
one	siCP110_DMSO	1
one	siCP110_DMSO	1
one	siCP110_DMSO	1
one	siCP110_DMSO	1
one	siCP110_DMSO	1
one	siCP110_DMSO	1
one	siCP110_DMSO	1
one	siCP110_DMSO	1
one	siCP110_DMSO	1
one	siCP110_DMSO	1
one	siCP110_DMSO	1
one	siCP110_DMSO	1
one	siCP110_DMSO	1
one	siCP110_DMSO	1
one	siCP110_DMSO	1
one	siCP110_DMSO	1
one	siCP110_DMSO	1
one	siCP110_DMSO	1
one	siCP110_DMSO	1
one	siCP110_DMSO	1
one	siCP110_DMSO	1
one	siCP110_DMSO	1
one	siCP110_DMSO	1
one	siCP110_DMSO	1
one	siCP110_DMSO	1
one	siCP110_DMSO	1
one	siCP110_DMSO	1
one	siCP110_DMSO	1
one	siCP110_DMSO	1
one	siCP110_DMSO	1
one	siCP110_DMSO	1
one	siCP110_DMSO	1
one	siCP110_DMSO	1
one	siCP110_DMSO	1
one	siCP110_DMSO	1
one	siCP110_DMSO	1
one	siCP110_DMSO	1
one	siCP110_DMSO	1
one	siCP110_DMSO	1
one	siCP110_DMSO	1
one	siCP110_DMSO	1
one	siCP110_DMSO	1
one	siCP110_DMSO	1
one	siCP110_DMSO	1
one	siCP110_DMSO	1
one	siCP110_DMSO	1
one	siCP110_DMSO	1
one	siCP110_DMSO	1
one	siCP110_DMSO	1
one	siCP110_DMSO	1
one	siCP110_DMSO	1
one	siCP110_DMSO	1
one	siCP110_DMSO	1
one	siCP110_DMSO	1
one	siCP110_DMSO	1
one	siCP110_DMSO	1
one	siCP110_DMSO	1
one	siCP110_DMSO	1
one	siCP110_DMSO	1
one	siCP110_DMSO	1
one	siCP110_DMSO	1
one	siCP110_DMSO	1
one	siCP110_DMSO	1
one	siCP110_DMSO	1
one	siCP110_DMSO	1
one	siCP110_DMSO	1
one	siCP110_DMSO	1
one	siCP110_DMSO	1
one	siCP110_DMSO	1
one	siCP110_DMSO	1
one	siCP110_DMSO	1
one	siCP110_DMSO	1
one	siCP110_DMSO	1
one	siCP110_DMSO	1
one	siCP110_DMSO	1
one	siCP110_DMSO	1
one	siCP110_DMSO	1
one	siCP110_DMSO	1
one	siCP110_DMSO	1
one	siCP110_DMSO	1
one	siCP110_DMSO	1
one	siCP110_DMSO	1
one	siCP110_DMSO	1
one	siCP110_DMSO	1
one	siCP110_DMSO	1
one	siCP110_DMSO	1
one	siCP110_DMSO	1
one	siCP110_DMSO	1
one	siCP110_DMSO	1
one	siCP110_DMSO	1
one	siCP110_DMSO	1
one	siCP110_DMSO	1
one	siCP110_DMSO	1
one	siCP110_DMSO	1
one	siCP110_DMSO	1
one	siCP110_DMSO	1
one	siCP110_DMSO	1
one	siCP110_DMSO	1
one	siCP110_DMSO	1
one	siCP110_DMSO	1
one	siCP110_DMSO	1
one	siCP110_DMSO	1
one	siCP110_DMSO	1
one	siCP110_DMSO	1
one	siCP110_DMSO	1
one	siCP110_DMSO	1
one	siCP110_DMSO	1
one	siCP110_DMSO	1
one	siCP110_DMSO	1
one	siCP110_DMSO	1
one	siCP110_DMSO	1
one	siCP110_DMSO	1
one	siCP110_DMSO	1
one	siCP110_DMSO	1
one	siCP110_DMSO	1
one	siCP110_DMSO	1
one	siCP110_MG132	1
one	siCP110_MG132	1
one	siCP110_MG132	1
one	siCP110_MG132	34
one	siCP110_MG132	1
one	siCP110_MG132	132
one	siCP110_MG132	1
one	siCP110_MG132	1
one	siCP110_MG132	1
one	siCP110_MG132	19
one	siCP110_MG132	34
one	siCP110_MG132	9
one	siCP110_MG132	28
one	siCP110_MG132	1
one	siCP110_MG132	60
one	siCP110_MG132	4
one	siCP110_MG132	9
one	siCP110_MG132	58
one	siCP110_MG132	1
one	siCP110_MG132	1
one	siCP110_MG132	1
one	siCP110_MG132	26
one	siCP110_MG132	1
one	siCP110_MG132	59
one	siCP110_MG132	1
one	siCP110_MG132	43
one	siCP110_MG132	12
one	siCP110_MG132	74
one	siCP110_MG132	39
one	siCP110_MG132	1
one	siCP110_MG132	1
one	siCP110_MG132	1
one	siCP110_MG132	1
one	siCP110_MG132	1
one	siCP110_MG132	60
one	siCP110_MG132	1
one	siCP110_MG132	1
one	siCP110_MG132	1
one	siCP110_MG132	1
one	siCP110_MG132	51
one	siCP110_MG132	1
one	siCP110_MG132	52
one	siCP110_MG132	104
one	siCP110_MG132	731
one	siCP110_MG132	35
one	siCP110_MG132	64
one	siCP110_MG132	36
one	siCP110_MG132	1
one	siCP110_MG132	6
one	siCP110_MG132	1
one	siCP110_MG132	4
one	siCP110_MG132	5
one	siCP110_MG132	1
one	siCP110_MG132	1
one	siCP110_MG132	11
one	siCP110_MG132	1
one	siCP110_MG132	1
one	siCP110_MG132	1
one	siCP110_MG132	36
one	siCP110_MG132	1
one	siCP110_MG132	1
one	siCP110_MG132	1
one	siCP110_MG132	1
one	siCP110_MG132	1
one	siCP110_MG132	1
one	siCP110_MG132	1
one	siCP110_MG132	1
one	siCP110_MG132	1
one	siCP110_MG132	69
one	siCP110_MG132	22
one	siCP110_MG132	28
one	siCP110_MG132	1
one	siCP110_MG132	1
one	siCP110_MG132	1
one	siCP110_MG132	1
one	siCP110_MG132	1
one	siCP110_MG132	4
one	siCP110_MG132	1
one	siCP110_MG132	1
one	siCP110_MG132	1
one	siCP110_MG132	1
one	siCP110_MG132	18
one	siCP110_MG132	70
one	siCP110_MG132	28
one	siCP110_MG132	80
one	siCP110_MG132	90
one	siCP110_MG132	83
one	siCP110_MG132	79
one	siCP110_MG132	1
one	siCP110_MG132	47
one	siCP110_MG132	1
one	siCP110_MG132	1
one	siCP110_MG132	26
one	siCP110_MG132	16
one	siCP110_MG132	19
one	siCP110_MG132	25
one	siCP110_MG132	1
one	siCP110_MG132	10
one	siCP110_MG132	1
one	siCP110_MG132	1
one	siCP110_MG132	1
one	siCP110_MG132	16
one	siCP110_MG132	44
one	siCP110_MG132	1
one	siCP110_MG132	1
one	siCP110_MG132	1
one	siCP110_MG132	1
one	siCP110_MG132	1
one	siCP110_MG132	22
one	siCP110_MG132	37
one	siCP110_MG132	1
one	siCP110_MG132	1
one	siCP110_MG132	1
one	siCP110_MG132	39
one	siCP110_MG132	24
one	siCP110_MG132	46
one	siCP110_MG132	35
one	siCP110_MG132	37
one	siCP110_MG132	73
one	siCP110_MG132	26
one	siCP110_MG132	29
one	siCP110_MG132	1
one	siCP110_MG132	1
one	siCP110_MG132	16
one	siCP110_MG132	13
one	siCP110_MG132	24
one	siCP110_MG132	34
one	siCP110_MG132	32
one	siCP110_MG132	1
one	siCP110_MG132	1
one	siCP110_MG132	1
one	siCP110_MG132	1
one	siCP110_MG132	43
one	siCP110_MG132	1
one	siCP110_MG132	27
one	siCP110_MG132	16
one	siCP110_MG132	1
one	siCP110_MG132	47
one	siCP110_MG132	37
one	siCP110_MG132	71
one	siCP110_MG132	17
one	siCP110_MG132	2
one	siCP110_MG132	29
one	siCP110_MG132	19
one	siCP110_MG132	3
one	siCP110_MG132	1
one	siCP110_MG132	1
one	siCP110_MG132	23
one	siCP110_MG132	57
one	siCP110_MG132	40
one	siCP110_MG132	1
one	siCP110_MG132	1
one	siCP110_MG132	28
one	siCP110_MG132	1
one	siCP110_MG132	6
one	siCP110_MG132	19
one	siCP110_MG132	1
one	siCP110_MG132	1
one	siCP110_MG132	1
one	siCP110_MG132	36
one	siCP110_MG132	76
one	siCP110_MG132	30
one	siCP110_MG132	51
one	siCP110_MG132	60
one	siCP110_MG132	1
one	siCP110_MG132	16
one	siCP110_MG132	22
one	siCP110_MG132	28
one	siCP110_MG132	1
one	siCP110_MG132	1
one	siCP110_MG132	6
one	siCP110_MG132	1
one	siCP110_MG132	1
one	siCP110_MG132	1
one	siCP110_MG132	13
one	siCP110_MG132	1
one	siCP110_MG132	1
one	siCP110_MG132	1
one	siCP110_MG132	30
one	siCP110_MG132	26
one	siCP110_MG132	77
one	siCP110_MG132	1
one	siCP110_MG132	1
one	siCP110_MG132	1
one	siCP110_MG132	72
one	siCP110_MG132	1
one	siCP110_MG132	1
one	siCP110_MG132	22
one	siCP110_MG132	7
one	siCP110_MG132	1
one	siCP110_MG132	45
one	siCP110_MG132	11
one	siCP110_MG132	39
one	siCP110_MG132	2
one	siCP110_MG132	37
one	siCP110_MG132	99
one	siCP110_MG132	1
one	siCP110_MG132	23
one	siCP110_MG132	1496
one	siCP110_MG132	1
one	siCP110_MG132	4
one	siCP110_MG132	30
one	siCP110_MG132	20
one	siCP110_MG132	1
one	siCP110_MG132	1
one	siCP110_MG132	9
one	siCP110_MG132	9
one	siCP110_MG132	26
one	siCP110_MG132	4
one	siCP110_MG132	1
one	siCP110_MG132	1
one	siCP110_MG132	32
one	siCP110_MG132	1
one	siCP110_MG132	1
one	siCP110_MG132	1
one	siCP110_MG132	20
one	siCP110_MG132	1
one	siCP110_MG132	1
one	siCP110_MG132	28
one	siGL2_DMSO	1
one	siGL2_DMSO	1
one	siGL2_DMSO	1
one	siGL2_DMSO	1
one	siGL2_DMSO	1
one	siGL2_DMSO	1
one	siGL2_DMSO	1
one	siGL2_DMSO	1
one	siGL2_DMSO	1
one	siGL2_DMSO	1
one	siGL2_DMSO	1
one	siGL2_DMSO	1
one	siGL2_DMSO	1
one	siGL2_DMSO	1
one	siGL2_DMSO	1
one	siGL2_DMSO	1
one	siGL2_DMSO	1
one	siGL2_DMSO	1
one	siGL2_DMSO	1
one	siGL2_DMSO	1
one	siGL2_DMSO	1
[truncated: 4,043 more rows]

## Sheet: Fig. 5d
Replicate	Sample	Image	Object	Parent Object	Satellite Area	Position x	Position y	Centre x	Centre y	Normalized x	Normalized y	Satellite type	Number of cells	Integrated PCM1 Intensity	Integrated PCM1 Intensity bckgnd sub	Normalized PCM1 Intensity per cell	Normalized PCM1 Intensity rescaled		Rep	Sample	N
one	siCCNF_DMSO	1	1	1	116	454.948	4.23276	452	5	2.94828	-0.767241	inner	406	22.5234	20.5334	0.0505749	51		one	siCCNF_DMSO	406
one	siCCNF_DMSO	1	2	1	40	452.975	10.95	452	5	0.975	5.95	inner	406	3.94449	1.95453	0.00481411	5		one	siCCNF_MG132	294
one	siCCNF_DMSO	1	3	1	38	460.474	10.8421	452	5	8.47368	5.84211	inner	406	4.64829	2.65833	0.00654762	7		one	siCEP290_DMSO	260
one	siCCNF_DMSO	1	4	1	9	447	10	452	5	-5	5	inner	406	0.837583	0	0	0		one	siCEP290_MG132	243
one	siCCNF_DMSO	1	5	2	26	177.808	108.385	179	114	-1.19231	-5.61538	inner	406	4.05855	2.06859	0.00509505	5		one	siCEP97_DMSO	217
one	siCCNF_DMSO	1	6	2	39	183.077	111.744	179	114	4.07692	-2.25641	inner	406	8.73494	6.74498	0.0166132	17		one	siCEP97_MG132	216
one	siCCNF_DMSO	1	7	2	65	170.631	116.215	179	114	-8.36923	2.21538	inner	406	8.75906	6.7691	0.0166727	17		one	siCP110_DMSO	190
one	siCCNF_DMSO	1	8	2	40	174.825	120.825	179	114	-4.175	6.825	inner	406	4.021	2.03104	0.00500255	5		one	siCP110_MG132	225
one	siCCNF_DMSO	1	9	2	4	185.5	120.5	179	114	6.5	6.5	inner	406	0.414069	0	0	0		one	siGL2_DMSO	411
one	siCCNF_DMSO	1	10	2	7	189	120	179	114	10	6	inner	406	0.785916	0	0	0		one	siGL2_MG132	307
one	siCCNF_DMSO	1	11	3	7	566	169.286	570	180	-4	-10.7143	inner	406	0.75671	0	0	0		one	siUSP33_DMSO	254
one	siCCNF_DMSO	1	12	3	10	574	174.5	570	180	4	-5.5	inner	406	1.55564	0	0	0		one	siUSP33_MG132	326
one	siCCNF_DMSO	1	13	3	42	561.143	178.738	570	180	-8.85714	-1.2619	inner	406	7.22403	5.23407	0.0128918	13		two	siCCNF_DMSO	182
one	siCCNF_DMSO	1	14	3	25	562.48	185.68	570	180	-7.52	5.68	inner	406	4.43642	2.44646	0.00602577	6		two	siCCNF_MG132	192
one	siCCNF_DMSO	1	15	3	23	568	190.174	570	180	-2	10.1739	inner	406	2.75418	0.764217	0.00188231	2		two	siCEP290_DMSO	440
one	siCCNF_DMSO	1	16	4	9	885.778	201.556	894	210	-8.22222	-8.44444	inner	406	0.903288	0	0	0		two	siCEP290_MG132	217
one	siCCNF_DMSO	1	17	4	56	891.054	201.375	894	210	-2.94643	-8.625	inner	406	7.85667	5.86671	0.01445	14		two	siCEP97_DMSO	169
one	siCCNF_DMSO	1	18	4	14	902.5	202.714	894	210	8.5	-7.28571	inner	406	1.93577	0	0	0		two	siCEP97_MG132	201
one	siCCNF_DMSO	1	19	4	25	890.56	208.24	894	210	-3.44	-1.76	inner	406	5.20034	3.21038	0.00790733	8		two	siCP110_DMSO	202
one	siCCNF_DMSO	1	20	4	7	899	209	894	210	5	-1	inner	406	1.31598	0	0	0		two	siCP110_MG132	237
one	siCCNF_DMSO	1	21	4	10	901.8	210.5	894	210	7.8	0.5	inner	406	1.93925	0	0	0		two	siGL2_DMSO	297
one	siCCNF_DMSO	1	22	4	8	887.125	212.875	894	210	-6.875	2.875	inner	406	0.598688	0	0	0		two	siGL2_MG132	231
one	siCCNF_DMSO	1	23	4	24	900.833	215.042	894	210	6.83333	5.04167	inner	406	3.47346	1.4835	0.00365393	4		two	siUSP33_DMSO	230
one	siCCNF_DMSO	1	24	6	20	544.4	331.45	539	341	5.4	-9.55	inner	406	3.33692	1.34696	0.00331763	3		two	siUSP33_MG132	248
one	siCCNF_DMSO	1	25	6	28	536.357	337.643	539	341	-2.64286	-3.35714	inner	406	7.0551	5.06514	0.0124757	12
one	siCCNF_DMSO	1	26	6	10	531.7	340.5	539	341	-7.3	-0.5	inner	406	0.936065	0	0	0
one	siCCNF_DMSO	1	27	5	7	611.571	342.286	608	341	3.57143	1.28571	inner	406	1.53825	0	0	0
one	siCCNF_DMSO	1	28	5	16	597.562	344.75	608	341	-10.4375	3.75	inner	406	2.32773	0.337773	0.000831954	1
one	siCCNF_DMSO	1	29	5	7	616.714	346	608	341	8.71429	5	inner	406	0.705272	0	0	0
one	siCCNF_DMSO	1	30	7	19	490.789	424.632	486	425	4.78947	-0.368421	inner	406	2.50932	0.519356	0.0012792	1
one	siCCNF_DMSO	1	31	8	4	554.5	429.5	556	441	-1.5	-11.5	inner	406	0.531899	0	0	0
one	siCCNF_DMSO	1	32	8	7	544.714	436.429	556	441	-11.2857	-4.57143	inner	406	0.867643	0	0	0
one	siCCNF_DMSO	1	33	8	5	551.6	437.2	556	441	-4.4	-3.8	inner	406	0.493217	0	0	0
one	siCCNF_DMSO	1	34	8	81	548.963	445.012	556	441	-7.03704	4.01235	inner	406	10.0136	8.02361	0.0197626	20
one	siCCNF_DMSO	1	35	8	58	558.948	445.621	556	441	2.94828	4.62069	inner	406	6.36339	4.37343	0.010772	11
one	siCCNF_DMSO	1	36	9	45	297.156	488.644	297	499	0.155556	-10.3556	inner	406	5.56457	3.57461	0.00880445	9
one	siCCNF_DMSO	1	37	9	29	289.69	491	297	499	-7.31034	-8	inner	406	3.5579	1.56794	0.00386192	4
one	siCCNF_DMSO	1	38	9	11	285.818	495.091	297	499	-11.1818	-3.90909	inner	406	1.24672	0	0	0
one	siCCNF_DMSO	1	39	10	14	869.143	499.786	875	510	-5.85714	-10.2143	inner	406	4.34353	2.35357	0.00579696	6
one	siCCNF_DMSO	1	40	9	37	287.622	500.784	297	499	-9.37838	1.78378	inner	406	4.25058	2.26062	0.00556804	6
one	siCCNF_DMSO	1	41	10	58	880.086	504.448	875	510	5.08621	-5.55172	inner	406	9.53835	7.54839	0.0185921	19
one	siCCNF_DMSO	1	42	9	15	290.933	504.333	297	499	-6.06667	5.33333	inner	406	2.55406	0.564095	0.0013894	1
one	siCCNF_DMSO	1	43	9	16	303.312	506.125	297	499	6.3125	7.125	inner	406	2.4712	0.481239	0.00118532	1
one	siCCNF_DMSO	1	44	10	64	871.234	508.359	875	510	-3.76562	-1.64062	inner	406	15.0466	13.0566	0.0321591	32
one	siCCNF_DMSO	1	45	10	21	869.619	514.952	875	510	-5.38095	4.95238	inner	406	2.79016	0.800198	0.00197093	2
one	siCCNF_DMSO	1	46	10	35	874.771	519.543	875	510	-0.228571	9.54286	inner	406	5.00781	3.01785	0.00743313	7
one	siCCNF_DMSO	1	47	10	5	882.8	519.4	875	510	7.8	9.4	inner	406	0.565805	0	0	0
one	siCCNF_DMSO	1	48	11	10	86.5	600	97	605	-10.5	-5	inner	406	1.01657	0	0	0
one	siCCNF_DMSO	1	49	11	16	94.875	599.375	97	605	-2.125	-5.625	inner	406	2.06955	0.0795906	0.000196036	0
one	siCCNF_DMSO	1	50	11	42	102.548	599.786	97	605	5.54762	-5.21429	inner	406	6.82458	4.83462	0.0119079	12
one	siCCNF_DMSO	1	51	11	23	92	602.304	97	605	-5	-2.69565	inner	406	3.39727	1.40731	0.00346628	3
one	siCCNF_DMSO	1	52	11	4	98.5	603.5	97	605	1.5	-1.5	inner	406	0.732982	0	0	0
one	siCCNF_DMSO	1	53	11	20	107.8	605.25	97	605	10.8	0.25	inner	406	3.19216	1.2022	0.00296108	3
one	siCCNF_DMSO	1	54	11	24	90.2083	607.75	97	605	-6.79167	2.75	inner	406	3.25553	1.26557	0.00311716	3
one	siCCNF_DMSO	1	55	11	39	95.641	609.974	97	605	-1.35897	4.97436	inner	406	6.83647	4.84651	0.0119372	12
one	siCCNF_DMSO	1	56	11	6	101.5	610.5	97	605	4.5	5.5	inner	406	0.488777	0	0	0
one	siCCNF_DMSO	1	57	12	5	509	635.8	515	645	-6	-9.2	inner	406	0.576913	0	0	0
one	siCCNF_DMSO	1	58	12	9	511	637	515	645	-4	-8	inner	406	1.16101	0	0	0
one	siCCNF_DMSO	1	59	12	25	511.32	647.56	515	645	-3.68	2.56	inner	406	2.60256	0.612603	0.00150888	2
one	siCCNF_DMSO	1	60	12	83	518.386	650.169	515	645	3.38554	5.16867	inner	406	15.9825	13.9925	0.0344643	34
one	siCCNF_DMSO	1	61	13	43	951.302	665.419	955	671	-3.69767	-5.5814	inner	406	5.03136	3.0414	0.00749113	7
one	siCCNF_DMSO	1	62	13	28	957.679	666.714	955	671	2.67857	-4.28571	inner	406	7.9686	5.97864	0.0147257	15
one	siCCNF_DMSO	1	63	13	29	955.621	672.966	955	671	0.62069	1.96552	inner	406	5.31914	3.32918	0.00819996	8
one	siCCNF_DMSO	1	64	13	11	952.182	673.545	955	671	-2.81818	2.54545	inner	406	0.990768	0	0	0
one	siCCNF_DMSO	1	65	13	6	950.167	681.833	955	671	-4.83333	10.8333	inner	406	0.635996	0	0	0
one	siCCNF_DMSO	1	66	14	7	730.714	765	732	775	-1.28571	-10	inner	406	0.878157	0	0	0
one	siCCNF_DMSO	1	67	14	22	722.091	771.364	732	775	-9.90909	-3.63636	inner	406	2.75917	0.769207	0.0018946	2
one	siCCNF_DMSO	1	68	15	5	8.4	775.2	3	785	5.4	-9.8	inner	406	0.37203	0	0	0
one	siCCNF_DMSO	1	69	14	16	725	776.5	732	775	-7	1.5	inner	406	2.33092	0.340962	0.000839809	1
one	siCCNF_DMSO	1	70	14	26	734.077	777.154	732	775	2.07692	2.15385	inner	406	3.65447	1.66451	0.00409979	4
one	siCCNF_DMSO	1	71	15	62	3.79032	778.435	3	785	0.790323	-6.56452	inner	406	10.7928	8.80282	0.0216818	22
one	siCCNF_DMSO	1	72	14	17	742.118	779.412	732	775	10.1176	4.41176	inner	406	2.13599	0.146028	0.000359676	0
one	siCCNF_DMSO	1	73	15	9	4.44444	786	3	785	1.44444	1	inner	406	1.43571	0	0	0
one	siCCNF_DMSO	1	74	15	4	6.5	790.5	3	785	3.5	5.5	inner	406	0.438697	0	0	0
one	siCCNF_DMSO	1	75	16	18	309	920.889	311	931	-2	-10.1111	inner	406	1.32053	0	0	0
one	siCCNF_DMSO	1	76	16	9	302.333	922.667	311	931	-8.66667	-8.33333	inner	406	0.745922	0	0	0
one	siCCNF_DMSO	1	77	16	118	304.263	930.941	311	931	-6.73729	-0.059322	inner	406	33.0939	31.1039	0.0766106	77
one	siCCNF_DMSO	1	78	16	62	315.855	931.419	311	931	4.85484	0.419355	inner	406	12.1785	10.1886	0.025095	25
one	siCCNF_DMSO	1	79	17	15	520.4	930.933	521	941	-0.6	-10.0667	inner	406	1.44584	0	0	0
one	siCCNF_DMSO	1	80	17	39	514.231	934.385	521	941	-6.76923	-6.61538	inner	406	9.60922	7.61926	0.0187666	19
one	siCCNF_DMSO	1	81	17	16	526.062	936.875	521	941	5.0625	-4.125	inner	406	2.3028	0.31284	0.000770542	1
one	siCCNF_DMSO	1	82	17	9	509.778	938.667	521	941	-11.2222	-2.33333	inner	406	0.76527	0	0	0
one	siCCNF_DMSO	1	83	17	18	532.222	938.444	521	941	11.2222	-2.55556	inner	406	2.43197	0.442008	0.00108869	1
one	siCCNF_DMSO	1	84	16	5	307.8	942.4	311	931	-3.2	11.4	inner	406	0.347585	0	0	0
one	siCCNF_DMSO	1	85	17	4	524.5	944.5	521	941	3.5	3.5	inner	406	0.495766	0	0	0
one	siCCNF_DMSO	2	1	1	5	425.4	0.2	431	2	-5.6	-1.8	inner	406	0.998856	0	0	0
one	siCCNF_DMSO	2	2	1	9	436.111	0.777778	431	2	5.11111	-1.22222	inner	406	1.93103	0	0	0
one	siCCNF_DMSO	2	3	1	12	429.833	6.08333	431	2	-1.16667	4.08333	inner	406	1.55688	0	0	0
one	siCCNF_DMSO	2	4	1	18	433.833	12.8333	431	2	2.83333	10.8333	inner	406	1.74333	0	0	0
one	siCCNF_DMSO	2	5	2	10	873	157.2	882	160	-9	-2.8	inner	406	2.52558	0.535622	0.00131927	1
one	siCCNF_DMSO	2	6	2	11	878.182	161.818	882	160	-3.81818	1.81818	inner	406	3.17017	1.18021	0.00290692	3
one	siCCNF_DMSO	2	7	2	42	888.548	166.524	882	160	6.54762	6.52381	inner	406	5.01147	3.02151	0.00744215	7
one	siCCNF_DMSO	2	8	2	6	880	167.5	882	160	-2	7.5	inner	406	0.623682	0	0	0
one	siCCNF_DMSO	2	9	3	82	520.988	289.829	528	293	-7.0122	-3.17073	inner	406	13.1117	11.1217	0.0273934	27
one	siCCNF_DMSO	2	10	3	24	535.625	298.083	528	293	7.625	5.08333	inner	406	3.50443	1.51447	0.00373023	4
one	siCCNF_DMSO	2	11	3	24	528.292	302.417	528	293	0.291667	9.41667	inner	406	2.69555	0.705592	0.00173791	2
one	siCCNF_DMSO	2	12	4	98	361.041	361.694	361	366	0.0408163	-4.30612	inner	406	17.2389	15.249	0.037559	38
one	siCCNF_DMSO	2	13	4	55	370.473	368.618	361	366	9.47273	2.61818	inner	406	8.06972	6.07976	0.0149748	15
one	siCCNF_DMSO	2	14	4	29	362.897	372.172	361	366	1.89655	6.17241	inner	406	7.98796	5.998	0.0147734	15
one	siCCNF_DMSO	2	15	5	46	619.087	395.022	616	402	3.08696	-6.97826	inner	406	6.82286	4.8329	0.0119037	12
one	siCCNF_DMSO	2	16	5	26	622.769	403.231	616	402	6.76923	1.23077	inner	406	4.13187	2.14191	0.00527564	5
one	siCCNF_DMSO	2	17	5	6	613	404.5	616	402	-3	2.5	inner	406	0.794278	0	0	0
one	siCCNF_DMSO	2	18	6	33	810.333	440.485	804	448	6.33333	-7.51515	inner	406	3.45423	1.46427	0.00360658	4
one	siCCNF_DMSO	2	19	6	7	811.286	447	804	448	7.28571	-1	inner	406	0.658976	0	0	0
one	siCCNF_DMSO	2	20	6	67	804.224	447.299	804	448	0.223881	-0.701493	inner	406	11.9147	9.92479	0.0244453	24
one	siCCNF_DMSO	2	21	6	9	801.889	456.667	804	448	-2.11111	8.66667	inner	406	0.866194	0	0	0
one	siCCNF_DMSO	2	22	6	9	799.667	459.111	804	448	-4.33333	11.1111	inner	406	0.910353	0	0	0
one	siCCNF_DMSO	2	23	7	18	877.778	481.5	881	486	-3.22222	-4.5	inner	406	2.46053	0.470573	0.00115905	1
one	siCCNF_DMSO	2	24	7	27	880.444	490.259	881	486	-0.555556	4.25926	inner	406	3.12842	1.13846	0.00280409	3
one	siCCNF_DMSO	2	25	7	13	876.615	491.385	881	486	-4.38462	5.38462	inner	406	1.60943	0	0	0
one	siCCNF_DMSO	2	26	7	25	888.44	492.08	881	486	7.44	6.08	inner	406	3.30614	1.31618	0.00324183	3
one	siCCNF_DMSO	2	27	8	32	246.469	516.656	247	526	-0.53125	-9.34375	inner	406	2.90971	0.919752	0.0022654	2
one	siCCNF_DMSO	2	28	8	8	254.875	518.875	247	526	7.875	-7.125	inner	406	1.72654	0	0	0
one	siCCNF_DMSO	2	29	8	241	247.041	525.747	247	526	0.0414938	-0.253112	inner	406	55.6642	53.6742	0.132203	132
one	siCCNF_DMSO	2	30	8	35	238	531.514	247	526	-9	5.51429	inner	406	3.36298	1.37302	0.00338183	3
one	siCCNF_DMSO	2	31	9	20	17.55	731.8	25	740	-7.45	-8.2	inner	406	2.77993	0.789974	0.00194575	2
one	siCCNF_DMSO	2	32	9	22	30.0909	731.091	25	740	5.09091	-8.90909	inner	406	2.58996	0.6	0.00147783	1
one	siCCNF_DMSO	2	33	9	56	23.0536	732.839	25	740	-1.94643	-7.16071	inner	406	9.17467	7.18471	0.0176963	18
one	siCCNF_DMSO	2	34	9	5	20.6	735.8	25	740	-4.4	-4.2	inner	406	1.12851	0	0	0
one	siCCNF_DMSO	2	35	9	18	30	735.5	25	740	5	-4.5	inner	406	2.99803	1.00807	0.00248294	2
one	siCCNF_DMSO	2	36	9	6	21.5	740	25	740	-3.5	0	inner	406	0.970474	0	0	0
one	siCCNF_DMSO	2	37	9	25	17.56	741.2	25	740	-7.44	1.2	inner	406	6.24688	4.25692	0.010485	10
one	siCCNF_DMSO	2	38	9	32	20.4062	748.219	25	740	-4.59375	8.21875	inner	406	4.0217	2.03174	0.00500428	5
one	siCCNF_DMSO	2	39	9	71	29.2113	747.211	25	740	4.21127	7.21127	inner	406	12.0221	10.0321	0.0247097	25
one	siCCNF_DMSO	2	40	10	4	543	747.5	535	757	8	-9.5	inner	406	0.447852	0	0	0
one	siCCNF_DMSO	2	41	10	117	530.692	751.812	535	757	-4.30769	-5.18803	inner	406	20.6811	18.6911	0.0460373	46
one	siCCNF_DMSO	2	42	10	20	542.65	754.5	535	757	7.65	-2.5	inner	406	4.574	2.58404	0.00636463	6
one	siCCNF_DMSO	2	43	10	14	526.571	758.286	535	757	-8.42857	1.28571	inner	406	1.58779	0	0	0
one	siCCNF_DMSO	2	44	10	21	542.429	759.429	535	757	7.42857	2.42857	inner	406	3.88539	1.89543	0.00466855	5
one	siCCNF_DMSO	2	45	10	4	527	760.75	535	757	-8	3.75	inner	406	0.289982	0	0	0
one	siCCNF_DMSO	2	46	10	8	536.875	762.125	535	757	1.875	5.125	inner	406	1.84384	0	0	0
one	siCCNF_DMSO	2	47	10	15	526.333	763.667	535	757	-8.66667	6.66667	inner	406	2.30605	0.31609	0.000778547	1
one	siCCNF_DMSO	2	48	11	10	850.4	891.6	846	902	4.4	-10.4	inner	406	1.61715	0	0	0
one	siCCNF_DMSO	2	49	11	5	845.8	894.6	846	902	-0.2	-7.4	inner	406	0.662669	0	0	0
one	siCCNF_DMSO	2	50	11	4	850.5	897.5	846	902	4.5	-4.5	inner	406	0.455955	0	0	0
one	siCCNF_DMSO	2	51	11	12	837.25	900.333	846	902	-8.75	-1.66667	inner	406	1.57807	0	0	0
one	siCCNF_DMSO	2	52	11	17	852.529	901.647	846	902	6.52941	-0.352941	inner	406	2.31482	0.324864	0.000800158	1
one	siCCNF_DMSO	2	53	11	14	845.5	906.714	846	902	-0.5	4.71429	inner	406	1.86032	0	0	0
one	siCCNF_DMSO	3	1	2	32	908.188	40.1875	908	51	0.1875	-10.8125	inner	406	2.82177	0.831815	0.0020488	2
one	siCCNF_DMSO	3	2	2	11	919.636	48.7273	908	51	11.6364	-2.27273	inner	406	0.906035	0	0	0
one	siCCNF_DMSO	3	3	2	4	919.75	52.75	908	51	11.75	1.75	inner	406	0.295415	0	0	0
one	siCCNF_DMSO	3	4	2	356	908.247	53.5056	908	51	0.247191	2.50562	inner	406	65.0413	63.0514	0.155299	155
one	siCCNF_DMSO	3	5	3	9	363.556	67.6667	372	73	-8.44444	-5.33333	inner	406	1.02416	0	0	0
one	siCCNF_DMSO	3	6	3	5	372.8	70.6	372	73	0.8	-2.4	inner	406	0.382376	0	0	0
one	siCCNF_DMSO	3	7	3	19	379.158	72.1579	372	73	7.15789	-0.842105	inner	406	1.54746	0	0	0
one	siCCNF_DMSO	3	8	3	87	377.793	78.7586	372	73	5.7931	5.75862	inner	406	7.7761	5.78614	0.0142516	14
one	siCCNF_DMSO	3	9	3	4	367.5	84.5	372	73	-4.5	11.5	inner	406	0.357244	0	0	0
one	siCCNF_DMSO	3	10	3	9	370.667	84.6667	372	73	-1.33333	11.6667	inner	406	0.81442	0	0	0
one	siCCNF_DMSO	3	11	4	4	414.5	202.5	424	206	-9.5	-3.5	inner	406	0.367361	0	0	0
one	siCCNF_DMSO	3	12	4	13	430.615	202.385	424	206	6.61538	-3.61538	inner	406	1.14392	0	0	0
one	siCCNF_DMSO	3	13	4	23	429.261	206.913	424	206	5.26087	0.913043	inner	406	1.94376	0	0	0
one	siCCNF_DMSO	3	14	5	116	912.69	210.862	919	216	-6.31034	-5.13793	inner	406	17.5769	15.587	0.0383916	38
one	siCCNF_DMSO	3	15	5	223	920.48	214.91	919	216	1.47982	-1.08969	inner	406	30.0596	28.0697	0.0691371	69
one	siCCNF_DMSO	3	16	6	28	649	238.679	648	247	1	-8.32143	inner	406	2.65447	0.664515	0.00163674	2
one	siCCNF_DMSO	3	17	6	46	642.587	243.152	648	247	-5.41304	-3.84783	inner	406	4.64192	2.65196	0.00653191	7
one	siCCNF_DMSO	3	18	6	20	645.55	253.7	648	247	-2.45	6.7	inner	406	3.09494	1.10498	0.00272163	3
one	siCCNF_DMSO	3	19	6	13	655.385	255.615	648	247	7.38462	8.61538	inner	406	1.91319	0	0	0
one	siCCNF_DMSO	3	20	7	32	597.625	316.344	599	322	-1.375	-5.65625	inner	406	6.86094	4.87098	0.0119975	12
one	siCCNF_DMSO	3	21	7	14	587.714	322	599	322	-11.2857	0	inner	406	1.4473	0	0	0
one	siCCNF_DMSO	3	22	7	27	606.037	324.852	599	322	7.03704	2.85185	inner	406	4.43571	2.44575	0.00602401	6
one	siCCNF_DMSO	3	23	8	220	321.686	410.059	325	413	-3.31364	-2.94091	inner	406	29.9823	27.9923	0.0689465	69
one	siCCNF_DMSO	3	24	8	91	331.516	413.615	325	413	6.51648	0.615385	inner	406	16.4777	14.4878	0.0356842	36
one	siCCNF_DMSO	3	25	8	18	330.222	421.5	325	413	5.22222	8.5	inner	406	1.05882	0	0	0
one	siCCNF_DMSO	3	26	9	11	793.545	504.636	794	516	-0.454545	-11.3636	inner	406	1.64794	0	0	0
one	siCCNF_DMSO	3	27	9	4	801.5	507.75	794	516	7.5	-8.25	inner	406	0.288121	0	0	0
one	siCCNF_DMSO	3	28	9	86	786.477	518.512	794	516	-7.52326	2.51163	inner	406	9.85231	7.86235	0.0193654	19
one	siCCNF_DMSO	3	29	9	297	795.481	514.222	794	516	1.48148	-1.77778	inner	406	59.8042	57.8142	0.142399	142
one	siCCNF_DMSO	3	30	10	8	832.125	570.125	829	576	3.125	-5.875	inner	406	0.688167	0	0	0
one	siCCNF_DMSO	3	31	11	105	254.324	583.752	261	588	-6.67619	-4.24762	inner	406	13.3058	11.3158	0.0278715	28
one	siCCNF_DMSO	3	32	11	24	254.083	590.833	261	588	-6.91667	2.83333	inner	406	3.24445	1.25449	0.00308988	3
one	siCCNF_DMSO	3	33	11	20	267.4	589.25	261	588	6.4	1.25	inner	406	2.13117	0.141207	0.000347799	0
one	siCCNF_DMSO	3	34	11	13	261.385	593.385	261	588	0.384615	5.38462	inner	406	2.23197	0.242008	0.000596078	1
one	siCCNF_DMSO	3	35	11	6	258	599.5	261	588	-3	11.5	inner	406	0.575036	0	0	0
one	siCCNF_DMSO	3	36	11	7	264.286	598.857	261	588	3.28571	10.8571	inner	406	0.461021	0	0	0
one	siCCNF_DMSO	3	37	12	4	30.5	615.5	28	623	2.5	-7.5	inner	406	0.66276	0	0	0
one	siCCNF_DMSO	3	38	12	56	21.0714	617.5	28	623	-6.92857	-5.5	inner	406	5.39078	3.40082	0.00837641	8
one	siCCNF_DMSO	3	39	12	38	36.1579	617.974	28	623	8.15789	-5.02632	inner	406	3.50243	1.51247	0.0037253	4
one	siCCNF_DMSO	3	40	12	8	34.75	626.375	28	623	6.75	3.375	inner	406	0.631296	0	0	0
one	siCCNF_DMSO	3	41	12	54	25.0185	630.611	28	623	-2.98148	7.61111	inner	406	5.37058	3.38062	0.00832665	8
one	siCCNF_DMSO	3	42	12	9	30.1111	634.222	28	623	2.11111	11.2222	inner	406	0.70074	0	0	0
one	siCCNF_DMSO	3	43	13	14	291.857	666.071	301	668	-9.14286	-1.92857	inner	406	0.889464	0	0	0
one	siCCNF_DMSO	3	44	13	194	301.536	663.861	301	668	0.536082	-4.13918	inner	406	24.724	22.734	0.0559951	56
one	siCCNF_DMSO	3	45	13	70	310.386	665.543	301	668	9.38571	-2.45714	inner	406	5.39962	3.40966	0.00839817	8
one	siCCNF_DMSO	3	46	13	9	289.889	668.778	301	668	-11.1111	0.777778	inner	406	0.481987	0	0	0
one	siCCNF_DMSO	3	47	13	8	301	676.5	301	668	0	8.5	inner	406	0.802197	0	0	0
one	siCCNF_DMSO	3	48	15	8	625.5	896.5	625	906	0.5	-9.5	inner	406	0.59089	0	0	0
one	siCCNF_DMSO	3	49	14	26	291.423	895.962	284	902	7.42308	-6.03846	inner	406	3.86038	1.87042	0.00460695	5
one	siCCNF_DMSO	3	50	14	85	279.494	898.012	284	902	-4.50588	-3.98824	inner	406	7.05759	5.06763	0.0124818	12
one	siCCNF_DMSO	3	51	15	4	619	901.75	625	906	-6	-4.25	inner	406	0.325566	0	0	0
one	siCCNF_DMSO	3	52	15	6	636.333	901.5	625	906	11.3333	-4.5	inner	406	0.739849	0	0	0
one	siCCNF_DMSO	3	53	14	75	289.88	902.453	284	902	5.88	0.453333	inner	406	11.9578	9.96785	0.0245514	25
one	siCCNF_DMSO	3	54	15	11	615.091	904.636	625	906	-9.90909	-1.36364	inner	406	1.3061	0	0	0
one	siCCNF_DMSO	3	55	14	16	294.062	906.875	284	902	10.0625	4.875	inner	406	1.73843	0	0	0
one	siCCNF_DMSO	3	56	15	86	629.686	909.221	625	906	4.68605	3.22093	inner	406	8.95758	6.96762	0.0171616	17
one	siCCNF_DMSO	3	57	14	4	274.5	910	284	902	-9.5	8	inner	406	0.41442	0	0	0
one	siCCNF_DMSO	3	58	16	4	808.5	929.5	810	934	-1.5	-4.5	inner	406	0.314107	0	0	0
one	siCCNF_DMSO	3	59	16	172	807.052	931.715	810	934	-2.94767	-2.28488	inner	406	20.7444	18.7544	0.0461932	46
one	siCCNF_DMSO	3	60	16	20	814.95	930.75	810	934	4.95	-3.25	inner	406	2.0397	0.049744	0.000122522	0
one	siCCNF_DMSO	3	61	16	53	818.245	938.774	810	934	8.24528	4.77358	inner	406	5.96202	3.97206	0.0097834	10
one	siCCNF_DMSO	3	62	16	20	812.75	943.3	810	934	2.75	9.3	inner	406	3.18964	1.19968	0.00295487	3
one	siCCNF_DMSO	3	63	16	15	805.6	944.4	810	934	-4.4	10.4	inner	406	3.09418	1.10422	0.00271975	3
one	siCCNF_DMSO	4	1	1	7	430	73.2857	435	75	-5	-1.71429	inner	406	0.774212	0	0	0
one	siCCNF_DMSO	4	2	1	22	437.909	73.5	435	75	2.90909	-1.5	inner	406	2.20706	0.217105	0.000534741	1
one	siCCNF_DMSO	4	3	1	4	443.5	73.5	435	75	8.5	-1.5	inner	406	0.538109	0	0	0
one	siCCNF_DMSO	4	4	1	33	432.576	80.8485	435	75	-2.42424	5.84848	inner	406	3.58102	1.59106	0.00391886	4
one	siCCNF_DMSO	4	5	1	22	443.091	81.0909	435	75	8.09091	6.09091	inner	406	3.22571	1.23575	0.00304372	3
one	siCCNF_DMSO	4	6	2	13	662.615	191.769	666	200	-3.38462	-8.23077	inner	406	1.50765	0	0	0
one	siCCNF_DMSO	4	7	2	73	665.041	196.781	666	200	-0.958904	-3.21918	inner	406	10.7848	8.7948	0.0216621	22
one	siCCNF_DMSO	4	8	2	25	655.6	200.56	666	200	-10.4	0.56	inner	406	3.81778	1.82782	0.00450201	5
one	siCCNF_DMSO	4	9	2	88	665.057	203.557	666	200	-0.943182	3.55682	inner	406	15.6393	13.6493	0.033619	34
one	siCCNF_DMSO	4	10	3	26	97.7692	275.769	96	286	1.76923	-10.2308	inner	406	2.86474	0.874784	0.00215464	2
one	siCCNF_DMSO	4	11	4	20	957.75	285.7	957	289	0.75	-3.3	inner	406	6.05917	4.06921	0.0100227	10
one	siCCNF_DMSO	4	12	3	26	93.9615	290.077	96	286	-2.03846	4.07692	inner	406	3.37853	1.38857	0.00342012	3
one	siCCNF_DMSO	4	13	4	10	947.5	290.2	957	289	-9.5	1.2	inner	406	1.02046	0	0	0
one	siCCNF_DMSO	4	14	4	15	952.333	293	957	289	-4.66667	4	inner	406	1.40278	0	0	0
one	siCCNF_DMSO	4	15	5	50	458.8	352.4	459	360	-0.2	-7.6	inner	406	10.5121	8.52218	0.0209906	21
one	siCCNF_DMSO	4	16	5	28	448.929	357.464	459	360	-10.0714	-2.53571	inner	406	4.04497	2.05501	0.0050616	5
one	siCCNF_DMSO	4	17	5	25	462.56	358.6	459	360	3.56	-1.4	inner	406	5.90198	3.91202	0.00963551	10
one	siCCNF_DMSO	4	18	5	15	466.533	364.333	459	360	7.53333	4.33333	inner	406	1.87353	0	0	0
one	siCCNF_DMSO	4	19	5	23	449.957	365.391	459	360	-9.04348	5.3913	inner	406	4.07018	2.08022	0.00512369	5
one	siCCNF_DMSO	4	20	5	4	456.5	369.5	459	360	-2.5	9.5	inner	406	0.523171	0	0	0
one	siCCNF_DMSO	4	21	6	19	122.632	370.789	125	378	-2.36842	-7.21053	inner	406	2.16727	0.177309	0.000436723	0
one	siCCNF_DMSO	4	22	6	17	127.353	373.941	125	378	2.35294	-4.05882	inner	406	2.08173	0.0917673	0.000226028	0
one	siCCNF_DMSO	4	23	6	12	115	380.5	125	378	-10	2.5	inner	406	1.25974	0	0	0
one	siCCNF_DMSO	4	24	6	25	120.32	387.68	125	378	-4.68	9.68	inner	406	4.3532	2.36324	0.00582079	6
one	siCCNF_DMSO	4	25	6	6	124.167	389.167	125	378	-0.833333	11.1667	inner	406	0.576776	0	0	0
one	siCCNF_DMSO	4	26	7	28	478.393	470.786	475	481	3.39286	-10.2143	inner	406	3.8912	1.90124	0.00468286	5
one	siCCNF_DMSO	4	27	7	12	481.333	474.583	475	481	6.33333	-6.41667	inner	406	1.37235	0	0	0
one	siCCNF_DMSO	4	28	7	205	473.068	481.488	475	481	-1.93171	0.487805	inner	406	35.6483	33.6584	0.0829023	83
one	siCCNF_DMSO	4	29	8	29	897.724	519.586	902	529	-4.27586	-9.41379	inner	406	4.0822	2.09224	0.0051533	5
one	siCCNF_DMSO	4	30	8	41	910.049	526.61	902	529	8.04878	-2.39024	inner	406	6.19001	4.20005	0.0103449	10
one	siCCNF_DMSO	4	31	8	157	898.662	534.828	902	529	-3.33758	5.82803	inner	406	43.7153	41.7253	0.102772	103
one	siCCNF_DMSO	4	32	9	15	123.933	586.067	124	595	-0.0666667	-8.93333	inner	406	1.99466	0.00469936	1.15748e-05	0
one	siCCNF_DMSO	4	33	9	281	123.722	596.637	124	595	-0.27758	1.63701	inner	406	60.6616	58.6717	0.144511	145
one	siCCNF_DMSO	4	34	11	14	913.857	730.429	920	740	-6.14286	-9.57143	inner	406	2.10794	0.117982	0.000290597	0
one	siCCNF_DMSO	4	35	10	4	376.5	733.5	378	736	-1.5	-2.5	inner	406	0.436744	0	0	0
one	siCCNF_DMSO	4	36	11	5	917.8	732.4	920	740	-2.2	-7.6	inner	406	0.686152	0	0	0
one	siCCNF_DMSO	4	37	11	7	922	737	920	740	2	-3	inner	406	1.62982	0	0	0
one	siCCNF_DMSO	4	38	11	25	911.64	739.16	920	740	-8.36	-0.84	inner	406	3.55554	1.56558	0.0038561	4
one	siCCNF_DMSO	4	39	10	9	388.667	740.111	378	736	10.6667	4.11111	inner	406	0.897169	0	0	0
one	siCCNF_DMSO	4	40	10	5	377.2	743.4	378	736	-0.8	7.4	inner	406	0.574166	0	0	0
one	siCCNF_DMSO	4	41	11	13	930.615	744.385	920	740	10.6154	4.38462	inner	406	1.83441	0	0	0
one	siCCNF_DMSO	4	42	12	17	273.706	759.294	269	768	4.70588	-8.70588	inner	406	1.52229	0	0	0
one	siCCNF_DMSO	4	43	12	9	279.889	772.667	269	768	10.8889	4.66667	inner	406	0.854566	0	0	0
one	siCCNF_DMSO	4	44	12	16	273.812	776	269	768	4.8125	8	inner	406	1.97438	0	0	0
one	siCCNF_DMSO	4	45	12	4	265.5	776.5	269	768	-3.5	8.5	inner	406	0.555627	0	0	0
one	siCCNF_DMSO	4	46	13	11	824.091	838.364	820	844	4.09091	-5.63636	inner	406	1.17806	0	0	0
one	siCCNF_DMSO	4	47	13	42	809.548	843.333	820	844	-10.4524	-0.666667	inner	406	6.95851	4.96855	0.0122378	12
one	siCCNF_DMSO	4	48	13	55	813.891	841.436	820	844	-6.10909	-2.56364	inner	406	10.3641	8.37415	0.020626	21
one	siCCNF_DMSO	4	49	14	10	594.9	846.2	586	853	8.9	-6.8	inner	406	1.51313	0	0	0
one	siCCNF_DMSO	4	50	13	88	822.955	849.318	820	844	2.95455	5.31818	inner	406	17.4187	15.4288	0.0380019	38
one	siCCNF_DMSO	4	51	14	23	576.783	847.957	586	853	-9.21739	-5.04348	inner	406	3.6267	1.63674	0.00403139	4
one	siCCNF_DMSO	4	52	14	31	589.161	849.548	586	853	3.16129	-3.45161	inner	406	5.25269	3.26273	0.00803628	8
one	siCCNF_DMSO	4	53	14	33	591.879	856.636	586	853	5.87879	3.63636	inner	406	7.08362	5.09366	0.012546	13
one	siCCNF_DMSO	4	54	14	116	581.181	854.103	586	853	-4.81897	1.10345	inner	406	18.4924	16.5024	0.0406463	41
one	siCCNF_DMSO	4	55	14	22	595.773	858.091	586	853	9.77273	5.09091	inner	406	3.24346	1.2535	0.00308743	3
one	siCCNF_DMSO	4	56	15	48	603.521	859.354	612	865	-8.47917	-5.64583	inner	406	6.66284	4.67288	0.0115095	12
one	siCCNF_DMSO	4	57	15	10	618.3	857.7	612	865	6.3	-7.3	inner	406	1.1328	0	0	0
one	siCCNF_DMSO	4	58	15	23	613.261	860.522	612	865	1.26087	-4.47826	inner	406	2.89708	0.907118	0.00223428	2
one	siCCNF_DMSO	4	59	14	10	587.5	862.3	586	853	1.5	9.3	inner	406	0.836896	0	0	0
one	siCCNF_DMSO	4	60	15	9	612	867	612	865	0	2	inner	406	1.13492	0	0	0
one	siCCNF_DMSO	4	61	15	9	605	869	612	865	-7	4	inner	406	1.00052	0	0	0
one	siCCNF_DMSO	4	62	15	5	610.2	873.4	612	865	-1.8	8.4	inner	406	0.693095	0	0	0
one	siCCNF_DMSO	5	1	1	13	701.846	34.5385	700	42	1.84615	-7.46154	inner	406	2.73674	0.746776	0.00183935	2
one	siCCNF_DMSO	5	2	1	13	696.615	40.6154	700	42	-3.38462	-1.38462	inner	406	2.77914	0.789181	0.0019438	2
one	siCCNF_DMSO	5	3	1	13	700.385	47.6154	700	42	0.384615	5.61538	inner	406	1.91521	0	0	0
one	siCCNF_DMSO	5	4	2	19	479.842	61.1053	482	71	-2.15789	-9.89474	inner	406	2.2621	0.272144	0.000670306	1
one	siCCNF_DMSO	5	5	2	4	474.5	67.5	482	71	-7.5	-3.5	inner	406	0.795102	0	0	0
one	siCCNF_DMSO	5	6	2	8	486.125	74.125	482	71	4.125	3.125	inner	406	1.07932	0	0	0
one	siCCNF_DMSO	5	7	3	4	197.5	169.5	202	181	-4.5	-11.5	inner	406	0.560143	0	0	0
one	siCCNF_DMSO	5	8	3	4	197.5	171.5	202	181	-4.5	-9.5	inner	406	0.534234	0	0	0
one	siCCNF_DMSO	5	9	3	14	194.5	177.714	202	181	-7.5	-3.28571	inner	406	4.17644	2.18648	0.00538542	5
one	siCCNF_DMSO	5	10	3	21	194.143	181.667	202	181	-7.85714	0.666667	inner	406	6.64085	4.65089	0.0114554	11
one	siCCNF_DMSO	5	11	3	4	207.5	180.5	202	181	5.5	-0.5	inner	406	0.617182	0	0	0
one	siCCNF_DMSO	5	12	3	15	201.067	186.733	202	181	-0.933333	5.73333	inner	406	4.54757	2.55761	0.00629953	6
one	siCCNF_DMSO	5	13	3	7	210	189	202	181	8	8	inner	406	0.823774	0	0	0
one	siCCNF_DMSO	5	14	3	18	199.444	192.222	202	181	-2.55556	11.2222	inner	406	4.83029	2.84033	0.00699588	7
one	siCCNF_DMSO	5	15	3	5	207.4	191.8	202	181	5.4	10.8	inner	406	0.498924	0	0	0
one	siCCNF_DMSO	5	16	4	144	664.167	287.438	660	293	4.16667	-5.5625	inner	406	39.4494	37.4594	0.0922646	92
one	siCCNF_DMSO	5	17	4	30	653.833	288.033	660	293	-6.16667	-4.96667	inner	406	4.44569	2.45573	0.00604858	6
one	siCCNF_DMSO	5	18	4	10	670.9	291.2	660	293	10.9	-1.8	inner	406	1.19663	0	0	0
one	siCCNF_DMSO	5	19	4	26	653.192	296.5	660	293	-6.80769	3.5	inner	406	4.0656	2.07564	0.00511241	5
one	siCCNF_DMSO	5	20	4	13	666.231	296.615	660	293	6.23077	3.61538	inner	406	2.43281	0.442847	0.00109076	1
one	siCCNF_DMSO	5	21	4	9	662	301	660	293	2	8	inner	406	1.24648	0	0	0
one	siCCNF_DMSO	5	22	5	12	290.333	381.333	293	391	-2.66667	-9.66667	inner	406	1.46098	0	0	0
one	siCCNF_DMSO	5	23	5	14	287	384.143	293	391	-6	-6.85714	inner	406	1.89842	0	0	0
one	siCCNF_DMSO	5	24	5	48	294.792	385.292	293	391	1.79167	-5.70833	inner	406	11.7663	9.77632	0.0240796	24
one	siCCNF_DMSO	5	25	5	4	299.75	386	293	391	6.75	-5	inner	406	0.393561	0	0	0
one	siCCNF_DMSO	5	26	5	6	299.333	391.5	293	391	6.33333	0.5	inner	406	0.600198	0	0	0
one	siCCNF_DMSO	5	27	5	20	293.1	391.25	293	391	0.1	0.25	inner	406	4.9523	2.96234	0.0072964	7
one	siCCNF_DMSO	5	28	5	16	289.5	392.812	293	391	-3.5	1.8125	inner	406	2.77436	0.784405	0.00193203	2
one	siCCNF_DMSO	5	29	5	45	291.444	399.067	293	391	-1.55556	8.06667	inner	406	6.52395	4.53399	0.0111675	11
one	siCCNF_DMSO	5	30	6	10	920.8	447.1	922	456	-1.2	-8.9	inner	406	1.68563	0	0	0
one	siCCNF_DMSO	5	31	6	4	920	449.25	922	456	-2	-6.75	inner	406	0.548821	0	0	0
one	siCCNF_DMSO	5	32	6	41	918.902	454.195	922	456	-3.09756	-1.80488	inner	406	10.4698	8.4798	0.0208862	21
one	siCCNF_DMSO	5	33	6	151	926	458.265	922	456	4	2.2649	inner	406	45.5531	43.5631	0.107298	107
one	siCCNF_DMSO	5	34	7	14	565.357	550.857	567	562	-1.64286	-11.1429	inner	406	2.28067	0.290714	0.000716045	1
one	siCCNF_DMSO	5	35	7	32	569.719	554.625	567	562	2.71875	-7.375	inner	406	10.4689	8.4789	0.020884	21
one	siCCNF_DMSO	5	36	7	14	558.143	556.071	567	562	-8.85714	-5.92857	inner	406	2.53603	0.546074	0.00134501	1
one	siCCNF_DMSO	5	37	7	6	563	558.5	567	562	-4	-3.5	inner	406	1.52445	0	0	0
one	siCCNF_DMSO	5	38	7	16	559.188	563.5	567	562	-7.8125	1.5	inner	406	2.1584	0.168444	0.000414886	0
one	siCCNF_DMSO	5	39	7	9	573.333	566.333	567	562	6.33333	4.33333	inner	406	1.80772	0	0	0
one	siCCNF_DMSO	5	40	7	27	564.593	566.333	567	562	-2.40741	4.33333	inner	406	4.8475	2.85754	0.00703828	7
one	siCCNF_DMSO	5	41	7	40	570.825	570.6	567	562	3.825	8.6	inner	406	6.45771	4.46775	0.0110043	11
one	siCCNF_DMSO	5	42	7	9	566.111	573.778	567	562	-0.888889	11.7778	inner	406	1.29928	0	0	0
one	siCCNF_DMSO	5	43	9	17	24.2353	661.353	30	671	-5.76471	-9.64706	inner	406	3.3136	1.32364	0.00326021	3
one	siCCNF_DMSO	5	44	9	21	32.619	660.429	30	671	2.61905	-10.5714	inner	406	3.81874	1.82878	0.00450438	5
one	siCCNF_DMSO	5	45	8	11	286.636	661.091	288	670	-1.36364	-8.90909	inner	406	1.2856	0	0	0
one	siCCNF_DMSO	5	46	8	4	279.5	667.5	288	670	-8.5	-2.5	inner	406	0.615381	0	0	0
one	siCCNF_DMSO	5	47	8	91	293.659	667.154	288	670	5.65934	-2.84615	inner	406	28.8476	26.8576	0.0661518	66
one	siCCNF_DMSO	5	48	8	4	299.75	667	288	670	11.75	-3	inner	406	0.530053	0	0	0
one	siCCNF_DMSO	5	49	9	12	28	667.5	30	671	-2	-3.5	inner	406	3.38434	1.39438	0.00343444	3
one	siCCNF_DMSO	5	50	8	11	276.909	672.364	288	670	-11.0909	2.36364	inner	406	1.63111	0	0	0
one	siCCNF_DMSO	5	51	8	10	299.7	672.5	288	670	11.7	2.5	inner	406	1.26148	0	0	0
one	siCCNF_DMSO	5	52	9	20	35.7	674.9	30	671	5.7	3.9	inner	406	3.78128	1.79132	0.00441211	4
one	siCCNF_DMSO	5	53	8	36	290.167	676.25	288	670	2.16667	6.25	inner	406	7.35746	5.3675	0.0132204	13
one	siCCNF_DMSO	5	54	8	8	297.75	675.375	288	670	9.75	5.375	inner	406	1.36115	0	0	0
one	siCCNF_DMSO	5	55	10	14	568.714	695.5	565	705	3.71429	-9.5	inner	406	2.24108	0.251117	0.000618515	1
one	siCCNF_DMSO	5	56	10	27	560.667	702.074	565	705	-4.33333	-2.92593	inner	406	5.72494	3.73498	0.00919946	9
one	siCCNF_DMSO	5	57	10	80	567.975	708.9	565	705	2.975	3.9	inner	406	13.4791	11.4892	0.0282984	28
one	siCCNF_DMSO	5	58	10	16	557.062	712.75	565	705	-7.9375	7.75	inner	406	2.28951	0.299549	0.000737806	1
one	siCCNF_DMSO	5	59	10	15	570.267	714.933	565	705	5.26667	9.93333	inner	406	5.29291	3.30295	0.00813535	8
one	siCCNF_DMSO	5	60	11	14	485.286	730.5	483	737	2.28571	-6.5	inner	406	1.73413	0	0	0
one	siCCNF_DMSO	5	61	11	10	475	732.2	483	737	-8	-4.8	inner	406	1.72218	0	0	0
one	siCCNF_DMSO	5	62	11	22	483.091	735.591	483	737	0.0909091	-1.40909	inner	406	5.33414	3.34418	0.0082369	8
one	siCCNF_DMSO	5	63	11	6	477.167	738.167	483	737	-5.83333	1.16667	inner	406	0.774014	0	0	0
one	siCCNF_DMSO	5	64	11	6	475.167	743.167	483	737	-7.83333	6.16667	inner	406	1.03757	0	0	0
one	siCCNF_DMSO	5	65	11	37	486.568	746.162	483	737	3.56757	9.16216	inner	406	7.19988	5.20992	0.0128323	13
one	siCCNF_DMSO	5	66	12	7	895	805.286	895	817	0	-11.7143	inner	406	1.11843	0	0	0
one	siCCNF_DMSO	5	67	12	7	891	812.714	895	817	-4	-4.28571	inner	406	1.13179	0	0	0
one	siCCNF_DMSO	5	68	12	15	897.4	814.4	895	817	2.4	-2.6	inner	406	2.57444	0.584481	0.00143961	1
one	siCCNF_DMSO	5	69	12	9	894.667	817.889	895	817	-0.333333	0.888889	inner	406	1.94371	0	0	0
one	siCCNF_DMSO	5	70	12	22	902.636	819.909	895	817	7.63636	2.90909	inner	406	2.89076	0.900801	0.00221872	2
one	siCCNF_DMSO	5	71	12	20	888.05	821.9	895	817	-6.95	4.9	inner	406	3.46825	1.47829	0.00364112	4
one	siCCNF_DMSO	5	72	12	4	899.5	824.5	895	817	4.5	7.5	inner	406	0.556741	0	0	0
one	siCCNF_DMSO	5	73	14	27	25	828.333	27	839	-2	-10.6667	inner	406	5.18987	3.19991	0.00788155	8
one	siCCNF_DMSO	5	74	13	12	237.333	827.75	240	835	-2.66667	-7.25	inner	406	1.81422	0	0	0
one	siCCNF_DMSO	5	75	13	4	246.5	829.5	240	835	6.5	-5.5	inner	406	0.610361	0	0	0
one	siCCNF_DMSO	5	76	14	6	18.8333	830.833	27	839	-8.16667	-8.16667	inner	406	0.827024	0	0	0
one	siCCNF_DMSO	5	77	14	11	15.9091	835.364	27	839	-11.0909	-3.63636	inner	406	2.72578	0.73582	0.00181236	2
one	siCCNF_DMSO	5	78	14	6	32.6667	834.5	27	839	5.66667	-4.5	inner	406	1.50114	0	0	0
one	siCCNF_DMSO	5	79	14	8	38.125	835.125	27	839	11.125	-3.875	inner	406	1.03075	0	0	0
one	siCCNF_DMSO	5	80	14	46	19.7609	836.652	27	839	-7.23913	-2.34783	inner	406	9.29981	7.30985	0.0180046	18
one	siCCNF_DMSO	5	81	13	13	238.615	836.615	240	835	-1.38462	1.61538	inner	406	2.57491	0.584954	0.00144077	1
one	siCCNF_DMSO	5	82	13	13	250.615	839.385	240	835	10.6154	4.38462	inner	406	2.35402	0.364065	0.000896711	1
one	siCCNF_DMSO	5	83	14	13	20.3077	842.923	27	839	-6.69231	3.92308	inner	406	2.01988	0.0299225	7.37007e-05	0
one	siCCNF_DMSO	5	84	14	17	26.7647	846.529	27	839	-0.235294	7.52941	inner	406	2.38903	0.399069	0.000982928	1
one	siCCNF_DMSO	5	85	14	42	31.1905	847.595	27	839	4.19048	8.59524	inner	406	8.07005	6.08009	0.0149756	15
one	siCCNF_DMSO	5	86	13	5	235.8	846.6	240	835	-4.2	11.6	inner	406	1.5577	0	0	0
one	siCCNF_DMSO	6	1	1	22	22.6364	24.4091	15	27	7.63636	-2.59091	inner	406	1.60246	0	0	0
one	siCCNF_DMSO	6	2	1	72	7.625	27.3194	15	27	-7.375	0.319444	inner	406	13.0562	11.0662	0.0272567	27
one	siCCNF_DMSO	6	3	1	241	16.7593	30.2656	15	27	1.75934	3.26556	inner	406	46.8455	44.8555	0.110482	110
one	siCCNF_DMSO	6	4	2	206	941.034	82.3981	942	88	-0.966019	-5.60194	inner	406	28.7161	26.7261	0.0658278	66
one	siCCNF_DMSO	6	5	2	6	954	88.5	942	88	12	0.5	inner	406	0.743618	0	0	0
one	siCCNF_DMSO	6	6	2	23	942	94.6522	942	88	0	6.65217	inner	406	3.26053	1.27057	0.00312949	3
one	siCCNF_DMSO	6	7	3	278	18.8777	167.399	17	170	1.8777	-2.60072	inner	406	62.2318	60.2419	0.148379	148
one	siCCNF_DMSO	6	8	3	58	20.1034	179.293	17	170	3.10345	9.2931	inner	406	6.28739	4.29743	0.0105848	11
one	siCCNF_DMSO	6	9	4	13	604.462	250.846	604	262	0.461538	-11.1538	inner	406	2.424	0.434042	0.00106907	1
one	siCCNF_DMSO	6	10	4	12	594.75	256	604	262	-9.25	-6	inner	406	1.36306	0	0	0
one	siCCNF_DMSO	6	11	4	37	600.378	255.703	604	262	-3.62162	-6.2973	inner	406	4.88412	2.89416	0.00712848	7
one	siCCNF_DMSO	6	12	4	5	610.2	254.6	604	262	6.2	-7.4	inner	406	0.324376	0	0	0
one	siCCNF_DMSO	6	13	4	74	608.081	264.351	604	262	4.08108	2.35135	inner	406	9.31809	7.32813	0.0180496	18
one	siCCNF_DMSO	6	14	4	7	615	259.286	604	262	11	-2.71429	inner	406	0.862242	0	0	0
one	siCCNF_DMSO	6	15	4	34	596.441	262.324	604	262	-7.55882	0.323529	inner	406	2.32813	0.33817	0.000832931	1
one	siCCNF_DMSO	6	16	5	17	492.412	266.118	491	266	1.41176	0.117647	inner	406	1.93629	0	0	0
one	siCCNF_DMSO	6	17	4	20	601.25	268.85	604	262	-2.75	6.85	inner	406	1.781	0	0	0
one	siCCNF_DMSO	6	18	4	12	606.417	271	604	262	2.41667	9	inner	406	1.02564	0	0	0
one	siCCNF_DMSO	6	19	6	9	897.444	368.778	903	378	-5.55556	-9.22222	inner	406	0.672908	0	0	0
one	siCCNF_DMSO	6	20	6	19	895.053	370.737	903	378	-7.94737	-7.26316	inner	406	2.29799	0.308033	0.000758703	1
one	siCCNF_DMSO	6	21	6	184	906.62	372.663	903	378	3.61957	-5.33696	inner	406	38.4219	36.4319	0.0897338	90
one	siCCNF_DMSO	6	22	7	7	416	380.714	419	392	-3	-11.2857	inner	406	0.684932	0	0	0
one	siCCNF_DMSO	6	23	6	22	895.909	382.636	903	378	-7.09091	4.63636	inner	406	4.01679	2.02683	0.00499218	5
one	siCCNF_DMSO	6	24	6	44	910	383.614	903	378	7	5.61364	inner	406	4.02239	2.03243	0.00500597	5
one	siCCNF_DMSO	6	25	7	17	428.647	386.235	419	392	9.64706	-5.76471	inner	406	2.09047	0.100511	0.000247563	0
one	siCCNF_DMSO	6	26	7	14	407.714	392	419	392	-11.2857	0	inner	406	1.52921	0	0	0
one	siCCNF_DMSO	6	27	7	8	414.125	392.875	419	392	-4.875	0.875	inner	406	1.71818	0	0	0
one	siCCNF_DMSO	6	28	7	30	411.3	398.433	419	392	-7.7	6.43333	inner	406	3.39046	1.4005	0.00344952	3
one	siCCNF_DMSO	6	29	7	15	419.8	403.2	419	392	0.8	11.2	inner	406	1.69392	0	0	0
one	siCCNF_DMSO	6	30	7	8	423.875	402.875	419	392	4.875	10.875	inner	406	0.745541	0	0	0
one	siCCNF_DMSO	6	31	8	13	80.4615	445.385	86	453	-5.53846	-7.61538	inner	406	1.36628	0	0	0
one	siCCNF_DMSO	6	32	8	40	92.475	447.05	86	453	6.475	-5.95	inner	406	5.04343	3.05347	0.00752086	8
one	siCCNF_DMSO	6	33	8	63	79.2381	451.381	86	453	-6.7619	-1.61905	inner	406	5.75265	3.76269	0.00926771	9
one	siCCNF_DMSO	6	34	8	24	87.4167	454.542	86	453	1.41667	1.54167	inner	406	1.81453	0	0	0
one	siCCNF_DMSO	6	35	8	25	87.24	461.48	86	453	1.24	8.48	inner	406	2.89212	0.902159	0.00222207	2
one	siCCNF_DMSO	6	36	8	4	79.25	462	86	453	-6.75	9	inner	406	0.363745	0	0	0
one	siCCNF_DMSO	6	37	9	32	366.562	639.031	366	643	0.5625	-3.96875	inner	406	3.45925	1.46929	0.00361894	4
one	siCCNF_DMSO	6	38	9	9	358.333	639.889	366	643	-7.66667	-3.11111	inner	406	0.745052	0	0	0
one	siCCNF_DMSO	6	39	9	7	362	641	366	643	-4	-2	inner	406	0.44889	0	0	0
one	siCCNF_DMSO	6	40	9	8	377.75	642.75	366	643	11.75	-0.25	inner	406	1.55071	0	0	0
one	siCCNF_DMSO	6	41	9	60	371.783	644.183	366	643	5.78333	1.18333	inner	406	8.24006	6.2501	0.0153943	15
one	siCCNF_DMSO	6	42	9	32	356.438	646.031	366	643	-9.5625	3.03125	inner	406	5.43102	3.44106	0.00847552	8
one	siCCNF_DMSO	6	43	9	37	365.946	648.73	366	643	-0.0540541	5.72973	inner	406	3.61727	1.62731	0.00400816	4
one	siCCNF_DMSO	6	44	10	12	935.167	697.5	941	706	-5.83333	-8.5	inner	406	0.762905	0	0	0
one	siCCNF_DMSO	6	45	10	14	939.786	696.786	941	706	-1.21429	-9.21429	inner	406	1.00955	0	0	0
one	siCCNF_DMSO	6	46	10	74	946.405	701.878	941	706	5.40541	-4.12162	inner	406	12.7866	10.7966	0.0265927	27
one	siCCNF_DMSO	6	47	10	49	931.878	708.98	941	706	-9.12245	2.97959	inner	406	3.85966	1.8697	0.00460518	5
one	siCCNF_DMSO	6	48	10	146	944.027	712.349	941	706	3.0274	6.34932	inner	406	28.0723	26.0823	0.0642421	64
one	siCCNF_DMSO	6	49	11	18	117.833	806.111	115	813	2.83333	-6.88889	inner	406	1.72074	0	0	0
one	siCCNF_DMSO	6	50	11	19	105.632	810	115	813	-9.36842	-3	inner	406	2.17588	0.185916	0.00045792	0
one	siCCNF_DMSO	6	51	11	33	113.455	817.818	115	813	-1.54545	4.81818	inner	406	3.92126	1.9313	0.00475691	5
one	siCCNF_DMSO	6	52	11	16	108.5	819	115	813	-6.5	6	inner	406	1.50346	0	0	0
one	siCCNF_DMSO	6	53	11	13	119.615	823.385	115	813	4.61538	10.3846	inner	406	1.23	0	0	0
one	siCCNF_DMSO	6	54	12	187	301.107	845.733	307	848	-5.89305	-2.26738	inner	406	20.1194	18.1294	0.0446538	45
one	siCCNF_DMSO	6	55	12	62	308.613	855.758	307	848	1.6129	7.75806	inner	406	8.40911	6.41915	0.0158107	16
one	siCCNF_DMSO	6	56	12	28	314.75	855.821	307	848	7.75	7.82143	inner	406	3.99098	2.00102	0.00492863	5
one	siCCNF_DMSO	7	1	2	4	145	0.25	138	2	7	-1.75	inner	406	0.779858	0	0	0
one	siCCNF_DMSO	7	2	2	4	149.5	0.5	138	2	11.5	-1.5	inner	406	0.304646	0	0	0
one	siCCNF_DMSO	7	3	2	19	148.684	4.57895	138	2	10.6842	2.57895	inner	406	1.64327	0	0	0
one	siCCNF_DMSO	7	4	1	18	12.3889	5.88889	16	2	-3.61111	3.88889	inner	406	3.07469	1.08473	0.00267176	3
one	siCCNF_DMSO	7	5	2	15	127.4	5.93333	138	2	-10.6	3.93333	inner	406	1.30518	0	0	0
one	siCCNF_DMSO	7	6	3	223	407.7	7.3139	410	4	-2.30045	3.3139	inner	406	45.9842	43.9942	0.10836	108
one	siCCNF_DMSO	7	7	2	52	135.212	9.71154	138	2	-2.78846	7.71154	inner	406	6.36425	4.37429	0.0107741	11
one	siCCNF_DMSO	7	8	4	24	684.042	14.5	674	16	10.0417	-1.5	inner	406	4.52982	2.53986	0.00625582	6
one	siCCNF_DMSO	7	9	4	4	684	17.75	674	16	10	1.75	inner	406	0.282216	0	0	0
one	siCCNF_DMSO	7	10	4	53	668.113	19.5094	674	16	-5.88679	3.50943	inner	406	7.69192	5.70196	0.0140442	14
one	siCCNF_DMSO	7	11	4	15	677.333	23.5333	674	16	3.33333	7.53333	inner	406	1.92418	0	0	0
one	siCCNF_DMSO	7	12	5	24	879.292	45.6667	876	50	3.29167	-4.33333	inner	406	5.1604	3.17044	0.00780897	8
one	siCCNF_DMSO	7	13	6	4	794	49.75	794	62	0	-12.25	inner	406	0.385138	0	0	0
one	siCCNF_DMSO	7	14	5	52	883.865	48.5	876	50	7.86538	-1.5	inner	406	10.9213	8.93133	0.0219984	22
one	siCCNF_DMSO	7	15	6	23	786.783	54.087	794	62	-7.21739	-7.91304	inner	406	3.48959	1.49963	0.00369366	4
one	siCCNF_DMSO	7	16	6	41	799	53.8537	794	62	5	-8.14634	inner	406	7.534	5.54404	0.0136553	14
one	siCCNF_DMSO	7	17	5	69	878.681	54.7826	876	50	2.68116	4.78261	inner	406	13.0113	11.0213	0.0271461	27
one	siCCNF_DMSO	7	18	5	7	870	55	876	50	-6	5	inner	406	0.625971	0	0	0
one	siCCNF_DMSO	7	19	5	50	878.34	59.68	876	50	2.34	9.68	inner	406	4.81794	2.82798	0.00696548	7
one	siCCNF_DMSO	7	20	6	16	797.312	62.875	794	62	3.3125	0.875	inner	406	2.73915	0.749187	0.00184529	2
one	siCCNF_DMSO	7	21	6	10	790.5	66.2	794	62	-3.5	4.2	inner	406	1.19112	0	0	0
one	siCCNF_DMSO	7	22	6	20	789.85	69.75	794	62	-4.15	7.75	inner	406	2.18195	0.191989	0.000472878	0
one	siCCNF_DMSO	7	23	6	7	798.286	70	794	62	4.28571	8	inner	406	0.68333	0	0	0
one	siCCNF_DMSO	7	24	6	11	798.364	72.9091	794	62	4.36364	10.9091	inner	406	1.29181	0	0	0
one	siCCNF_DMSO	7	25	7	29	285.69	127.862	287	134	-1.31034	-6.13793	inner	406	2.52416	0.534203	0.00131577	1
one	siCCNF_DMSO	7	26	7	14	279.214	128.786	287	134	-7.78571	-5.21429	inner	406	1.2058	0	0	0
one	siCCNF_DMSO	7	27	7	23	296	132.609	287	134	9	-1.3913	inner	406	3.48379	1.49383	0.00367938	4
one	siCCNF_DMSO	7	28	7	38	277.737	133.632	287	134	-9.26316	-0.368421	inner	406	6.123	4.13304	0.0101799	10
one	siCCNF_DMSO	7	29	7	172	285.872	138.314	287	134	-1.12791	4.31395	inner	406	30.3926	28.4026	0.0699572	70
one	siCCNF_DMSO	7	30	8	4	908.5	167.5	920	172	-11.5	-4.5	inner	406	0.527047	0	0	0
one	siCCNF_DMSO	7	31	8	4	915.25	167	920	172	-4.75	-5	inner	406	0.384222	0	0	0
one	siCCNF_DMSO	7	32	8	18	917.444	167.5	920	172	-2.55556	-4.5	inner	406	3.54879	1.55883	0.00383948	4
one	siCCNF_DMSO	7	33	9	20	399.1	207.2	396	218	3.1	-10.8	inner	406	2.21111	0.221149	0.000544701	1
one	siCCNF_DMSO	7	34	9	65	387.554	219.846	396	218	-8.44615	1.84615	inner	406	8.92329	6.93333	0.0170772	17
one	siCCNF_DMSO	7	35	9	93	397.871	218.806	396	218	1.87097	0.806452	inner	406	19.4069	17.4169	0.0428987	43
one	siCCNF_DMSO	7	36	9	12	398.75	225.833	396	218	2.75	7.83333	inner	406	1.26816	0	0	0
one	siCCNF_DMSO	7	37	9	20	402.9	226.45	396	218	6.9	8.45	inner	406	2.63464	0.644678	0.00158788	2
one	siCCNF_DMSO	7	38	10	21	289.762	270.143	291	281	-1.2381	-10.8571	inner	406	2.77572	0.785763	0.00193538	2
one	siCCNF_DMSO	7	39	10	21	282.952	273.619	291	281	-8.04762	-7.38095	inner	406	2.19419	0.204226	0.000503021	1
one	siCCNF_DMSO	7	40	10	11	291.091	274	291	281	0.0909091	-7	inner	406	1.90987	0	0	0
one	siCCNF_DMSO	7	41	10	21	296.286	274.905	291	281	5.28571	-6.09524	inner	406	2.74331	0.753353	0.00185555	2
one	siCCNF_DMSO	7	42	10	20	285.8	284.4	291	281	-5.2	3.4	inner	406	4.48107	2.49111	0.00613574	6
one	siCCNF_DMSO	7	43	10	29	299.276	286.586	291	281	8.27586	5.58621	inner	406	3.39414	1.40418	0.00345857	3
one	siCCNF_DMSO	7	44	11	13	430.615	287.615	427	296	3.61538	-8.38462	inner	406	1.33191	0	0	0
one	siCCNF_DMSO	7	45	10	11	297.273	290.636	291	281	6.27273	9.63636	inner	406	1.08875	0	0	0
one	siCCNF_DMSO	7	46	11	18	426.556	291.556	427	296	-0.444444	-4.44444	inner	406	2.50944	0.519478	0.0012795	1
one	siCCNF_DMSO	7	47	11	14	423.286	295	427	296	-3.71429	-1	inner	406	1.56226	0	0	0
one	siCCNF_DMSO	7	48	11	25	420.32	298.6	427	296	-6.68	2.6	inner	406	2.63055	0.640589	0.0015778	2
one	siCCNF_DMSO	7	49	11	8	434.125	297.875	427	296	7.125	1.875	inner	406	0.840208	0	0	0
one	siCCNF_DMSO	7	50	11	49	430.796	301.51	427	296	3.79592	5.5102	inner	406	6.39292	4.40296	0.0108447	11
one	siCCNF_DMSO	7	51	12	29	671.414	317.345	670	323	1.41379	-5.65517	inner	406	4.2425	2.25254	0.00554812	6
one	siCCNF_DMSO	7	52	12	44	660.909	320.614	670	323	-9.09091	-2.38636	inner	406	5.85399	3.86403	0.00951731	10
one	siCCNF_DMSO	7	53	12	13	675.385	321.385	670	323	5.38462	-1.61538	inner	406	1.19042	0	0	0
one	siCCNF_DMSO	7	54	12	73	664.644	328.233	670	323	-5.35616	5.23288	inner	406	16.5352	14.5453	0.0358258	36
one	siCCNF_DMSO	7	55	13	33	174.394	412.879	179	416	-4.60606	-3.12121	inner	406	4.69082	2.70086	0.00665237	7
one	siCCNF_DMSO	7	56	13	28	186.071	418.286	179	416	7.07143	2.28571	inner	406	4.82313	2.83317	0.00697826	7
one	siCCNF_DMSO	7	57	13	11	178.636	420.909	179	416	-0.363636	4.90909	inner	406	2.61743	0.627466	0.00154548	2
one	siCCNF_DMSO	7	58	14	17	575.529	512.529	576	521	-0.470588	-8.47059	inner	406	1.74424	0	0	0
one	siCCNF_DMSO	7	59	14	25	580.4	516.12	576	521	4.4	-4.88	inner	406	4.22298	2.23302	0.00550005	6
one	siCCNF_DMSO	7	60	14	17	573	517.353	576	521	-3	-3.64706	inner	406	2.65156	0.6616	0.00162956	2
one	siCCNF_DMSO	7	61	14	7	581.429	520.714	576	521	5.42857	-0.285714	inner	406	0.91342	0	0	0
one	siCCNF_DMSO	7	62	14	14	579.643	523.214	576	521	3.64286	2.21429	inner	406	1.65747	0	0	0
one	siCCNF_DMSO	7	63	14	4	583.25	527	576	521	7.25	6	inner	406	0.437049	0	0	0
one	siCCNF_DMSO	7	64	15	17	9.29412	541.118	5	545	4.29412	-3.88235	inner	406	1.74835	0	0	0
one	siCCNF_DMSO	7	65	15	15	13.4	542.6	5	545	8.4	-2.4	inner	406	1.6804	0	0	0
one	siCCNF_DMSO	7	66	15	5	0.4	547.8	5	545	-4.6	2.8	inner	406	0.994812	0	0	0
one	siCCNF_DMSO	7	67	15	71	7.56338	549.69	5	545	2.56338	4.69014	inner	406	9.56599	7.57603	0.0186602	19
one	siCCNF_DMSO	7	68	15	27	13.1111	551.37	5	545	8.11111	6.37037	inner	406	2.20381	0.213855	0.000526736	1
one	siCCNF_DMSO	7	69	16	6	198	589.5	202	601	-4	-11.5	inner	406	0.699641	0	0	0
one	siCCNF_DMSO	7	70	16	4	205.5	589.5	202	601	3.5	-11.5	inner	406	0.418372	0	0	0
one	siCCNF_DMSO	7	71	17	6	8	594.5	6	606	2	-11.5	inner	406	0.666453	0	0	0
one	siCCNF_DMSO	7	72	16	54	198.426	600.093	202	601	-3.57407	-0.907407	inner	406	12.5838	10.5939	0.0260932	26
one	siCCNF_DMSO	7	73	17	24	6.16667	602.5	6	606	0.166667	-3.5	inner	406	4.00766	2.0177	0.0049697	5
one	siCCNF_DMSO	7	74	17	6	9.5	602	6	606	3.5	-4	inner	406	0.513359	0	0	0
one	siCCNF_DMSO	7	75	17	10	13.7	605.9	6	606	7.7	-0.1	inner	406	1.39873	0	0	0
one	siCCNF_DMSO	7	76	16	22	211.591	606.227	202	601	9.59091	5.22727	inner	406	4.08815	2.09819	0.00516796	5
one	siCCNF_DMSO	7	77	16	31	196.581	607.484	202	601	-5.41935	6.48387	inner	406	7.53246	5.5425	0.0136515	14
one	siCCNF_DMSO	7	78	16	22	204.227	606.591	202	601	2.22727	5.59091	inner	406	2.78907	0.799115	0.00196826	2
one	siCCNF_DMSO	7	79	16	18	197.944	611.333	202	601	-4.05556	10.3333	inner	406	1.73605	0	0	0
one	siCCNF_DMSO	7	80	18	153	273.673	610.824	272	614	1.6732	-3.17647	inner	406	26.639	24.649	0.0607119	61
one	siCCNF_DMSO	7	81	18	7	270	616.286	272	614	-2	2.28571	inner	406	1.29198	0	0	0
one	siCCNF_DMSO	7	82	18	23	274.87	620.696	272	614	2.86957	6.69565	inner	406	2.97832	0.988357	0.00243438	2
one	siCCNF_DMSO	7	83	19	23	757.957	628.348	757	635	0.956522	-6.65217	inner	406	2.35509	0.365133	0.000899342	1
one	siCCNF_DMSO	7	84	19	52	765.115	631.75	757	635	8.11538	-3.25	inner	406	11.1636	9.17368	0.0225953	23
one	siCCNF_DMSO	7	85	19	17	752	632.529	757	635	-5	-2.47059	inner	406	1.57076	0	0	0
one	siCCNF_DMSO	7	86	19	38	754.474	639.237	757	635	-2.52632	4.23684	inner	406	5.39814	3.40818	0.00839453	8
one	siCCNF_DMSO	7	87	19	25	761.72	643.36	757	635	4.72	8.36	inner	406	2.35747	0.367513	0.000905205	1
one	siCCNF_DMSO	7	88	20	8	250.5	718.625	250	728	0.5	-9.375	inner	406	0.766079	0	0	0
one	siCCNF_DMSO	7	89	20	30	250.933	722.7	250	728	0.933333	-5.3	inner	406	4.87405	2.88409	0.00710368	7
one	siCCNF_DMSO	7	90	20	6	240.167	729.167	250	728	-9.83333	1.16667	inner	406	0.546685	0	0	0
one	siCCNF_DMSO	7	91	20	169	254.645	732.118	250	728	4.64497	4.11834	inner	406	38.3735	36.3836	0.0896147	90
one	siCCNF_DMSO	7	92	20	8	240.875	734.25	250	728	-9.125	6.25	inner	406	0.616495	0	0	0
one	siCCNF_DMSO	7	93	20	19	244.737	738.158	250	728	-5.26316	10.1579	inner	406	1.8557	0	0	0
one	siCCNF_DMSO	7	94	21	19	385.263	786.053	378	794	7.26316	-7.94737	inner	406	2.24823	0.258274	0.000636142	1
one	siCCNF_DMSO	7	95	21	56	372.446	786.554	378	794	-5.55357	-7.44643	inner	406	12.763	10.773	0.0265345	27
one	siCCNF_DMSO	7	96	21	14	371.857	792.429	378	794	-6.14286	-1.57143	inner	406	1.18259	0	0	0
one	siCCNF_DMSO	7	97	21	24	381.667	794.833	378	794	3.66667	0.833333	inner	406	3.8822	1.89224	0.00466069	5
one	siCCNF_DMSO	7	98	21	12	375.417	795.833	378	794	-2.58333	1.83333	inner	406	1.3948	0	0	0
one	siCCNF_DMSO	7	99	21	5	389.8	794.4	378	794	11.8	0.4	inner	406	0.524025	0	0	0
one	siCCNF_DMSO	7	100	21	18	368.778	797.944	378	794	-9.22222	3.94444	inner	406	2.13228	0.14232	0.000350543	0
one	siCCNF_DMSO	7	101	21	36	379.583	800.056	378	794	1.58333	6.05556	inner	406	4.08843	2.09847	0.00516864	5
one	siCCNF_DMSO	7	102	22	8	466	834.25	456	840	10	-5.75	inner	406	1.42492	0	0	0
one	siCCNF_DMSO	7	103	22	81	456.642	836.84	456	840	0.641975	-3.16049	inner	406	15.5815	13.5915	0.0334767	33
one	siCCNF_DMSO	7	104	22	6	456	843.5	456	840	0	3.5	inner	406	1.01656	0	0	0
one	siCCNF_DMSO	7	105	22	22	462.5	842.5	456	840	6.5	2.5	inner	406	3.52251	1.53255	0.00377477	4
one	siCCNF_DMSO	7	106	22	4	467.75	843	456	840	11.75	3	inner	406	1.10265	0	0	0
one	siCCNF_DMSO	7	107	22	9	461.333	848.111	456	840	5.33333	8.11111	inner	406	1.11609	0	0	0
one	siCCNF_DMSO	7	108	23	23	882.739	897.609	877	906	5.73913	-8.3913	inner	406	4.38735	2.39739	0.0059049	6
one	siCCNF_DMSO	7	109	23	29	874.828	898.621	877	906	-2.17241	-7.37931	inner	406	4.36286	2.3729	0.00584458	6
one	siCCNF_DMSO	7	110	23	12	872.083	905.833	877	906	-4.91667	-0.166667	inner	406	1.2164	0	0	0
one	siCCNF_DMSO	7	111	23	31	868.871	909.161	877	906	-8.12903	3.16129	inner	406	3.48472	1.49476	0.00368167	4
one	siCCNF_DMSO	7	112	23	123	878.659	909.106	877	906	1.65854	3.10569	inner	406	21.2851	19.2952	0.0475251	48
one	siCCNF_DMSO	7	113	24	37	80.1892	917.838	72	922	8.18919	-4.16216	inner	406	5.4448	3.45484	0.00850946	9
one	siCCNF_DMSO	7	114	24	6	60.1667	922.667	72	922	-11.8333	0.666667	inner	406	0.864851	0	0	0
one	siCCNF_DMSO	7	115	24	42	66.5	930	72	922	-5.5	8	inner	406	6.98343	4.99347	0.0122992	12
one	siCCNF_DMSO	8	1	1	66	717.758	6.92424	716	5	1.75758	1.92424	inner	406	12.3567	10.3667	0.0255338	26
one	siCCNF_DMSO	8	2	2	7	328	62	317	67	11	-5	inner	406	0.956466	0	0	0
one	siCCNF_DMSO	8	3	2	13	315.538	63.8462	317	67	-1.46154	-3.15385	inner	406	2.32193	0.331975	0.000817672	1
one	siCCNF_DMSO	8	4	2	24	321.708	67.2917	317	67	4.70833	0.291667	inner	406	6.50324	4.51328	0.0111165	11
one	siCCNF_DMSO	8	5	2	4	326.5	68.5	317	67	9.5	1.5	inner	406	1.15839	0	0	0
one	siCCNF_DMSO	8	6	2	7	312.286	69	317	67	-4.71429	2	inner	406	1.11658	0	0	0
one	siCCNF_DMSO	8	7	2	30	321.533	74	317	67	4.53333	7	inner	406	6.69947	4.70951	0.0115998	12
one	siCCNF_DMSO	8	8	3	44	128.659	80.6136	125	85	3.65909	-4.38636	inner	406	7.71189	5.72193	0.0140934	14
one	siCCNF_DMSO	8	9	3	5	117.2	81.8	125	85	-7.8	-3.2	inner	406	0.523812	0	0	0
one	siCCNF_DMSO	8	10	3	15	115.867	88.0667	125	85	-9.13333	3.06667	inner	406	1.57819	0	0	0
one	siCCNF_DMSO	8	11	3	227	124.559	89.511	125	85	-0.440529	4.51101	inner	406	48.0198	46.0298	0.113374	113
one	siCCNF_DMSO	8	12	4	47	452.511	130.617	450	140	2.51064	-9.38298	inner	406	12.9841	10.9941	0.0270791	27
one	siCCNF_DMSO	8	13	4	20	457.15	138.35	450	140	7.15	-1.65	inner	406	4.9529	2.96294	0.00729787	7
one	siCCNF_DMSO	8	14	4	14	443.357	140.214	450	140	-6.64286	0.214286	inner	406	2.19651	0.206546	0.000508733	1
one	siCCNF_DMSO	8	15	4	12	446.5	148	450	140	-3.5	8	inner	406	1.38642	0	0	0
one	siCCNF_DMSO	8	16	4	44	453.341	147.841	450	140	3.34091	7.84091	inner	406	9.76466	7.7747	0.0191495	19
one	siCCNF_DMSO	8	17	5	15	891.8	152.867	898	161	-6.2	-8.13333	inner	406	2.03589	0.0459292	0.000113126	0
one	siCCNF_DMSO	8	18	5	6	907	154.167	898	161	9	-6.83333	inner	406	0.576669	0	0	0
one	siCCNF_DMSO	8	19	5	19	890.158	162.158	898	161	-7.84211	1.15789	inner	406	2.54	0.550041	0.00135478	1
one	siCCNF_DMSO	8	20	5	123	900.358	168.154	898	161	2.35772	7.15447	inner	406	25.8018	23.8118	0.0586498	59
one	siCCNF_DMSO	8	21	6	105	243.971	230.457	243	236	0.971429	-5.54286	inner	406	20.2145	18.2245	0.044888	45
one	siCCNF_DMSO	8	22	6	80	241.238	238.8	243	236	-1.7625	2.8	inner	406	12.9191	10.9291	0.0269189	27
one	siCCNF_DMSO	8	23	6	11	250.818	244.545	243	236	7.81818	8.54545	inner	406	1.63717	0	0	0
one	siCCNF_DMSO	8	24	7	199	17.6734	274.312	16	273	1.67337	1.31156	inner	406	55.7974	53.8075	0.132531	133
one	siCCNF_DMSO	8	25	8	63	908.667	359.746	908	369	0.666667	-9.25397	inner	406	13.9028	11.9129	0.029342	29
one	siCCNF_DMSO	8	26	8	21	903.571	362.762	908	369	-4.42857	-6.2381	inner	406	2.54678	0.556817	0.00137147	1
one	siCCNF_DMSO	8	27	8	9	908	374	908	369	0	5	inner	406	2.69143	0.701472	0.00172776	2
one	siCCNF_DMSO	8	28	8	15	915.667	377	908	369	7.66667	8	inner	406	1.67306	0	0	0
one	siCCNF_DMSO	8	29	8	4	908	381.25	908	369	0	12.25	inner	406	0.621561	0	0	0
one	siCCNF_DMSO	8	30	9	21	404	396	400	406	4	-10	inner	406	3.16448	1.17452	0.0028929	3
one	siCCNF_DMSO	8	31	9	7	392	399.714	400	406	-8	-6.28571	inner	406	1.24675	0	0	0
one	siCCNF_DMSO	8	32	9	17	400.765	399.765	400	406	0.764706	-6.23529	inner	406	2.3606	0.370641	0.000912909	1
one	siCCNF_DMSO	8	33	9	6	409.167	399.833	400	406	9.16667	-6.16667	inner	406	0.632746	0	0	0
one	siCCNF_DMSO	8	34	9	7	388.429	409.429	400	406	-11.5714	3.42857	inner	406	1.16558	0	0	0
one	siCCNF_DMSO	8	35	9	13	403	409	400	406	3	3	inner	406	1.74072	0	0	0
one	siCCNF_DMSO	8	36	9	20	407.6	409.15	400	406	7.6	3.15	inner	406	2.24372	0.253757	0.000625017	1
one	siCCNF_DMSO	8	37	9	9	394.333	409.778	400	406	-5.66667	3.77778	inner	406	1.46981	0	0	0
one	siCCNF_DMSO	8	38	9	13	397.154	411.308	400	406	-2.84615	5.30769	inner	406	2.52079	0.53083	0.00130746	1
one	siCCNF_DMSO	8	39	10	31	551.387	428.419	551	436	0.387097	-7.58065	inner	406	4.76255	2.77259	0.00682905	7
one	siCCNF_DMSO	8	40	10	5	554.6	429.2	551	436	3.6	-6.8	inner	406	0.576928	0	0	0
one	siCCNF_DMSO	8	41	10	28	558.321	429.429	551	436	7.32143	-6.57143	inner	406	3.67837	1.68841	0.00415865	4
one	siCCNF_DMSO	8	42	10	6	562.5	433	551	436	11.5	-3	inner	406	0.960586	0	0	0
one	siCCNF_DMSO	8	43	10	12	542.5	435.5	551	436	-8.5	-0.5	inner	406	1.40674	0	0	0
one	siCCNF_DMSO	8	44	10	13	546.615	434.615	551	436	-4.38462	-1.38462	inner	406	3.1274	1.13744	0.00280157	3
one	siCCNF_DMSO	8	45	11	62	768.371	468.629	765	475	3.37097	-6.37097	inner	406	9.50323	7.51327	0.0185056	19
one	siCCNF_DMSO	8	46	11	17	772.412	474.059	765	475	7.41176	-0.941176	inner	406	2.24375	0.253788	0.000625093	1
one	siCCNF_DMSO	8	47	11	21	760.952	475.19	765	475	-4.04762	0.190476	inner	406	3.14415	1.15419	0.00284284	3
one	siCCNF_DMSO	8	48	11	6	767.833	478.167	765	475	2.83333	3.16667	inner	406	0.683223	0	0	0
one	siCCNF_DMSO	8	49	11	8	755	478.5	765	475	-10	3.5	inner	406	1.04002	0	0	0
one	siCCNF_DMSO	8	50	11	19	760.158	485	765	475	-4.84211	10	inner	406	4.38775	2.39779	0.00590588	6
one	siCCNF_DMSO	8	51	13	5	663.8	564.6	666	573	-2.2	-8.4	inner	406	0.573678	0	0	0
one	siCCNF_DMSO	8	52	13	24	668.25	569.583	666	573	2.25	-3.41667	inner	406	2.96252	0.972564	0.00239548	2
one	siCCNF_DMSO	8	53	13	8	673	575.5	666	573	7	2.5	inner	406	0.902754	0	0	0
one	siCCNF_DMSO	8	54	13	30	667	577.267	666	573	1	4.26667	inner	406	7.04205	5.05209	0.0124436	12
one	siCCNF_DMSO	8	55	13	40	664.275	580.125	666	573	-1.725	7.125	inner	406	6.38805	4.39809	0.0108327	11
one	siCCNF_DMSO	8	56	14	4	72.5	695.5	76	706	-3.5	-10.5	inner	406	1.21006	0	0	0
one	siCCNF_DMSO	8	57	14	161	76.7888	699.075	76	706	0.78882	-6.92547	inner	406	36.5846	34.5947	0.0852086	85
one	siCCNF_DMSO	8	58	14	4	83.25	704.5	76	706	7.25	-1.5	inner	406	0.442893	0	0	0
one	siCCNF_DMSO	8	59	14	28	70	706.107	76	706	-6	0.107143	inner	406	2.76333	0.773373	0.00190486	2
one	siCCNF_DMSO	8	60	14	29	78.8966	712.31	76	706	2.89655	6.31034	inner	406	4.73584	2.74588	0.00676324	7
one	siCCNF_DMSO	8	61	14	15	83.7333	710.4	76	706	7.73333	4.4	inner	406	2.26168	0.271717	0.000669254	1
one	siCCNF_DMSO	8	62	15	36	890.583	760.083	890	766	0.583333	-5.91667	inner	406	5.6661	3.67614	0.00905454	9
one	siCCNF_DMSO	8	63	15	28	897.357	762.607	890	766	7.35714	-3.39286	inner	406	3.6018	1.61184	0.00397005	4
one	siCCNF_DMSO	8	64	15	7	879	769	890	766	-11	3	inner	406	0.831693	0	0	0
one	siCCNF_DMSO	8	65	15	10	888	770.5	890	766	-2	4.5	inner	406	1.5122	0	0	0
one	siCCNF_DMSO	8	66	15	4	898.5	772.5	890	766	8.5	6.5	inner	406	0.558145	0	0	0
one	siCCNF_DMSO	8	67	16	13	298.385	828.385	296	838	2.38462	-9.61538	inner	406	1.62483	0	0	0
one	siCCNF_DMSO	8	68	16	38	301.553	832.368	296	838	5.55263	-5.63158	inner	406	4.70855	2.71859	0.00669604	7
one	siCCNF_DMSO	8	69	16	13	295.385	833.615	296	838	-0.615385	-4.38462	inner	406	2.10091	0.110948	0.000273271	0
one	siCCNF_DMSO	8	70	16	9	292	840	296	838	-4	2	inner	406	1.16542	0	0	0
one	siCCNF_DMSO	8	71	16	8	300.125	842.125	296	838	4.125	4.125	inner	406	0.886213	0	0	0
one	siCCNF_DMSO	8	72	16	21	293	844	296	838	-3	6	inner	406	3.12171	1.13175	0.00278755	3
one	siCCNF_DMSO	8	73	16	7	296	849.714	296	838	0	11.7143	inner	406	1.01756	0	0	0
one	siCCNF_DMSO	8	74	17	7	187.143	855.571	198	861	-10.8571	-5.42857	inner	406	0.834592	0	0	0
one	siCCNF_DMSO	8	75	17	9	187.889	858.333	198	861	-10.1111	-2.66667	inner	406	1.17855	0	0	0
one	siCCNF_DMSO	8	76	17	6	201.167	866.333	198	861	3.16667	5.33333	inner	406	0.797833	0	0	0
one	siCCNF_DMSO	8	77	18	15	434.4	908.667	438	919	-3.6	-10.3333	inner	406	2.76313	0.773174	0.00190437	2
one	siCCNF_DMSO	8	78	18	58	439.793	910.5	438	919	1.7931	-8.5	inner	406	11.4345	9.44456	0.0232625	23
one	siCCNF_DMSO	8	79	18	23	433.304	915.783	438	919	-4.69565	-3.21739	inner	406	4.18509	2.19513	0.00540673	5
one	siCCNF_DMSO	8	80	18	11	445.273	919.273	438	919	7.27273	0.272727	inner	406	2.02916	0.0392	9.65518e-05	0
one	siCCNF_DMSO	8	81	18	20	438.15	925.3	438	919	0.15	6.3	inner	406	3.48109	1.49113	0.00367273	4
one	siCCNF_DMSO	9	1	1	4	193	73.75	194	82	-1	-8.25	inner	406	0.214389	0	0	0
one	siCCNF_DMSO	9	2	1	13	200.385	73.6154	194	82	6.38462	-8.38462	inner	406	1.19782	0	0	0
one	siCCNF_DMSO	9	3	1	5	184.4	76.2	194	82	-9.6	-5.8	inner	406	0.454719	0	0	0
one	siCCNF_DMSO	9	4	1	203	198.438	82.0099	194	82	4.43842	0.00985222	inner	406	26.6732	24.6832	0.0607961	61
one	siCCNF_DMSO	9	5	1	108	191.796	89.5556	194	82	-2.2037	7.55556	inner	406	12.3364	10.3465	0.0254839	25
one	siCCNF_DMSO	9	6	2	42	445.786	99.881	448	107	-2.21429	-7.11905	inner	406	5.04475	3.05479	0.00752412	8
one	siCCNF_DMSO	9	7	2	33	451.091	101.364	448	107	3.09091	-5.63636	inner	406	4.29586	2.3059	0.00567955	6
one	siCCNF_DMSO	9	8	2	12	453.833	108.667	448	107	5.83333	1.66667	inner	406	0.837583	0	0	0
one	siCCNF_DMSO	9	9	2	55	443.145	113.964	448	107	-4.85455	6.96364	inner	406	5.72589	3.73593	0.00920179	9
one	siCCNF_DMSO	9	10	2	4	453.25	118	448	107	5.25	11	inner	406	0.463691	0	0	0
one	siCCNF_DMSO	9	11	3	10	940.8	219	948	216	-7.2	3	inner	406	0.999146	0	0	0
one	siCCNF_DMSO	9	12	3	12	946	219.167	948	216	-2	3.16667	inner	406	1.13721	0	0	0
one	siCCNF_DMSO	9	13	4	11	269.818	247.545	275	258	-5.18182	-10.4545	inner	406	0.876097	0	0	0
one	siCCNF_DMSO	9	14	4	77	271.039	256.896	275	258	-3.96104	-1.1039	inner	406	7.4343	5.44434	0.0134097	13
one	siCCNF_DMSO	9	15	5	62	482.032	270.177	478	278	4.03226	-7.82258	inner	406	9.04736	7.0574	0.0173828	17
one	siCCNF_DMSO	9	16	5	4	489.75	274.25	478	278	11.75	-3.75	inner	406	0.398657	0	0	0
one	siCCNF_DMSO	9	17	5	82	479.61	279.732	478	278	1.60976	1.73171	inner	406	10.6784	8.68847	0.0214002	21
one	siCCNF_DMSO	9	18	5	27	473.222	283.444	478	278	-4.77778	5.44444	inner	406	3.08473	1.09477	0.00269649	3
one	siCCNF_DMSO	9	19	5	18	485	283.333	478	278	7	5.33333	inner	406	1.87987	0	0	0
one	siCCNF_DMSO	9	20	7	141	495.809	373.255	494	374	1.80851	-0.744681	inner	406	12.4916	10.5017	0.0258661	26
one	siCCNF_DMSO	9	21	7	28	487.5	378	494	374	-6.5	4	inner	406	2.2022	0.212237	0.000522752	1
one	siCCNF_DMSO	9	22	7	6	484.833	381.167	494	374	-9.16667	7.16667	inner	406	0.433417	0	0	0
one	siCCNF_DMSO	9	23	8	5	65.8	466.6	67	467	-1.2	-0.4	inner	406	0.580606	0	0	0
one	siCCNF_DMSO	9	24	8	22	70.5	468.682	67	467	3.5	1.68182	inner	406	2.31522	0.325261	0.000801135	1
one	siCCNF_DMSO	9	25	8	23	66.3478	472.652	67	467	-0.652174	5.65217	inner	406	2.51919	0.529228	0.00130352	1
one	siCCNF_DMSO	9	26	8	10	60.5	476	67	467	-6.5	9	inner	406	0.813352	0	0	0
one	siCCNF_DMSO	9	27	10	10	953	588.2	954	599	-1	-10.8	inner	406	0.828672	0	0	0
one	siCCNF_DMSO	9	28	10	4	946	589.5	954	599	-8	-9.5	inner	406	0.313436	0	0	0
one	siCCNF_DMSO	9	29	10	14	957.714	593.5	954	599	3.71429	-5.5	inner	406	1.52364	0	0	0
one	siCCNF_DMSO	9	30	10	10	951.9	596.2	954	599	-2.1	-2.8	inner	406	0.731685	0	0	0
one	siCCNF_DMSO	9	31	10	21	951.429	599.857	954	599	-2.57143	0.857143	inner	406	2.08499	0.0950327	0.000234071	0
one	siCCNF_DMSO	9	32	10	18	957.667	608	954	599	3.66667	9	inner	406	2.27286	0.282902	0.000696803	1
one	siCCNF_DMSO	9	33	11	7	589.714	701	584	711	5.71429	-10	inner	406	0.880552	0	0	0
one	siCCNF_DMSO	9	34	11	26	579.846	702.538	584	711	-4.15385	-8.46154	inner	406	2.4298	0.439841	0.00108335	1
one	siCCNF_DMSO	9	35	11	46	579.239	710.304	584	711	-4.76087	-0.695652	inner	406	4.44208	2.45212	0.00603972	6
one	siCCNF_DMSO	9	36	11	6	593.667	710.833	584	711	9.66667	-0.166667	inner	406	0.540154	0	0	0
one	siCCNF_DMSO	9	37	11	4	573	713.5	584	711	-11	2.5	inner	406	0.419409	0	0	0
one	siCCNF_DMSO	9	38	11	19	581.368	716.737	584	711	-2.63158	5.73684	inner	406	1.18149	0	0	0
one	siCCNF_DMSO	9	39	11	66	589.182	717.909	584	711	5.18182	6.90909	inner	406	7.62097	5.63101	0.0138695	14
one	siCCNF_DMSO	9	40	11	28	580.179	720.893	584	711	-3.82143	9.89286	inner	406	2.51493	0.524971	0.00129303	1
one	siCCNF_DMSO	9	41	12	60	379.35	777.2	372	781	7.35	-3.8	inner	406	7.53216	5.5422	0.0136507	14
one	siCCNF_DMSO	9	42	12	220	373.355	786.223	372	781	1.35455	5.22273	inner	406	28.1259	26.136	0.0643744	64
one	siCCNF_DMSO	9	43	13	5	128.8	808.6	124	820	4.8	-11.4	inner	406	0.324742	0	0	0
one	siCCNF_DMSO	9	44	13	8	135.5	816.5	124	820	11.5	-3.5	inner	406	0.692592	0	0	0
one	siCCNF_DMSO	9	45	13	84	128.726	815.131	124	820	4.72619	-4.86905	inner	406	9.70309	7.71313	0.0189979	19
one	siCCNF_DMSO	9	46	13	205	127.249	825.38	124	820	3.24878	5.38049	inner	406	25.6783	23.6883	0.0583457	58
one	siCCNF_DMSO	9	47	14	32	761.438	909.75	769	917	-7.5625	-7.25	inner	406	4.54095	2.55099	0.00628322	6
one	siCCNF_DMSO	9	48	14	7	772.714	911.429	769	917	3.71429	-5.57143	inner	406	0.579477	0	0	0
one	siCCNF_DMSO	9	49	14	38	767.316	912.447	769	917	-1.68421	-4.55263	inner	406	3.57967	1.58971	0.00391555	4
one	siCCNF_DMSO	9	50	14	51	777.667	916.863	769	917	8.66667	-0.137255	inner	406	4.66914	2.67918	0.00659896	7
one	siCCNF_DMSO	9	51	14	45	767.844	919.533	769	917	-1.15556	2.53333	inner	406	5.54128	3.55132	0.0087471	9
one	siCCNF_DMSO	9	52	14	46	761.696	924.913	769	917	-7.30435	7.91304	inner	406	6.2988	4.30884	0.0106129	11
one	siCCNF_DMSO	10	1	1	193	409.378	49.8238	412	53	-2.62176	-3.17617	inner	406	37.0064	35.0164	0.0862473	86
one	siCCNF_DMSO	10	2	1	70	421.057	54.2286	412	53	9.05714	1.22857	inner	406	6.55369	4.56373	0.0112407	11
one	siCCNF_DMSO	10	3	1	15	406.2	58.0667	412	53	-5.8	5.06667	inner	406	1.76063	0	0	0
one	siCCNF_DMSO	10	4	1	6	407.167	61.1667	412	53	-4.83333	8.16667	inner	406	0.529107	0	0	0
one	siCCNF_DMSO	10	5	2	351	714.39	91.0826	717	90	-2.60969	1.08262	inner	406	48.6191	46.6291	0.11485	115
one	siCCNF_DMSO	10	6	3	5	608	196	603	207	5	-11	inner	406	0.36141	0	0	0
one	siCCNF_DMSO	10	7	3	270	599.063	204.274	603	207	-3.93704	-2.72593	inner	406	52.8805	50.8906	0.125346	125
one	siCCNF_DMSO	10	8	3	167	609.527	210.024	603	207	6.52695	3.02395	inner	406	31.8525	29.8625	0.073553	74
one	siCCNF_DMSO	10	9	5	4	183	321.25	181	332	2	-10.75	inner	406	0.220127	0	0	0
one	siCCNF_DMSO	10	10	5	329	182.866	332.395	181	332	1.86626	0.395137	inner	406	61.138	59.1481	0.145685	146
one	siCCNF_DMSO	10	11	5	8	175.25	341	181	332	-5.75	9	inner	406	0.869368	0	0	0
one	siCCNF_DMSO	10	12	5	15	178.933	342.267	181	332	-2.06667	10.2667	inner	406	0.863935	0	0	0
one	siCCNF_DMSO	10	13	6	5	677.2	411.2	686	420	-8.8	-8.8	inner	406	0.795178	0	0	0
one	siCCNF_DMSO	10	14	6	37	687.811	415.189	686	420	1.81081	-4.81081	inner	406	5.46491	3.47495	0.00855899	9
one	siCCNF_DMSO	10	15	6	21	676	417.714	686	420	-10	-2.28571	inner	406	1.81855	0	0	0
one	siCCNF_DMSO	10	16	6	18	680.222	417.333	686	420	-5.77778	-2.66667	inner	406	1.56042	0	0	0
one	siCCNF_DMSO	10	17	6	20	693.05	418.3	686	420	7.05	-1.7	inner	406	3.69319	1.70323	0.00419514	4
one	siCCNF_DMSO	10	18	6	6	680.5	422.5	686	420	-5.5	2.5	inner	406	0.464149	0	0	0
one	siCCNF_DMSO	10	19	6	32	684.812	423.75	686	420	-1.1875	3.75	inner	406	4.46892	2.47896	0.00610583	6
one	siCCNF_DMSO	10	20	6	36	692.139	426	686	420	6.13889	6	inner	406	2.54623	0.556267	0.00137012	1
one	siCCNF_DMSO	10	21	6	13	685.231	431.308	686	420	-0.769231	11.3077	inner	406	1.14969	0	0	0
one	siCCNF_DMSO	10	22	7	303	354.871	436.997	354	436	0.871287	0.9967	inner	406	35.2258	33.2359	0.0818618	82
one	siCCNF_DMSO	10	23	8	27	653.963	500.481	653	504	0.962963	-3.51852	inner	406	2.59768	0.607721	0.00149685	1
one	siCCNF_DMSO	10	24	8	4	649	501.5	653	504	-4	-2.5	inner	406	0.25272	0	0	0
one	siCCNF_DMSO	10	25	8	18	658.444	501.5	653	504	5.44444	-2.5	inner	406	1.77624	0	0	0
one	siCCNF_DMSO	10	26	8	48	652.25	507.5	653	504	-0.75	3.5	inner	406	5.01665	3.02669	0.0074549	7
one	siCCNF_DMSO	10	27	8	4	657.5	513.5	653	504	4.5	9.5	inner	406	0.331044	0	0	0
one	siCCNF_DMSO	10	28	9	7	838	556.286	847	564	-9	-7.71429	inner	406	0.569879	0	0	0
one	siCCNF_DMSO	10	29	9	10	850.8	559	847	564	3.8	-5	inner	406	1.07713	0	0	0
one	siCCNF_DMSO	10	30	10	23	119.826	561	116	571	3.82609	-10	inner	406	2.34441	0.354451	0.000873033	1
one	siCCNF_DMSO	10	31	9	8	855.875	562.125	847	564	8.875	-1.875	inner	406	0.740139	0	0	0
one	siCCNF_DMSO	10	32	10	8	116.125	566.125	116	571	0.125	-4.875	inner	406	1.30146	0	0	0
one	siCCNF_DMSO	10	33	10	22	121.136	565.636	116	571	5.13636	-5.36364	inner	406	2.36626	0.376302	0.000926853	1
one	siCCNF_DMSO	10	34	9	41	855.829	567.195	847	564	8.82927	3.19512	inner	406	4.38369	2.39373	0.00589588	6
one	siCCNF_DMSO	10	35	10	13	125.385	567.385	116	571	9.38462	-3.61538	inner	406	2.3621	0.372137	0.000916592	1
one	siCCNF_DMSO	10	36	9	55	840	569.4	847	564	-7	5.4	inner	406	9.83738	7.84742	0.0193286	19
one	siCCNF_DMSO	10	37	10	5	110.4	571.2	116	571	-5.6	0.2	inner	406	0.437949	0	0	0
one	siCCNF_DMSO	10	38	9	13	853.846	572.385	847	564	6.84615	8.38462	inner	406	0.968246	0	0	0
one	siCCNF_DMSO	10	39	9	41	848.39	571.39	847	564	1.39024	7.39024	inner	406	7.38244	5.39248	0.013282	13
one	siCCNF_DMSO	10	40	10	11	116.636	576.091	116	571	0.636364	5.09091	inner	406	0.947463	0	0	0
one	siCCNF_DMSO	10	41	10	26	116.115	580.308	116	571	0.115385	9.30769	inner	406	2.79408	0.80412	0.00198059	2
one	siCCNF_DMSO	10	42	11	21	447.619	693.571	445	701	2.61905	-7.42857	inner	406	1.94971	0	0	0
one	siCCNF_DMSO	10	43	11	22	439	698.5	445	701	-6	-2.5	inner	406	2.07202	0.0820626	0.000202125	0
one	siCCNF_DMSO	10	44	11	30	451.4	702.833	445	701	6.4	1.83333	inner	406	4.66903	2.67907	0.0065987	7
one	siCCNF_DMSO	10	45	11	6	455.833	700.833	445	701	10.8333	-0.166667	inner	406	0.903822	0	0	0
one	siCCNF_DMSO	10	46	11	10	434.7	701.8	445	701	-10.3	0.8	inner	406	0.561105	0	0	0
one	siCCNF_DMSO	10	47	11	37	446.297	706.108	445	701	1.2973	5.10811	inner	406	4.49448	2.50452	0.00616878	6
one	siCCNF_DMSO	10	48	11	10	451.1	707.6	445	701	6.1	6.6	inner	406	0.723201	0	0	0
one	siCCNF_DMSO	10	49	12	8	91.375	708.5	80	712	11.375	-3.5	inner	406	0.472801	0	0	0
one	siCCNF_DMSO	10	50	13	5	420	710	429	718	-9	-8	inner	406	0.73106	0	0	0
one	siCCNF_DMSO	10	51	13	23	438.826	712	429	718	9.82609	-6	inner	406	3.69094	1.70098	0.00418962	4
one	siCCNF_DMSO	10	52	12	197	76.3604	711.772	80	712	-3.63959	-0.228426	inner	406	31.8992	29.9093	0.0736681	74
one	siCCNF_DMSO	10	53	12	47	89.8085	714.319	80	712	9.80851	2.31915	inner	406	3.10956	1.1196	0.00275763	3
one	siCCNF_DMSO	10	54	13	38	419.842	714.842	429	718	-9.15789	-3.15789	inner	406	5.67973	3.68977	0.0090881	9
one	siCCNF_DMSO	10	55	11	32	448.594	711.406	445	701	3.59375	10.4062	inner	406	3.99312	2.00316	0.00493389	5
one	siCCNF_DMSO	10	56	13	11	435.091	714.273	429	718	6.09091	-3.72727	inner	406	1.56536	0	0	0
one	siCCNF_DMSO	10	57	12	17	72.3529	720.176	80	712	-7.64706	8.17647	inner	406	2.78628	0.796322	0.00196138	2
one	siCCNF_DMSO	10	58	14	218	706.101	719.757	704	723	2.10092	-3.24312	inner	406	34.1514	32.1614	0.0792154	79
one	siCCNF_DMSO	10	59	13	83	422.145	720.843	429	718	-6.85542	2.84337	inner	406	17.6666	15.6766	0.0386123	39
one	siCCNF_DMSO	10	60	12	4	77.5	722.5	80	712	-2.5	10.5	inner	406	0.249653	0	0	0
one	siCCNF_DMSO	10	61	12	8	80.75	722.375	80	712	0.75	10.375	inner	406	0.598856	0	0	0
one	siCCNF_DMSO	10	62	13	251	432.068	719.817	429	718	3.06773	1.81673	inner	406	52.7622	50.7723	0.125055	125
one	siCCNF_DMSO	10	63	14	23	711.391	730.783	704	723	7.3913	7.78261	inner	406	2.47694	0.486976	0.00119945	1
one	siCCNF_DMSO	10	64	15	8	114.125	918.125	119	929	-4.875	-10.875	inner	406	0.987259	0	0	0
one	siCCNF_DMSO	10	65	15	74	120.27	920.676	119	929	1.27027	-8.32432	inner	406	7.75602	5.76606	0.0142021	14
one	siCCNF_DMSO	10	66	15	4	116.75	920	119	929	-2.25	-9	inner	406	0.28983	0	0	0
one	siCCNF_DMSO	10	67	15	51	109.725	929	119	929	-9.27451	0	inner	406	6.45136	4.4614	0.0109887	11
one	siCCNF_DMSO	10	68	15	24	129.125	929.792	119	929	10.125	0.791667	inner	406	2.04875	0.0587926	0.000144809	0
one	siCCNF_DMSO	10	69	16	66	566.864	930.545	567	939	-0.136364	-8.45455	inner	406	10.7274	8.73748	0.0215209	22
one	siCCNF_DMSO	10	70	15	47	120.106	937.617	119	929	1.10638	8.61702	inner	406	5.13301	3.14305	0.00774151	8
one	siCCNF_DMSO	10	71	16	18	573.833	942.889	567	939	6.83333	3.88889	inner	406	2.3476	0.357641	0.000880888	1
one	siCCNF_DMSO	10	72	16	14	568.786	944.357	567	939	1.78571	5.35714	inner	406	1.32479	0	0	0
one	siCCNF_DMSO	10	73	17	4	374.5	947.5	380	957	-5.5	-9.5	inner	406	0.389227	0	0	0
one	siCCNF_DMSO	10	74	17	9	382.667	952.889	380	957	2.66667	-4.11111	inner	406	0.869154	0	0	0
one	siCCNF_DMSO	10	75	17	6	369	958.5	380	957	-11	1.5	inner	406	0.373678	0	0	0
one	siCCNF_DMSO	11	1	1	19	770	30.1053	774	35	-4	-4.89474	inner	406	2.11992	0.129961	0.0003201	0
one	siCCNF_DMSO	11	2	1	77	779.208	29.8312	774	35	5.20779	-5.16883	inner	406	11.1423	9.15235	0.0225427	23
one	siCCNF_DMSO	11	3	1	26	768.423	38.0385	774	35	-5.57692	3.03846	inner	406	3.81224	1.82228	0.00448837	4
one	siCCNF_DMSO	11	4	1	42	778.595	38.5952	774	35	4.59524	3.59524	inner	406	4.97153	2.98157	0.00734376	7
one	siCCNF_DMSO	11	5	2	44	405.659	41.7273	401	45	4.65909	-3.27273	inner	406	5.10196	3.112	0.00766503	8
one	siCCNF_DMSO	11	6	1	25	771	42	774	35	-3	7	inner	406	3.92151	1.93155	0.00475751	5
one	siCCNF_DMSO	11	7	2	7	411.714	46	401	45	10.7143	1	inner	406	0.764111	0	0	0
one	siCCNF_DMSO	11	8	2	13	406.769	48.4615	401	45	5.76923	3.46154	inner	406	1.23452	0	0	0
one	siCCNF_DMSO	11	9	2	136	395.632	50.0074	401	45	-5.36765	5.00735	inner	406	39.2074	37.2174	0.0916685	92
one	siCCNF_DMSO	11	10	2	19	405.421	55.0526	401	45	4.42105	10.0526	inner	406	4.32267	2.33271	0.00574558	6
one	siCCNF_DMSO	11	11	3	21	811.286	108.857	812	114	-0.714286	-5.14286	inner	406	2.58856	0.598596	0.00147437	1
one	siCCNF_DMSO	11	12	4	27	56.037	187.074	59	194	-2.96296	-6.92593	inner	406	4.81689	2.82693	0.00696289	7
one	siCCNF_DMSO	11	13	4	25	64	188.2	59	194	5	-5.8	inner	406	2.9053	0.915342	0.00225454	2
one	siCCNF_DMSO	11	14	4	14	69.5	189.714	59	194	10.5	-4.28571	inner	406	1.45846	0	0	0
one	siCCNF_DMSO	11	15	5	14	406.786	190.357	410	198	-3.21429	-7.64286	inner	406	1.70355	0	0	0
one	siCCNF_DMSO	11	16	5	24	415.042	189.833	410	198	5.04167	-8.16667	inner	406	3.33497	1.34501	0.00331282	3
one	siCCNF_DMSO	11	17	5	13	418.231	195.538	410	198	8.23077	-2.46154	inner	406	1.12027	0	0	0
one	siCCNF_DMSO	11	18	5	15	406.933	195.533	410	198	-3.06667	-2.46667	inner	406	3.42202	1.43206	0.00352724	4
one	siCCNF_DMSO	11	19	5	13	410.846	197.538	410	198	0.846154	-0.461538	inner	406	3.19936	1.2094	0.00297882	3
one	siCCNF_DMSO	11	20	4	11	60.6364	200.909	59	194	1.63636	6.90909	inner	406	1.33059	0	0	0
one	siCCNF_DMSO	11	21	4	47	65.8511	200.149	59	194	6.85106	6.14894	inner	406	5.76979	3.77983	0.00930992	9
one	siCCNF_DMSO	11	22	5	25	418.96	202.6	410	198	8.96	4.6	inner	406	3.09822	1.10826	0.00272971	3
one	siCCNF_DMSO	11	23	5	10	410.9	206.8	410	198	0.9	8.8	inner	406	1.18531	0	0	0
one	siCCNF_DMSO	11	24	6	7	152	324.714	158	330	-6	-5.28571	inner	406	0.892592	0	0	0
one	siCCNF_DMSO	11	25	7	70	414.443	327.929	412	334	2.44286	-6.07143	inner	406	11.051	9.06104	0.0223178	22
one	siCCNF_DMSO	11	26	7	33	407.424	327.939	412	334	-4.57576	-6.06061	inner	406	9.49181	7.50185	0.0184775	18
one	siCCNF_DMSO	11	27	6	13	166.615	330.538	158	330	8.61538	0.538462	inner	406	1.97359	0	0	0
one	siCCNF_DMSO	11	28	6	62	160.806	336.161	158	330	2.80645	6.16129	inner	406	13.7044	11.7145	0.0288534	29
one	siCCNF_DMSO	11	29	7	68	407.059	335.294	412	334	-4.94118	1.29412	inner	406	17.3604	15.3704	0.0378582	38
one	siCCNF_DMSO	11	30	6	6	159.833	340.833	158	330	1.83333	10.8333	inner	406	0.545861	0	0	0
one	siCCNF_DMSO	11	31	7	10	410.7	344.7	412	334	-1.3	10.7	inner	406	1.44007	0	0	0
one	siCCNF_DMSO	11	32	8	19	708.526	505.316	715	513	-6.47368	-7.68421	inner	406	2.24843	0.258472	0.000636631	1
one	siCCNF_DMSO	11	33	8	25	721.8	506.56	715	513	6.8	-6.44	inner	406	2.85879	0.868833	0.00213998	2
one	siCCNF_DMSO	11	34	8	15	708.067	510.333	715	513	-6.93333	-2.66667	inner	406	1.25158	0	0	0
one	siCCNF_DMSO	11	35	8	79	717.367	510.215	715	513	2.36709	-2.78481	inner	406	17.2045	15.2145	0.0374741	37
one	siCCNF_DMSO	11	36	8	9	713.333	516.222	715	513	-1.66667	3.22222	inner	406	1.76533	0	0	0
one	siCCNF_DMSO	11	37	8	28	714.643	520.536	715	513	-0.357143	7.53571	inner	406	5.62414	3.63418	0.00895118	9
one	siCCNF_DMSO	11	38	8	8	721.875	519.875	715	513	6.875	6.875	inner	406	0.891157	0	0	0
one	siCCNF_DMSO	11	39	9	18	496.944	546.222	492	551	4.94444	-4.77778	inner	406	2.85379	0.863828	0.00212766	2
one	siCCNF_DMSO	11	40	9	11	482.818	554.818	492	551	-9.18182	3.81818	inner	406	1.54203	0	0	0
one	siCCNF_DMSO	11	41	9	29	493.207	557.069	492	551	1.2069	6.06897	inner	406	5.06529	3.07533	0.00757471	8
one	siCCNF_DMSO	11	42	10	39	126.359	695	121	704	5.35897	-9	inner	406	7.03619	5.04623	0.0124291	12
one	siCCNF_DMSO	11	43	10	32	111.812	701.062	121	704	-9.1875	-2.9375	inner	406	3.3653	1.37534	0.00338754	3
one	siCCNF_DMSO	11	44	10	53	130.245	702.038	121	704	9.24528	-1.96226	inner	406	5.41367	3.42371	0.00843279	8
one	siCCNF_DMSO	11	45	10	12	114	708.5	121	704	-7	4.5	inner	406	1.48046	0	0	0
one	siCCNF_DMSO	11	46	10	51	128.922	709.118	121	704	7.92157	5.11765	inner	406	7.11733	5.12737	0.012629	13
one	siCCNF_DMSO	11	47	10	30	121.933	712.967	121	704	0.933333	8.96667	inner	406	5.0173	3.02734	0.00745651	7
one	siCCNF_DMSO	11	48	11	6	104	753.5	106	761	-2	-7.5	inner	406	0.706691	0	0	0
one	siCCNF_DMSO	11	49	11	33	101.364	759.788	106	761	-4.63636	-1.21212	inner	406	6.25339	4.26343	0.0105011	11
one	siCCNF_DMSO	11	50	11	12	105.75	761.667	106	761	-0.25	0.666667	inner	406	2.26236	0.272404	0.000670945	1
one	siCCNF_DMSO	11	51	11	112	111.893	763.339	106	761	5.89286	2.33929	inner	406	24.7013	22.7113	0.0559393	56
one	siCCNF_DMSO	11	52	11	52	105.308	770.442	106	761	-0.692308	9.44231	inner	406	5.6865	3.69654	0.00910479	9
one	siCCNF_DMSO	11	53	12	4	463.5	804.5	457	812	6.5	-7.5	inner	406	0.544167	0	0	0
one	siCCNF_DMSO	11	54	12	17	452.294	809.647	457	812	-4.70588	-2.35294	inner	406	2.39834	0.408377	0.00100585	1
one	siCCNF_DMSO	11	55	12	14	461.214	810.429	457	812	4.21429	-1.57143	inner	406	1.98375	0	0	0
one	siCCNF_DMSO	11	56	12	12	468.25	812.083	457	812	11.25	0.0833333	inner	406	1.42527	0	0	0
one	siCCNF_DMSO	11	57	12	6	462.5	816	457	812	5.5	4	inner	406	0.980148	0	0	0
one	siCCNF_DMSO	11	58	13	10	855.2	882	859	887	-3.8	-5	inner	406	1.39847	0	0	0
one	siCCNF_DMSO	11	59	13	82	864.768	887.598	859	887	5.76829	0.597561	inner	406	12.6278	10.6379	0.0262016	26
one	siCCNF_DMSO	11	60	13	9	868.778	881.556	859	887	9.77778	-5.44444	inner	406	2.34839	0.358434	0.000882842	1
one	siCCNF_DMSO	11	61	13	14	851.714	889.5	859	887	-7.28571	2.5	inner	406	2.4999	0.509941	0.00125601	1
one	siCCNF_DMSO	12	1	1	17	110.118	24.4706	102	32	8.11765	-7.52941	inner	406	1.54607	0	0	0
one	siCCNF_DMSO	12	2	1	9	97.6667	24.8889	102	32	-4.33333	-7.11111	inner	406	0.920836	0	0	0
one	siCCNF_DMSO	12	3	1	9	94.8889	34.3333	102	32	-7.11111	2.33333	inner	406	1.08621	0	0	0
one	siCCNF_DMSO	12	4	1	15	105.4	36.6	102	32	3.4	4.6	inner	406	1.40284	0	0	0
one	siCCNF_DMSO	12	5	2	25	413.2	103.24	422	104	-8.8	-0.76	inner	406	3.34842	1.35846	0.00334597	3
one	siCCNF_DMSO	12	6	2	9	432	104	422	104	10	0	inner	406	0.6533	0	0	0
one	siCCNF_DMSO	12	7	2	150	426.093	106.133	422	104	4.09333	2.13333	inner	406	18.7184	16.7284	0.041203	41
one	siCCNF_DMSO	12	8	3	10	201	257.5	197	266	4	-8.5	inner	406	0.722484	0	0	0
one	siCCNF_DMSO	12	9	3	20	207.6	269.25	197	266	10.6	3.25	inner	406	2.97374	0.983779	0.0024231	2
one	siCCNF_DMSO	12	10	3	57	189.351	271.895	197	266	-7.64912	5.89474	inner	406	9.51858	7.52862	0.0185434	19
one	siCCNF_DMSO	12	11	3	69	194.116	270.884	197	266	-2.88406	4.88406	inner	406	7.95233	5.96237	0.0146856	15
one	siCCNF_DMSO	12	12	3	38	199.474	272.053	197	266	2.47368	6.05263	inner	406	8.58401	6.59405	0.0162415	16
one	siCCNF_DMSO	12	13	4	17	915.941	310.294	912	318	3.94118	-7.70588	inner	406	1.25818	0	0	0
one	siCCNF_DMSO	12	14	4	67	918.254	314.985	912	318	6.25373	-3.01493	inner	406	10.7044	8.71447	0.0214642	21
one	siCCNF_DMSO	12	15	4	4	909.75	316	912	318	-2.25	-2	inner	406	0.62681	0	0	0
one	siCCNF_DMSO	12	16	4	26	907.269	318.038	912	318	-4.73077	0.0384615	inner	406	4.98831	2.99835	0.0073851	7
one	siCCNF_DMSO	12	17	4	15	919.333	321.2	912	318	7.33333	3.2	inner	406	1.21657	0	0	0
one	siCCNF_DMSO	12	18	4	13	912.231	326.231	912	318	0.230769	8.23077	inner	406	1.04546	0	0	0
one	siCCNF_DMSO	12	19	4	7	919.286	327	912	318	7.28571	9	inner	406	0.80885	0	0	0
one	siCCNF_DMSO	12	20	5	21	413.571	398.429	419	406	-5.42857	-7.57143	inner	406	3.28592	1.29596	0.00319203	3
one	siCCNF_DMSO	12	21	5	4	420	399.25	419	406	1	-6.75	inner	406	0.293889	0	0	0
one	siCCNF_DMSO	12	22	5	22	424.909	401.364	419	406	5.90909	-4.63636	inner	406	2.06464	0.0746772	0.000183934	0
one	siCCNF_DMSO	12	23	5	33	410.788	403.182	419	406	-8.21212	-2.81818	inner	406	3.32084	1.33088	0.00327802	3
one	siCCNF_DMSO	12	24	5	38	418.684	404.053	419	406	-0.315789	-1.94737	inner	406	5.48496	3.495	0.00860838	9
one	siCCNF_DMSO	12	25	5	34	414.088	408.559	419	406	-4.91176	2.55882	inner	406	3.63532	1.64536	0.00405262	4
one	siCCNF_DMSO	12	26	5	32	423.094	411.062	419	406	4.09375	5.0625	inner	406	6.67431	4.68435	0.0115378	12
one	siCCNF_DMSO	12	27	6	7	860.714	615.429	853	624	7.71429	-8.57143	inner	406	0.461357	0	0	0
one	siCCNF_DMSO	12	28	6	58	854.862	616.759	853	624	1.86207	-7.24138	inner	406	4.91002	2.92006	0.00719226	7
one	siCCNF_DMSO	12	29	7	43	16.7907	622.302	19	629	-2.2093	-6.69767	inner	406	5.87199	3.88203	0.00956166	10
one	siCCNF_DMSO	12	30	6	23	850.304	621.913	853	624	-2.69565	-2.08696	inner	406	1.75749	0	0	0
one	siCCNF_DMSO	12	31	7	19	7.94737	626.263	19	629	-11.0526	-2.73684	inner	406	2.46047	0.470512	0.0011589	1
one	siCCNF_DMSO	12	32	7	29	27.6552	627.448	19	629	8.65517	-1.55172	inner	406	3.07968	1.08972	0.00268405	3
one	siCCNF_DMSO	12	33	8	7	745.714	627	750	637	-4.28571	-10	inner	406	0.657694	0	0	0
one	siCCNF_DMSO	12	34	6	17	855.118	627.471	853	624	2.11765	3.47059	inner	406	1.51594	0	0	0
one	siCCNF_DMSO	12	35	6	4	857.75	628	853	624	4.75	4	inner	406	0.274525	0	0	0
one	siCCNF_DMSO	12	36	6	22	861.273	629.682	853	624	8.27273	5.68182	inner	406	1.76144	0	0	0
one	siCCNF_DMSO	12	37	7	81	15.7901	631.716	19	629	-3.20988	2.71605	inner	406	14.6009	12.6109	0.0310613	31
one	siCCNF_DMSO	12	38	8	4	748	631.75	750	637	-2	-5.25	inner	406	0.355886	0	0	0
one	siCCNF_DMSO	12	39	6	5	857.8	634.6	853	624	4.8	10.6	inner	406	0.422965	0	0	0
one	siCCNF_DMSO	12	40	7	33	24.8485	635.909	19	629	5.84848	6.90909	inner	406	3.40717	1.41721	0.00349067	3
one	siCCNF_DMSO	12	41	8	14	743.929	636.143	750	637	-6.07143	-0.857143	inner	406	1.40488	0	0	0
one	siCCNF_DMSO	12	42	7	11	16.8182	639.182	19	629	-2.18182	10.1818	inner	406	0.662409	0	0	0
one	siCCNF_DMSO	12	43	8	17	757	638.647	750	637	7	1.64706	inner	406	2.01678	0.026825	6.60714e-05	0
one	siCCNF_DMSO	12	44	8	20	754.3	646.9	750	637	4.3	9.9	inner	406	2.20494	0.214984	0.000529517	1
one	siCCNF_DMSO	12	45	9	193	867.518	724.907	865	727	2.51813	-2.09326	inner	406	19.0918	17.1018	0.0421228	42
one	siCCNF_DMSO	12	46	9	5	871.4	725	865	727	6.4	-2	inner	406	0.511559	0	0	0
one	siCCNF_DMSO	12	47	11	6	175.833	756.833	179	764	-3.16667	-7.16667	inner	406	0.795163	0	0	0
one	siCCNF_DMSO	12	48	10	60	359.15	760.95	369	762	-9.85	-1.05	inner	406	6.63038	4.64042	0.0114296	11
one	siCCNF_DMSO	12	49	10	5	372.4	758.2	369	762	3.4	-3.8	inner	406	0.454246	0	0	0
one	siCCNF_DMSO	12	50	10	12	377	761.167	369	762	8	-0.833333	inner	406	1.31192	0	0	0
one	siCCNF_DMSO	12	51	11	38	168.816	766.974	179	764	-10.1842	2.97368	inner	406	2.84537	0.855405	0.00210691	2
one	siCCNF_DMSO	12	52	11	249	182.55	765.526	179	764	3.5502	1.5261	inner	406	41.4966	39.5066	0.0973069	97
one	siCCNF_DMSO	12	53	12	52	401.962	899.962	408	908	-6.03846	-8.03846	inner	406	3.81825	1.82829	0.00450318	5
one	siCCNF_DMSO	12	54	12	99	411.434	900.424	408	908	3.43434	-7.57576	inner	406	14.9901	13.0001	0.0320199	32
one	siCCNF_DMSO	12	55	12	29	401.483	906.448	408	908	-6.51724	-1.55172	inner	406	3.43804	1.44808	0.0035667	4
one	siCCNF_DMSO	12	56	12	12	417.833	906	408	908	9.83333	-2	inner	406	0.739178	0	0	0
one	siCCNF_DMSO	12	57	12	9	396.222	907.111	408	908	-11.7778	-0.888889	inner	406	0.710628	0	0	0
one	siCCNF_DMSO	12	58	12	4	414.5	909.5	408	908	6.5	1.5	inner	406	0.717266	0	0	0
one	siCCNF_DMSO	12	59	12	31	400.71	914.452	408	908	-7.29032	6.45161	inner	406	3.53703	1.54707	0.00381051	4
one	siCCNF_DMSO	12	60	12	7	417	915.714	408	908	9	7.71429	inner	406	0.459358	0	0	0
one	siCCNF_DMSO	12	61	12	14	404.714	918.643	408	908	-3.28571	10.6429	inner	406	1.28923	0	0	0
one	siCCNF_DMSO	12	62	13	13	857.615	929.615	865	938	-7.38462	-8.38462	inner	406	1.05327	0	0	0
one	siCCNF_DMSO	12	63	13	31	863.097	929.71	865	938	-1.90323	-8.29032	inner	406	2.15596	0.166002	0.000408873	0
one	siCCNF_DMSO	12	64	13	48	870.25	930	865	938	5.25	-8	inner	406	7.86102	5.87106	0.0144607	14
one	siCCNF_DMSO	12	65	13	9	867.778	937.444	865	938	2.77778	-0.555556	inner	406	1.26278	0	0	0
one	siCCNF_DMSO	12	66	13	9	871	939	865	938	6	1	inner	406	1.08634	0	0	0
one	siCCNF_DMSO	12	67	13	8	856.125	941.875	865	938	-8.875	3.875	inner	406	0.81471	0	0	0
one	siCCNF_DMSO	13	1	1	21	389.524	27.8571	391	39	-1.47619	-11.1429	inner	406	1.73207	0	0	0
one	siCCNF_DMSO	13	2	1	210	386.229	37.8429	391	39	-4.77143	-1.15714	inner	406	65.2978	63.3079	0.155931	156
one	siCCNF_DMSO	13	3	1	88	398.58	39.625	391	39	7.57955	0.625	inner	406	21.0873	19.0974	0.0470378	47
one	siCCNF_DMSO	13	4	1	15	386.467	48	391	39	-4.53333	9	inner	406	1.51177	0	0	0
one	siCCNF_DMSO	13	5	1	6	393.167	50	391	39	2.16667	11	inner	406	0.467597	0	0	0
one	siCCNF_DMSO	13	6	2	6	896.167	156.167	900	165	-3.83333	-8.83333	inner	406	0.564752	0	0	0
one	siCCNF_DMSO	13	7	2	21	901.952	157.524	900	165	1.95238	-7.47619	inner	406	2.46442	0.474464	0.00116863	1
one	siCCNF_DMSO	13	8	2	19	909.842	160.158	900	165	9.84211	-4.84211	inner	406	6.04137	4.05141	0.00997884	10
one	siCCNF_DMSO	13	9	2	90	894.567	168.078	900	165	-5.43333	3.07778	inner	406	18.0943	16.1043	0.0396658	40
one	siCCNF_DMSO	13	10	2	8	910.875	169.875	900	165	10.875	4.875	inner	406	1.23326	0	0	0
one	siCCNF_DMSO	13	11	3	16	99	249.625	99	251	0	-1.375	inner	406	3.98091	1.99095	0.00490382	5
one	siCCNF_DMSO	13	12	3	9	102	253	99	251	3	2	inner	406	1.71768	0	0	0
one	siCCNF_DMSO	13	13	3	10	91.1	256.8	99	251	-7.9	5.8	inner	406	1.18224	0	0	0
one	siCCNF_DMSO	13	14	3	6	105.5	259	99	251	6.5	8	inner	406	0.705699	0	0	0
one	siCCNF_DMSO	13	15	5	9	374	456	379	464	-5	-8	inner	406	1.06166	0	0	0
one	siCCNF_DMSO	13	16	5	18	380.389	459.778	379	464	1.38889	-4.22222	inner	406	2.00824	0.0182799	4.50243e-05	0
one	siCCNF_DMSO	13	17	4	120	877.225	459.067	872	462	5.225	-2.93333	inner	406	33.5258	31.5359	0.0776745	78
one	siCCNF_DMSO	13	18	4	24	865.792	461.792	872	462	-6.20833	-0.208333	inner	406	3.92926	1.9393	0.0047766	5
one	siCCNF_DMSO	13	19	5	21	371.762	465.81	379	464	-7.2381	1.80952	inner	406	2.09943	0.109468	0.000269625	0
one	siCCNF_DMSO	13	20	5	7	384.286	467	379	464	5.28571	3	inner	406	0.947845	0	0	0
one	siCCNF_DMSO	13	21	4	31	878.194	468.613	872	462	6.19355	6.6129	inner	406	5.34952	3.35956	0.00827479	8
one	siCCNF_DMSO	13	22	5	19	369.895	470.684	379	464	-9.10526	6.68421	inner	406	2.72895	0.738994	0.00182018	2
one	siCCNF_DMSO	13	23	5	6	384.5	470	379	464	5.5	6	inner	406	0.455848	0	0	0
one	siCCNF_DMSO	13	24	5	47	377.723	470.787	379	464	-1.2766	6.78723	inner	406	13.3273	11.3374	0.0279246	28
one	siCCNF_DMSO	13	25	5	4	385	472.5	379	464	6	8.5	inner	406	0.301183	0	0	0
one	siCCNF_DMSO	13	26	6	26	691.577	497.885	695	506	-3.42308	-8.11538	inner	406	3.04445	1.05449	0.00259726	3
one	siCCNF_DMSO	13	27	6	47	691.404	503.766	695	506	-3.59574	-2.23404	inner	406	10.7916	8.8016	0.0216788	22
one	siCCNF_DMSO	13	28	6	74	701.986	508.973	695	506	6.98649	2.97297	inner	406	8.90138	6.91142	0.0170232	17
one	siCCNF_DMSO	13	29	6	14	684.357	509.786	695	506	-10.6429	3.78571	inner	406	2.11316	0.123201	0.000303451	0
one	siCCNF_DMSO	13	30	7	15	615.933	584.733	611	594	4.93333	-9.26667	inner	406	1.90062	0	0	0
one	siCCNF_DMSO	13	31	7	17	603.706	585.529	611	594	-7.29412	-8.47059	inner	406	2.47314	0.483177	0.00119009	1
one	siCCNF_DMSO	13	32	7	19	601.579	591.842	611	594	-9.42105	-2.15789	inner	406	2.25887	0.268909	0.000662338	1
one	siCCNF_DMSO	13	33	7	22	616.773	594.909	611	594	5.77273	0.909091	inner	406	1.96315	0	0	0
one	siCCNF_DMSO	13	34	7	13	607.385	595.462	611	594	-3.61538	1.46154	inner	406	2.5362	0.546242	0.00134542	1
one	siCCNF_DMSO	13	35	7	5	612.6	604.8	611	594	1.6	10.8	inner	406	0.710155	0	0	0
one	siCCNF_DMSO	13	36	8	4	546.5	623.5	539	628	7.5	-4.5	inner	406	0.478614	0	0	0
one	siCCNF_DMSO	13	37	9	18	590.889	657.056	592	664	-1.11111	-6.94444	inner	406	1.93991	0	0	0
one	siCCNF_DMSO	13	38	9	5	587.4	659.8	592	664	-4.6	-4.2	inner	406	0.522774	0	0	0
one	siCCNF_DMSO	13	39	9	28	596	659.214	592	664	4	-4.78571	inner	406	3.97392	1.98396	0.00488661	5
one	siCCNF_DMSO	13	40	9	32	598.75	663.531	592	664	6.75	-0.46875	inner	406	5.34435	3.35439	0.00826205	8
one	siCCNF_DMSO	13	41	9	16	588.562	669.25	592	664	-3.4375	5.25	inner	406	2.10861	0.118654	0.000292251	0
one	siCCNF_DMSO	13	42	9	20	590.15	673.75	592	664	-1.85	9.75	inner	406	2.60734	0.61738	0.00152064	2
one	siCCNF_DMSO	13	43	9	4	597.5	674.5	592	664	5.5	10.5	inner	406	0.697307	0	0	0
one	siCCNF_DMSO	13	44	10	6	703.167	679.167	710	683	-6.83333	-3.83333	inner	406	0.676448	0	0	0
one	siCCNF_DMSO	13	45	10	47	711.745	688.319	710	683	1.74468	5.31915	inner	406	6.9568	4.96684	0.0122336	12
one	siCCNF_DMSO	13	46	11	24	18.4583	754.833	19	760	-0.541667	-5.16667	inner	406	5.35743	3.36747	0.00829425	8
one	siCCNF_DMSO	13	47	11	124	25.7339	756.105	19	760	6.73387	-3.89516	inner	406	27.5504	25.5604	0.0629567	63
one	siCCNF_DMSO	13	48	11	20	29	764.7	19	760	10	4.7	inner	406	2.18309	0.193133	0.000475697	0
one	siCCNF_DMSO	13	49	11	21	19.0952	766.905	19	760	0.0952381	6.90476	inner	406	2.4381	0.448142	0.0011038	1
one	siCCNF_DMSO	13	50	11	21	24.1429	766.571	19	760	5.14286	6.57143	inner	406	2.91464	0.924681	0.00227754	2
one	siCCNF_DMSO	13	51	12	14	607.143	816.214	611	827	-3.85714	-10.7857	inner	406	1.68635	0	0	0
one	siCCNF_DMSO	13	52	12	20	614.05	820.1	611	827	3.05	-6.9	inner	406	2.20806	0.218097	0.000537184	1
one	siCCNF_DMSO	13	53	12	18	608.833	820.167	611	827	-2.16667	-6.83333	inner	406	2.29851	0.308552	0.000759981	1
one	siCCNF_DMSO	13	54	12	11	621.364	820.727	611	827	10.3636	-6.27273	inner	406	1.37989	0	0	0
one	siCCNF_DMSO	13	55	12	49	606.408	825.469	611	827	-4.59184	-1.53061	inner	406	12.2408	10.2508	0.0252483	25
one	siCCNF_DMSO	13	56	12	9	609.556	829.667	611	827	-1.44444	2.66667	inner	406	1.72836	0	0	0
one	siCCNF_DMSO	13	57	12	61	601.951	831.492	611	827	-9.04918	4.4918	inner	406	10.1068	8.11684	0.0199922	20
one	siCCNF_DMSO	13	58	12	24	617.667	830.042	611	827	6.66667	3.04167	inner	406	2.79057	0.80061	0.00197195	2
one	siCCNF_DMSO	13	59	12	7	620	835	611	827	9	8	inner	406	0.941756	0	0	0
one	siCCNF_DMSO	13	60	13	16	261.562	873.625	269	880	-7.4375	-6.375	inner	406	2.5868	0.596841	0.00147005	1
one	siCCNF_DMSO	13	61	13	11	276.909	875.364	269	880	7.90909	-4.63636	inner	406	1.4905	0	0	0
one	siCCNF_DMSO	13	62	13	9	268.333	879.111	269	880	-0.666667	-0.888889	inner	406	2.27376	0.283802	0.00069902	1
one	siCCNF_DMSO	13	63	13	8	257.625	883.75	269	880	-11.375	3.75	inner	406	1.16497	0	0	0
one	siCCNF_DMSO	13	64	13	7	263.857	887.714	269	880	-5.14286	7.71429	inner	406	0.726909	0	0	0
one	siCCNF_DMSO	13	65	13	14	267.714	888.5	269	880	-1.28571	8.5	inner	406	1.5207	0	0	0
one	siCCNF_DMSO	14	1	1	12	17.1667	10	20	20	-2.83333	-10	inner	406	1.69857	0	0	0
one	siCCNF_DMSO	14	2	1	17	22.5882	10.7059	20	20	2.58824	-9.29412	inner	406	2.53985	0.549889	0.00135441	1
one	siCCNF_DMSO	14	3	1	30	13.8	18.7333	20	20	-6.2	-1.26667	inner	406	6.97357	4.98361	0.0122749	12
one	siCCNF_DMSO	14	4	1	6	8.5	22.5	20	20	-11.5	2.5	inner	406	0.687083	0	0	0
one	siCCNF_DMSO	14	5	1	26	15.4615	27.7308	20	20	-4.53846	7.73077	inner	406	2.85422	0.864255	0.00212871	2
one	siCCNF_DMSO	14	6	2	19	895.895	57	905	62	-9.10526	-5	inner	406	2.60208	0.612115	0.00150767	2
one	siCCNF_DMSO	14	7	2	40	909.175	59.675	905	62	4.175	-2.325	inner	406	10.6738	8.68385	0.0213888	21
one	siCCNF_DMSO	14	8	2	23	904.478	60.3913	905	62	-0.521739	-1.6087	inner	406	6.77163	4.78167	0.0117775	12
one	siCCNF_DMSO	14	9	2	78	906.038	69.2949	905	62	1.03846	7.29487	inner	406	13.9747	11.9847	0.029519	30
one	siCCNF_DMSO	14	10	3	24	688.5	108.583	688	118	0.5	-9.41667	inner	406	5.36887	3.37891	0.00832244	8
one	siCCNF_DMSO	14	11	3	34	694.882	114.529	688	118	6.88235	-3.47059	inner	406	6.21303	4.22307	0.0104017	10
one	siCCNF_DMSO	14	12	3	32	679.812	117.625	688	118	-8.1875	-0.375	inner	406	5.43838	3.44842	0.00849364	8
one	siCCNF_DMSO	14	13	3	18	695.111	120.056	688	118	7.11111	2.05556	inner	406	4.02054	2.03058	0.00500143	5
one	siCCNF_DMSO	14	14	3	12	678.083	123.75	688	118	-9.91667	5.75	inner	406	1.37369	0	0	0
one	siCCNF_DMSO	14	15	3	8	683.875	124.75	688	118	-4.125	6.75	inner	406	0.821134	0	0	0
one	siCCNF_DMSO	14	16	3	18	693.167	128.111	688	118	5.16667	10.1111	inner	406	6.74261	4.75265	0.011706	12
one	siCCNF_DMSO	14	17	4	7	458	182.286	466	191	-8	-8.71429	inner	406	1.95785	0	0	0
one	siCCNF_DMSO	14	18	4	4	463	187.75	466	191	-3	-3.25	inner	406	0.76202	0	0	0
one	siCCNF_DMSO	14	19	4	23	461.217	193.13	466	191	-4.78261	2.13043	inner	406	3.53718	1.54722	0.00381088	4
one	siCCNF_DMSO	14	20	4	16	466.562	195.125	466	191	0.5625	4.125	inner	406	2.00706	0.0171049	4.21304e-05	0
one	siCCNF_DMSO	14	21	4	12	472.333	200.25	466	191	6.33333	9.25	inner	406	1.589	0	0	0
one	siCCNF_DMSO	14	22	5	15	803.467	251.733	795	259	8.46667	-7.26667	inner	406	2.43725	0.447287	0.00110169	1
one	siCCNF_DMSO	14	23	5	13	803.538	255.846	795	259	8.53846	-3.15385	inner	406	2.74133	0.751369	0.00185066	2
one	siCCNF_DMSO	14	24	5	4	800.5	260.5	795	259	5.5	1.5	inner	406	0.898726	0	0	0
one	siCCNF_DMSO	14	25	6	16	840.5	265.812	832	272	8.5	-6.1875	inner	406	1.70472	0	0	0
one	siCCNF_DMSO	14	26	5	37	791.568	265.946	795	259	-3.43243	6.94595	inner	406	8.91926	6.9293	0.0170673	17
one	siCCNF_DMSO	14	27	6	58	827.897	267.586	832	272	-4.10345	-4.41379	inner	406	11.7408	9.75082	0.0240168	24
one	siCCNF_DMSO	14	28	5	7	797	269.714	795	259	2	10.7143	inner	406	0.833341	0	0	0
one	siCCNF_DMSO	14	29	6	27	831.296	272.889	832	272	-0.703704	0.888889	inner	406	8.00034	6.01038	0.0148039	15
one	siCCNF_DMSO	14	30	6	31	824	278.161	832	272	-8	6.16129	inner	406	7.32245	5.33249	0.0131342	13
one	siCCNF_DMSO	14	31	6	15	829.4	279.933	832	272	-2.6	7.93333	inner	406	1.64105	0	0	0
one	siCCNF_DMSO	14	32	7	24	211.208	281.375	218	281	-6.79167	0.375	inner	406	3.58558	1.59562	0.0039301	4
one	siCCNF_DMSO	14	33	7	14	209.5	286.786	218	281	-8.5	5.78571	inner	406	1.29793	0	0	0
one	siCCNF_DMSO	14	34	7	40	213	290.475	218	281	-5	9.475	inner	406	6.78711	4.79715	0.0118156	12
one	siCCNF_DMSO	14	35	8	61	75.8197	419.115	69	425	6.81967	-5.88525	inner	406	10.7697	8.77971	0.0216249	22
one	siCCNF_DMSO	14	36	8	17	65.2941	421.294	69	425	-3.70588	-3.70588	inner	406	2.72985	0.739894	0.0018224	2
one	siCCNF_DMSO	14	37	8	19	61.8421	429.263	69	425	-7.15789	4.26316	inner	406	1.93866	0	0	0
one	siCCNF_DMSO	14	38	8	5	80.4	429.8	69	425	11.4	4.8	inner	406	0.672297	0	0	0
one	siCCNF_DMSO	14	39	8	17	77.2941	431.412	69	425	8.29412	6.41176	inner	406	2.20539	0.215426	0.000530607	1
one	siCCNF_DMSO	14	40	8	28	70.0357	431.929	69	425	1.03571	6.92857	inner	406	8.08275	6.09279	0.0150069	15
one	siCCNF_DMSO	14	41	9	89	614.404	440.674	611	447	3.40449	-6.32584	inner	406	16.5248	14.5348	0.0358	36
one	siCCNF_DMSO	14	42	9	16	607.625	450.625	611	447	-3.375	3.625	inner	406	2.70043	0.710475	0.00174994	2
one	siCCNF_DMSO	14	43	9	16	621.375	452.375	611	447	10.375	5.375	inner	406	2.41712	0.427161	0.00105212	1
one	siCCNF_DMSO	14	44	9	4	612.5	456.5	611	447	1.5	9.5	inner	406	0.466987	0	0	0
one	siCCNF_DMSO	14	45	10	7	469	487	475	497	-6	-10	inner	406	0.921996	0	0	0
one	siCCNF_DMSO	14	46	10	5	465.8	490.8	475	497	-9.2	-6.2	inner	406	0.64123	0	0	0
one	siCCNF_DMSO	14	47	10	13	468.385	492.615	475	497	-6.61538	-4.38462	inner	406	1.77801	0	0	0
one	siCCNF_DMSO	14	48	10	16	480.062	493.25	475	497	5.0625	-3.75	inner	406	1.98354	0	0	0
one	siCCNF_DMSO	14	49	10	4	484.5	496.5	475	497	9.5	-0.5	inner	406	0.658579	0	0	0
one	siCCNF_DMSO	14	50	10	21	477.952	497.238	475	497	2.95238	0.238095	inner	406	3.95341	1.96345	0.00483609	5
one	siCCNF_DMSO	14	51	11	32	428.031	503.375	420	510	8.03125	-6.625	inner	406	6.81988	4.82992	0.0118964	12
one	siCCNF_DMSO	14	52	10	4	474.5	504.5	475	497	-0.5	7.5	inner	406	0.641581	0	0	0
one	siCCNF_DMSO	14	53	11	155	420.484	504.542	420	510	0.483871	-5.45806	inner	406	39.8133	37.8233	0.093161	93
one	siCCNF_DMSO	14	54	11	25	409.2	508.44	420	510	-10.8	-1.56	inner	406	2.52197	0.532005	0.00131036	1
one	siCCNF_DMSO	14	55	11	21	417.048	510.952	420	510	-2.95238	0.952381	inner	406	4.61268	2.62272	0.0064599	6
one	siCCNF_DMSO	14	56	11	32	426.188	514.625	420	510	6.1875	4.625	inner	406	5.00587	3.01591	0.00742836	7
one	siCCNF_DMSO	14	57	11	10	426	519.2	420	510	6	9.2	inner	406	1.3991	0	0	0
one	siCCNF_DMSO	14	58	11	20	415.45	519.9	420	510	-4.55	9.9	inner	406	3.65574	1.66578	0.00410291	4
one	siCCNF_DMSO	14	59	12	9	896.889	615.667	897	627	-0.111111	-11.3333	inner	406	2.65338	0.663416	0.00163403	2
one	siCCNF_DMSO	14	60	12	52	892.596	620.365	897	627	-4.40385	-6.63462	inner	406	12.2847	10.2948	0.0253565	25
one	siCCNF_DMSO	14	61	12	12	903.25	622.417	897	627	6.25	-4.58333	inner	406	1.99423	0.00427208	1.05224e-05	0
one	siCCNF_DMSO	14	62	12	8	907.875	627.125	897	627	10.875	0.125	inner	406	1.19025	0	0	0
one	siCCNF_DMSO	14	63	12	24	901.125	630.25	897	627	4.125	3.25	inner	406	4.78135	2.79139	0.00687535	7
one	siCCNF_DMSO	14	64	13	13	715.308	637.769	713	646	2.30769	-8.23077	inner	406	1.54511	0	0	0
one	siCCNF_DMSO	14	65	13	13	718.077	644.923	713	646	5.07692	-1.07692	inner	406	3.18082	1.19086	0.00293315	3
one	siCCNF_DMSO	14	66	13	39	722.205	644.487	713	646	9.20513	-1.51282	inner	406	13.2595	11.2696	0.0277576	28
one	siCCNF_DMSO	14	67	13	88	710.477	645.932	713	646	-2.52273	-0.0681818	inner	406	19.9713	17.9813	0.044289	44
one	siCCNF_DMSO	14	68	13	28	706.321	650.964	713	646	-6.67857	4.96429	inner	406	4.95251	2.96255	0.00729693	7
one	siCCNF_DMSO	14	69	13	24	717	652.292	713	646	4	6.29167	inner	406	4.21938	2.22942	0.00549118	5
one	siCCNF_DMSO	14	70	13	19	721.632	652	713	646	8.63158	6	inner	406	2.82072	0.830762	0.00204621	2
one	siCCNF_DMSO	14	71	14	17	184.588	726.882	182	737	2.58824	-10.1176	inner	406	1.87378	0	0	0
one	siCCNF_DMSO	14	72	14	9	185.667	733.556	182	737	3.66667	-3.44444	inner	406	0.869352	0	0	0
one	siCCNF_DMSO	14	73	14	5	170.4	739.8	182	737	-11.6	2.8	inner	406	1.50256	0	0	0
one	siCCNF_DMSO	14	74	14	76	178.053	738.526	182	737	-3.94737	1.52632	inner	406	21.3029	19.3129	0.0475687	48
one	siCCNF_DMSO	14	75	14	7	190.286	741	182	737	8.28571	4	inner	406	0.848646	0	0	0
one	siCCNF_DMSO	14	76	14	34	186.265	741.618	182	737	4.26471	4.61765	inner	406	8.8372	6.84724	0.0168651	17
one	siCCNF_DMSO	14	77	15	5	440.8	776.2	442	788	-1.2	-11.8	inner	406	0.509026	0	0	0
one	siCCNF_DMSO	14	78	15	22	439.5	779.773	442	788	-2.5	-8.22727	inner	406	3.05672	1.06676	0.00262748	3
one	siCCNF_DMSO	14	79	15	15	435.867	782.467	442	788	-6.13333	-5.53333	inner	406	3.05924	1.06928	0.00263368	3
one	siCCNF_DMSO	14	80	15	14	445.357	783.071	442	788	3.35714	-4.92857	inner	406	2.03473	0.0447695	0.00011027	0
one	siCCNF_DMSO	14	81	15	6	453.833	787.833	442	788	11.8333	-0.166667	inner	406	1.05357	0	0	0
one	siCCNF_DMSO	14	82	15	9	449	797	442	788	7	9	inner	406	1.33376	0	0	0
one	siCCNF_DMSO	14	83	16	12	575.25	816.5	582	825	-6.75	-8.5	inner	406	1.4806	0	0	0
one	siCCNF_DMSO	14	84	16	33	582.576	819.818	582	825	0.575758	-5.18182	inner	406	5.65551	3.66555	0.00902845	9
one	siCCNF_DMSO	14	85	17	99	778.212	821.172	776	827	2.21212	-5.82828	inner	406	18.6718	16.6819	0.0410883	41
one	siCCNF_DMSO	14	86	16	17	575.059	821.294	582	825	-6.94118	-3.70588	inner	406	2.14188	0.151918	0.000374183	0
one	siCCNF_DMSO	14	87	17	13	772.769	822.308	776	827	-3.23077	-4.69231	inner	406	1.31202	0	0	0
one	siCCNF_DMSO	14	88	16	22	582.091	824.909	582	825	0.0909091	-0.0909091	inner	406	5.65103	3.66107	0.0090174	9
one	siCCNF_DMSO	14	89	17	5	788	827	776	827	12	0	inner	406	1.30098	0	0	0
one	siCCNF_DMSO	14	90	16	6	581	828.5	582	825	-1	3.5	inner	406	0.735103	0	0	0
one	siCCNF_DMSO	14	91	17	87	778.908	832.816	776	827	2.90805	5.81609	inner	406	16.4376	14.4476	0.0355853	36
one	siCCNF_DMSO	14	92	18	17	952.588	883.118	953	886	-0.411765	-2.88235	inner	406	2.09059	0.100633	0.000247864	0
one	siCCNF_DMSO	14	93	18	6	946	884.5	953	886	-7	-1.5	inner	406	0.783444	0	0	0
one	siCCNF_DMSO	15	1	1	17	39.5882	5.41176	35	12	4.58824	-6.58824	inner	406	2.26342	0.273456	0.000673538	1
one	siCCNF_DMSO	15	2	1	16	32.5	9.5	35	12	-2.5	-2.5	inner	406	2.56783	0.577874	0.00142333	1
one	siCCNF_DMSO	15	3	1	107	30.9439	17.3458	35	12	-4.05607	5.34579	inner	406	13.4379	11.448	0.028197	28
one	siCCNF_DMSO	15	4	1	35	40.6857	16.6	35	12	5.68571	4.6	inner	406	4.63297	2.64301	0.00650989	7
one	siCCNF_DMSO	15	5	1	32	36.3438	21.625	35	12	1.34375	9.625	inner	406	3.91534	1.92538	0.00474232	5
one	siCCNF_DMSO	15	6	2	26	150.692	97.0385	161	99	-10.3077	-1.96154	inner	406	3.32274	1.33278	0.00328272	3
one	siCCNF_DMSO	15	7	2	314	162.522	97.4076	161	99	1.52229	-1.59236	inner	406	42.0041	40.0141	0.0985569	99
one	siCCNF_DMSO	15	8	3	147	397.993	153.088	391	152	6.9932	1.08844	inner	406	22.215	20.225	0.0498153	50
one	siCCNF_DMSO	15	9	3	77	387.74	157.286	391	152	-3.25974	5.28571	inner	406	11.6806	9.69065	0.0238686	24
one	siCCNF_DMSO	15	10	3	19	394.632	162.474	391	152	3.63158	10.4737	inner	406	2.61938	0.629419	0.00155029	2
one	siCCNF_DMSO	15	11	4	10	152.7	165.7	152	166	0.7	-0.3	inner	406	1.01437	0	0	0
one	siCCNF_DMSO	15	12	5	24	471.458	207.958	469	216	2.45833	-8.04167	inner	406	2.04031	0.0503543	0.000124025	0
one	siCCNF_DMSO	15	13	5	7	467	209	469	216	-2	-7	inner	406	0.410452	0	0	0
one	siCCNF_DMSO	15	14	5	19	463.105	214.526	469	216	-5.89474	-1.47368	inner	406	1.64756	0	0	0
one	siCCNF_DMSO	15	15	5	146	474.63	217.726	469	216	5.63014	1.72603	inner	406	27.4933	25.5033	0.062816	63
one	siCCNF_DMSO	15	16	5	12	458.5	219	469	216	-10.5	3	inner	406	0.867262	0	0	0
one	siCCNF_DMSO	15	17	5	24	463.792	221.25	469	216	-5.20833	5.25	inner	406	1.81886	0	0	0
one	siCCNF_DMSO	15	18	5	4	466.5	227.5	469	216	-2.5	11.5	inner	406	0.933669	0	0	0
one	siCCNF_DMSO	15	19	6	120	709.742	340.858	709	349	0.741667	-8.14167	inner	406	22.1299	20.14	0.0496059	50
one	siCCNF_DMSO	15	20	6	31	719.065	348.323	709	349	10.0645	-0.677419	inner	406	2.35053	0.36057	0.000888104	1
one	siCCNF_DMSO	15	21	6	26	701.885	349.769	709	349	-7.11538	0.769231	inner	406	3.30848	1.31852	0.00324758	3
one	siCCNF_DMSO	15	22	6	10	711.5	356.2	709	349	2.5	7.2	inner	406	1.14366	0	0	0
one	siCCNF_DMSO	15	23	6	9	702	358	709	349	-7	9	inner	406	0.93312	0	0	0
one	siCCNF_DMSO	15	24	6	8	716.875	357.875	709	349	7.875	8.875	inner	406	0.725368	0	0	0
one	siCCNF_DMSO	15	25	6	4	708.75	361	709	349	-0.25	12	inner	406	0.321874	0	0	0
one	siCCNF_DMSO	15	26	7	25	513.68	480.68	518	487	-4.32	-6.32	inner	406	3.10942	1.11946	0.0027573	3
one	siCCNF_DMSO	15	27	7	64	522.672	479.078	518	487	4.67188	-7.92188	inner	406	9.76381	7.77385	0.0191474	19
one	siCCNF_DMSO	15	28	7	5	530	486.2	518	487	12	-0.8	inner	406	0.303182	0	0	0
one	siCCNF_DMSO	15	29	7	23	515.348	487.652	518	487	-2.65217	0.652174	inner	406	4.56779	2.57783	0.00634933	6
one	siCCNF_DMSO	15	30	7	15	508.4	491.6	518	487	-9.6	4.6	inner	406	2.76953	0.779568	0.00192012	2
one	siCCNF_DMSO	15	31	7	45	526.8	490.178	518	487	8.8	3.17778	inner	406	5.30721	3.31725	0.00817057	8
one	siCCNF_DMSO	15	32	7	18	521.889	495.444	518	487	3.88889	8.44444	inner	406	3.29599	1.30603	0.00321683	3
one	siCCNF_DMSO	15	33	7	31	516.323	497.323	518	487	-1.67742	10.3226	inner	406	7.06992	5.07996	0.0125122	13
one	siCCNF_DMSO	15	34	8	40	948.55	521.15	956	523	-7.45	-1.85	inner	406	5.5286	3.53864	0.00871587	9
one	siCCNF_DMSO	15	35	9	11	310.364	568.182	308	573	2.36364	-4.81818	inner	406	0.926589	0	0	0
one	siCCNF_DMSO	15	36	9	135	300.941	572.674	308	573	-7.05926	-0.325926	inner	406	19.7874	17.7974	0.043836	44
one	siCCNF_DMSO	15	37	9	12	317.167	576.083	308	573	9.16667	3.08333	inner	406	0.910262	0	0	0
one	siCCNF_DMSO	15	38	9	23	312.609	579.478	308	573	4.6087	6.47826	inner	406	2.0797	0.0897379	0.000221029	0
one	siCCNF_DMSO	15	39	9	13	303.769	583.846	308	573	-4.23077	10.8462	inner	406	3.90948	1.91952	0.00472789	5
one	siCCNF_DMSO	15	40	10	15	815.067	649.133	812	660	3.06667	-10.8667	inner	406	1.80102	0	0	0
one	siCCNF_DMSO	15	41	10	28	803.214	653.929	812	660	-8.78571	-6.07143	inner	406	5.40713	3.41717	0.00841667	8
one	siCCNF_DMSO	15	42	10	11	823.091	656.636	812	660	11.0909	-3.36364	inner	406	1.37165	0	0	0
one	siCCNF_DMSO	15	43	10	56	804.446	661.911	812	660	-7.55357	1.91071	inner	406	10.787	8.79704	0.0216676	22
one	siCCNF_DMSO	15	44	10	55	810.036	668.127	812	660	-1.96364	8.12727	inner	406	4.58373	2.59377	0.00638861	6
one	siCCNF_DMSO	15	45	10	12	810	671.333	812	660	-2	11.3333	inner	406	0.707729	0	0	0
one	siCCNF_DMSO	15	46	11	63	689.063	779.063	690	786	-0.936508	-6.93651	inner	406	7.51798	5.52802	0.0136158	14
one	siCCNF_DMSO	15	47	11	6	679.167	780.833	690	786	-10.8333	-5.16667	inner	406	0.958679	0	0	0
one	siCCNF_DMSO	15	48	11	20	697.55	782.1	690	786	7.55	-3.9	inner	406	1.85162	0	0	0
one	siCCNF_DMSO	15	49	11	26	695.385	787.808	690	786	5.38462	1.80769	inner	406	2.79382	0.80386	0.00197995	2
one	siCCNF_DMSO	15	50	11	13	688	790	690	786	-2	4	inner	406	1.51817	0	0	0
one	siCCNF_DMSO	15	51	12	43	45.6977	856.721	48	866	-2.30233	-9.27907	inner	406	4.36225	2.37229	0.00584308	6
one	siCCNF_DMSO	15	52	12	33	38.0303	865.818	48	866	-9.9697	-0.181818	inner	406	2.89203	0.902067	0.00222184	2
one	siCCNF_DMSO	15	53	12	146	46.2123	864.418	48	866	-1.78767	-1.58219	inner	406	17.4202	15.4303	0.0380056	38
one	siCCNF_DMSO	15	54	12	46	55.2391	868.065	48	866	7.23913	2.06522	inner	406	6.76194	4.77198	0.0117537	12
one	siCCNF_DMSO	15	55	12	14	55.2857	875.143	48	866	7.28571	9.14286	inner	406	1.56646	0	0	0
one	siCCNF_DMSO	15	56	12	9	50	877.778	48	866	2	11.7778	inner	406	1.71518	0	0	0
one	siCCNF_DMSO	15	57	13	5	490.4	881.4	500	889	-9.6	-7.6	inner	406	0.804303	0	0	0
one	siCCNF_DMSO	15	58	13	168	500.458	883.798	500	889	0.458333	-5.20238	inner	406	30.2197	28.2298	0.0695315	70
one	siCCNF_DMSO	15	59	13	29	491.034	887.345	500	889	-8.96552	-1.65517	inner	406	3.42235	1.43239	0.00352807	4
one	siCCNF_DMSO	15	60	13	52	509.212	892.019	500	889	9.21154	3.01923	inner	406	7.5894	5.59944	0.0137917	14
one	siCCNF_DMSO	15	61	13	73	495.301	896.918	500	889	-4.69863	7.91781	inner	406	10.5834	8.59341	0.021166	21
one	siCCNF_DMSO	15	62	14	26	880.5	928.962	890	933	-9.5	-4.03846	inner	406	2.04475	0.0547947	0.000134962	0
one	siCCNF_DMSO	15	63	14	9	884.667	926.667	890	933	-5.33333	-6.33333	inner	406	0.610025	0	0	0
one	siCCNF_DMSO	15	64	14	45	887.8	929.533	890	933	-2.2	-3.46667	inner	406	5.06361	3.07365	0.00757058	8
one	siCCNF_DMSO	15	65	14	112	896.054	932.143	890	933	6.05357	-0.857143	inner	406	17.8744	15.8845	0.0391243	39
one	siCCNF_DMSO	15	66	14	9	889	939	890	933	-1	6	inner	406	1.59413	0	0	0
one	siCCNF_DMSO	16	1	1	31	452.645	3.54839	448	11	4.64516	-7.45161	inner	406	3.59054	1.60058	0.00394231	4
one	siCCNF_DMSO	16	2	1	27	446.074	8.11111	448	11	-1.92593	-2.88889	inner	406	5.77487	3.78491	0.00932243	9
one	siCCNF_DMSO	16	3	1	150	453.76	13.2867	448	11	5.76	2.28667	inner	406	40.7211	38.7312	0.095397	95
one	siCCNF_DMSO	16	4	2	52	480.558	208.904	476	215	4.55769	-6.09615	inner	406	8.68479	6.69483	0.0164897	16
one	siCCNF_DMSO	16	5	2	128	470.258	212.531	476	215	-5.74219	-2.46875	inner	406	23.8504	21.8604	0.0538434	54
one	siCCNF_DMSO	16	6	2	44	479.636	221.409	476	215	3.63636	6.40909	inner	406	7.64579	5.65583	0.0139306	14
one	siCCNF_DMSO	16	7	3	26	195.577	268.077	196	279	-0.423077	-10.9231	inner	406	3.53501	1.54505	0.00380555	4
one	siCCNF_DMSO	16	8	3	6	201	273.5	196	279	5	-5.5	inner	406	0.708873	0	0	0
one	siCCNF_DMSO	16	9	3	14	196.5	273.714	196	279	0.5	-5.28571	inner	406	1.60873	0	0	0
one	siCCNF_DMSO	16	10	3	7	184.714	279	196	279	-11.2857	0	inner	406	0.710552	0	0	0
one	siCCNF_DMSO	16	11	3	6	203.167	283.167	196	279	7.16667	4.16667	inner	406	0.776257	0	0	0
one	siCCNF_DMSO	16	12	3	19	192.684	283.474	196	279	-3.31579	4.47368	inner	406	2.36431	0.374349	0.000922042	1
one	siCCNF_DMSO	16	13	3	11	197.636	284.091	196	279	1.63636	5.09091	inner	406	1.07802	0	0	0
one	siCCNF_DMSO	16	14	4	14	845.5	287	837	295	8.5	-8	inner	406	2.02353	0.0335694	8.26833e-05	0
one	siCCNF_DMSO	16	15	4	8	836.125	301.25	837	295	-0.875	6.25	inner	406	0.821149	0	0	0
one	siCCNF_DMSO	16	16	4	26	832.538	303.923	837	295	-4.46154	8.92308	inner	406	4.39463	2.40467	0.00592283	6
one	siCCNF_DMSO	16	17	5	4	858.75	350	862	361	-3.25	-11	inner	406	0.30631	0	0	0
one	siCCNF_DMSO	16	18	5	25	856.32	352.4	862	361	-5.68	-8.6	inner	406	3.88638	1.89642	0.00467099	5
one	siCCNF_DMSO	16	19	5	40	862.1	352.15	862	361	0.1	-8.85	inner	406	7.47041	5.48045	0.0134986	13
one	siCCNF_DMSO	16	20	5	15	851.467	356.867	862	361	-10.5333	-4.13333	inner	406	4.02237	2.03241	0.00500594	5
one	siCCNF_DMSO	16	21	5	61	863.377	361	862	361	1.37705	0	inner	406	13.6909	11.7009	0.0288199	29
one	siCCNF_DMSO	16	22	5	12	869.5	360.25	862	361	7.5	-0.75	inner	406	0.969863	0	0	0
one	siCCNF_DMSO	16	23	5	23	852	365.304	862	361	-10	4.30435	inner	406	1.91379	0	0	0
one	siCCNF_DMSO	16	24	6	18	599	531.5	599	539	0	-7.5	inner	406	2.14942	0.159456	0.00039275	0
one	siCCNF_DMSO	16	25	6	4	595	533.5	599	539	-4	-5.5	inner	406	0.333165	0	0	0
one	siCCNF_DMSO	16	26	6	11	591.182	535.182	599	539	-7.81818	-3.81818	inner	406	1.04587	0	0	0
one	siCCNF_DMSO	16	27	6	54	605.815	536.889	599	539	6.81481	-2.11111	inner	406	8.6374	6.64744	0.016373	16
one	siCCNF_DMSO	16	28	6	42	597.69	542.214	599	539	-1.30952	3.21429	inner	406	11.249	9.25907	0.0228056	23
one	siCCNF_DMSO	16	29	6	23	609.13	542.174	599	539	10.1304	3.17391	inner	406	3.2667	1.27674	0.00314467	3
one	siCCNF_DMSO	16	30	6	29	602.345	548.897	599	539	3.34483	9.89655	inner	406	2.97903	0.989074	0.00243614	2
one	siCCNF_DMSO	16	31	6	7	598.714	550.571	599	539	-0.285714	11.5714	inner	406	0.523919	0	0	0
one	siCCNF_DMSO	16	32	6	7	595.714	550.571	599	539	-3.28571	11.5714	inner	406	0.638453	0	0	0
one	siCCNF_DMSO	16	33	7	176	558.881	581.273	555	583	3.88068	-1.72727	inner	406	35.5709	33.581	0.0827118	83
one	siCCNF_DMSO	16	34	7	12	545.5	589.333	555	583	-9.5	6.33333	inner	406	1.15843	0	0	0
one	siCCNF_DMSO	16	35	7	30	550.433	591.033	555	583	-4.56667	8.03333	inner	406	5.10782	3.11786	0.00767946	8
one	siCCNF_DMSO	16	36	7	21	561.476	591.905	555	583	6.47619	8.90476	inner	406	1.80891	0	0	0
one	siCCNF_DMSO	16	37	8	4	151.5	774.5	154	782	-2.5	-7.5	inner	406	0.582849	0	0	0
one	siCCNF_DMSO	16	38	8	11	147.636	779.091	154	782	-6.36364	-2.90909	inner	406	1.26224	0	0	0
one	siCCNF_DMSO	16	39	9	45	291.044	817.022	290	827	1.04444	-9.97778	inner	406	4.68685	2.69689	0.0066426	7
one	siCCNF_DMSO	16	40	10	136	58.5294	824.485	54	826	4.52941	-1.51471	inner	406	13.7527	11.7627	0.0289722	29
one	siCCNF_DMSO	16	41	9	23	299.826	822.217	290	827	9.82609	-4.78261	inner	406	2.64672	0.656763	0.00161764	2
one	siCCNF_DMSO	16	42	9	55	295.236	823.182	290	827	5.23636	-3.81818	inner	406	13.1413	11.1513	0.0274663	27
one	siCCNF_DMSO	16	43	9	48	289	826.125	290	827	-1	-0.875	inner	406	12.449	10.4591	0.0257613	26
one	siCCNF_DMSO	16	44	9	74	282.027	829.608	290	827	-7.97297	2.60811	inner	406	14.6648	12.6748	0.0312187	31
one	siCCNF_DMSO	16	45	10	6	61	833.167	54	826	7	7.16667	inner	406	0.528588	0	0	0
one	siCCNF_DMSO	16	46	11	19	549.632	888.526	552	895	-2.36842	-6.47368	inner	406	2.94905	0.95909	0.00236229	2
one	siCCNF_DMSO	16	47	11	11	555.818	888.545	552	895	3.81818	-6.45455	inner	406	1.32842	0	0	0
one	siCCNF_DMSO	16	48	11	16	543.812	893.812	552	895	-8.1875	-1.1875	inner	406	2.023	0.0330353	8.13678e-05	0
one	siCCNF_DMSO	16	49	11	6	563.5	893	552	895	11.5	-2	inner	406	0.788113	0	0	0
one	siCCNF_DMSO	16	50	11	30	556.833	897	552	895	4.83333	2	inner	406	3.39387	1.40391	0.0034579	3
one	siCCNF_DMSO	16	51	11	38	551.263	901.026	552	895	-0.736842	6.02632	inner	406	6.40964	4.41968	0.0108859	11
one	siCCNF_DMSO	16	52	12	6	894.667	916.667	899	928	-4.33333	-11.3333	inner	406	0.873167	0	0	0
one	siCCNF_DMSO	16	53	12	8	906	920.5	899	928	7	-7.5	inner	406	1.13671	0	0	0
one	siCCNF_DMSO	16	54	12	19	893.158	923.158	899	928	-5.84211	-4.84211	inner	406	2.51826	0.528297	0.00130123	1
one	siCCNF_DMSO	16	55	12	6	908.5	929	899	928	9.5	1	inner	406	0.76791	0	0	0
one	siCCNF_DMSO	17	1	1	10	476.9	8.6	483	18	-6.1	-9.4	inner	406	0.709194	0	0	0
one	siCCNF_DMSO	17	2	1	98	487.184	15.0714	483	18	4.18367	-2.92857	inner	406	16.7608	14.7708	0.0363813	36
one	siCCNF_DMSO	17	3	1	75	478.28	15.4533	483	18	-4.72	-2.54667	inner	406	11.4873	9.49731	0.0233924	23
one	siCCNF_DMSO	17	4	2	75	907.4	17.44	900	22	7.4	-4.56	inner	406	10.0993	8.10932	0.0199737	20
one	siCCNF_DMSO	17	5	2	9	899.222	17.4444	900	22	-0.777778	-4.55556	inner	406	1.61422	0	0	0
one	siCCNF_DMSO	17	6	2	20	896.4	20	900	22	-3.6	-2	inner	406	3.74159	1.75163	0.00431436	4
one	siCCNF_DMSO	17	7	2	29	909.759	26.7241	900	22	9.75862	4.72414	inner	406	3.74113	1.75117	0.00431323	4
one	siCCNF_DMSO	17	8	2	5	899.8	27.4	900	22	-0.2	5.4	inner	406	0.331167	0	0	0
one	siCCNF_DMSO	17	9	3	19	138.632	98.7368	141	108	-2.36842	-9.26316	inner	406	1.18633	0	0	0
one	siCCNF_DMSO	17	10	3	6	141.5	99.6667	141	108	0.5	-8.33333	inner	406	0.384482	0	0	0
one	siCCNF_DMSO	17	11	3	7	149.143	99.2857	141	108	8.14286	-8.71429	inner	406	0.446036	0	0	0
one	siCCNF_DMSO	17	12	3	226	145.372	108.881	141	108	4.37168	0.880531	inner	406	45.8912	43.9012	0.108131	108
one	siCCNF_DMSO	17	13	3	16	130.938	112.375	141	108	-10.0625	4.375	inner	406	1.34328	0	0	0
one	siCCNF_DMSO	17	14	4	58	558.466	171.569	563	180	-4.53448	-8.43103	inner	406	7.65066	5.6607	0.0139426	14
one	siCCNF_DMSO	17	15	5	8	69.75	181.125	70	186	-0.25	-4.875	inner	406	0.766293	0	0	0
one	siCCNF_DMSO	17	16	4	87	568.793	177.759	563	180	5.7931	-2.24138	inner	406	11.6206	9.63065	0.0237208	24
one	siCCNF_DMSO	17	17	5	22	80.0455	182.273	70	186	10.0455	-3.72727	inner	406	2.15308	0.163119	0.00040177	0
one	siCCNF_DMSO	17	18	4	10	558.8	183	563	180	-4.2	3	inner	406	1.10127	0	0	0
one	siCCNF_DMSO	17	19	5	46	77.913	187.413	70	186	7.91304	1.41304	inner	406	4.85881	2.86885	0.00706613	7
one	siCCNF_DMSO	17	20	4	23	560.217	188.304	563	180	-2.78261	8.30435	inner	406	2.23621	0.24625	0.000606526	1
one	siCCNF_DMSO	17	21	4	17	564	190.176	563	180	1	10.1765	inner	406	1.49763	0	0	0
one	siCCNF_DMSO	17	22	4	10	567.9	190.1	563	180	4.9	10.1	inner	406	0.881239	0	0	0
one	siCCNF_DMSO	17	23	5	39	76.7436	192.282	70	186	6.74359	6.28205	inner	406	3.86175	1.87179	0.00461033	5
one	siCCNF_DMSO	17	24	5	52	64.1154	191.942	70	186	-5.88462	5.94231	inner	406	8.81291	6.82295	0.0168053	17
one	siCCNF_DMSO	17	25	5	4	67	194.25	70	186	-3	8.25	inner	406	0.772869	0	0	0
one	siCCNF_DMSO	17	26	6	12	169.25	262.333	167	272	2.25	-9.66667	inner	406	0.88629	0	0	0
one	siCCNF_DMSO	17	27	6	207	163.01	276.3	167	272	-3.99034	4.29952	inner	406	42.6973	40.7073	0.100264	100
one	siCCNF_DMSO	17	28	7	10	584.7	316.3	581	326	3.7	-9.7	inner	406	1.00935	0	0	0
one	siCCNF_DMSO	17	29	7	14	589.714	321.5	581	326	8.71429	-4.5	inner	406	1.27297	0	0	0
one	siCCNF_DMSO	17	30	7	13	576.615	323.615	581	326	-4.38462	-2.38462	inner	406	2.63252	0.642557	0.00158265	2
one	siCCNF_DMSO	17	31	7	16	587.25	333.625	581	326	6.25	7.625	inner	406	2.08608	0.0961162	0.000236739	0
one	siCCNF_DMSO	17	32	8	279	173.95	489.018	171	489	2.94982	0.0179211	inner	406	47.3827	45.3927	0.111805	112
one	siCCNF_DMSO	17	33	8	32	162.688	486.219	171	489	-8.3125	-2.78125	inner	406	4.17052	2.18056	0.00537084	5
one	siCCNF_DMSO	17	34	8	7	165	498.714	171	489	-6	9.71429	inner	406	0.665614	0	0	0
one	siCCNF_DMSO	17	35	10	13	431.385	518.615	432	524	-0.615385	-5.38462	inner	406	1.09091	0	0	0
one	siCCNF_DMSO	17	36	10	16	435.312	520.812	432	524	3.3125	-3.1875	inner	406	1.95689	0	0	0
one	siCCNF_DMSO	17	37	9	44	458.295	520.955	452	522	6.29545	-1.04545	inner	406	6.66212	4.67216	0.0115078	12
one	siCCNF_DMSO	17	38	10	27	422.185	521.889	432	524	-9.81481	-2.11111	inner	406	2.37107	0.381109	0.000938692	1
one	siCCNF_DMSO	17	39	9	21	456.667	526.524	452	522	4.66667	4.52381	inner	406	2.1266	0.136644	0.000336562	0
one	siCCNF_DMSO	17	40	9	28	448.286	527.607	452	522	-3.71429	5.60714	inner	406	3.38122	1.39126	0.00342674	3
one	siCCNF_DMSO	17	41	10	23	430	530	432	524	-2	6	inner	406	2.33777	0.347814	0.000856684	1
one	siCCNF_DMSO	17	42	10	4	425.5	531.5	432	524	-6.5	7.5	inner	406	0.354284	0	0	0
one	siCCNF_DMSO	17	43	10	13	437.462	531.846	432	524	5.46154	7.84615	inner	406	1.20481	0	0	0
one	siCCNF_DMSO	17	44	10	9	431	534	432	524	-1	10	inner	406	0.777188	0	0	0
one	siCCNF_DMSO	17	45	11	8	953.125	578.125	954	582	-0.875	-3.875	inner	406	0.89073	0	0	0
one	siCCNF_DMSO	17	46	11	4	953.5	587.5	954	582	-0.5	5.5	inner	406	0.39617	0	0	0
one	siCCNF_DMSO	17	47	12	14	309.214	694.643	302	703	7.21429	-8.35714	inner	406	1.82509	0	0	0
one	siCCNF_DMSO	17	48	12	33	302.485	698.333	302	703	0.484848	-4.66667	inner	406	2.44211	0.452155	0.00111368	1
one	siCCNF_DMSO	17	49	12	29	296.379	699.724	302	703	-5.62069	-3.27586	inner	406	3.42704	1.43708	0.0035396	4
one	siCCNF_DMSO	17	50	12	4	301.5	703.5	302	703	-0.5	0.5	inner	406	0.775891	0	0	0
one	siCCNF_DMSO	17	51	12	22	307.909	704.909	302	703	5.90909	1.90909	inner	406	2.17163	0.181673	0.000447472	0
one	siCCNF_DMSO	17	52	12	6	295.833	709.833	302	703	-6.16667	6.83333	inner	406	0.558465	0	0	0
one	siCCNF_DMSO	17	53	13	4	579.5	775.5	573	780	6.5	-4.5	inner	406	0.395361	0	0	0
one	siCCNF_DMSO	17	54	14	25	661	829.24	656	835	5	-5.76	inner	406	2.52827	0.538307	0.00132588	1
one	siCCNF_DMSO	17	55	14	19	661.421	834.895	656	835	5.42105	-0.105263	inner	406	1.69682	0	0	0
one	siCCNF_DMSO	17	56	14	12	652.5	838.5	656	835	-3.5	3.5	inner	406	0.927611	0	0	0
one	siCCNF_DMSO	17	57	14	8	663.875	839.875	656	835	7.875	4.875	inner	406	0.759808	0	0	0
one	siCCNF_DMSO	17	58	14	20	658.45	840.8	656	835	2.45	5.8	inner	406	1.63372	0	0	0
one	siCCNF_DMSO	17	59	14	4	653.5	843.5	656	835	-2.5	8.5	inner	406	0.35021	0	0	0
one	siCCNF_DMSO	17	60	14	15	661.8	843.733	656	835	5.8	8.73333	inner	406	1.55993	0	0	0
one	siCCNF_DMSO	17	61	15	282	554.84	916.78	557	916	-2.15957	0.780142	inner	406	41.0929	39.1029	0.0963127	96
one	siCCNF_DMSO	18	1	1	72	147.514	20.7361	154	28	-6.48611	-7.26389	inner	406	8.28199	6.29203	0.0154976	15
one	siCCNF_DMSO	18	2	1	8	155.75	17.625	154	28	1.75	-10.375	inner	406	0.558282	0	0	0
one	siCCNF_DMSO	18	3	1	44	157.136	21.1364	154	28	3.13636	-6.86364	inner	406	5.18727	3.19731	0.00787516	8
one	siCCNF_DMSO	18	4	1	7	160.143	25.8571	154	28	6.14286	-2.14286	inner	406	0.414603	0	0	0
one	siCCNF_DMSO	18	5	1	11	162.182	27.3636	154	28	8.18182	-0.636364	inner	406	0.726192	0	0	0
one	siCCNF_DMSO	18	6	1	13	164.538	30.0769	154	28	10.5385	2.07692	inner	406	1.0692	0	0	0
one	siCCNF_DMSO	18	7	1	22	159	32.5	154	28	5	4.5	inner	406	1.74281	0	0	0
one	siCCNF_DMSO	18	8	1	31	148.097	35.2258	154	28	-5.90323	7.22581	inner	406	2.73967	0.749706	0.00184657	2
one	siCCNF_DMSO	18	9	1	36	153.694	38.0833	154	28	-0.305556	10.0833	inner	406	4.25298	2.26302	0.00557394	6
one	siCCNF_DMSO	18	10	2	43	531.07	48.7907	531	58	0.0697674	-9.2093	inner	406	4.36637	2.37641	0.00585322	6
one	siCCNF_DMSO	18	11	2	4	523	48.75	531	58	-8	-9.25	inner	406	0.277913	0	0	0
one	siCCNF_DMSO	18	12	2	96	539.156	56.1146	531	58	8.15625	-1.88542	inner	406	8.26925	6.27929	0.0154662	15
one	siCCNF_DMSO	18	13	2	5	524.6	63.8	531	58	-6.4	5.8	inner	406	0.534234	0	0	0
one	siCCNF_DMSO	18	14	3	15	485.867	162.467	488	155	-2.13333	7.46667	inner	406	1.31962	0	0	0
one	siCCNF_DMSO	18	15	4	14	559.5	255.714	553	261	6.5	-5.28571	inner	406	1.29879	0	0	0
one	siCCNF_DMSO	18	16	4	12	564.5	261.5	553	261	11.5	0.5	inner	406	1.22593	0	0	0
one	siCCNF_DMSO	18	17	4	14	549.786	262.643	553	261	-3.21429	1.64286	inner	406	1.26082	0	0	0
one	siCCNF_DMSO	18	18	5	24	200.583	268.208	204	275	-3.41667	-6.79167	inner	406	1.50591	0	0	0
one	siCCNF_DMSO	18	19	5	126	209.333	270.325	204	275	5.33333	-4.6746	inner	406	13.1908	11.2008	0.0275882	28
one	siCCNF_DMSO	18	20	5	13	196.154	273.462	204	275	-7.84615	-1.53846	inner	406	1.18441	0	0	0
one	siCCNF_DMSO	18	21	5	11	202.909	275.636	204	275	-1.09091	0.636364	inner	406	0.760678	0	0	0
one	siCCNF_DMSO	18	22	5	7	214.571	279.286	204	275	10.5714	4.28571	inner	406	0.462638	0	0	0
one	siCCNF_DMSO	18	23	5	22	202.136	282.864	204	275	-1.86364	7.86364	inner	406	2.09815	0.108186	0.000266468	0
one	siCCNF_DMSO	18	24	6	43	41.2558	394.07	36	399	5.25581	-4.93023	inner	406	4.40696	2.417	0.0059532	6
one	siCCNF_DMSO	18	25	6	82	43.0976	403.085	36	399	7.09756	4.08537	inner	406	13.0896	11.0996	0.0273389	27
one	siCCNF_DMSO	18	26	7	4	814.5	469.5	813	474	1.5	-4.5	inner	406	0.350774	0	0	0
one	siCCNF_DMSO	18	27	7	4	822.5	472.5	813	474	9.5	-1.5	inner	406	0.372519	0	0	0
one	siCCNF_DMSO	18	28	7	10	809.2	476	813	474	-3.8	2	inner	406	0.953323	0	0	0
one	siCCNF_DMSO	18	29	7	26	814.423	480.731	813	474	1.42308	6.73077	inner	406	2.45632	0.466361	0.00114867	1
one	siCCNF_DMSO	18	30	8	39	319.615	556.436	315	565	4.61538	-8.5641	inner	406	5.57154	3.58158	0.00882163	9
one	siCCNF_DMSO	18	31	9	6	490.167	559.167	490	571	0.166667	-11.8333	inner	406	0.483085	0	0	0
one	siCCNF_DMSO	18	32	8	37	307.459	561.676	315	565	-7.54054	-3.32432	inner	406	2.75271	0.762752	0.0018787	2
one	siCCNF_DMSO	18	33	8	15	316.067	564.067	315	565	1.06667	-0.933333	inner	406	0.884581	0	0	0
one	siCCNF_DMSO	18	34	9	27	479.778	568.444	490	571	-10.2222	-2.55556	inner	406	3.62957	1.63961	0.00403845	4
one	siCCNF_DMSO	18	35	8	23	324.043	569.391	315	565	9.04348	4.3913	inner	406	2.7881	0.798138	0.00196586	2
one	siCCNF_DMSO	18	36	8	34	314.294	572.206	315	565	-0.705882	7.20588	inner	406	3.28392	1.29396	0.00318711	3
one	siCCNF_DMSO	18	37	8	26	307.846	572.885	315	565	-7.15385	7.88462	inner	406	2.52102	0.531059	0.00130803	1
one	siCCNF_DMSO	18	38	9	11	490.909	574.909	490	571	0.909091	3.90909	inner	406	1.25646	0	0	0
one	siCCNF_DMSO	18	39	9	56	497.482	574.107	490	571	7.48214	3.10714	inner	406	11.2182	9.22823	0.0227296	23
one	siCCNF_DMSO	18	40	9	78	484.051	576.179	490	571	-5.94872	5.17949	inner	406	12.0621	10.0721	0.0248082	25
one	siCCNF_DMSO	18	41	9	22	492.591	581.727	490	571	2.59091	10.7273	inner	406	3.35616	1.3662	0.00336503	3
one	siCCNF_DMSO	18	42	10	7	871.571	697	876	704	-4.42857	-7	inner	406	0.532631	0	0	0
one	siCCNF_DMSO	18	43	10	192	877.828	700.943	876	704	1.82812	-3.05729	inner	406	28.0642	26.0743	0.0642223	64
one	siCCNF_DMSO	18	44	10	8	871.5	711.5	876	704	-4.5	7.5	inner	406	0.448371	0	0	0
one	siCCNF_DMSO	18	45	10	42	877.19	710.81	876	704	1.19048	6.80952	inner	406	3.54661	1.55665	0.00383411	4
one	siCCNF_DMSO	18	46	10	4	873	712.75	876	704	-3	8.75	inner	406	0.232395	0	0	0
one	siCCNF_DMSO	18	47	11	5	41.6	768.2	44	780	-2.4	-11.8	inner	406	0.354498	0	0	0
one	siCCNF_DMSO	18	48	11	4	53.75	773	44	780	9.75	-7	inner	406	0.324422	0	0	0
one	siCCNF_DMSO	18	49	11	5	39.2	777.6	44	780	-4.8	-2.4	inner	406	0.473091	0	0	0
one	siCCNF_DMSO	18	50	11	122	44.5656	785.959	44	780	0.565574	5.95902	inner	406	14.8716	12.8816	0.0317282	32
one	siCCNF_DMSO	18	51	11	6	51.5	780.5	44	780	7.5	0.5	inner	406	0.754147	0	0	0
one	siCCNF_DMSO	18	52	11	9	36.3333	783.111	44	780	-7.66667	3.11111	inner	406	0.771252	0	0	0
one	siCCNF_DMSO	18	53	12	12	656.583	826.25	664	835	-7.41667	-8.75	inner	406	0.956847	0	0	0
one	siCCNF_DMSO	18	54	12	303	667.323	833.584	664	835	3.32343	-1.41584	inner	406	43.3028	41.3128	0.101756	102
one	siCCNF_DMSO	18	55	12	10	654.8	840.5	664	835	-9.2	5.5	inner	406	0.73608	0	0	0
one	siCCNF_DMSO	18	56	13	6	336.833	908.167	347	914	-10.1667	-5.83333	inner	406	0.450217	0	0	0
one	siCCNF_DMSO	18	57	13	239	347.615	912.791	347	914	0.615063	-1.20921	inner	406	27.0878	25.0979	0.0618174	62
one	siCCNF_DMSO	19	1	1	7	172.286	39	170	44	2.28571	-5	inner	406	0.946883	0	0	0
one	siCCNF_DMSO	19	2	1	18	164.944	42.9444	170	44	-5.05556	-1.05556	inner	406	3.04523	1.05527	0.00259918	3
one	siCCNF_DMSO	19	3	1	19	178.368	42.9474	170	44	8.36842	-1.05263	inner	406	3.16977	1.17981	0.00290594	3
one	siCCNF_DMSO	19	4	2	6	37.8333	46.3333	40	58	-2.16667	-11.6667	inner	406	0.879576	0	0	0
one	siCCNF_DMSO	19	5	1	25	179.92	48.2	170	44	9.92	4.2	inner	406	4.3149	2.32494	0.00572645	6
one	siCCNF_DMSO	19	6	2	29	38.2069	51.3103	40	58	-1.7931	-6.68966	inner	406	5.45577	3.46581	0.00853648	9
one	siCCNF_DMSO	19	7	1	16	176.75	51.4375	170	44	6.75	7.4375	inner	406	2.19066	0.200701	0.000494339	0
one	siCCNF_DMSO	19	8	2	46	45.4348	55.8043	40	58	5.43478	-2.19565	inner	406	12.7011	10.7111	0.026382	26
one	siCCNF_DMSO	19	9	2	15	29.8	55.8	40	58	-10.2	-2.2	inner	406	2.1062	0.116243	0.000286312	0
one	siCCNF_DMSO	19	10	2	11	50.3636	61.0909	40	58	10.3636	3.09091	inner	406	1.31511	0	0	0
one	siCCNF_DMSO	19	11	3	4	863.75	210	859	221	4.75	-11	inner	406	0.544289	0	0	0
one	siCCNF_DMSO	19	12	3	25	860.32	211.28	859	221	1.32	-9.72	inner	406	4.26677	2.27681	0.00560791	6
one	siCCNF_DMSO	19	13	3	19	848.579	217.105	859	221	-10.4211	-3.89474	inner	406	4.78202	2.79206	0.00687701	7
one	siCCNF_DMSO	19	14	3	34	868.735	216.559	859	221	9.73529	-4.44118	inner	406	8.43069	6.44073	0.0158639	16
one	siCCNF_DMSO	19	15	3	17	857.765	220.059	859	221	-1.23529	-0.941176	inner	406	5.20618	3.21622	0.00792172	8
one	siCCNF_DMSO	19	16	3	41	850.39	223.073	859	221	-8.60976	2.07317	inner	406	11.32	9.33008	0.0229805	23
one	siCCNF_DMSO	19	17	3	44	863.75	227.205	859	221	4.75	6.20455	inner	406	9.41854	7.42858	0.018297	18
one	siCCNF_DMSO	19	18	3	25	856.28	228.92	859	221	-2.72	7.92	inner	406	4.94195	2.95199	0.00727092	7
one	siCCNF_DMSO	19	19	4	39	400.333	288.128	395	292	5.33333	-3.87179	inner	406	10.4839	8.49396	0.0209211	21
one	siCCNF_DMSO	19	20	4	18	401.111	294.111	395	292	6.11111	2.11111	inner	406	4.68133	2.69137	0.00662899	7
one	siCCNF_DMSO	19	21	4	13	400.308	297.692	395	292	5.30769	5.69231	inner	406	1.85402	0	0	0
one	siCCNF_DMSO	19	22	5	8	791.125	307.875	790	313	1.125	-5.125	inner	406	1.24315	0	0	0
one	siCCNF_DMSO	19	23	5	35	781.486	310.657	790	313	-8.51429	-2.34286	inner	406	6.71847	4.72851	0.0116466	12
one	siCCNF_DMSO	19	24	5	9	795.222	314.444	790	313	5.22222	1.44444	inner	406	1.15959	0	0	0
one	siCCNF_DMSO	19	25	5	4	800.5	314.5	790	313	10.5	1.5	inner	406	0.605173	0	0	0
one	siCCNF_DMSO	19	26	5	30	787.2	319.567	790	313	-2.8	6.56667	inner	406	8.71962	6.72966	0.0165755	17
one	siCCNF_DMSO	19	27	5	19	797.368	320.474	790	313	7.36842	7.47368	inner	406	2.55071	0.560753	0.00138117	1
one	siCCNF_DMSO	19	28	6	7	601.429	324.286	597	333	4.42857	-8.71429	inner	406	1.06242	0	0	0
one	siCCNF_DMSO	19	29	6	46	592.522	330.196	597	333	-4.47826	-2.80435	inner	406	8.619	6.62904	0.0163277	16
one	siCCNF_DMSO	19	30	6	13	597.385	335.846	597	333	0.384615	2.84615	inner	406	3.68919	1.69923	0.00418529	4
one	siCCNF_DMSO	19	31	6	8	585.625	336.75	597	333	-11.375	3.75	inner	406	1.14629	0	0	0
one	siCCNF_DMSO	19	32	6	29	592.069	340.448	597	333	-4.93103	7.44828	inner	406	5.5465	3.55654	0.00875996	9
one	siCCNF_DMSO	19	33	7	11	200.364	454.091	196	461	4.36364	-6.90909	inner	406	1.7848	0	0	0
one	siCCNF_DMSO	19	34	7	89	194.618	466.213	196	461	-1.38202	5.21348	inner	406	17.4772	15.4872	0.0381458	38
one	siCCNF_DMSO	19	35	7	12	189.667	470.25	196	461	-6.33333	9.25	inner	406	1.7293	0	0	0
one	siCCNF_DMSO	19	36	7	12	202.583	469.75	196	461	6.58333	8.75	inner	406	1.74655	0	0	0
one	siCCNF_DMSO	19	37	8	15	541.533	522.733	544	530	-2.46667	-7.26667	inner	406	2.20771	0.217746	0.00053632	1
one	siCCNF_DMSO	19	38	8	35	548.571	526.143	544	530	4.57143	-3.85714	inner	406	9.73692	7.74696	0.0190812	19
one	siCCNF_DMSO	19	39	8	29	541.69	528.034	544	530	-2.31034	-1.96552	inner	406	6.19065	4.20069	0.0103465	10
one	siCCNF_DMSO	19	40	8	19	551.895	537.316	544	530	7.89474	7.31579	inner	406	3.54461	1.55465	0.00382919	4
one	siCCNF_DMSO	19	41	8	37	546.73	539.595	544	530	2.72973	9.59459	inner	406	6.52291	4.53295	0.0111649	11
one	siCCNF_DMSO	19	42	9	10	883.5	670.8	883	680	0.5	-9.2	inner	406	1.41164	0	0	0
one	siCCNF_DMSO	19	43	9	33	886.515	679.515	883	680	3.51515	-0.484848	inner	406	7.43987	5.44991	0.0134234	13
one	siCCNF_DMSO	19	44	9	6	881.167	682.167	883	680	-1.83333	2.16667	inner	406	1.0571	0	0	0
one	siCCNF_DMSO	19	45	9	9	888.889	688.667	883	680	5.88889	8.66667	inner	406	1.21616	0	0	0
one	siCCNF_DMSO	19	46	9	8	879.125	688.875	883	680	-3.875	8.875	inner	406	1.19635	0	0	0
one	siCCNF_DMSO	19	47	10	17	437.588	830.118	435	838	2.58824	-7.88235	inner	406	3.92927	1.93931	0.00477664	5
one	siCCNF_DMSO	19	48	10	15	444.667	833.467	435	838	9.66667	-4.53333	inner	406	3.01938	1.02942	0.00253551	3
one	siCCNF_DMSO	19	49	10	155	429.877	839.839	435	838	-5.12258	1.83871	inner	406	50.0144	48.0245	0.118287	118
one	siCCNF_DMSO	19	50	10	4	441.5	841.5	435	838	6.5	3.5	inner	406	1.22939	0	0	0
one	siCCNF_DMSO	20	1	1	8	177.875	14.125	173	25	4.875	-10.875	inner	406	0.728145	0	0	0
one	siCCNF_DMSO	20	2	1	10	179.1	16.8	173	25	6.1	-8.2	inner	406	0.882628	0	0	0
one	siCCNF_DMSO	20	3	1	39	181.667	25.2564	173	25	8.66667	0.25641	inner	406	3.43032	1.44036	0.00354768	4
one	siCCNF_DMSO	20	4	1	4	169.5	25.5	173	25	-3.5	0.5	inner	406	0.393652	0	0	0
one	siCCNF_DMSO	20	5	1	145	171.545	26.6966	173	25	-1.45517	1.69655	inner	406	16.0122	14.0222	0.0345376	35
one	siCCNF_DMSO	20	6	1	39	180.41	30.2051	173	25	7.41026	5.20513	inner	406	4.1021	2.11214	0.00520231	5
one	siCCNF_DMSO	20	7	2	13	671	137	669	143	2	-6	inner	406	1.45711	0	0	0
one	siCCNF_DMSO	20	8	2	40	677.8	141.875	669	143	8.8	-1.125	inner	406	4.14292	2.15296	0.00530285	5
one	siCCNF_DMSO	20	9	2	180	662.033	143.8	669	143	-6.96667	0.8	inner	406	34.5979	32.6079	0.0803151	80
one	siCCNF_DMSO	20	10	2	14	669.929	151.214	669	143	0.928571	8.21429	inner	406	0.913802	0	0	0
one	siCCNF_DMSO	20	11	3	84	385.214	190.595	381	198	4.21429	-7.40476	inner	406	11.1307	9.14073	0.0225141	23
one	siCCNF_DMSO	20	12	3	18	391.944	195.333	381	198	10.9444	-2.66667	inner	406	1.75608	0	0	0
one	siCCNF_DMSO	20	13	3	13	386.154	201.769	381	198	5.15385	3.76923	inner	406	1.53254	0	0	0
one	siCCNF_DMSO	20	14	3	5	375.6	204.8	381	198	-5.4	6.8	inner	406	0.609766	0	0	0
one	siCCNF_DMSO	20	15	3	6	385	205.5	381	198	4	7.5	inner	406	0.451316	0	0	0
one	siCCNF_DMSO	20	16	3	6	390	205.5	381	198	9	7.5	inner	406	0.586252	0	0	0
one	siCCNF_DMSO	20	17	4	19	411.368	214.737	418	224	-6.63158	-9.26316	inner	406	2.09648	0.106523	0.000262371	0
one	siCCNF_DMSO	20	18	4	11	420.364	212.909	418	224	2.36364	-11.0909	inner	406	1.64025	0	0	0
one	siCCNF_DMSO	20	19	4	15	407.4	220.8	418	224	-10.6	-3.2	inner	406	0.844221	0	0	0
one	siCCNF_DMSO	20	20	4	19	428.105	221.421	418	224	10.1053	-2.57895	inner	406	1.45187	0	0	0
one	siCCNF_DMSO	20	21	4	194	419.562	221.799	418	224	1.56186	-2.20103	inner	406	29.521	27.531	0.0678104	68
one	siCCNF_DMSO	20	22	4	4	420	229.5	418	224	2	5.5	inner	406	0.232181	0	0	0
one	siCCNF_DMSO	20	23	5	9	900.111	259.667	892	254	8.11111	5.66667	inner	406	0.84419	0	0	0
one	siCCNF_DMSO	20	24	6	5	371	322.2	363	331	8	-8.8	inner	406	0.769375	0	0	0
one	siCCNF_DMSO	20	25	6	72	367.861	326.625	363	331	4.86111	-4.375	inner	406	12.8575	10.8675	0.0267673	27
one	siCCNF_DMSO	20	26	6	83	371.711	334.578	363	331	8.71084	3.57831	inner	406	14.9179	12.928	0.0318423	32
one	siCCNF_DMSO	20	27	6	32	365.656	340.094	363	331	2.65625	9.09375	inner	406	2.89136	0.901396	0.00222019	2
one	siCCNF_DMSO	20	28	7	4	52	349.5	41	355	11	-5.5	inner	406	0.36051	0	0	0
one	siCCNF_DMSO	20	29	7	43	43.907	350.721	41	355	2.90698	-4.27907	inner	406	4.75363	2.76367	0.00680706	7
one	siCCNF_DMSO	20	30	7	8	47.875	356.125	41	355	6.875	1.125	inner	406	0.583062	0	0	0
one	siCCNF_DMSO	20	31	7	15	35.2667	359.067	41	355	-5.73333	4.06667	inner	406	1.56126	0	0	0
one	siCCNF_DMSO	20	32	7	21	47.7143	363.381	41	355	6.71429	8.38095	inner	406	3.18897	1.19901	0.00295322	3
one	siCCNF_DMSO	20	33	8	17	897.176	368.588	893	372	4.17647	-3.41176	inner	406	2.11405	0.124086	0.00030563	0
one	siCCNF_DMSO	20	34	8	24	883.042	368.125	893	372	-9.95833	-3.875	inner	406	3.95796	1.968	0.00484729	5
one	siCCNF_DMSO	20	35	8	65	889.815	370.323	893	372	-3.18462	-1.67692	inner	406	10.3474	8.35741	0.0205848	21
one	siCCNF_DMSO	20	36	8	26	886.231	379.038	893	372	-6.76923	7.03846	inner	406	1.99399	0.00402794	9.92104e-06	0
one	siCCNF_DMSO	20	37	8	15	899.267	380.8	893	372	6.26667	8.8	inner	406	1.14467	0	0	0
one	siCCNF_DMSO	20	38	8	17	888.588	382.118	893	372	-4.41176	10.1176	inner	406	1.24195	0	0	0
one	siCCNF_DMSO	20	39	9	78	920.218	458	919	466	1.21795	-8	inner	406	13.3415	11.3516	0.0279596	28
one	siCCNF_DMSO	20	40	9	46	912.152	459.957	919	466	-6.84783	-6.04348	inner	406	5.12522	3.13526	0.0077223	8
one	siCCNF_DMSO	20	41	9	122	924.844	467.18	919	466	5.84426	1.18033	inner	406	18.6488	16.6588	0.0410315	41
one	siCCNF_DMSO	20	42	9	104	911.548	468.721	919	466	-7.45192	2.72115	inner	406	18.4847	16.4947	0.0406274	41
one	siCCNF_DMSO	20	43	10	30	12	531.667	8	536	4	-4.33333	inner	406	4.45507	2.46511	0.0060717	6
one	siCCNF_DMSO	20	44	10	62	1.82258	537.645	8	536	-6.17742	1.64516	inner	406	5.27452	3.28456	0.00809006	8
one	siCCNF_DMSO	20	45	10	11	7.81818	542.182	8	536	-0.181818	6.18182	inner	406	2.28913	0.299168	0.000736867	1
one	siCCNF_DMSO	20	46	10	20	16.45	543.1	8	536	8.45	7.1	inner	406	3.14423	1.15427	0.00284303	3
one	siCCNF_DMSO	20	47	11	34	288.412	640.912	284	647	4.41176	-6.08824	inner	406	3.02882	1.03886	0.00255878	3
one	siCCNF_DMSO	20	48	11	45	291.622	646.311	284	647	7.62222	-0.688889	inner	406	5.61686	3.6269	0.00893325	9
one	siCCNF_DMSO	20	49	11	5	274.4	648.8	284	647	-9.6	1.8	inner	406	0.397223	0	0	0
one	siCCNF_DMSO	20	50	11	19	279	648	284	647	-5	1	inner	406	1.47552	0	0	0
one	siCCNF_DMSO	20	51	11	41	293.293	652.39	284	647	9.29268	5.39024	inner	406	6.2499	4.25994	0.0104925	10
one	siCCNF_DMSO	20	52	11	13	285.615	657.615	284	647	1.61538	10.6154	inner	406	0.971099	0	0	0
one	siCCNF_DMSO	20	53	12	4	20.25	765	32	768	-11.75	-3	inner	406	0.356054	0	0	0
one	siCCNF_DMSO	20	54	12	5	25.6	764	32	768	-6.4	-4	inner	406	0.49955	0	0	0
one	siCCNF_DMSO	20	55	12	308	36.2597	767.409	32	768	4.25974	-0.590909	inner	406	61.1551	59.1652	0.145727	146
one	siCCNF_DMSO	20	56	13	5	794.2	862.8	802	872	-7.8	-9.2	inner	406	0.84181	0	0	0
one	siCCNF_DMSO	20	57	13	10	792.6	865.1	802	872	-9.4	-6.9	inner	406	1.97809	0	0	0
one	siCCNF_DMSO	20	58	13	44	809.545	865.932	802	872	7.54545	-6.06818	inner	406	7.36197	5.37201	0.0132316	13
one	siCCNF_DMSO	20	59	13	22	793.909	873.909	802	872	-8.09091	1.90909	inner	406	2.87663	0.886671	0.00218392	2
one	siCCNF_DMSO	20	60	13	43	810.116	875.209	802	872	8.11628	3.2093	inner	406	6.20397	4.21401	0.0103793	10
one	siCCNF_DMSO	20	61	13	9	797.333	877.889	802	872	-4.66667	5.88889	inner	406	0.743282	0	0	0
one	siCCNF_DMSO	20	62	13	62	805.952	880.823	802	872	3.95161	8.82258	inner	406	5.91278	3.92282	0.00966212	10
one	siCCNF_DMSO	20	63	14	14	497.286	904.929	486	904	11.2857	0.928571	inner	406	2.63911	0.649149	0.00159889	2
one	siCCNF_DMSO	20	64	14	384	485.828	904.888	486	904	-0.171875	0.888021	inner	406	78.7758	76.7859	0.189128	189
one	siCCNF_DMSO	20	65	14	7	479.429	914.286	486	904	-6.57143	10.2857	inner	406	0.82327	0	0	0
one	siCCNF_DMSO	21	1	2	22	916.773	1.31818	907	2	9.77273	-0.681818	inner	406	4.27123	2.28127	0.00561889	6
one	siCCNF_DMSO	21	2	1	16	402.25	6.375	408	3	-5.75	3.375	inner	406	1.57571	0	0	0
one	siCCNF_DMSO	21	3	2	4	902.5	5.5	907	2	-4.5	3.5	inner	406	0.43682	0	0	0
one	siCCNF_DMSO	21	4	1	8	399.125	10.875	408	3	-8.875	7.875	inner	406	0.635676	0	0	0
one	siCCNF_DMSO	21	5	3	6	75.6667	42.3333	83	49	-7.33333	-6.66667	inner	406	0.523888	0	0	0
one	siCCNF_DMSO	21	6	3	44	86.2955	41.8636	83	49	3.29545	-7.13636	inner	406	5.19167	3.20171	0.00788598	8
one	siCCNF_DMSO	21	7	3	4	90	42.5	83	49	7	-6.5	inner	406	0.283757	0	0	0
one	siCCNF_DMSO	21	8	3	58	74.6379	49.7931	83	49	-8.36207	0.793103	inner	406	10.0519	8.06195	0.019857	20
one	siCCNF_DMSO	21	9	3	55	90.3273	47.8364	83	49	7.32727	-1.16364	inner	406	5.81204	3.82208	0.00941399	9
one	siCCNF_DMSO	21	10	3	34	81.7059	56.3824	83	49	-1.29412	7.38235	inner	406	4.43723	2.44727	0.00602776	6
one	siCCNF_DMSO	21	11	3	10	75.3	57.9	83	49	-7.7	8.9	inner	406	0.822904	0	0	0
one	siCCNF_DMSO	21	12	5	22	510.545	190.545	506	201	4.54545	-10.4545	inner	406	1.86947	0	0	0
one	siCCNF_DMSO	21	13	4	21	683.048	190.19	678	197	5.04762	-6.80952	inner	406	2.05496	0.065003	0.000160106	0
one	siCCNF_DMSO	21	14	5	21	504.952	190.81	506	201	-1.04762	-10.1905	inner	406	2.13552	0.145555	0.000358511	0
one	siCCNF_DMSO	21	15	4	13	678.615	192.154	678	197	0.615385	-4.84615	inner	406	1.08844	0	0	0
one	siCCNF_DMSO	21	16	4	26	671.423	193.808	678	197	-6.57692	-3.19231	inner	406	2.90352	0.913557	0.00225014	2
one	siCCNF_DMSO	21	17	4	5	666	196.2	678	197	-12	-0.8	inner	406	0.432563	0	0	0
one	siCCNF_DMSO	21	18	5	22	496.091	196.909	506	201	-9.90909	-4.09091	inner	406	2.84144	0.851483	0.00209725	2
one	siCCNF_DMSO	21	19	5	8	510.875	197.875	506	201	4.875	-3.125	inner	406	0.568627	0	0	0
one	siCCNF_DMSO	21	20	4	66	685.803	199.848	678	197	7.80303	2.84848	inner	406	6.88127	4.89131	0.0120476	12
one	siCCNF_DMSO	21	21	6	20	149.8	201.45	148	207	1.8	-5.55	inner	406	1.96672	0	0	0
one	siCCNF_DMSO	21	22	6	60	140.45	203.333	148	207	-7.55	-3.66667	inner	406	6.06461	4.07465	0.0100361	10
one	siCCNF_DMSO	21	23	5	15	509.533	202.333	506	201	3.53333	1.33333	inner	406	1.49668	0	0	0
one	siCCNF_DMSO	21	24	6	39	156.179	206.872	148	207	8.17949	-0.128205	inner	406	3.94778	1.95782	0.00482223	5
one	siCCNF_DMSO	21	25	4	7	676	208.286	678	197	-2	11.2857	inner	406	0.643793	0	0	0
one	siCCNF_DMSO	21	26	5	12	506.5	211.5	506	201	0.5	10.5	inner	406	1.15959	0	0	0
one	siCCNF_DMSO	21	27	6	5	157.8	214.2	148	207	9.8	7.2	inner	406	0.428397	0	0	0
one	siCCNF_DMSO	21	28	7	34	193.941	277.735	190	283	3.94118	-5.26471	inner	406	3.12137	1.13141	0.00278672	3
one	siCCNF_DMSO	21	29	7	37	181.486	279.189	190	283	-8.51351	-3.81081	inner	406	3.49242	1.50246	0.00370065	4
one	siCCNF_DMSO	21	30	7	23	200	279.174	190	283	10	-3.82609	inner	406	2.04315	0.0531925	0.000131016	0
one	siCCNF_DMSO	21	31	7	63	196.206	289.175	190	283	6.20635	6.1746	inner	406	6.24486	4.2549	0.0104801	10
one	siCCNF_DMSO	21	32	8	25	301.44	427.6	302	434	-0.56	-6.4	inner	406	2.78338	0.793423	0.00195424	2
one	siCCNF_DMSO	21	33	8	65	308.062	429.815	302	434	6.06154	-4.18462	inner	406	8.63743	6.64747	0.0163731	16
one	siCCNF_DMSO	21	34	8	7	291.714	431	302	434	-10.2857	-3	inner	406	0.637583	0	0	0
one	siCCNF_DMSO	21	35	8	58	302.224	440.603	302	434	0.224138	6.60345	inner	406	9.85666	7.8667	0.0193761	19
one	siCCNF_DMSO	21	36	9	9	838.444	441.667	837	450	1.44444	-8.33333	inner	406	0.711376	0	0	0
one	siCCNF_DMSO	21	37	9	40	843.125	442.625	837	450	6.125	-7.375	inner	406	5.49879	3.50883	0.00864243	9
one	siCCNF_DMSO	21	38	9	40	846.5	452.05	837	450	9.5	2.05	inner	406	10.3259	8.33593	0.0205318	21
one	siCCNF_DMSO	21	39	9	6	826	452.5	837	450	-11	2.5	inner	406	0.559075	0	0	0
one	siCCNF_DMSO	21	40	9	22	830.364	458.636	837	450	-6.63636	8.63636	inner	406	2.34305	0.353093	0.000869688	1
one	siCCNF_DMSO	21	41	9	21	835.571	460.143	837	450	-1.42857	10.1429	inner	406	1.99396	0.00399739	9.84579e-06	0
one	siCCNF_DMSO	21	42	10	20	731.2	551.95	728	561	3.2	-9.05	inner	406	2.08112	0.091157	0.000224525	0
one	siCCNF_DMSO	21	43	10	50	724.76	555.78	728	561	-3.24	-5.22	inner	406	7.858	5.86804	0.0144533	14
one	siCCNF_DMSO	21	44	10	53	737.566	557.868	728	561	9.56604	-3.13208	inner	406	8.59246	6.6025	0.0162623	16
one	siCCNF_DMSO	21	45	10	14	727.214	566.071	728	561	-0.785714	5.07143	inner	406	1.98569	0	0	0
one	siCCNF_DMSO	21	46	10	22	733.045	566.318	728	561	5.04545	5.31818	inner	406	2.8598	0.86984	0.00214246	2
one	siCCNF_DMSO	21	47	10	4	723	572.25	728	561	-5	11.25	inner	406	0.315297	0	0	0
one	siCCNF_DMSO	21	48	10	19	728.316	572.053	728	561	0.315789	11.0526	inner	406	2.41695	0.426993	0.00105171	1
one	siCCNF_DMSO	21	49	11	20	318.4	611.2	317	619	1.4	-7.8	inner	406	2.24842	0.258457	0.000636593	1
one	siCCNF_DMSO	21	50	11	15	326.267	612.4	317	619	9.26667	-6.6	inner	406	1.2742	0	0	0
one	siCCNF_DMSO	21	51	11	74	317.919	619.662	317	619	0.918919	0.662162	inner	406	13.5473	11.5573	0.0284663	28
one	siCCNF_DMSO	21	52	11	23	322.391	627.304	317	619	5.3913	8.30435	inner	406	1.59626	0	0	0
one	siCCNF_DMSO	21	53	11	16	317.312	627.875	317	619	0.3125	8.875	inner	406	1.74887	0	0	0
one	siCCNF_DMSO	21	54	12	11	799.545	649.545	799	661	0.545455	-11.4545	inner	406	0.882155	0	0	0
one	siCCNF_DMSO	21	55	12	22	795	650.818	799	661	-4	-10.1818	inner	406	2.12306	0.133104	0.000327842	0
one	siCCNF_DMSO	21	56	12	14	802.643	650.714	799	661	3.64286	-10.2857	inner	406	1.12787	0	0	0
one	siCCNF_DMSO	21	57	12	10	807	655.2	799	661	8	-5.8	inner	406	0.927138	0	0	0
one	siCCNF_DMSO	21	58	12	6	787.833	656.167	799	661	-11.1667	-4.83333	inner	406	0.460609	0	0	0
one	siCCNF_DMSO	21	59	12	19	791.263	656.316	799	661	-7.73684	-4.68421	inner	406	1.54903	0	0	0
one	siCCNF_DMSO	21	60	12	5	793.8	664.6	799	661	-5.2	3.6	inner	406	0.406439	0	0	0
one	siCCNF_DMSO	21	61	12	7	805.429	665.143	799	661	6.42857	4.14286	inner	406	0.59382	0	0	0
one	siCCNF_DMSO	21	62	12	14	791.5	669.357	799	661	-7.5	8.35714	inner	406	1.82544	0	0	0
one	siCCNF_DMSO	21	63	12	12	795	671.5	799	661	-4	10.5	inner	406	1.22153	0	0	0
one	siCCNF_DMSO	21	64	12	6	802	672.5	799	661	3	11.5	inner	406	0.671809	0	0	0
one	siCCNF_DMSO	21	65	13	15	811.6	757.6	805	766	6.6	-8.4	inner	406	1.46464	0	0	0
one	siCCNF_DMSO	21	66	13	11	809.091	763.364	805	766	4.09091	-2.63636	inner	406	1.17765	0	0	0
one	siCCNF_DMSO	21	67	13	55	797.673	766.745	805	766	-7.32727	0.745455	inner	406	7.69372	5.70376	0.0140487	14
one	siCCNF_DMSO	21	68	13	54	811.722	769.611	805	766	6.72222	3.61111	inner	406	7.13378	5.14382	0.0126695	13
one	siCCNF_DMSO	21	69	13	18	802.944	770.944	805	766	-2.05556	4.94444	inner	406	1.26709	0	0	0
one	siCCNF_DMSO	21	70	13	13	807	777.154	805	766	2	11.1538	inner	406	2.99831	1.00835	0.00248361	2
one	siCCNF_DMSO	21	71	14	29	170.31	938.345	167	945	3.31034	-6.65517	inner	406	2.84367	0.853711	0.00210274	2
one	siCCNF_DMSO	21	72	14	9	174	939	167	945	7	-6	inner	406	0.693065	0	0	0
one	siCCNF_DMSO	21	73	14	16	165.438	940.938	167	945	-1.5625	-4.0625	inner	406	1.42014	0	0	0
one	siCCNF_DMSO	21	74	14	24	162	944.875	167	945	-5	-0.125	inner	406	3.0828	1.09284	0.00269171	3
one	siCCNF_DMSO	21	75	14	48	173.875	944.354	167	945	6.875	-0.645833	inner	406	8.08779	6.09783	0.0150193	15
one	siCCNF_DMSO	21	76	14	6	158	946.5	167	945	-9	1.5	inner	406	0.502571	0	0	0
one	siCCNF_DMSO	21	77	14	5	159.2	953.6	167	945	-7.8	8.6	inner	406	0.552102	0	0	0
one	siCCNF_DMSO	22	1	1	35	716.229	2.94286	712	8	4.22857	-5.05714	inner	406	4.42281	2.43285	0.00599225	6
one	siCCNF_DMSO	22	2	1	14	718.714	9.57143	712	8	6.71429	1.57143	inner	406	1.68164	0	0	0
one	siCCNF_DMSO	22	3	1	6	721	14.5	712	8	9	6.5	inner	406	0.701381	0	0	0
one	siCCNF_DMSO	22	4	1	41	712.073	17.1707	712	8	0.0731707	9.17073	inner	406	6.80523	4.81527	0.0118603	12
one	siCCNF_DMSO	22	5	2	4	100.5	112.5	111	108	-10.5	4.5	inner	406	0.560311	0	0	0
one	siCCNF_DMSO	22	6	2	10	106.2	118.5	111	108	-4.8	10.5	inner	406	0.99855	0	0	0
one	siCCNF_DMSO	22	7	3	12	413	157.5	417	165	-4	-7.5	inner	406	1.65501	0	0	0
one	siCCNF_DMSO	22	8	3	7	423	158.286	417	165	6	-6.71429	inner	406	0.889067	0	0	0
one	siCCNF_DMSO	22	9	3	11	422.818	162.545	417	165	5.81818	-2.45455	inner	406	1.40525	0	0	0
one	siCCNF_DMSO	22	10	3	14	408.143	172.143	417	165	-8.85714	7.14286	inner	406	1.70602	0	0	0
one	siCCNF_DMSO	22	11	3	83	410.723	168.831	417	165	-6.27711	3.83133	inner	406	10.8927	8.90277	0.021928	22
one	siCCNF_DMSO	22	12	3	48	419.979	172.312	417	165	2.97917	7.3125	inner	406	10.893	8.90301	0.0219286	22
one	siCCNF_DMSO	22	13	4	11	756.182	202.091	757	212	-0.818182	-9.90909	inner	406	1.17797	0	0	0
one	siCCNF_DMSO	22	14	4	6	747.833	207.833	757	212	-9.16667	-4.16667	inner	406	0.596506	0	0	0
one	siCCNF_DMSO	22	15	4	85	764.894	209.012	757	212	7.89412	-2.98824	inner	406	27.177	25.187	0.0620369	62
one	siCCNF_DMSO	22	16	4	10	750.1	207.4	757	212	-6.9	-4.6	inner	406	0.779904	0	0	0
one	siCCNF_DMSO	22	17	4	83	758.855	216.964	757	212	1.85542	4.96386	inner	406	18.7318	16.7419	0.0412361	41
one	siCCNF_DMSO	22	18	4	4	750.25	216	757	212	-6.75	4	inner	406	0.335927	0	0	0
one	siCCNF_DMSO	22	19	5	32	186.375	268.5	189	274	-2.625	-5.5	inner	406	4.38091	2.39095	0.00588904	6
one	siCCNF_DMSO	22	20	5	53	197.17	268.472	189	274	8.16981	-5.5283	inner	406	6.29599	4.30603	0.010606	11
one	siCCNF_DMSO	22	21	5	6	183.667	272.667	189	274	-5.33333	-1.33333	inner	406	0.756176	0	0	0
one	siCCNF_DMSO	22	22	5	12	179.667	277.25	189	274	-9.33333	3.25	inner	406	1.62412	0	0	0
one	siCCNF_DMSO	22	23	5	24	196.083	277.167	189	274	7.08333	3.16667	inner	406	3.6688	1.67884	0.00413508	4
one	siCCNF_DMSO	22	24	5	11	185.545	283.364	189	274	-3.45455	9.36364	inner	406	1.80826	0	0	0
one	siCCNF_DMSO	22	25	6	7	188.714	368.571	191	374	-2.28571	-5.42857	inner	406	1.2748	0	0	0
one	siCCNF_DMSO	22	26	6	26	196.462	370.846	191	374	5.46154	-3.15385	inner	406	3.76022	1.77026	0.00436025	4
one	siCCNF_DMSO	22	27	6	24	182.667	373.792	191	374	-8.33333	-0.208333	inner	406	3.22768	1.23772	0.00304857	3
one	siCCNF_DMSO	22	28	6	33	189.03	379.97	191	374	-1.9697	5.9697	inner	406	4.57697	2.58701	0.00637196	6
one	siCCNF_DMSO	22	29	6	4	184.5	380	191	374	-6.5	6	inner	406	0.338445	0	0	0
one	siCCNF_DMSO	22	30	6	11	189.818	384.818	191	374	-1.18182	10.8182	inner	406	1.87758	0	0	0
one	siCCNF_DMSO	22	31	7	15	823.8	461.533	829	472	-5.2	-10.4667	inner	406	2.65248	0.662516	0.00163181	2
one	siCCNF_DMSO	22	32	7	5	834.4	468.2	829	472	5.4	-3.8	inner	406	0.484627	0	0	0
one	siCCNF_DMSO	22	33	7	12	818.167	468	829	472	-10.8333	-4	inner	406	1.36822	0	0	0
one	siCCNF_DMSO	22	34	7	50	823.14	468.46	829	472	-5.86	-3.54	inner	406	11.4623	9.47233	0.0233309	23
one	siCCNF_DMSO	22	35	7	12	818.167	472.083	829	472	-10.8333	0.0833333	inner	406	1.22863	0	0	0
one	siCCNF_DMSO	22	36	7	25	837.92	475.32	829	472	8.92	3.32	inner	406	5.65451	3.66455	0.00902597	9
one	siCCNF_DMSO	22	37	7	13	828.769	477.462	829	472	-0.230769	5.46154	inner	406	2.18566	0.195697	0.000482011	0
one	siCCNF_DMSO	22	38	7	7	830.571	479.286	829	472	1.57143	7.28571	inner	406	1.12993	0	0	0
one	siCCNF_DMSO	22	39	7	17	833.588	478.412	829	472	4.58824	6.41176	inner	406	2.99438	1.00442	0.00247395	2
one	siCCNF_DMSO	22	40	8	13	363.769	497.077	364	508	-0.230769	-10.9231	inner	406	1.56356	0	0	0
one	siCCNF_DMSO	22	41	8	32	366.688	501.344	364	508	2.6875	-6.65625	inner	406	6.28859	4.29863	0.0105878	11
one	siCCNF_DMSO	22	42	8	62	357.032	502	364	508	-6.96774	-6	inner	406	14.0344	12.0445	0.0296662	30
one	siCCNF_DMSO	22	43	8	10	352.5	507.5	364	508	-11.5	-0.5	inner	406	2.24082	0.250858	0.000617877	1
one	siCCNF_DMSO	22	44	8	15	370.8	510.267	364	508	6.8	2.26667	inner	406	2.02541	0.0354462	8.7306e-05	0
one	siCCNF_DMSO	22	45	8	15	359.533	513.867	364	508	-4.46667	5.86667	inner	406	2.8985	0.908537	0.00223778	2
one	siCCNF_DMSO	22	46	8	12	363	518.833	364	508	-1	10.8333	inner	406	1.6694	0	0	0
one	siCCNF_DMSO	22	47	9	4	113.5	576.5	112	585	1.5	-8.5	inner	406	0.591623	0	0	0
one	siCCNF_DMSO	22	48	9	17	109.412	580.412	112	585	-2.58824	-4.58824	inner	406	2.61782	0.627863	0.00154646	2
one	siCCNF_DMSO	22	49	9	41	116.902	585.927	112	585	4.90244	0.926829	inner	406	5.01088	3.02092	0.00744069	7
one	siCCNF_DMSO	22	50	9	32	121.219	589.062	112	585	9.21875	4.0625	inner	406	4.21221	2.22225	0.00547352	5
one	siCCNF_DMSO	22	51	9	30	110.367	590.367	112	585	-1.63333	5.36667	inner	406	5.10845	3.11849	0.007681	8
one	siCCNF_DMSO	22	52	10	8	93.25	774.375	85	783	8.25	-8.625	inner	406	1.28144	0	0	0
one	siCCNF_DMSO	22	53	10	31	87.2581	775.903	85	783	2.25806	-7.09677	inner	406	5.58807	3.59811	0.00886233	9
one	siCCNF_DMSO	22	54	10	17	80.7647	785.235	85	783	-4.23529	2.23529	inner	406	2.62213	0.632166	0.00155706	2
one	siCCNF_DMSO	22	55	11	20	372	854.5	380	857	-8	-2.5	inner	406	2.88411	0.894148	0.00220233	2
one	siCCNF_DMSO	22	56	12	10	175.5	856	171	867	4.5	-11	inner	406	1.0565	0	0	0
one	siCCNF_DMSO	22	57	12	20	171.15	858.8	171	867	0.15	-8.2	inner	406	2.32911	0.339147	0.000835336	1
one	siCCNF_DMSO	22	58	12	31	179.774	861.065	171	867	8.77419	-5.93548	inner	406	4.13556	2.1456	0.00528473	5
one	siCCNF_DMSO	22	59	11	18	389.111	861.722	380	857	9.11111	4.72222	inner	406	2.17589	0.185931	0.000457958	0
one	siCCNF_DMSO	22	60	12	38	174.237	863.158	171	867	3.23684	-3.84211	inner	406	9.36239	7.37243	0.0181587	18
one	siCCNF_DMSO	22	61	11	84	373.536	862.31	380	857	-6.46429	5.30952	inner	406	19.937	17.947	0.0442044	44
one	siCCNF_DMSO	22	62	12	34	168.912	865.382	171	867	-2.08824	-1.61765	inner	406	9.11865	7.12869	0.0175584	18
one	siCCNF_DMSO	22	63	11	21	378.857	868	380	857	-1.14286	11	inner	406	5.44518	3.45522	0.0085104	9
one	siCCNF_DMSO	22	64	12	5	163.4	868.2	171	867	-7.6	1.2	inner	406	0.588052	0	0	0
one	siCCNF_DMSO	22	65	12	7	176	874	171	867	5	7	inner	406	0.904128	0	0	0
one	siCCNF_DMSO	22	66	13	12	619.417	906.833	621	918	-1.58333	-11.1667	inner	406	1.77996	0	0	0
one	siCCNF_DMSO	22	67	13	39	622.872	911.026	621	918	1.87179	-6.97436	inner	406	8.27425	6.28429	0.0154785	15
one	siCCNF_DMSO	22	68	13	11	628.182	920.091	621	918	7.18182	2.09091	inner	406	1.38462	0	0	0
one	siCCNF_DMSO	22	69	13	10	623.2	922	621	918	2.2	4	inner	406	3.10166	1.1117	0.00273817	3
one	siCCNF_DMSO	22	70	13	19	629.316	925.158	621	918	8.31579	7.15789	inner	406	2.90672	0.916762	0.00225803	2
one	siCCNF_DMSO	23	1	1	11	24.6364	337.909	24	347	0.636364	-9.09091	inner	406	1.72651	0	0	0
one	siCCNF_DMSO	23	2	1	10	16.5	337.6	24	347	-7.5	-9.4	inner	406	1.35084	0	0	0
one	siCCNF_DMSO	23	3	1	65	18.8769	344.323	24	347	-5.12308	-2.67692	inner	406	18.7659	16.7759	0.04132	41
one	siCCNF_DMSO	23	4	1	12	31.5833	345.25	24	347	7.58333	-1.75	inner	406	1.76701	0	0	0
one	siCCNF_DMSO	23	5	2	7	458	346	459	352	-1	-6	inner	406	1.47848	0	0	0
one	siCCNF_DMSO	23	6	1	9	28.7778	350.556	24	347	4.77778	3.55556	inner	406	1.15479	0	0	0
one	siCCNF_DMSO	23	7	2	12	463.667	350.333	459	352	4.66667	-1.66667	inner	406	1.97508	0	0	0
one	siCCNF_DMSO	23	8	1	17	19.8824	353.412	24	347	-4.11765	6.41176	inner	406	5.14702	3.15706	0.00777601	8
one	siCCNF_DMSO	23	9	2	5	470.6	354.2	459	352	11.6	2.2	inner	406	0.949538	0	0	0
one	siCCNF_DMSO	23	10	1	11	27.0909	357.364	24	347	3.09091	10.3636	inner	406	1.29599	0	0	0
one	siCCNF_DMSO	23	11	2	18	464	357.333	459	352	5	5.33333	inner	406	3.39886	1.4089	0.00347019	3
one	siCCNF_DMSO	23	12	3	27	148.481	474.741	145	477	3.48148	-2.25926	inner	406	7.95294	5.96298	0.0146871	15
one	siCCNF_DMSO	23	13	3	17	138.176	474.882	145	477	-6.82353	-2.11765	inner	406	2.84654	0.85658	0.0021098	2
one	siCCNF_DMSO	23	14	3	17	136.647	482.588	145	477	-8.35294	5.58824	inner	406	2.07874	0.0887766	0.000218662	0
one	siCCNF_DMSO	23	15	4	12	721.083	483.667	717	492	4.08333	-8.33333	inner	406	1.8242	0	0	0
one	siCCNF_DMSO	23	16	3	106	148.113	484.274	145	477	3.11321	7.27358	inner	406	39.6448	37.6549	0.092746	93
one	siCCNF_DMSO	23	17	4	16	706.375	488	717	492	-10.625	-4	inner	406	5.06909	3.07913	0.00758407	8
one	siCCNF_DMSO	23	18	4	22	709.5	496.364	717	492	-7.5	4.36364	inner	406	3.95639	1.96643	0.00484342	5
one	siCCNF_DMSO	23	19	4	59	721.949	497.695	717	492	4.94915	5.69492	inner	406	14.57	12.58	0.0309853	31
one	siCCNF_DMSO	23	20	5	46	847.283	553.978	847	562	0.282609	-8.02174	inner	406	8.35048	6.36052	0.0156663	16
one	siCCNF_DMSO	23	21	5	68	848.721	569.162	847	562	1.72059	7.16176	inner	406	13.1542	11.1642	0.0274981	27
one	siCCNF_DMSO	23	22	6	44	147.023	841.614	148	850	-0.977273	-8.38636	inner	406	11.2158	9.22588	0.0227238	23
one	siCCNF_DMSO	23	23	6	39	142.692	850.41	148	850	-5.30769	0.410256	inner	406	10.2148	8.22486	0.0202583	20
one	siCCNF_DMSO	23	24	6	9	149.333	854.111	148	850	1.33333	4.11111	inner	406	2.78088	0.79092	0.00194808	2
one	siCCNF_DMSO	23	25	6	10	154.5	857	148	850	6.5	7	inner	406	1.47863	0	0	0
one	siCCNF_DMSO	23	26	6	14	147.429	860.929	148	850	-0.571429	10.9286	inner	406	1.99359	0.00363126	8.94399e-06	0
one	siCCNF_DMSO	24	1	1	9	625.667	5.88889	624	5	1.66667	0.888889	inner	406	0.932433	0	0	0
one	siCCNF_DMSO	24	2	1	7	629.714	5.42857	624	5	5.71429	0.428571	inner	406	0.896147	0	0	0
one	siCCNF_DMSO	24	3	1	69	618.116	9.4058	624	5	-5.88406	4.4058	inner	406	14.1541	12.1641	0.0299609	30
one	siCCNF_DMSO	24	4	1	15	624.067	12.8	624	5	0.0666667	7.8	inner	406	2.64746	0.657496	0.00161945	2
one	siCCNF_DMSO	24	5	2	40	893.025	78.875	889	83	4.025	-4.125	inner	406	9.55895	7.56899	0.0186428	19
one	siCCNF_DMSO	24	6	2	4	897.75	79	889	83	8.75	-4	inner	406	0.497261	0	0	0
one	siCCNF_DMSO	24	7	2	15	881.4	83.4	889	83	-7.6	0.4	inner	406	2.32708	0.337117	0.000830338	1
one	siCCNF_DMSO	24	8	2	6	881.5	87	889	83	-7.5	4	inner	406	0.732067	0	0	0
one	siCCNF_DMSO	24	9	2	28	893.071	87.8571	889	83	4.07143	4.85714	inner	406	6.63252	4.64256	0.0114349	11
one	siCCNF_DMSO	24	10	3	7	45.7143	90.8571	44	102	1.71429	-11.1429	inner	406	0.800244	0	0	0
one	siCCNF_DMSO	24	11	2	24	891.125	93	889	83	2.125	10	inner	406	3.21793	1.22797	0.00302456	3
one	siCCNF_DMSO	24	12	3	12	48.1667	93.25	44	102	4.16667	-8.75	inner	406	1.5951	0	0	0
one	siCCNF_DMSO	24	13	3	8	33.625	98.5	44	102	-10.375	-3.5	inner	406	1.19393	0	0	0
one	siCCNF_DMSO	24	14	3	62	52.2097	99.3387	44	102	8.20968	-2.66129	inner	406	9.68373	7.69377	0.0189502	19
one	siCCNF_DMSO	24	15	3	6	37.6667	104.833	44	102	-6.33333	2.83333	inner	406	0.776715	0	0	0
one	siCCNF_DMSO	24	16	3	11	45.6364	105.909	44	102	1.63636	3.90909	inner	406	1.36249	0	0	0
one	siCCNF_DMSO	24	17	3	31	50.5484	108.419	44	102	6.54839	6.41935	inner	406	4.56716	2.5772	0.00634779	6
one	siCCNF_DMSO	24	18	3	7	40	113.286	44	102	-4	11.2857	inner	406	1.22153	0	0	0
one	siCCNF_DMSO	24	19	4	40	404.15	186.975	403	179	1.15	7.975	inner	406	11.1718	9.18189	0.0226155	23
one	siCCNF_DMSO	24	20	5	23	111.609	390.957	105	394	6.6087	-3.04348	inner	406	4.45557	2.46561	0.00607294	6
one	siCCNF_DMSO	24	21	5	9	99.8889	397.333	105	394	-5.11111	3.33333	inner	406	1.18123	0	0	0
one	siCCNF_DMSO	24	22	5	86	107.465	398.256	105	394	2.46512	4.25581	inner	406	19.0041	17.0141	0.0419066	42
one	siCCNF_DMSO	24	23	6	12	828.5	443.5	823	452	5.5	-8.5	inner	406	1.57162	0	0	0
one	siCCNF_DMSO	24	24	6	54	818.556	447.185	823	452	-4.44444	-4.81481	inner	406	12.7659	10.776	0.0265418	27
one	siCCNF_DMSO	24	25	7	54	502.574	483.889	500	493	2.57407	-9.11111	inner	406	21.5679	19.5779	0.0482215	48
one	siCCNF_DMSO	24	26	7	42	501.286	490.095	500	493	1.28571	-2.90476	inner	406	10.3557	8.36571	0.0206052	21
one	siCCNF_DMSO	24	27	7	61	493.918	490.115	500	493	-6.08197	-2.88525	inner	406	18.2731	16.2831	0.0401062	40
one	siCCNF_DMSO	24	28	7	5	491.8	488.4	500	493	-8.2	-4.6	inner	406	0.762966	0	0	0
one	siCCNF_DMSO	24	29	7	16	509.312	489.125	500	493	9.3125	-3.875	inner	406	1.65771	0	0	0
one	siCCNF_DMSO	24	30	7	9	506.111	496.556	500	493	6.11111	3.55556	inner	406	0.841917	0	0	0
one	siCCNF_DMSO	24	31	7	11	499.182	498.545	500	493	-0.818182	5.54545	inner	406	2.19258	0.202624	0.000499074	0
one	siCCNF_DMSO	24	32	8	15	200.4	505.267	204	511	-3.6	-5.73333	inner	406	3.01834	1.02838	0.00253296	3
one	siCCNF_DMSO	24	33	8	36	209	504.444	204	511	5	-6.55556	inner	406	7.51308	5.52312	0.0136038	14
one	siCCNF_DMSO	24	34	8	17	194.588	506.412	204	511	-9.41176	-4.58824	inner	406	5.25936	3.2694	0.0080527	8
one	siCCNF_DMSO	24	35	8	31	199.065	514.387	204	511	-4.93548	3.3871	inner	406	7.89935	5.90939	0.0145552	15
one	siCCNF_DMSO	24	36	8	29	198.138	518.897	204	511	-5.86207	7.89655	inner	406	4.54473	2.55477	0.00629254	6
one	siCCNF_DMSO	24	37	9	5	293.6	595.2	287	604	6.6	-8.8	inner	406	0.874434	0	0	0
one	siCCNF_DMSO	24	38	9	4	276.5	599.5	287	604	-10.5	-4.5	inner	406	0.620783	0	0	0
one	siCCNF_DMSO	24	39	9	5	289	602	287	604	2	-2	inner	406	0.760433	0	0	0
one	siCCNF_DMSO	24	40	9	22	279.091	608.045	287	604	-7.90909	4.04545	inner	406	3.61335	1.62339	0.0039985	4
one	siCCNF_DMSO	24	41	10	47	549.915	638.702	558	645	-8.08511	-6.29787	inner	406	5.33458	3.34462	0.00823799	8
one	siCCNF_DMSO	24	42	10	116	563.198	640.543	558	645	5.19828	-4.4569	inner	406	32.9024	30.9124	0.076139	76
one	siCCNF_DMSO	24	43	10	90	557.456	646.7	558	645	-0.544444	1.7	inner	406	28.9102	26.9202	0.0663059	66
one	siCCNF_DMSO	24	44	10	4	570	644.75	558	645	12	-0.25	inner	406	0.382361	0	0	0
one	siCCNF_DMSO	24	45	10	40	548.475	646.325	558	645	-9.525	1.325	inner	406	4.2891	2.29914	0.0056629	6
one	siCCNF_DMSO	24	46	11	22	381.909	852.091	380	860	1.90909	-7.90909	inner	406	3.69233	1.70237	0.00419304	4
one	siCCNF_DMSO	24	47	11	7	374	855	380	860	-6	-5	inner	406	0.986267	0	0	0
one	siCCNF_DMSO	24	48	11	36	388.722	860.417	380	860	8.72222	0.416667	inner	406	6.08861	4.09865	0.0100952	10
one	siCCNF_DMSO	24	49	11	7	371	868	380	860	-9	8	inner	406	1.15671	0	0	0
one	siCCNF_DMSO	24	50	11	10	378.8	870	380	860	-1.2	10	inner	406	1.28515	0	0	0
one	siCCNF_DMSO	24	51	11	5	376.8	871.6	380	860	-3.2	11.6	inner	406	0.666896	0	0	0
one	siCCNF_DMSO	25	1	1	7	846.286	41	843	51	3.28571	-10	inner	406	1.0468	0	0	0
one	siCCNF_DMSO	25	2	1	18	851.722	46	843	51	8.72222	-5	inner	406	2.58244	0.592477	0.0014593	1
one	siCCNF_DMSO	25	3	1	63	850.73	52.5873	843	51	7.73016	1.5873	inner	406	8.81558	6.82562	0.0168119	17
one	siCCNF_DMSO	25	4	1	21	841.857	57.1429	843	51	-1.14286	6.14286	inner	406	3.59931	1.60935	0.00396392	4
one	siCCNF_DMSO	25	5	2	4	326.5	58.5	328	68	-1.5	-9.5	inner	406	0.6542	0	0	0
one	siCCNF_DMSO	25	6	2	6	326	63.5	328	68	-2	-4.5	inner	406	1.02966	0	0	0
one	siCCNF_DMSO	25	7	2	19	334.895	70.5789	328	68	6.89474	2.57895	inner	406	5.18065	3.19069	0.00785885	8
one	siCCNF_DMSO	25	8	2	41	319.22	73.3171	328	68	-8.78049	5.31707	inner	406	6.97095	4.98099	0.0122684	12
one	siCCNF_DMSO	25	9	2	8	325.375	76.75	328	68	-2.625	8.75	inner	406	0.887907	0	0	0
one	siCCNF_DMSO	25	10	2	12	331.833	79.0833	328	68	3.83333	11.0833	inner	406	1.6748	0	0	0
one	siCCNF_DMSO	25	11	3	6	14.5	198	8	205	6.5	-7	inner	406	0.869245	0	0	0
one	siCCNF_DMSO	25	12	3	121	4.75207	203.769	8	205	-3.24793	-1.2314	inner	406	33.8477	31.8578	0.0784675	78
one	siCCNF_DMSO	25	13	3	8	16	207.5	8	205	8	2.5	inner	406	0.870466	0	0	0
one	siCCNF_DMSO	25	14	3	13	14.1538	211	8	205	6.15385	6	inner	406	1.70951	0	0	0
one	siCCNF_DMSO	25	15	3	25	1.96	213.16	8	205	-6.04	8.16	inner	406	2.82417	0.83421	0.00205471	2
one	siCCNF_DMSO	25	16	4	10	447.6	244	446	253	1.6	-9	inner	406	1.74794	0	0	0
one	siCCNF_DMSO	25	17	4	46	443.957	247.696	446	253	-2.04348	-5.30435	inner	406	6.5254	4.53544	0.011171	11
one	siCCNF_DMSO	25	18	5	31	570.645	248.742	577	257	-6.35484	-8.25806	inner	406	7.74365	5.75369	0.0141716	14
one	siCCNF_DMSO	25	19	5	20	581.2	248.75	577	257	4.2	-8.25	inner	406	2.62655	0.636591	0.00156796	2
one	siCCNF_DMSO	25	20	4	9	442.778	251.111	446	253	-3.22222	-1.88889	inner	406	0.947478	0	0	0
one	siCCNF_DMSO	25	21	4	28	439.571	253.071	446	253	-6.42857	0.0714286	inner	406	3.40578	1.41582	0.00348725	3
one	siCCNF_DMSO	25	22	5	25	573.2	252.64	577	257	-3.8	-4.36	inner	406	3.65097	1.66101	0.00409115	4
one	siCCNF_DMSO	25	23	4	18	450.389	253.778	446	253	4.38889	0.777778	inner	406	2.10666	0.116701	0.00028744	0
one	siCCNF_DMSO	25	24	4	38	452.237	259.368	446	253	6.23684	6.36842	inner	406	5.35935	3.36939	0.00829899	8
one	siCCNF_DMSO	25	25	4	40	444.975	259.775	446	253	-1.025	6.775	inner	406	8.70817	6.71821	0.0165473	17
one	siCCNF_DMSO	25	26	5	96	569.531	260.927	577	257	-7.46875	3.92708	inner	406	22.9521	20.9622	0.0516309	52
one	siCCNF_DMSO	25	27	6	30	913.2	471.633	908	480	5.2	-8.36667	inner	406	4.53445	2.54449	0.00626721	6
one	siCCNF_DMSO	25	28	6	86	899.698	478.965	908	480	-8.30233	-1.03488	inner	406	16.9625	14.9725	0.0368781	37
one	siCCNF_DMSO	25	29	6	54	916.37	484.537	908	480	8.37037	4.53704	inner	406	18.2644	16.2744	0.0400848	40
one	siCCNF_DMSO	25	30	6	13	909.462	489	908	480	1.46154	9	inner	406	1.39617	0	0	0
one	siCCNF_DMSO	25	31	8	12	226.917	501.417	222	513	4.91667	-11.5833	inner	406	1.59588	0	0	0
one	siCCNF_DMSO	25	32	7	20	26.4	503.75	30	507	-3.6	-3.25	inner	406	4.19821	2.20825	0.00543905	5
one	siCCNF_DMSO	25	33	7	39	38.6154	506.795	30	507	8.61538	-0.205128	inner	406	7.56718	5.57722	0.013737	14
one	siCCNF_DMSO	25	34	9	22	197.636	508.045	200	516	-2.36364	-7.95455	inner	406	2.32795	0.337987	0.00083248	1
one	siCCNF_DMSO	25	35	7	9	20.3333	512.889	30	507	-9.66667	5.88889	inner	406	1.58502	0	0	0
one	siCCNF_DMSO	25	36	7	12	25.3333	514.083	30	507	-4.66667	7.08333	inner	406	2.45016	0.460196	0.00113349	1
one	siCCNF_DMSO	25	37	9	103	192.544	515.66	200	516	-7.45631	-0.339806	inner	406	28.3644	26.3745	0.0649617	65
one	siCCNF_DMSO	25	38	9	30	208.433	513.267	200	516	8.43333	-2.73333	inner	406	4.0062	2.01624	0.0049661	5
one	siCCNF_DMSO	25	39	7	15	32.2	516.933	30	507	2.2	9.93333	inner	406	3.06864	1.07868	0.00265684	3
one	siCCNF_DMSO	25	40	7	4	36.75	517.25	30	507	6.75	10.25	inner	406	0.469612	0	0	0
one	siCCNF_DMSO	25	41	9	18	200.333	518.944	200	516	0.333333	2.94444	inner	406	3.77029	1.78033	0.00438505	4
one	siCCNF_DMSO	25	42	8	56	224.75	520.75	222	513	2.75	7.75	inner	406	12.116	10.126	0.024941	25
one	siCCNF_DMSO	25	43	8	37	214.73	521.649	222	513	-7.27027	8.64865	inner	406	4.15714	2.16718	0.00533788	5
one	siCCNF_DMSO	25	44	8	42	230.452	519.833	222	513	8.45238	6.83333	inner	406	5.60787	3.61791	0.00891112	9
one	siCCNF_DMSO	25	45	9	15	202.533	523.2	200	516	2.53333	7.2	inner	406	2.1053	0.115343	0.000284095	0
one	siCCNF_DMSO	25	46	9	14	207.357	523.5	200	516	7.35714	7.5	inner	406	1.73555	0	0	0
one	siCCNF_DMSO	25	47	10	5	714.6	527.8	710	539	4.6	-11.2	inner	406	0.535653	0	0	0
one	siCCNF_DMSO	25	48	10	30	707.167	529.433	710	539	-2.83333	-9.56667	inner	406	4.48032	2.49036	0.0061339	6
one	siCCNF_DMSO	25	49	10	4	711.75	530	710	539	1.75	-9	inner	406	0.46096	0	0	0
one	siCCNF_DMSO	25	50	10	10	701.8	537.5	710	539	-8.2	-1.5	inner	406	2.16313	0.173174	0.000426537	0
one	siCCNF_DMSO	25	51	10	28	719.214	538.5	710	539	9.21429	-0.5	inner	406	6.55857	4.56861	0.0112527	11
one	siCCNF_DMSO	25	52	11	24	439.333	546.208	443	555	-3.66667	-8.79167	inner	406	3.17728	1.18732	0.00292443	3
one	siCCNF_DMSO	25	53	10	64	709.734	547.797	710	539	-0.265625	8.79688	inner	406	11.4501	9.4601	0.0233008	23
one	siCCNF_DMSO	25	54	11	45	444.289	550.267	443	555	1.28889	-4.73333	inner	406	6.43386	4.4439	0.0109456	11
one	siCCNF_DMSO	25	55	11	20	435.75	557.95	443	555	-7.25	2.95	inner	406	4.02307	2.03311	0.00500766	5
one	siCCNF_DMSO	25	56	11	8	448.125	559.125	443	555	5.125	4.125	inner	406	1.27117	0	0	0
one	siCCNF_DMSO	25	57	12	27	449	574	452	581	-3	-7	inner	406	3.17491	1.18495	0.00291861	3
one	siCCNF_DMSO	25	58	12	20	458.05	577.85	452	581	6.05	-3.15	inner	406	3.62856	1.6386	0.00403597	4
one	siCCNF_DMSO	25	59	12	31	459.387	582.387	452	581	7.3871	1.3871	inner	406	5.02	3.03004	0.00746316	7
one	siCCNF_DMSO	25	60	12	22	454.545	585.591	452	581	2.54545	4.59091	inner	406	3.94704	1.95708	0.00482038	5
one	siCCNF_DMSO	25	61	12	11	455.364	592.091	452	581	3.36364	11.0909	inner	406	2.17751	0.187548	0.000461941	0
one	siCCNF_DMSO	25	62	13	24	941.292	659.958	938	664	3.29167	-4.04167	inner	406	5.39393	3.40397	0.00838415	8
one	siCCNF_DMSO	25	63	13	99	931.02	663.596	938	664	-6.9798	-0.40404	inner	406	22.6575	20.6676	0.0509053	51
one	siCCNF_DMSO	25	64	13	4	946.5	664.5	938	664	8.5	0.5	inner	406	0.597986	0	0	0
one	siCCNF_DMSO	25	65	14	9	526.889	745.556	525	755	1.88889	-9.44444	inner	406	1.30002	0	0	0
one	siCCNF_DMSO	25	66	14	14	530.5	757.714	525	755	5.5	2.71429	inner	406	1.98538	0	0	0
one	siCCNF_DMSO	25	67	15	5	89.6	780.2	92	788	-2.4	-7.8	inner	406	0.784527	0	0	0
one	siCCNF_DMSO	25	68	15	64	101.094	788.812	92	788	9.09375	0.8125	inner	406	9.18062	7.19066	0.017711	18
one	siCCNF_DMSO	25	69	15	14	98.7143	794.643	92	788	6.71429	6.64286	inner	406	1.82506	0	0	0
one	siCCNF_DMSO	25	70	15	14	87.5	795.714	92	788	-4.5	7.71429	inner	406	2.1702	0.180239	0.000443939	0
one	siCCNF_DMSO	25	71	16	5	210.2	818.6	215	830	-4.8	-11.4	inner	406	0.631769	0	0	0
one	siCCNF_DMSO	25	72	16	24	219.292	823.667	215	830	4.29167	-6.33333	inner	406	3.99374	2.00378	0.00493543	5
one	siCCNF_DMSO	25	73	16	7	205.286	824	215	830	-9.71429	-6	inner	406	0.8636	0	0	0
one	siCCNF_DMSO	25	74	16	11	207.636	825.545	215	830	-7.36364	-4.45455	inner	406	1.34961	0	0	0
one	siCCNF_DMSO	25	75	16	10	214.3	827.3	215	830	-0.7	-2.7	inner	406	3.03159	1.04163	0.00256558	3
one	siCCNF_DMSO	25	76	16	9	220.111	830.333	215	830	5.11111	0.333333	inner	406	1.48261	0	0	0
one	siCCNF_DMSO	25	77	16	8	211	835.5	215	830	-4	5.5	inner	406	1.05447	0	0	0
one	siCCNF_DMSO	25	78	16	11	224	837	215	830	9	7	inner	406	1.72512	0	0	0
one	siCCNF_DMSO	25	79	16	16	209	839	215	830	-6	9	inner	406	2.13547	0.14551	0.000358398	0
one	siCCNF_DMSO	25	80	16	7	211.857	841.714	215	830	-3.14286	11.7143	inner	406	0.779141	0	0	0
one	siCCNF_DMSO	26	1	1	47	484	100.447	486	107	-2	-6.55319	inner	406	8.16466	6.1747	0.0152086	15
one	siCCNF_DMSO	26	2	1	11	478.091	103.636	486	107	-7.90909	-3.36364	inner	406	1.14469	0	0	0
one	siCCNF_DMSO	26	3	1	24	490.458	107.958	486	107	4.45833	0.958333	inner	406	2.70782	0.71786	0.00176813	2
one	siCCNF_DMSO	26	4	1	40	478.6	110.075	486	107	-7.4	3.075	inner	406	6.04901	4.05905	0.00999767	10
one	siCCNF_DMSO	26	5	2	84	86.7976	131.083	83	138	3.79762	-6.91667	inner	406	12.6121	10.6221	0.0261629	26
one	siCCNF_DMSO	26	6	2	24	78.3333	133.875	83	138	-4.66667	-4.125	inner	406	3.60606	1.6161	0.00398054	4
one	siCCNF_DMSO	26	7	2	8	90.125	137.375	83	138	7.125	-0.625	inner	406	0.765499	0	0	0
one	siCCNF_DMSO	26	8	2	12	81.4167	140.583	83	138	-1.58333	2.58333	inner	406	2.39565	0.405691	0.000999239	1
one	siCCNF_DMSO	26	9	2	39	86.2051	143.538	83	138	3.20513	5.53846	inner	406	8.42502	6.43506	0.0158499	16
one	siCCNF_DMSO	26	10	3	23	955.826	145.913	954	152	1.82609	-6.08696	inner	406	5.36374	3.37378	0.00830981	8
one	siCCNF_DMSO	26	11	2	55	81.3818	147.691	83	138	-1.61818	9.69091	inner	406	11.572	9.58204	0.0236011	24
one	siCCNF_DMSO	26	12	3	7	952.286	151	954	152	-1.71429	-1	inner	406	0.890898	0	0	0
one	siCCNF_DMSO	26	13	3	17	951.412	158.765	954	152	-2.58824	6.76471	inner	406	2.79603	0.806073	0.0019854	2
one	siCCNF_DMSO	26	14	4	46	640.326	319.152	634	326	6.32609	-6.84783	inner	406	14.5985	12.6085	0.0310554	31
one	siCCNF_DMSO	26	15	4	33	628.182	320.667	634	326	-5.81818	-5.33333	inner	406	4.20822	2.21826	0.00546371	5
one	siCCNF_DMSO	26	16	4	148	635.047	327.493	634	326	1.0473	1.49324	inner	406	24.4201	22.4302	0.0552468	55
one	siCCNF_DMSO	26	17	4	11	626.727	334.727	634	326	-7.27273	8.72727	inner	406	1.49178	0	0	0
one	siCCNF_DMSO	26	18	5	28	83.3929	358.964	77	367	6.39286	-8.03571	inner	406	3.49117	1.50121	0.00369757	4
one	siCCNF_DMSO	26	19	5	6	73.1667	361.833	77	367	-3.83333	-5.16667	inner	406	0.790448	0	0	0
one	siCCNF_DMSO	26	20	5	51	71.0784	367.275	77	367	-5.92157	0.27451	inner	406	10.9769	8.98695	0.0221354	22
one	siCCNF_DMSO	26	21	5	9	81.1111	374.333	77	367	4.11111	7.33333	inner	406	0.990646	0	0	0
one	siCCNF_DMSO	26	22	5	27	71.6296	376.778	77	367	-5.37037	9.77778	inner	406	4.93323	2.94327	0.00724942	7
one	siCCNF_DMSO	26	23	6	10	752.5	412	760	421	-7.5	-9	inner	406	1.5651	0	0	0
one	siCCNF_DMSO	26	24	6	9	758.667	411.889	760	421	-1.33333	-9.11111	inner	406	1.28577	0	0	0
one	siCCNF_DMSO	26	25	6	87	768.609	420.149	760	421	8.6092	-0.850575	inner	406	13.8587	11.8688	0.0292334	29
one	siCCNF_DMSO	26	26	6	4	752.75	422	760	421	-7.25	1	inner	406	0.469917	0	0	0
one	siCCNF_DMSO	26	27	6	22	749.727	423	760	421	-10.2727	2	inner	406	2.17624	0.186282	0.000458822	0
one	siCCNF_DMSO	26	28	6	30	762.067	426.833	760	421	2.06667	5.83333	inner	406	5.56088	3.57092	0.00879536	9
one	siCCNF_DMSO	26	29	6	4	757.25	427.25	760	421	-2.75	6.25	inner	406	0.326452	0	0	0
one	siCCNF_DMSO	26	30	6	21	753.952	429.095	760	421	-6.04762	8.09524	inner	406	2.38825	0.398291	0.000981011	1
one	siCCNF_DMSO	26	31	7	24	927.5	481.125	926	487	1.5	-5.875	inner	406	3.72015	1.73019	0.00426155	4
one	siCCNF_DMSO	26	32	7	7	931.571	482.286	926	487	5.57143	-4.71429	inner	406	0.750607	0	0	0
one	siCCNF_DMSO	26	33	7	18	934.333	482.167	926	487	8.33333	-4.83333	inner	406	3.45064	1.46068	0.00359775	4
one	siCCNF_DMSO	26	34	7	34	919.5	484.382	926	487	-6.5	-2.61765	inner	406	6.41105	4.42109	0.0108894	11
one	siCCNF_DMSO	26	35	7	10	921.6	491.8	926	487	-4.4	4.8	inner	406	1.7691	0	0	0
one	siCCNF_DMSO	26	36	8	28	782.607	687.464	780	693	2.60714	-5.53571	inner	406	5.77035	3.78039	0.00931131	9
one	siCCNF_DMSO	26	37	8	24	773.833	689.5	780	693	-6.16667	-3.5	inner	406	4.10013	2.11017	0.00519746	5
one	siCCNF_DMSO	26	38	8	4	786.5	692.5	780	693	6.5	-0.5	inner	406	0.476081	0	0	0
one	siCCNF_DMSO	26	39	8	6	772.667	694.5	780	693	-7.33333	1.5	inner	406	0.631952	0	0	0
one	siCCNF_DMSO	26	40	8	6	778	697.5	780	693	-2	4.5	inner	406	0.706981	0	0	0
one	siCCNF_DMSO	26	41	9	50	53.14	701.08	60	705	-6.86	-3.92	inner	406	5.88113	3.89117	0.00958417	10
one	siCCNF_DMSO	26	42	8	8	777.5	699.875	780	693	-2.5	6.875	inner	406	0.864881	0	0	0
one	siCCNF_DMSO	26	43	9	57	66.1404	700.789	60	705	6.14035	-4.21053	inner	406	9.03789	7.04793	0.0173594	17
one	siCCNF_DMSO	26	44	8	5	780.8	705	780	693	0.8	12	inner	406	0.657664	0	0	0
one	siCCNF_DMSO	26	45	10	12	176.667	740.083	171	745	5.66667	-4.91667	inner	406	1.71035	0	0	0
one	siCCNF_DMSO	26	46	10	19	162	744.789	171	745	-9	-0.210526	inner	406	2.73457	0.744609	0.00183401	2
one	siCCNF_DMSO	26	47	10	16	181.5	746.5	171	745	10.5	1.5	inner	406	2.41329	0.423331	0.00104269	1
one	siCCNF_DMSO	26	48	10	18	161.556	750.278	171	745	-9.44444	5.27778	inner	406	2.30208	0.312123	0.000768776	1
one	siCCNF_DMSO	26	49	10	38	167.526	750.763	171	745	-3.47368	5.76316	inner	406	9.80339	7.81343	0.0192449	19
one	siCCNF_DMSO	26	50	10	12	174.25	751.667	171	745	3.25	6.66667	inner	406	1.4997	0	0	0
one	siCCNF_DMSO	26	51	11	97	300.381	781.474	302	787	-1.61856	-5.52577	inner	406	22.1371	20.1472	0.0496236	50
one	siCCNF_DMSO	26	52	11	10	311	790.5	302	787	9	3.5	inner	406	1.108	0	0	0
one	siCCNF_DMSO	26	53	11	40	300.275	792.625	302	787	-1.725	5.625	inner	406	11.8056	9.81564	0.0241765	24
one	siCCNF_DMSO	26	54	12	17	542.412	920.353	539	931	3.41176	-10.6471	inner	406	2.89871	0.908751	0.0022383	2
one	siCCNF_DMSO	26	55	12	31	548.581	926.806	539	931	9.58065	-4.19355	inner	406	6.11841	4.12845	0.0101686	10
one	siCCNF_DMSO	26	56	12	5	547.4	931.8	539	931	8.4	0.8	inner	406	0.454719	0	0	0
one	siCCNF_DMSO	26	57	12	4	529.5	932.5	539	931	-9.5	1.5	inner	406	0.572198	0	0	0
one	siCCNF_DMSO	26	58	12	5	540.6	931.8	539	931	1.6	0.8	inner	406	1.20938	0	0	0
one	siCCNF_DMSO	26	59	12	15	537.6	938.4	539	931	-1.4	7.4	inner	406	3.01115	1.02119	0.00251526	3
one	siCCNF_DMSO	26	60	12	8	547.875	939.25	539	931	8.875	8.25	inner	406	2.72399	0.734035	0.00180797	2
one	siCCNF_DMSO	27	1	1	9	121	56	123	63	-2	-7	inner	406	1.4396	0	0	0
one	siCCNF_DMSO	27	2	1	24	120.167	62.125	123	63	-2.83333	-0.875	inner	406	4.46882	2.47886	0.00610556	6
one	siCCNF_DMSO	27	3	1	16	117.375	65.4375	123	63	-5.625	2.4375	inner	406	2.86851	0.878553	0.00216392	2
one	siCCNF_DMSO	27	4	1	36	121.944	70	123	63	-1.05556	7	inner	406	6.17749	4.18753	0.0103141	10
one	siCCNF_DMSO	27	5	2	15	795.333	166.533	797	174	-1.66667	-7.46667	inner	406	2.01633	0.0263672	6.49438e-05	0
one	siCCNF_DMSO	27	6	2	14	796.214	170.286	797	174	-0.785714	-3.71429	inner	406	2.18904	0.199084	0.000490355	0
one	siCCNF_DMSO	27	7	2	17	792.059	171.588	797	174	-4.94118	-2.41176	inner	406	2.404	0.414038	0.0010198	1
one	siCCNF_DMSO	27	8	2	33	795.333	179.061	797	174	-1.66667	5.06061	inner	406	5.96204	3.97208	0.00978344	10
one	siCCNF_DMSO	27	9	3	12	179.5	333.167	185	332	-5.5	1.16667	inner	406	2.01468	0.0247192	6.08848e-05	0
one	siCCNF_DMSO	27	10	3	9	193.444	334.333	185	332	8.44444	2.33333	inner	406	1.74247	0	0	0
one	siCCNF_DMSO	27	11	3	76	189.25	339.118	185	332	4.25	7.11842	inner	406	17.8403	15.8503	0.0390402	39
one	siCCNF_DMSO	27	12	4	21	480.905	391.571	483	393	-2.09524	-1.42857	inner	406	4.96086	2.9709	0.00731749	7
one	siCCNF_DMSO	27	13	4	11	491.818	392.091	483	393	8.81818	-0.909091	inner	406	1.5771	0	0	0
one	siCCNF_DMSO	27	14	4	39	486.59	395.256	483	393	3.58974	2.25641	inner	406	10.0401	8.05017	0.019828	20
one	siCCNF_DMSO	27	15	4	14	475.5	395.857	483	393	-7.5	2.85714	inner	406	2.02411	0.0341493	8.41115e-05	0
one	siCCNF_DMSO	27	16	4	10	493.5	397.5	483	393	10.5	4.5	inner	406	1.46665	0	0	0
one	siCCNF_DMSO	27	17	4	18	477	400.333	483	393	-6	7.33333	inner	406	2.87375	0.883787	0.00217681	2
one	siCCNF_DMSO	27	18	4	9	482.667	400.778	483	393	-0.333333	7.77778	inner	406	0.940261	0	0	0
one	siCCNF_DMSO	27	19	4	19	487.684	401.737	483	393	4.68421	8.73684	inner	406	1.94554	0	0	0
one	siCCNF_DMSO	27	20	5	5	44.2	600.6	49	612	-4.8	-11.4	inner	406	0.711818	0	0	0
one	siCCNF_DMSO	27	21	5	30	53.9667	607.633	49	612	4.96667	-4.36667	inner	406	7.40627	5.41631	0.0133407	13
one	siCCNF_DMSO	27	22	5	4	39	608.25	49	612	-10	-3.75	inner	406	0.409201	0	0	0
one	siCCNF_DMSO	27	23	5	110	41.7273	616.491	49	612	-7.27273	4.49091	inner	406	21.203	19.213	0.0473227	47
one	siCCNF_DMSO	27	24	5	30	54.2333	617.5	49	612	5.23333	5.5	inner	406	4.80871	2.81875	0.00694274	7
one	siCCNF_DMSO	27	25	6	30	567.967	740.4	568	744	-0.0333333	-3.6	inner	406	9.29331	7.30335	0.0179885	18
one	siCCNF_DMSO	27	26	6	35	558.429	740.943	568	744	-9.57143	-3.05714	inner	406	7.49387	5.50391	0.0135564	14
one	siCCNF_DMSO	27	27	6	5	579.2	743.4	568	744	11.2	-0.6	inner	406	0.496468	0	0	0
one	siCCNF_DMSO	27	28	6	19	561	747	568	744	-7	3	inner	406	3.1073	1.11734	0.00275207	3
one	siCCNF_DMSO	27	29	6	70	568.486	749.114	568	744	0.485714	5.11429	inner	406	14.9635	12.9735	0.0319545	32
one	siCCNF_DMSO	27	30	7	23	339.783	840.696	348	843	-8.21739	-2.30435	inner	406	3.82248	1.83252	0.00451359	5
one	siCCNF_DMSO	27	31	7	41	346.024	843.61	348	843	-1.97561	0.609756	inner	406	15.813	13.8231	0.034047	34
one	siCCNF_DMSO	27	32	7	62	351.79	845.258	348	843	3.79032	2.25806	inner	406	17.4507	15.4607	0.0380806	38
one	siCCNF_DMSO	27	33	7	38	342.737	851.711	348	843	-5.26316	8.71053	inner	406	4.08878	2.09882	0.0051695	5
one	siCCNF_DMSO	27	34	8	24	807.667	879.875	804.478	890.522	3.18841	-10.6467	inner	406	3.4379	1.44794	0.00356636	4
one	siCCNF_DMSO	27	35	8	10	792.7	881.7	804.478	890.522	-11.7783	-8.82174	inner	406	1.42065	0	0	0
one	siCCNF_DMSO	27	36	8	5	807.4	885.2	804.478	890.522	2.92174	-5.32174	inner	406	1.07166	0	0	0
one	siCCNF_DMSO	27	37	8	5	789.4	888.8	804.478	890.522	-15.0783	-1.72174	inner	406	0.81117	0	0	0
one	siCCNF_DMSO	27	38	8	4	817	896.25	804.478	890.522	12.5217	5.72826	inner	406	0.683589	0	0	0
one	siCCNF_DMSO	27	39	8	7	803.429	898.143	804.478	890.522	-1.04969	7.62112	inner	406	0.766918	0	0	0
one	siCCNF_DMSO	27	40	8	52	801.5	897.962	804.478	890.522	-2.97826	7.4398	inner	406	8.42631	6.43635	0.0158531	16
one	siCCNF_DMSO	27	41	8	17	807.235	903.824	804.478	890.522	2.75703	13.3018	inner	406	2.90385	0.913893	0.00225097	2
one	siCCNF_DMSO	28	1	1	15	394.133	19.4667	390	26	4.13333	-6.53333	inner	406	3.3303	1.34034	0.00330132	3
one	siCCNF_DMSO	28	2	1	13	399.923	20.6154	390	26	9.92308	-5.38462	inner	406	1.75494	0	0	0
one	siCCNF_DMSO	28	3	1	4	386	30.25	390	26	-4	4.25	inner	406	0.561547	0	0	0
one	siCCNF_DMSO	28	4	1	74	390.23	28.7703	390	26	0.22973	2.77027	inner	406	17.8208	15.8309	0.0389923	39
one	siCCNF_DMSO	28	5	1	31	399.452	28.4194	390	26	9.45161	2.41935	inner	406	4.13733	2.14737	0.00528909	5
one	siCCNF_DMSO	28	6	1	6	396.167	30.5	390	26	6.16667	4.5	inner	406	0.808774	0	0	0
one	siCCNF_DMSO	28	7	2	28	230.5	75.5	233	81	-2.5	-5.5	inner	406	4.95526	2.9653	0.0073037	7
one	siCCNF_DMSO	28	8	2	7	228.286	80	233	81	-4.71429	-1	inner	406	1.67137	0	0	0
one	siCCNF_DMSO	28	9	2	24	227.292	86.0417	233	81	-5.70833	5.04167	inner	406	3.02867	1.03871	0.0025584	3
one	siCCNF_DMSO	28	10	2	50	235.9	85.22	233	81	2.9	4.22	inner	406	8.13785	6.14789	0.0151426	15
one	siCCNF_DMSO	28	11	3	8	715.125	253.125	718	258	-2.875	-4.875	inner	406	0.979736	0	0	0
one	siCCNF_DMSO	28	12	3	13	723.385	254.385	718	258	5.38462	-3.61538	inner	406	2.94939	0.959426	0.00236312	2
one	siCCNF_DMSO	28	13	3	23	707.783	258.87	718	258	-10.2174	0.869565	inner	406	6.36417	4.37421	0.0107739	11
one	siCCNF_DMSO	28	14	3	20	728.75	258.8	718	258	10.75	0.8	inner	406	2.81685	0.826886	0.00203666	2
one	siCCNF_DMSO	28	15	3	105	717.343	265.124	718	258	-0.657143	7.12381	inner	406	25.8891	23.8991	0.0588649	59
one	siCCNF_DMSO	28	16	4	30	114.5	456.733	108	463	6.5	-6.26667	inner	406	4.90118	2.91122	0.0071705	7
one	siCCNF_DMSO	28	17	4	5	118	459	108	463	10	-4	inner	406	0.490837	0	0	0
one	siCCNF_DMSO	28	18	4	18	118.889	461.556	108	463	10.8889	-1.44444	inner	406	1.95137	0	0	0
one	siCCNF_DMSO	28	19	4	16	102.375	462.562	108	463	-5.625	-0.4375	inner	406	2.19623	0.206271	0.000508057	1
one	siCCNF_DMSO	28	20	4	35	113.086	464.571	108	463	5.08571	1.57143	inner	406	10.2772	8.28725	0.0204119	20
one	siCCNF_DMSO	28	21	4	7	112.714	471.143	108	463	4.71429	8.14286	inner	406	1.13324	0	0	0
one	siCCNF_DMSO	28	22	5	15	359.133	489.067	349	493	10.1333	-3.93333	inner	406	1.54435	0	0	0
one	siCCNF_DMSO	28	23	5	293	348.406	490.734	349	493	-0.593857	-2.26621	inner	406	84.1698	82.1798	0.202413	202
one	siCCNF_DMSO	28	24	5	65	341.2	498.046	349	493	-7.8	5.04615	inner	406	16.6275	14.6375	0.0360529	36
one	siCCNF_DMSO	28	25	6	13	684.385	504.385	685	499	-0.615385	5.38462	inner	406	2.02306	0.0330964	8.15182e-05	0
one	siCCNF_DMSO	28	26	6	6	688.167	508.167	685	499	3.16667	9.16667	inner	406	0.795178	0	0	0
one	siCCNF_DMSO	28	27	7	9	658.889	578.111	656	584	2.88889	-5.88889	inner	406	0.978851	0	0	0
one	siCCNF_DMSO	28	28	7	34	654.853	579.529	656	584	-1.14706	-4.47059	inner	406	4.93111	2.94115	0.0072442	7
one	siCCNF_DMSO	28	29	7	10	651	586.5	656	584	-5	2.5	inner	406	1.18303	0	0	0
one	siCCNF_DMSO	28	30	7	12	659.5	588	656	584	3.5	4	inner	406	1.58911	0	0	0
one	siCCNF_DMSO	28	31	7	5	656.2	593.6	656	584	0.2	9.6	inner	406	0.701991	0	0	0
one	siCCNF_DMSO	28	32	8	18	872.722	635.889	876	644	-3.27778	-8.11111	inner	406	3.90619	1.91623	0.00471977	5
one	siCCNF_DMSO	28	33	8	31	872.677	646.548	876	644	-3.32258	2.54839	inner	406	4.90112	2.91116	0.00717035	7
one	siCCNF_DMSO	28	34	8	106	879.83	643.698	876	644	3.83019	-0.301887	inner	406	16.2244	14.2344	0.0350602	35
one	siCCNF_DMSO	28	35	8	14	865.786	648.357	876	644	-10.2143	4.35714	inner	406	1.84598	0	0	0
one	siCCNF_DMSO	28	36	8	8	872.375	651.75	876	644	-3.625	7.75	inner	406	1.01636	0	0	0
one	siCCNF_DMSO	28	37	9	8	386.125	792.875	392	801	-5.875	-8.125	inner	406	1.05289	0	0	0
one	siCCNF_DMSO	28	38	9	7	389.286	793.571	392	801	-2.71429	-7.42857	inner	406	0.70016	0	0	0
one	siCCNF_DMSO	28	39	9	24	398.875	798	392	801	6.875	-3	inner	406	3.23819	1.24823	0.00307447	3
one	siCCNF_DMSO	28	40	9	45	384.089	799.844	392	801	-7.91111	-1.15556	inner	406	12.1605	10.1705	0.0250506	25
one	siCCNF_DMSO	28	41	10	14	784.5	800.286	790	804	-5.5	-3.71429	inner	406	2.4777	0.487739	0.00120133	1
one	siCCNF_DMSO	28	42	10	5	795.8	799.6	790	804	5.8	-4.4	inner	406	0.750973	0	0	0
one	siCCNF_DMSO	28	43	9	14	394.5	805.5	392	801	2.5	4.5	inner	406	2.05594	0.0659796	0.000162511	0
one	siCCNF_DMSO	28	44	9	13	402.077	806.538	392	801	10.0769	5.53846	inner	406	2.17351	0.18355	0.000452095	0
one	siCCNF_DMSO	28	45	10	13	787.154	811.231	790	804	-2.84615	7.23077	inner	406	2.36887	0.378912	0.00093328	1
one	siCCNF_DMSO	28	46	11	19	638.684	913.421	643	923	-4.31579	-9.57895	inner	406	3.74655	1.75659	0.00432657	4
one	siCCNF_DMSO	28	47	11	19	636.737	919.632	643	923	-6.26316	-3.36842	inner	406	2.9284	0.938445	0.00231144	2
one	siCCNF_DMSO	28	48	11	27	653.074	919.593	643	923	10.0741	-3.40741	inner	406	5.16193	3.17197	0.00781273	8
one	siCCNF_DMSO	28	49	11	91	645.44	922.154	643	923	2.43956	-0.846154	inner	406	16.0435	14.0535	0.0346146	35
one	siCCNF_DMSO	28	50	11	25	641.88	930.36	643	923	-1.12	7.36	inner	406	4.55192	2.56196	0.00631024	6
one	siCCNF_DMSO	28	51	11	5	647.8	934.4	643	923	4.8	11.4	inner	406	0.764126	0	0	0
one	siCCNF_DMSO	29	1	1	13	605.769	0.461538	604	12	1.76923	-11.5385	inner	406	1.51475	0	0	0
one	siCCNF_DMSO	29	2	1	12	595.583	14.4167	604	12	-8.41667	2.41667	inner	406	1.6016	0	0	0
one	siCCNF_DMSO	29	3	1	10	599.2	14	604	12	-4.8	2	inner	406	1.25266	0	0	0
one	siCCNF_DMSO	29	4	2	70	166.957	94.4857	159	99	7.95714	-4.51429	inner	406	7.84817	5.85821	0.0144291	14
one	siCCNF_DMSO	29	5	2	106	156.943	101.406	159	99	-2.0566	2.40566	inner	406	25.1236	23.1337	0.0569795	57
one	siCCNF_DMSO	29	6	2	6	167.167	105.333	159	99	8.16667	6.33333	inner	406	0.674052	0	0	0
one	siCCNF_DMSO	29	7	2	4	163.5	108	159	99	4.5	9	inner	406	0.308309	0	0	0
one	siCCNF_DMSO	29	8	3	7	575	214	584	221	-9	-7	inner	406	0.818753	0	0	0
one	siCCNF_DMSO	29	9	3	51	590.451	217.922	584	221	6.45098	-3.07843	inner	406	11.2164	9.22649	0.0227253	23
one	siCCNF_DMSO	29	10	3	21	575.333	226.857	584	221	-8.66667	5.85714	inner	406	2.48479	0.494834	0.0012188	1
one	siCCNF_DMSO	29	11	4	9	781.889	228.333	789	235	-7.11111	-6.66667	inner	406	1.30971	0	0	0
one	siCCNF_DMSO	29	12	3	17	584.824	229.471	584	221	0.823529	8.47059	inner	406	4.26508	2.27512	0.00560374	6
one	siCCNF_DMSO	29	13	4	17	798.118	232.412	789	235	9.11765	-2.58824	inner	406	1.99675	0.00678984	1.67238e-05	0
one	siCCNF_DMSO	29	14	4	19	795	238.211	789	235	6	3.21053	inner	406	2.86789	0.877927	0.00216238	2
one	siCCNF_DMSO	29	15	4	11	798.909	241.364	789	235	9.90909	6.36364	inner	406	1.24138	0	0	0
one	siCCNF_DMSO	29	16	5	14	528.929	307.071	532	313	-3.07143	-5.92857	inner	406	1.52599	0	0	0
one	siCCNF_DMSO	29	17	5	10	535.2	314.3	532	313	3.2	1.3	inner	406	1.15633	0	0	0
one	siCCNF_DMSO	29	18	5	14	536.286	318.5	532	313	4.28571	5.5	inner	406	1.33034	0	0	0
one	siCCNF_DMSO	29	19	5	35	527.657	321.2	532	313	-4.34286	8.2	inner	406	6.1563	4.16634	0.0102619	10
one	siCCNF_DMSO	29	20	5	33	535.364	322.091	532	313	3.36364	9.09091	inner	406	3.5559	1.56594	0.003857	4
one	siCCNF_DMSO	29	21	7	10	352.4	386.9	355	393	-2.6	-6.1	inner	406	1.13634	0	0	0
one	siCCNF_DMSO	29	22	6	31	421.516	386.774	427	388	-5.48387	-1.22581	inner	406	5.05724	3.06728	0.00755487	8
one	siCCNF_DMSO	29	23	7	21	349	388	355	393	-6	-5	inner	406	2.84051	0.850553	0.00209496	2
one	siCCNF_DMSO	29	24	7	83	359.289	388.446	355	393	4.28916	-4.55422	inner	406	12.4706	10.4806	0.0258144	26
one	siCCNF_DMSO	29	25	6	28	435.357	390.857	427	388	8.35714	2.85714	inner	406	7.50359	5.51363	0.0135804	14
one	siCCNF_DMSO	29	26	6	27	423.185	391.741	427	388	-3.81481	3.74074	inner	406	5.88559	3.89563	0.00959514	10
one	siCCNF_DMSO	29	27	7	32	359.719	398	355	393	4.71875	5	inner	406	4.6781	2.68814	0.00662102	7
one	siCCNF_DMSO	29	28	7	17	364.588	398.529	355	393	9.58824	5.52941	inner	406	2.6665	0.676539	0.00166635	2
one	siCCNF_DMSO	29	29	7	12	352.083	403.667	355	393	-2.91667	10.6667	inner	406	1.48637	0	0	0
one	siCCNF_DMSO	29	30	7	5	357.2	404.4	355	393	2.2	11.4	inner	406	0.493874	0	0	0
one	siCCNF_DMSO	29	31	8	36	59.3333	437.75	55	446	4.33333	-8.25	inner	406	4.90991	2.91995	0.007192	7
one	siCCNF_DMSO	29	32	8	8	53.25	438.625	55	446	-1.75	-7.375	inner	406	0.849363	0	0	0
one	siCCNF_DMSO	29	33	8	25	62.2	442	55	446	7.2	-4	inner	406	3.48562	1.49566	0.00368389	4
one	siCCNF_DMSO	29	34	8	42	47.3333	444.81	55	446	-7.66667	-1.19048	inner	406	4.97913	2.98917	0.00736248	7
one	siCCNF_DMSO	29	35	9	15	92.4	444.4	94	450	-1.6	-5.6	inner	406	2.7055	0.715541	0.00176242	2
one	siCCNF_DMSO	29	36	8	10	63.1	447.2	55	446	8.1	1.2	inner	406	1.1225	0	0	0
one	siCCNF_DMSO	29	37	8	126	52.1984	450.333	55	446	-2.80159	4.33333	inner	406	15.5729	13.5829	0.0334554	33
one	siCCNF_DMSO	29	38	9	66	100.061	455.106	94	450	6.06061	5.10606	inner	406	13.3721	11.3822	0.0280349	28
one	siCCNF_DMSO	29	39	9	39	87.2308	457.103	94	450	-6.76923	7.10256	inner	406	4.49067	2.50071	0.00615938	6
one	siCCNF_DMSO	29	40	9	12	90.4167	461.083	94	450	-3.58333	11.0833	inner	406	2.16112	0.17116	0.000421576	0
one	siCCNF_DMSO	29	41	10	24	857.958	489.333	862	497	-4.04167	-7.66667	inner	406	3.15213	1.16217	0.00286249	3
one	siCCNF_DMSO	29	42	10	95	868.126	493.632	862	497	6.12632	-3.36842	inner	406	13.8258	11.8359	0.0291524	29
one	siCCNF_DMSO	29	43	10	15	869.533	489.067	862	497	7.53333	-7.93333	inner	406	1.50782	0	0	0
one	siCCNF_DMSO	29	44	10	6	850.167	496	862	497	-11.8333	-1	inner	406	1.07085	0	0	0
one	siCCNF_DMSO	29	45	10	35	855.829	502.143	862	497	-6.17143	5.14286	inner	406	6.21549	4.22553	0.0104077	10
one	siCCNF_DMSO	29	46	10	11	860.636	502.909	862	497	-1.36364	5.90909	inner	406	1.56411	0	0	0
one	siCCNF_DMSO	29	47	10	7	868.286	504	862	497	6.28571	7	inner	406	0.704509	0	0	0
one	siCCNF_DMSO	29	48	11	8	321	576.25	322	588	-1	-11.75	inner	406	1.45652	0	0	0
one	siCCNF_DMSO	29	49	11	20	328.2	578.4	322	588	6.2	-9.6	inner	406	3.69726	1.7073	0.00420518	4
one	siCCNF_DMSO	29	50	11	12	331.583	582	322	588	9.58333	-6	inner	406	1.58419	0	0	0
one	siCCNF_DMSO	29	51	11	29	321.483	582.759	322	588	-0.517241	-5.24138	inner	406	8.1219	6.13194	0.0151033	15
one	siCCNF_DMSO	29	52	11	158	323.487	592.494	322	588	1.48734	4.49367	inner	406	30.4454	28.4554	0.0700873	70
one	siCCNF_DMSO	29	53	11	14	316.071	588.143	322	588	-5.92857	0.142857	inner	406	3.26804	1.27808	0.00314798	3
one	siCCNF_DMSO	29	54	11	12	333.083	592	322	588	11.0833	4	inner	406	1.75561	0	0	0
one	siCCNF_DMSO	29	55	12	7	384.286	815.429	386	825	-1.71429	-9.57143	inner	406	0.944335	0	0	0
one	siCCNF_DMSO	29	56	12	5	375.8	821.6	386	825	-10.2	-3.4	inner	406	0.593957	0	0	0
one	siCCNF_DMSO	29	57	12	81	391	828.185	386	825	5	3.18519	inner	406	10.588	8.59806	0.0211775	21
one	siCCNF_DMSO	29	58	12	18	380.444	827.667	386	825	-5.55556	2.66667	inner	406	2.13021	0.140245	0.000345432	0
one	siCCNF_DMSO	30	1	1	11	463.818	42.9091	473	50	-9.18182	-7.09091	inner	406	1.81141	0	0	0
one	siCCNF_DMSO	30	2	1	6	461.333	46.3333	473	50	-11.6667	-3.66667	inner	406	1.48896	0	0	0
one	siCCNF_DMSO	30	3	1	269	474.848	47.0892	473	50	1.84758	-2.91078	inner	406	62.8244	60.8345	0.149839	150
one	siCCNF_DMSO	30	4	1	56	472.196	59.8571	473	50	-0.803571	9.85714	inner	406	4.92653	2.93657	0.00723293	7
one	siCCNF_DMSO	30	5	2	26	770.385	113.154	773	119	-2.61538	-5.84615	inner	406	2.08571	0.09575	0.000235837	0
one	siCCNF_DMSO	30	6	2	4	781.5	118.5	773	119	8.5	-0.5	inner	406	0.549035	0	0	0
one	siCCNF_DMSO	30	7	2	238	773.424	122.155	773	119	0.42437	3.15546	inner	406	48.5612	46.5712	0.114707	115
one	siCCNF_DMSO	30	8	3	310	43.1032	153.432	43	155	0.103226	-1.56774	inner	406	56.5599	54.57	0.134409	134
one	siCCNF_DMSO	30	9	4	30	950.367	401.367	954	407	-3.63333	-5.63333	inner	406	3.39481	1.40485	0.00346023	3
one	siCCNF_DMSO	30	10	4	106	951.953	412.792	954	407	-2.04717	5.79245	inner	406	14.8394	12.8495	0.0316489	32
one	siCCNF_DMSO	30	11	6	6	244.167	446	252	455	-7.83333	-9	inner	406	0.553429	0	0	0
one	siCCNF_DMSO	30	12	6	4	256.5	446.5	252	455	4.5	-8.5	inner	406	0.490425	0	0	0
one	siCCNF_DMSO	30	13	6	15	250.133	449.6	252	455	-1.86667	-5.4	inner	406	1.25013	0	0	0
one	siCCNF_DMSO	30	14	6	7	259.571	450.286	252	455	7.57143	-4.71429	inner	406	0.685451	0	0	0
one	siCCNF_DMSO	30	15	7	27	767	450.222	771	460	-4	-9.77778	inner	406	3.37705	1.38709	0.00341648	3
one	siCCNF_DMSO	30	16	7	13	776.385	449.769	771	460	5.38462	-10.2308	inner	406	2.03169	0.041733	0.000102791	0
one	siCCNF_DMSO	30	17	6	9	255.667	451.889	252	455	3.66667	-3.11111	inner	406	0.750927	0	0	0
one	siCCNF_DMSO	30	18	7	10	761.9	452.9	771	460	-9.1	-7.1	inner	406	1.14389	0	0	0
one	siCCNF_DMSO	30	19	7	36	774.389	451.944	771	460	3.38889	-8.05556	inner	406	4.40984	2.41988	0.0059603	6
one	siCCNF_DMSO	30	20	6	12	248.5	454.5	252	455	-3.5	-0.5	inner	406	2.15694	0.166979	0.000411278	0
one	siCCNF_DMSO	30	21	7	18	779.111	456.111	771	460	8.11111	-3.88889	inner	406	1.47488	0	0	0
one	siCCNF_DMSO	30	22	7	11	778.909	460.364	771	460	7.90909	0.363636	inner	406	0.958724	0	0	0
one	siCCNF_DMSO	30	23	6	16	249.5	461	252	455	-2.5	6	inner	406	1.58621	0	0	0
one	siCCNF_DMSO	30	24	7	19	760.895	462.421	771	460	-10.1053	2.42105	inner	406	2.13291	0.142946	0.000352084	0
one	siCCNF_DMSO	30	25	7	9	771.667	466.222	771	460	0.666667	6.22222	inner	406	1.39892	0	0	0
one	siCCNF_DMSO	30	26	7	6	778.833	463.833	771	460	7.83333	3.83333	inner	406	0.606729	0	0	0
one	siCCNF_DMSO	30	27	7	29	777.103	467.621	771	460	6.10345	7.62069	inner	406	5.07118	3.08122	0.00758922	8
one	siCCNF_DMSO	30	28	7	10	766.2	470.5	771	460	-4.8	10.5	inner	406	0.833326	0	0	0
one	siCCNF_DMSO	30	29	8	13	49	586.385	41	595	8	-8.61538	inner	406	1.19684	0	0	0
one	siCCNF_DMSO	30	30	8	31	39.0968	587.258	41	595	-1.90323	-7.74194	inner	406	3.52879	1.53883	0.00379021	4
one	siCCNF_DMSO	30	31	8	197	46.3401	597.005	41	595	5.3401	2.00508	inner	406	36.4615	34.4716	0.0849054	85
one	siCCNF_DMSO	30	32	9	59	457.068	599.559	458	609	-0.932203	-9.44068	inner	406	5.89677	3.90681	0.00962269	10
one	siCCNF_DMSO	30	33	9	9	464.111	599.889	458	609	6.11111	-9.11111	inner	406	0.625589	0	0	0
one	siCCNF_DMSO	30	34	9	18	448	604.167	458	609	-10	-4.83333	inner	406	2.32058	0.330617	0.000814327	1
one	siCCNF_DMSO	30	35	9	15	451.467	605.267	458	609	-6.53333	-3.73333	inner	406	1.35927	0	0	0
one	siCCNF_DMSO	30	36	9	19	462.684	606.158	458	609	4.68421	-2.84211	inner	406	3.90025	1.91029	0.00470515	5
one	siCCNF_DMSO	30	37	9	20	469.1	607.95	458	609	11.1	-1.05	inner	406	2.11087	0.120912	0.000297813	0
one	siCCNF_DMSO	30	38	9	10	461.8	618	458	609	3.8	9	inner	406	1.04904	0	0	0
one	siCCNF_DMSO	30	39	10	12	224.5	885.5	224	895	0.5	-9.5	inner	406	1.46136	0	0	0
one	siCCNF_DMSO	30	40	10	37	219.27	891.216	224	895	-4.72973	-3.78378	inner	406	6.77401	4.78405	0.0117834	12
one	siCCNF_DMSO	30	41	10	20	230.3	890.85	224	895	6.3	-4.15	inner	406	2.22176	0.231799	0.000570934	1
one	siCCNF_DMSO	30	42	10	38	224	900.921	224	895	0	5.92105	inner	406	5.87414	3.88418	0.00956695	10
one	siCCNF_DMSO	11	154	10	11	128.909	718.364	121	704	7.90909	14.3636	outer	406	2.27034	0.280384	0.000690601	1
one	siCCNF_DMSO	11	155	10	7	137	718.714	121	704	16	14.7143	outer	406	1.36258	0	0	0
one	siCCNF_DMSO	11	156	10	6	202.833	718.833	121	704	81.8333	14.8333	outer	406	1.02827	0	0	0
one	siCCNF_DMSO	11	157	10	6	214.5	723	121	704	93.5	19	outer	406	0.944854	0	0	0
one	siCCNF_DMSO	11	158	10	12	141.5	731.5	121	704	20.5	27.5	outer	406	2.16381	0.173846	0.000428191	0
one	siCCNF_DMSO	11	159	11	11	107.091	746.364	106	761	1.09091	-14.6364	outer	406	2.32122	0.331258	0.000815906	1
one	siCCNF_DMSO	11	160	11	4	148.5	749.5	106	761	42.5	-11.5	outer	406	0.648341	0	0	0
one	siCCNF_DMSO	11	161	11	8	171.125	748.875	106	761	65.125	-12.125	outer	406	1.48867	0	0	0
one	siCCNF_DMSO	11	162	11	9	168.111	758.333	106	761	62.1111	-2.66667	outer	406	1.6891	0	0	0
one	siCCNF_DMSO	11	163	12	13	519.385	767.615	457	812	62.3846	-44.3846	outer	406	2.10442	0.114457	0.000281915	0
one	siCCNF_DMSO	11	164	11	12	80.5	773.5	106	761	-25.5	12.5	outer	406	1.77885	0	0	0
one	siCCNF_DMSO	11	165	11	29	98.6897	776.103	106	761	-7.31034	15.1034	outer	406	9.08016	7.0902	0.0174635	17
one	siCCNF_DMSO	11	166	11	7	134.286	776.429	106	761	28.2857	15.4286	outer	406	1.15204	0	0	0
one	siCCNF_DMSO	11	167	11	7	175.714	779	106	761	69.7143	18	outer	406	1.20183	0	0	0
one	siCCNF_DMSO	11	168	11	12	119.5	784	106	761	13.5	23	outer	406	2.8804	0.89044	0.0021932	2
one	siCCNF_DMSO	11	169	11	4	131.5	787.5	106	761	25.5	26.5	outer	406	0.625025	0	0	0
one	siCCNF_DMSO	11	170	11	11	99.3636	789.909	106	761	-6.63636	28.9091	outer	406	2.36484	0.374883	0.000923358	1
one	siCCNF_DMSO	11	171	12	8	478.125	792.875	457	812	21.125	-19.125	outer	406	1.24883	0	0	0
one	siCCNF_DMSO	11	172	12	6	511.5	794	457	812	54.5	-18	outer	406	0.89572	0	0	0
one	siCCNF_DMSO	11	173	13	4	871.5	795.5	859	887	12.5	-91.5	outer	406	0.589776	0	0	0
one	siCCNF_DMSO	11	174	13	4	854.5	796.5	859	887	-4.5	-90.5	outer	406	0.642084	0	0	0
one	siCCNF_DMSO	11	175	12	6	470.5	799.5	457	812	13.5	-12.5	outer	406	0.935256	0	0	0
one	siCCNF_DMSO	11	176	11	4	82.5	801.5	106	761	-23.5	40.5	outer	406	0.686458	0	0	0
one	siCCNF_DMSO	11	177	13	4	882.5	801.5	859	887	23.5	-85.5	outer	406	0.6121	0	0	0
one	siCCNF_DMSO	11	178	11	11	179.545	806.636	106	761	73.5455	45.6364	outer	406	1.94186	0	0	0
one	siCCNF_DMSO	11	179	13	4	823.5	812.5	859	887	-35.5	-74.5	outer	406	0.5962	0	0	0
one	siCCNF_DMSO	11	180	13	4	856.5	815.5	859	887	-2.5	-71.5	outer	406	0.596338	0	0	0
one	siCCNF_DMSO	11	181	12	4	506.5	819.5	457	812	49.5	7.5	outer	406	0.646204	0	0	0
one	siCCNF_DMSO	11	182	12	6	502	824.5	457	812	45	12.5	outer	406	0.87129	0	0	0
one	siCCNF_DMSO	11	183	12	4	459.5	829.5	457	812	2.5	17.5	outer	406	0.637156	0	0	0
one	siCCNF_DMSO	11	184	13	4	904.5	835.5	859	887	45.5	-51.5	outer	406	0.654169	0	0	0
one	siCCNF_DMSO	11	185	13	6	853.5	858	859	887	-5.5	-29	outer	406	1.18216	0	0	0
one	siCCNF_DMSO	11	186	13	4	777.5	860.5	859	887	-81.5	-26.5	outer	406	0.688045	0	0	0
one	siCCNF_DMSO	11	187	13	11	902.818	863.455	859	887	43.8182	-23.5455	outer	406	1.94247	0	0	0
one	siCCNF_DMSO	11	188	13	4	895.5	867.5	859	887	36.5	-19.5	outer	406	0.662638	0	0	0
one	siCCNF_DMSO	11	189	12	6	425	870.5	457	812	-32	58.5	outer	406	0.887922	0	0	0
one	siCCNF_DMSO	11	190	13	6	869	872.5	859	887	10	-14.5	outer	406	0.959121	0	0	0
one	siCCNF_DMSO	11	191	13	4	882.5	874.5	859	887	23.5	-12.5	outer	406	0.639353	0	0	0
one	siCCNF_DMSO	11	192	13	4	911.5	880.5	859	887	52.5	-6.5	outer	406	0.594034	0	0	0
one	siCCNF_DMSO	11	193	13	4	871.75	881.75	859	887	12.75	-5.25	outer	406	0.647715	0	0	0
one	siCCNF_DMSO	11	194	13	4	899.5	884.5	859	887	40.5	-2.5	outer	406	0.586603	0	0	0
one	siCCNF_DMSO	11	195	13	12	840.667	894.25	859	887	-18.3333	7.25	outer	406	2.51057	0.520607	0.00128228	1
one	siCCNF_DMSO	11	196	13	4	879.5	901.5	859	887	20.5	14.5	outer	406	0.74992	0	0	0
one	siCCNF_DMSO	11	197	13	6	883.167	908.833	859	887	24.1667	21.8333	outer	406	0.959243	0	0	0
one	siCCNF_DMSO	12	1	1	4	164.5	1.5	102	32	62.5	-30.5	outer	406	0.627222	0	0	0
one	siCCNF_DMSO	12	2	1	4	111.5	5.5	102	32	9.5	-26.5	outer	406	0.662043	0	0	0
one	siCCNF_DMSO	12	3	1	4	94.5	17.5	102	32	-7.5	-14.5	outer	406	0.647807	0	0	0
one	siCCNF_DMSO	12	4	1	11	85.6364	20.9091	102	32	-16.3636	-11.0909	outer	406	2.48186	0.491905	0.00121159	1
one	siCCNF_DMSO	12	5	1	4	42.5	27.5	102	32	-59.5	-4.5	outer	406	0.612268	0	0	0
one	siCCNF_DMSO	12	6	2	9	447.333	45.8889	422	104	25.3333	-58.1111	outer	406	1.54676	0	0	0
one	siCCNF_DMSO	12	7	1	8	6.875	57.875	102	32	-95.125	25.875	outer	406	1.23247	0	0	0
one	siCCNF_DMSO	12	8	2	4	441.5	62.5	422	104	19.5	-41.5	outer	406	0.664454	0	0	0
one	siCCNF_DMSO	12	9	2	13	439.385	67.3846	422	104	17.3846	-36.6154	outer	406	2.43973	0.449775	0.00110782	1
one	siCCNF_DMSO	12	10	2	10	470.7	73.3	422	104	48.7	-30.7	outer	406	1.75225	0	0	0
one	siCCNF_DMSO	12	11	2	4	491.5	73.5	422	104	69.5	-30.5	outer	406	0.593668	0	0	0
one	siCCNF_DMSO	12	12	1	6	138.833	74.8333	102	32	36.8333	42.8333	outer	406	1.06601	0	0	0
one	siCCNF_DMSO	12	13	2	4	399.5	75.5	422	104	-22.5	-28.5	outer	406	0.579553	0	0	0
one	siCCNF_DMSO	12	14	2	4	486.5	80.5	422	104	64.5	-23.5	outer	406	0.63476	0	0	0
one	siCCNF_DMSO	12	15	1	4	79.5	87.5	102	32	-22.5	55.5	outer	406	0.645151	0	0	0
one	siCCNF_DMSO	12	16	2	10	448.1	89.7	422	104	26.1	-14.3	outer	406	1.63259	0	0	0
one	siCCNF_DMSO	12	17	2	8	435.5	91	422	104	13.5	-13	outer	406	1.10591	0	0	0
one	siCCNF_DMSO	12	18	2	5	466.6	90.2	422	104	44.6	-13.8	outer	406	0.627604	0	0	0
one	siCCNF_DMSO	12	19	2	4	444.5	112.5	422	104	22.5	8.5	outer	406	0.71043	0	0	0
one	siCCNF_DMSO	12	20	2	11	476.909	115.636	422	104	54.9091	11.6364	outer	406	2.55792	0.567956	0.00139891	1
one	siCCNF_DMSO	12	21	2	5	423.8	117.4	422	104	1.8	13.4	outer	406	0.824887	0	0	0
one	siCCNF_DMSO	12	22	1	4	97.5	120.5	102	32	-4.5	88.5	outer	406	0.583673	0	0	0
one	siCCNF_DMSO	12	23	2	8	420	119.5	422	104	-2	15.5	outer	406	1.46671	0	0	0
one	siCCNF_DMSO	12	24	2	5	433.8	127.6	422	104	11.8	23.6	outer	406	0.725597	0	0	0
one	siCCNF_DMSO	12	25	2	7	449	135.286	422	104	27	31.2857	outer	406	1.16106	0	0	0
one	siCCNF_DMSO	12	26	3	4	159.5	232.5	197	266	-37.5	-33.5	outer	406	0.536477	0	0	0
one	siCCNF_DMSO	12	27	3	4	212.25	252	197	266	15.25	-14	outer	406	0.637827	0	0	0
one	siCCNF_DMSO	12	28	4	4	942.75	264	912	318	30.75	-54	outer	406	0.582773	0	0	0
one	siCCNF_DMSO	12	29	3	5	210.8	270.6	197	266	13.8	4.6	outer	406	0.809995	0	0	0
one	siCCNF_DMSO	12	30	3	9	179	271	197	266	-18	5	outer	406	1.62583	0	0	0
one	siCCNF_DMSO	12	31	3	4	142.5	274.5	197	266	-54.5	8.5	outer	406	0.624842	0	0	0
[truncated: 76,115 more rows]

## Sheet: Fig. 5f
Replicate	Sample	Area (pixels^2)		Rep	Sample	N		Kruskal-Wallis ANOVA with a post-hoc Dunn test to assess pairwise differences
one	PCM1kosiCEP290_MG132	40		one	PCM1kosiCEP290_MG132	328		comparison	Z.stat	P.adj
one	PCM1kosiCEP290_MG132	6		one	PCM1kosiCEP97_MG132	231		WTsiCP110_MG132 - WTsiGL2_MG132	-22.7592	4.07193e-114	****
one	PCM1kosiCEP290_MG132	50		one	PCM1kosiCP110_MG132	249		WTsiCEP97_MG132 - WTsiGL2_MG132	-21.2422	1.09063e-99	****
one	PCM1kosiCEP290_MG132	14		one	PCM1kosiNT_MG132	300		WTsiCEP290_MG132 - WTsiGL2_MG132	-17.1797	5.86647e-66	****
one	PCM1kosiCEP290_MG132	1		one	WTsiCEP290_MG132	332		PCM1kosiGL2_MG132 - WTsiGL2_MG132	-9.83473	7.44651e-23	****
one	PCM1kosiCEP290_MG132	6		one	WTsiCEP97_MG132	292		PCM1kosiCP110_MG132 - WTsiGL2_MG132	-27.8227	1.61363e-169	****
one	PCM1kosiCEP290_MG132	1		one	WTsiCP110_MG132	281		PCM1kosiCEP97_MG132 - WTsiGL2_MG132	-28.9289	7.2413e-183	****
one	PCM1kosiCEP290_MG132	6		one	WTsiNT_MG132	179		PCM1kosiCEP290_MG132 - WTsiGL2_MG132	-26.9135	7.12042e-159	****
one	PCM1kosiCEP290_MG132	1		two	PCM1kosiCEP290_MG132	371		PCM1kosiGL2_MG132 - WTsiCEP97_MG132	12.1417	7.40844e-34	****
one	PCM1kosiCEP290_MG132	47		two	PCM1kosiCEP97_MG132	263		PCM1kosiGL2_MG132 - WTsiCP110_MG132	13.8597	1.55561e-43	****
one	PCM1kosiCEP290_MG132	15		two	PCM1kosiCP110_MG132	261		PCM1kosiGL2_MG132 - WTsiCEP290_MG132	7.59235	2.58708e-14	****
one	PCM1kosiCEP290_MG132	1		two	PCM1kosiNT_MG132	218		PCM1kosiCP110_MG132 - PCM1kosiGL2_MG132	-19.1756	1.18409e-81	****
one	PCM1kosiCEP290_MG132	30		two	WTsiCEP290_MG132	246		PCM1kosiCEP97_MG132 - PCM1kosiGL2_MG132	-20.408	3.31466e-92	****
one	PCM1kosiCEP290_MG132	47		two	WTsiCEP97_MG132	226		PCM1kosiCEP290_MG132 - PCM1kosiGL2_MG132	-17.679	1.06473e-69	****
one	PCM1kosiCEP290_MG132	14		two	WTsiCP110_MG132	210		PCM1kosiCP110_MG132 - WTsiCP110_MG132	-5.11471	2.09483e-07	****
one	PCM1kosiCEP290_MG132	10		two	WTsiNT_MG132	229		PCM1kosiCEP97_MG132 - WTsiCEP97_MG132	-8.41495	3.43926e-17	****
one	PCM1kosiCEP290_MG132	1						PCM1kosiCEP290_MG132 - WTsiCEP290_MG132	-10.0661	7.80075e-24	****
one	PCM1kosiCEP290_MG132	3
one	PCM1kosiCEP290_MG132	10
one	PCM1kosiCEP290_MG132	5
one	PCM1kosiCEP290_MG132	1
one	PCM1kosiCEP290_MG132	13
one	PCM1kosiCEP290_MG132	1
one	PCM1kosiCEP290_MG132	49
one	PCM1kosiCEP290_MG132	1
one	PCM1kosiCEP290_MG132	18
one	PCM1kosiCEP290_MG132	78
one	PCM1kosiCEP290_MG132	16
one	PCM1kosiCEP290_MG132	33
one	PCM1kosiCEP290_MG132	1
one	PCM1kosiCEP290_MG132	13
one	PCM1kosiCEP290_MG132	46
one	PCM1kosiCEP290_MG132	33
one	PCM1kosiCEP290_MG132	1
one	PCM1kosiCEP290_MG132	15
one	PCM1kosiCEP290_MG132	17
one	PCM1kosiCEP290_MG132	39
one	PCM1kosiCEP290_MG132	14
one	PCM1kosiCEP290_MG132	24
one	PCM1kosiCEP290_MG132	1
one	PCM1kosiCEP290_MG132	1
one	PCM1kosiCEP290_MG132	1
one	PCM1kosiCEP290_MG132	89
one	PCM1kosiCEP290_MG132	1
one	PCM1kosiCEP290_MG132	1
one	PCM1kosiCEP290_MG132	10
one	PCM1kosiCEP290_MG132	1
one	PCM1kosiCEP290_MG132	14
one	PCM1kosiCEP290_MG132	8
one	PCM1kosiCEP290_MG132	7
one	PCM1kosiCEP290_MG132	7
one	PCM1kosiCEP290_MG132	1
one	PCM1kosiCEP290_MG132	1
one	PCM1kosiCEP290_MG132	27
one	PCM1kosiCEP290_MG132	29
one	PCM1kosiCEP290_MG132	17
one	PCM1kosiCEP290_MG132	26
one	PCM1kosiCEP290_MG132	1
one	PCM1kosiCEP290_MG132	12
one	PCM1kosiCEP290_MG132	9
one	PCM1kosiCEP290_MG132	1
one	PCM1kosiCEP290_MG132	52
one	PCM1kosiCEP290_MG132	9
one	PCM1kosiCEP290_MG132	18
one	PCM1kosiCEP290_MG132	1
one	PCM1kosiCEP290_MG132	1
one	PCM1kosiCEP290_MG132	1
one	PCM1kosiCEP290_MG132	6
one	PCM1kosiCEP290_MG132	1
one	PCM1kosiCEP290_MG132	7
one	PCM1kosiCEP290_MG132	37
one	PCM1kosiCEP290_MG132	75
one	PCM1kosiCEP290_MG132	23
one	PCM1kosiCEP290_MG132	1
one	PCM1kosiCEP290_MG132	12
one	PCM1kosiCEP290_MG132	4
one	PCM1kosiCEP290_MG132	1
one	PCM1kosiCEP290_MG132	3
one	PCM1kosiCEP290_MG132	26
one	PCM1kosiCEP290_MG132	64
one	PCM1kosiCEP290_MG132	86
one	PCM1kosiCEP290_MG132	1
one	PCM1kosiCEP290_MG132	30
one	PCM1kosiCEP290_MG132	1
one	PCM1kosiCEP290_MG132	1
one	PCM1kosiCEP290_MG132	1
one	PCM1kosiCEP290_MG132	2
one	PCM1kosiCEP290_MG132	1
one	PCM1kosiCEP290_MG132	55
one	PCM1kosiCEP290_MG132	1
one	PCM1kosiCEP290_MG132	57
one	PCM1kosiCEP290_MG132	24
one	PCM1kosiCEP290_MG132	29
one	PCM1kosiCEP290_MG132	46
one	PCM1kosiCEP290_MG132	3
one	PCM1kosiCEP290_MG132	83
one	PCM1kosiCEP290_MG132	1
one	PCM1kosiCEP290_MG132	45
one	PCM1kosiCEP290_MG132	8
one	PCM1kosiCEP290_MG132	41
one	PCM1kosiCEP290_MG132	54
one	PCM1kosiCEP290_MG132	1
one	PCM1kosiCEP290_MG132	46
one	PCM1kosiCEP290_MG132	1
one	PCM1kosiCEP290_MG132	25
one	PCM1kosiCEP290_MG132	1
one	PCM1kosiCEP290_MG132	9
one	PCM1kosiCEP290_MG132	1
one	PCM1kosiCEP290_MG132	24
one	PCM1kosiCEP290_MG132	21
one	PCM1kosiCEP290_MG132	5
one	PCM1kosiCEP290_MG132	1
one	PCM1kosiCEP290_MG132	3
one	PCM1kosiCEP290_MG132	8
one	PCM1kosiCEP290_MG132	44
one	PCM1kosiCEP290_MG132	1
one	PCM1kosiCEP290_MG132	12
one	PCM1kosiCEP290_MG132	9
one	PCM1kosiCEP290_MG132	1
one	PCM1kosiCEP290_MG132	14
one	PCM1kosiCEP290_MG132	1
one	PCM1kosiCEP290_MG132	1
one	PCM1kosiCEP290_MG132	1
one	PCM1kosiCEP290_MG132	1
one	PCM1kosiCEP290_MG132	14
one	PCM1kosiCEP290_MG132	6
one	PCM1kosiCEP290_MG132	4
one	PCM1kosiCEP290_MG132	1
one	PCM1kosiCEP290_MG132	5
one	PCM1kosiCEP290_MG132	16
one	PCM1kosiCEP290_MG132	1
one	PCM1kosiCEP290_MG132	1
one	PCM1kosiCEP290_MG132	15
one	PCM1kosiCEP290_MG132	1
one	PCM1kosiCEP290_MG132	2
one	PCM1kosiCEP290_MG132	11
one	PCM1kosiCEP290_MG132	5
one	PCM1kosiCEP290_MG132	49
one	PCM1kosiCEP290_MG132	1
one	PCM1kosiCEP290_MG132	1
one	PCM1kosiCEP290_MG132	1
one	PCM1kosiCEP290_MG132	1
one	PCM1kosiCEP290_MG132	1
one	PCM1kosiCEP290_MG132	24
one	PCM1kosiCEP290_MG132	46
one	PCM1kosiCEP290_MG132	22
one	PCM1kosiCEP290_MG132	1
one	PCM1kosiCEP290_MG132	19
one	PCM1kosiCEP290_MG132	1
one	PCM1kosiCEP290_MG132	15
one	PCM1kosiCEP290_MG132	15
one	PCM1kosiCEP290_MG132	35
one	PCM1kosiCEP290_MG132	1
one	PCM1kosiCEP290_MG132	1
one	PCM1kosiCEP290_MG132	17
one	PCM1kosiCEP290_MG132	1
one	PCM1kosiCEP290_MG132	13
one	PCM1kosiCEP290_MG132	51
one	PCM1kosiCEP290_MG132	12
one	PCM1kosiCEP290_MG132	1
one	PCM1kosiCEP290_MG132	1
one	PCM1kosiCEP290_MG132	1
one	PCM1kosiCEP290_MG132	2
one	PCM1kosiCEP290_MG132	9
one	PCM1kosiCEP290_MG132	1
one	PCM1kosiCEP290_MG132	29
one	PCM1kosiCEP290_MG132	1
one	PCM1kosiCEP290_MG132	1
one	PCM1kosiCEP290_MG132	47
one	PCM1kosiCEP290_MG132	4
one	PCM1kosiCEP290_MG132	13
one	PCM1kosiCEP290_MG132	1
one	PCM1kosiCEP290_MG132	7
one	PCM1kosiCEP290_MG132	12
one	PCM1kosiCEP290_MG132	7
one	PCM1kosiCEP290_MG132	1
one	PCM1kosiCEP290_MG132	25
one	PCM1kosiCEP290_MG132	1
one	PCM1kosiCEP290_MG132	1
one	PCM1kosiCEP290_MG132	23
one	PCM1kosiCEP290_MG132	51
one	PCM1kosiCEP290_MG132	1
one	PCM1kosiCEP290_MG132	5
one	PCM1kosiCEP290_MG132	7
one	PCM1kosiCEP290_MG132	25
one	PCM1kosiCEP290_MG132	42
one	PCM1kosiCEP290_MG132	1
one	PCM1kosiCEP290_MG132	41
one	PCM1kosiCEP290_MG132	18
one	PCM1kosiCEP290_MG132	1
one	PCM1kosiCEP290_MG132	3
one	PCM1kosiCEP290_MG132	18
one	PCM1kosiCEP290_MG132	12
one	PCM1kosiCEP290_MG132	7
one	PCM1kosiCEP290_MG132	2
one	PCM1kosiCEP290_MG132	1
one	PCM1kosiCEP290_MG132	19
one	PCM1kosiCEP290_MG132	1
one	PCM1kosiCEP290_MG132	1
one	PCM1kosiCEP290_MG132	1
one	PCM1kosiCEP290_MG132	3
one	PCM1kosiCEP290_MG132	1
one	PCM1kosiCEP290_MG132	1
one	PCM1kosiCEP290_MG132	15
one	PCM1kosiCEP290_MG132	1
one	PCM1kosiCEP290_MG132	1
one	PCM1kosiCEP290_MG132	2
one	PCM1kosiCEP290_MG132	1
one	PCM1kosiCEP290_MG132	1
one	PCM1kosiCEP290_MG132	12
one	PCM1kosiCEP290_MG132	2
one	PCM1kosiCEP290_MG132	1
one	PCM1kosiCEP290_MG132	23
one	PCM1kosiCEP290_MG132	16
one	PCM1kosiCEP290_MG132	48
one	PCM1kosiCEP290_MG132	5
one	PCM1kosiCEP290_MG132	1
one	PCM1kosiCEP290_MG132	8
one	PCM1kosiCEP290_MG132	48
one	PCM1kosiCEP290_MG132	1
one	PCM1kosiCEP290_MG132	1
one	PCM1kosiCEP290_MG132	1
one	PCM1kosiCEP290_MG132	1
one	PCM1kosiCEP290_MG132	18
one	PCM1kosiCEP290_MG132	42
one	PCM1kosiCEP290_MG132	45
one	PCM1kosiCEP290_MG132	1
one	PCM1kosiCEP290_MG132	12
one	PCM1kosiCEP290_MG132	8
one	PCM1kosiCEP290_MG132	1
one	PCM1kosiCEP290_MG132	27
one	PCM1kosiCEP290_MG132	38
one	PCM1kosiCEP290_MG132	1
one	PCM1kosiCEP290_MG132	81
one	PCM1kosiCEP290_MG132	1
one	PCM1kosiCEP290_MG132	31
one	PCM1kosiCEP290_MG132	1
one	PCM1kosiCEP290_MG132	3
one	PCM1kosiCEP290_MG132	9
one	PCM1kosiCEP290_MG132	1
one	PCM1kosiCEP290_MG132	38
one	PCM1kosiCEP290_MG132	79
one	PCM1kosiCEP290_MG132	95
one	PCM1kosiCEP290_MG132	1
one	PCM1kosiCEP290_MG132	1
one	PCM1kosiCEP290_MG132	51
one	PCM1kosiCEP290_MG132	37
one	PCM1kosiCEP290_MG132	1
one	PCM1kosiCEP290_MG132	1
one	PCM1kosiCEP290_MG132	27
one	PCM1kosiCEP290_MG132	1
one	PCM1kosiCEP290_MG132	24
one	PCM1kosiCEP290_MG132	42
one	PCM1kosiCEP290_MG132	8
one	PCM1kosiCEP290_MG132	1
one	PCM1kosiCEP290_MG132	22
one	PCM1kosiCEP290_MG132	1
one	PCM1kosiCEP290_MG132	7
one	PCM1kosiCEP290_MG132	1
one	PCM1kosiCEP290_MG132	11
one	PCM1kosiCEP290_MG132	37
one	PCM1kosiCEP290_MG132	24
one	PCM1kosiCEP290_MG132	15
one	PCM1kosiCEP290_MG132	35
one	PCM1kosiCEP290_MG132	1
one	PCM1kosiCEP290_MG132	1
one	PCM1kosiCEP290_MG132	43
one	PCM1kosiCEP290_MG132	45
one	PCM1kosiCEP290_MG132	46
one	PCM1kosiCEP290_MG132	1
one	PCM1kosiCEP290_MG132	18
one	PCM1kosiCEP290_MG132	30
one	PCM1kosiCEP290_MG132	24
one	PCM1kosiCEP290_MG132	23
one	PCM1kosiCEP290_MG132	21
one	PCM1kosiCEP290_MG132	52
one	PCM1kosiCEP290_MG132	17
one	PCM1kosiCEP290_MG132	19
one	PCM1kosiCEP290_MG132	1
one	PCM1kosiCEP290_MG132	1
one	PCM1kosiCEP290_MG132	31
one	PCM1kosiCEP290_MG132	1
one	PCM1kosiCEP290_MG132	39
one	PCM1kosiCEP290_MG132	1
one	PCM1kosiCEP290_MG132	42
one	PCM1kosiCEP290_MG132	18
one	PCM1kosiCEP290_MG132	1
one	PCM1kosiCEP290_MG132	1
one	PCM1kosiCEP290_MG132	27
one	PCM1kosiCEP290_MG132	8
one	PCM1kosiCEP290_MG132	1
one	PCM1kosiCEP290_MG132	49
one	PCM1kosiCEP290_MG132	5
one	PCM1kosiCEP290_MG132	23
one	PCM1kosiCEP290_MG132	21
one	PCM1kosiCEP290_MG132	57
one	PCM1kosiCEP290_MG132	24
one	PCM1kosiCEP290_MG132	35
one	PCM1kosiCEP290_MG132	16
one	PCM1kosiCEP290_MG132	11
one	PCM1kosiCEP290_MG132	1
one	PCM1kosiCEP290_MG132	31
one	PCM1kosiCEP290_MG132	28
one	PCM1kosiCEP290_MG132	34
one	PCM1kosiCEP290_MG132	6
one	PCM1kosiCEP290_MG132	1
one	PCM1kosiCEP290_MG132	41
one	PCM1kosiCEP290_MG132	1
one	PCM1kosiCEP290_MG132	19
one	PCM1kosiCEP290_MG132	35
one	PCM1kosiCEP290_MG132	62
one	PCM1kosiCEP290_MG132	26
one	PCM1kosiCEP290_MG132	34
one	PCM1kosiCEP290_MG132	1
one	PCM1kosiCEP290_MG132	6
one	PCM1kosiCEP290_MG132	38
one	PCM1kosiCEP290_MG132	31
one	PCM1kosiCEP290_MG132	1
one	PCM1kosiCEP290_MG132	11
one	PCM1kosiCEP290_MG132	1
one	PCM1kosiCEP290_MG132	19
one	PCM1kosiCEP290_MG132	25
one	PCM1kosiCEP290_MG132	1
one	PCM1kosiCEP290_MG132	37
one	PCM1kosiCEP290_MG132	5
one	PCM1kosiCEP290_MG132	1
one	PCM1kosiCEP290_MG132	12
one	PCM1kosiCEP290_MG132	3
one	PCM1kosiCEP97_MG132	1
one	PCM1kosiCEP97_MG132	1
one	PCM1kosiCEP97_MG132	1
one	PCM1kosiCEP97_MG132	1
one	PCM1kosiCEP97_MG132	1
one	PCM1kosiCEP97_MG132	1
one	PCM1kosiCEP97_MG132	1
one	PCM1kosiCEP97_MG132	1
one	PCM1kosiCEP97_MG132	1
one	PCM1kosiCEP97_MG132	1
one	PCM1kosiCEP97_MG132	1
one	PCM1kosiCEP97_MG132	1
one	PCM1kosiCEP97_MG132	1
one	PCM1kosiCEP97_MG132	1
one	PCM1kosiCEP97_MG132	1
one	PCM1kosiCEP97_MG132	1
one	PCM1kosiCEP97_MG132	1
one	PCM1kosiCEP97_MG132	1
one	PCM1kosiCEP97_MG132	1
one	PCM1kosiCEP97_MG132	1
one	PCM1kosiCEP97_MG132	1
one	PCM1kosiCEP97_MG132	1
one	PCM1kosiCEP97_MG132	1
one	PCM1kosiCEP97_MG132	1
one	PCM1kosiCEP97_MG132	1
one	PCM1kosiCEP97_MG132	1
one	PCM1kosiCEP97_MG132	1
one	PCM1kosiCEP97_MG132	1
one	PCM1kosiCEP97_MG132	1
one	PCM1kosiCEP97_MG132	1
one	PCM1kosiCEP97_MG132	1
one	PCM1kosiCEP97_MG132	1
one	PCM1kosiCEP97_MG132	1
one	PCM1kosiCEP97_MG132	1
one	PCM1kosiCEP97_MG132	1
one	PCM1kosiCEP97_MG132	1
one	PCM1kosiCEP97_MG132	1
one	PCM1kosiCEP97_MG132	1
one	PCM1kosiCEP97_MG132	1
one	PCM1kosiCEP97_MG132	2
one	PCM1kosiCEP97_MG132	1
one	PCM1kosiCEP97_MG132	1
one	PCM1kosiCEP97_MG132	39
one	PCM1kosiCEP97_MG132	5
one	PCM1kosiCEP97_MG132	1
one	PCM1kosiCEP97_MG132	1
one	PCM1kosiCEP97_MG132	1
one	PCM1kosiCEP97_MG132	1
one	PCM1kosiCEP97_MG132	1
one	PCM1kosiCEP97_MG132	1
one	PCM1kosiCEP97_MG132	1
one	PCM1kosiCEP97_MG132	1
one	PCM1kosiCEP97_MG132	1
one	PCM1kosiCEP97_MG132	1
one	PCM1kosiCEP97_MG132	6
one	PCM1kosiCEP97_MG132	1
one	PCM1kosiCEP97_MG132	1
one	PCM1kosiCEP97_MG132	1
one	PCM1kosiCEP97_MG132	1
one	PCM1kosiCEP97_MG132	1
one	PCM1kosiCEP97_MG132	1
one	PCM1kosiCEP97_MG132	1
one	PCM1kosiCEP97_MG132	1
one	PCM1kosiCEP97_MG132	1
one	PCM1kosiCEP97_MG132	1
one	PCM1kosiCEP97_MG132	2
one	PCM1kosiCEP97_MG132	1
one	PCM1kosiCEP97_MG132	1
one	PCM1kosiCEP97_MG132	1
one	PCM1kosiCEP97_MG132	1
one	PCM1kosiCEP97_MG132	40
one	PCM1kosiCEP97_MG132	20
one	PCM1kosiCEP97_MG132	48
one	PCM1kosiCEP97_MG132	1
one	PCM1kosiCEP97_MG132	1
one	PCM1kosiCEP97_MG132	1
one	PCM1kosiCEP97_MG132	10
one	PCM1kosiCEP97_MG132	1
one	PCM1kosiCEP97_MG132	1
one	PCM1kosiCEP97_MG132	43
one	PCM1kosiCEP97_MG132	18
one	PCM1kosiCEP97_MG132	20
one	PCM1kosiCEP97_MG132	1
one	PCM1kosiCEP97_MG132	1
one	PCM1kosiCEP97_MG132	11
one	PCM1kosiCEP97_MG132	49
one	PCM1kosiCEP97_MG132	12
one	PCM1kosiCEP97_MG132	1
one	PCM1kosiCEP97_MG132	3
one	PCM1kosiCEP97_MG132	1
one	PCM1kosiCEP97_MG132	1
one	PCM1kosiCEP97_MG132	4
one	PCM1kosiCEP97_MG132	14
one	PCM1kosiCEP97_MG132	1
one	PCM1kosiCEP97_MG132	1
one	PCM1kosiCEP97_MG132	1
one	PCM1kosiCEP97_MG132	18
one	PCM1kosiCEP97_MG132	1
one	PCM1kosiCEP97_MG132	12
one	PCM1kosiCEP97_MG132	27
one	PCM1kosiCEP97_MG132	1
one	PCM1kosiCEP97_MG132	1
one	PCM1kosiCEP97_MG132	1
one	PCM1kosiCEP97_MG132	1
one	PCM1kosiCEP97_MG132	1
one	PCM1kosiCEP97_MG132	15
one	PCM1kosiCEP97_MG132	20
one	PCM1kosiCEP97_MG132	9
one	PCM1kosiCEP97_MG132	87
one	PCM1kosiCEP97_MG132	3
one	PCM1kosiCEP97_MG132	10
one	PCM1kosiCEP97_MG132	1
one	PCM1kosiCEP97_MG132	1
one	PCM1kosiCEP97_MG132	1
one	PCM1kosiCEP97_MG132	1
one	PCM1kosiCEP97_MG132	63
one	PCM1kosiCEP97_MG132	1
one	PCM1kosiCEP97_MG132	1
one	PCM1kosiCEP97_MG132	1
one	PCM1kosiCEP97_MG132	59
one	PCM1kosiCEP97_MG132	39
one	PCM1kosiCEP97_MG132	59
one	PCM1kosiCEP97_MG132	48
one	PCM1kosiCEP97_MG132	6
one	PCM1kosiCEP97_MG132	1
one	PCM1kosiCEP97_MG132	5
one	PCM1kosiCEP97_MG132	44
one	PCM1kosiCEP97_MG132	57
one	PCM1kosiCEP97_MG132	44
one	PCM1kosiCEP97_MG132	114
one	PCM1kosiCEP97_MG132	16
one	PCM1kosiCEP97_MG132	1
one	PCM1kosiCEP97_MG132	1
one	PCM1kosiCEP97_MG132	2
one	PCM1kosiCEP97_MG132	14
one	PCM1kosiCEP97_MG132	26
one	PCM1kosiCEP97_MG132	1
one	PCM1kosiCEP97_MG132	2
one	PCM1kosiCEP97_MG132	1
one	PCM1kosiCEP97_MG132	30
one	PCM1kosiCEP97_MG132	1
one	PCM1kosiCEP97_MG132	22
one	PCM1kosiCEP97_MG132	1
one	PCM1kosiCEP97_MG132	1
one	PCM1kosiCEP97_MG132	1
one	PCM1kosiCEP97_MG132	1
one	PCM1kosiCEP97_MG132	1
one	PCM1kosiCEP97_MG132	1
one	PCM1kosiCEP97_MG132	1
one	PCM1kosiCEP97_MG132	1
one	PCM1kosiCEP97_MG132	1
one	PCM1kosiCEP97_MG132	1
one	PCM1kosiCEP97_MG132	1
one	PCM1kosiCEP97_MG132	1
one	PCM1kosiCEP97_MG132	1
one	PCM1kosiCEP97_MG132	1
one	PCM1kosiCEP97_MG132	1
one	PCM1kosiCEP97_MG132	1
one	PCM1kosiCEP97_MG132	1
one	PCM1kosiCEP97_MG132	1
one	PCM1kosiCEP97_MG132	1
one	PCM1kosiCEP97_MG132	1
one	PCM1kosiCEP97_MG132	1
one	PCM1kosiCEP97_MG132	1
one	PCM1kosiCEP97_MG132	1
one	PCM1kosiCEP97_MG132	1
one	PCM1kosiCEP97_MG132	26
one	PCM1kosiCEP97_MG132	1
one	PCM1kosiCEP97_MG132	12
one	PCM1kosiCEP97_MG132	20
one	PCM1kosiCEP97_MG132	55
one	PCM1kosiCEP97_MG132	30
one	PCM1kosiCEP97_MG132	1
one	PCM1kosiCEP97_MG132	50
one	PCM1kosiCEP97_MG132	53
one	PCM1kosiCEP97_MG132	41
one	PCM1kosiCEP97_MG132	1
one	PCM1kosiCEP97_MG132	1
one	PCM1kosiCEP97_MG132	1
one	PCM1kosiCEP97_MG132	9
one	PCM1kosiCEP97_MG132	1
one	PCM1kosiCEP97_MG132	5
one	PCM1kosiCEP97_MG132	4
one	PCM1kosiCEP97_MG132	1
one	PCM1kosiCEP97_MG132	44
one	PCM1kosiCEP97_MG132	1
one	PCM1kosiCEP97_MG132	1
one	PCM1kosiCEP97_MG132	1
one	PCM1kosiCEP97_MG132	46
one	PCM1kosiCEP97_MG132	1
one	PCM1kosiCEP97_MG132	1
one	PCM1kosiCEP97_MG132	37
one	PCM1kosiCEP97_MG132	1
one	PCM1kosiCEP97_MG132	1
one	PCM1kosiCEP97_MG132	1
one	PCM1kosiCEP97_MG132	20
one	PCM1kosiCEP97_MG132	1
one	PCM1kosiCEP97_MG132	1
one	PCM1kosiCEP97_MG132	1
one	PCM1kosiCEP97_MG132	1
one	PCM1kosiCEP97_MG132	1
one	PCM1kosiCEP97_MG132	1
one	PCM1kosiCEP97_MG132	1
one	PCM1kosiCEP97_MG132	1
one	PCM1kosiCEP97_MG132	1
one	PCM1kosiCEP97_MG132	7
one	PCM1kosiCEP97_MG132	1
one	PCM1kosiCEP97_MG132	8
one	PCM1kosiCEP97_MG132	1
one	PCM1kosiCEP97_MG132	12
one	PCM1kosiCEP97_MG132	13
one	PCM1kosiCEP97_MG132	39
one	PCM1kosiCEP97_MG132	36
one	PCM1kosiCEP97_MG132	1
one	PCM1kosiCEP97_MG132	35
one	PCM1kosiCEP97_MG132	1
one	PCM1kosiCEP97_MG132	1
one	PCM1kosiCEP97_MG132	1
one	PCM1kosiCEP97_MG132	3
one	PCM1kosiCEP97_MG132	10
one	PCM1kosiCEP97_MG132	1
one	PCM1kosiCEP97_MG132	1
one	PCM1kosiCEP97_MG132	1
one	PCM1kosiCEP97_MG132	1
one	PCM1kosiCEP97_MG132	1
one	PCM1kosiCEP97_MG132	6
one	PCM1kosiCEP97_MG132	7
one	PCM1kosiCEP97_MG132	1
one	PCM1kosiCEP97_MG132	42
one	PCM1kosiCEP97_MG132	1
one	PCM1kosiCEP97_MG132	24
one	PCM1kosiCP110_MG132	33
one	PCM1kosiCP110_MG132	1
one	PCM1kosiCP110_MG132	7
one	PCM1kosiCP110_MG132	1
one	PCM1kosiCP110_MG132	1
one	PCM1kosiCP110_MG132	4
one	PCM1kosiCP110_MG132	1
one	PCM1kosiCP110_MG132	1
one	PCM1kosiCP110_MG132	1
one	PCM1kosiCP110_MG132	1
one	PCM1kosiCP110_MG132	58
one	PCM1kosiCP110_MG132	1
one	PCM1kosiCP110_MG132	44
one	PCM1kosiCP110_MG132	3
one	PCM1kosiCP110_MG132	1
one	PCM1kosiCP110_MG132	1
one	PCM1kosiCP110_MG132	4
one	PCM1kosiCP110_MG132	22
one	PCM1kosiCP110_MG132	1
one	PCM1kosiCP110_MG132	24
one	PCM1kosiCP110_MG132	1
one	PCM1kosiCP110_MG132	1
one	PCM1kosiCP110_MG132	19
one	PCM1kosiCP110_MG132	91
one	PCM1kosiCP110_MG132	6
one	PCM1kosiCP110_MG132	9
one	PCM1kosiCP110_MG132	2
one	PCM1kosiCP110_MG132	7
one	PCM1kosiCP110_MG132	16
one	PCM1kosiCP110_MG132	1
one	PCM1kosiCP110_MG132	35
one	PCM1kosiCP110_MG132	1
one	PCM1kosiCP110_MG132	18
one	PCM1kosiCP110_MG132	1
one	PCM1kosiCP110_MG132	20
one	PCM1kosiCP110_MG132	1
one	PCM1kosiCP110_MG132	16
one	PCM1kosiCP110_MG132	1
one	PCM1kosiCP110_MG132	1
one	PCM1kosiCP110_MG132	2
one	PCM1kosiCP110_MG132	1
one	PCM1kosiCP110_MG132	1
one	PCM1kosiCP110_MG132	9
one	PCM1kosiCP110_MG132	1
one	PCM1kosiCP110_MG132	1
one	PCM1kosiCP110_MG132	1
one	PCM1kosiCP110_MG132	1
one	PCM1kosiCP110_MG132	1
one	PCM1kosiCP110_MG132	1
one	PCM1kosiCP110_MG132	1
one	PCM1kosiCP110_MG132	1
one	PCM1kosiCP110_MG132	49
one	PCM1kosiCP110_MG132	11
one	PCM1kosiCP110_MG132	1
one	PCM1kosiCP110_MG132	27
one	PCM1kosiCP110_MG132	3
one	PCM1kosiCP110_MG132	4
one	PCM1kosiCP110_MG132	1
one	PCM1kosiCP110_MG132	1
one	PCM1kosiCP110_MG132	1
one	PCM1kosiCP110_MG132	2
one	PCM1kosiCP110_MG132	1
one	PCM1kosiCP110_MG132	30
one	PCM1kosiCP110_MG132	1
one	PCM1kosiCP110_MG132	4
one	PCM1kosiCP110_MG132	17
one	PCM1kosiCP110_MG132	1
one	PCM1kosiCP110_MG132	1
one	PCM1kosiCP110_MG132	1
one	PCM1kosiCP110_MG132	1
one	PCM1kosiCP110_MG132	1
one	PCM1kosiCP110_MG132	1
one	PCM1kosiCP110_MG132	1
one	PCM1kosiCP110_MG132	1
one	PCM1kosiCP110_MG132	1
one	PCM1kosiCP110_MG132	1
one	PCM1kosiCP110_MG132	1
one	PCM1kosiCP110_MG132	1
one	PCM1kosiCP110_MG132	1
one	PCM1kosiCP110_MG132	1
one	PCM1kosiCP110_MG132	1
one	PCM1kosiCP110_MG132	1
one	PCM1kosiCP110_MG132	9
one	PCM1kosiCP110_MG132	1
one	PCM1kosiCP110_MG132	1
one	PCM1kosiCP110_MG132	1
one	PCM1kosiCP110_MG132	10
one	PCM1kosiCP110_MG132	1
one	PCM1kosiCP110_MG132	1
one	PCM1kosiCP110_MG132	10
one	PCM1kosiCP110_MG132	1
one	PCM1kosiCP110_MG132	1
one	PCM1kosiCP110_MG132	1
one	PCM1kosiCP110_MG132	9
one	PCM1kosiCP110_MG132	1
one	PCM1kosiCP110_MG132	1
one	PCM1kosiCP110_MG132	1
one	PCM1kosiCP110_MG132	12
one	PCM1kosiCP110_MG132	1
one	PCM1kosiCP110_MG132	1
one	PCM1kosiCP110_MG132	1
one	PCM1kosiCP110_MG132	1
one	PCM1kosiCP110_MG132	8
one	PCM1kosiCP110_MG132	1
one	PCM1kosiCP110_MG132	2
one	PCM1kosiCP110_MG132	1
one	PCM1kosiCP110_MG132	1
one	PCM1kosiCP110_MG132	10
one	PCM1kosiCP110_MG132	18
one	PCM1kosiCP110_MG132	26
one	PCM1kosiCP110_MG132	4
one	PCM1kosiCP110_MG132	1
one	PCM1kosiCP110_MG132	1
one	PCM1kosiCP110_MG132	5
one	PCM1kosiCP110_MG132	23
one	PCM1kosiCP110_MG132	1
one	PCM1kosiCP110_MG132	6
one	PCM1kosiCP110_MG132	2
one	PCM1kosiCP110_MG132	1
one	PCM1kosiCP110_MG132	22
one	PCM1kosiCP110_MG132	39
one	PCM1kosiCP110_MG132	11
one	PCM1kosiCP110_MG132	5
one	PCM1kosiCP110_MG132	6
one	PCM1kosiCP110_MG132	1
one	PCM1kosiCP110_MG132	4
one	PCM1kosiCP110_MG132	9
one	PCM1kosiCP110_MG132	1
one	PCM1kosiCP110_MG132	1
one	PCM1kosiCP110_MG132	6
one	PCM1kosiCP110_MG132	1
one	PCM1kosiCP110_MG132	4
one	PCM1kosiCP110_MG132	1
one	PCM1kosiCP110_MG132	1
one	PCM1kosiCP110_MG132	6
one	PCM1kosiCP110_MG132	1
one	PCM1kosiCP110_MG132	1
one	PCM1kosiCP110_MG132	1
one	PCM1kosiCP110_MG132	1
one	PCM1kosiCP110_MG132	1
one	PCM1kosiCP110_MG132	7
one	PCM1kosiCP110_MG132	1
one	PCM1kosiCP110_MG132	1
one	PCM1kosiCP110_MG132	28
one	PCM1kosiCP110_MG132	1
one	PCM1kosiCP110_MG132	1
one	PCM1kosiCP110_MG132	1
one	PCM1kosiCP110_MG132	12
one	PCM1kosiCP110_MG132	1
one	PCM1kosiCP110_MG132	1
one	PCM1kosiCP110_MG132	1
one	PCM1kosiCP110_MG132	1
one	PCM1kosiCP110_MG132	5
one	PCM1kosiCP110_MG132	1
one	PCM1kosiCP110_MG132	1
one	PCM1kosiCP110_MG132	1
one	PCM1kosiCP110_MG132	1
one	PCM1kosiCP110_MG132	2
one	PCM1kosiCP110_MG132	1
one	PCM1kosiCP110_MG132	1
one	PCM1kosiCP110_MG132	2
one	PCM1kosiCP110_MG132	1
one	PCM1kosiCP110_MG132	41
one	PCM1kosiCP110_MG132	1
one	PCM1kosiCP110_MG132	1
one	PCM1kosiCP110_MG132	6
one	PCM1kosiCP110_MG132	1
one	PCM1kosiCP110_MG132	1
one	PCM1kosiCP110_MG132	1
one	PCM1kosiCP110_MG132	1
one	PCM1kosiCP110_MG132	23
one	PCM1kosiCP110_MG132	2
one	PCM1kosiCP110_MG132	24
one	PCM1kosiCP110_MG132	13
one	PCM1kosiCP110_MG132	1
one	PCM1kosiCP110_MG132	1
one	PCM1kosiCP110_MG132	2
one	PCM1kosiCP110_MG132	1
one	PCM1kosiCP110_MG132	24
one	PCM1kosiCP110_MG132	7
one	PCM1kosiCP110_MG132	1
one	PCM1kosiCP110_MG132	30
one	PCM1kosiCP110_MG132	4
one	PCM1kosiCP110_MG132	9
one	PCM1kosiCP110_MG132	1
one	PCM1kosiCP110_MG132	24
one	PCM1kosiCP110_MG132	36
one	PCM1kosiCP110_MG132	20
one	PCM1kosiCP110_MG132	13
one	PCM1kosiCP110_MG132	31
one	PCM1kosiCP110_MG132	6
one	PCM1kosiCP110_MG132	1
one	PCM1kosiCP110_MG132	1
one	PCM1kosiCP110_MG132	16
one	PCM1kosiCP110_MG132	8
one	PCM1kosiCP110_MG132	36
one	PCM1kosiCP110_MG132	15
one	PCM1kosiCP110_MG132	1
one	PCM1kosiCP110_MG132	22
one	PCM1kosiCP110_MG132	24
one	PCM1kosiCP110_MG132	1
one	PCM1kosiCP110_MG132	7
one	PCM1kosiCP110_MG132	41
one	PCM1kosiCP110_MG132	1
one	PCM1kosiCP110_MG132	1
one	PCM1kosiCP110_MG132	23
one	PCM1kosiCP110_MG132	1
one	PCM1kosiCP110_MG132	1
one	PCM1kosiCP110_MG132	31
one	PCM1kosiCP110_MG132	1
one	PCM1kosiCP110_MG132	1
one	PCM1kosiCP110_MG132	4
one	PCM1kosiCP110_MG132	1
one	PCM1kosiCP110_MG132	1
one	PCM1kosiCP110_MG132	1
one	PCM1kosiCP110_MG132	8
one	PCM1kosiCP110_MG132	5
one	PCM1kosiCP110_MG132	1
one	PCM1kosiCP110_MG132	14
one	PCM1kosiCP110_MG132	3
one	PCM1kosiCP110_MG132	1
one	PCM1kosiCP110_MG132	4
one	PCM1kosiCP110_MG132	1
one	PCM1kosiCP110_MG132	1
one	PCM1kosiCP110_MG132	1
one	PCM1kosiCP110_MG132	13
one	PCM1kosiCP110_MG132	1
one	PCM1kosiCP110_MG132	40
one	PCM1kosiCP110_MG132	35
one	PCM1kosiCP110_MG132	61
one	PCM1kosiCP110_MG132	1
one	PCM1kosiCP110_MG132	1
one	PCM1kosiCP110_MG132	1
one	PCM1kosiCP110_MG132	3
one	PCM1kosiCP110_MG132	54
one	PCM1kosiCP110_MG132	18
one	PCM1kosiCP110_MG132	55
one	PCM1kosiCP110_MG132	3
one	PCM1kosiCP110_MG132	1
one	PCM1kosiCP110_MG132	6
one	PCM1kosiCP110_MG132	1
one	PCM1kosiCP110_MG132	1
one	PCM1kosiCP110_MG132	1
one	PCM1kosiCP110_MG132	1
one	PCM1kosiCP110_MG132	1
one	PCM1kosiCP110_MG132	1
one	PCM1kosiCP110_MG132	10
one	PCM1kosiCP110_MG132	27
one	PCM1kosiCP110_MG132	34
one	PCM1kosiNT_MG132	1
one	PCM1kosiNT_MG132	28
one	PCM1kosiNT_MG132	1
one	PCM1kosiNT_MG132	52
one	PCM1kosiNT_MG132	1
one	PCM1kosiNT_MG132	1
one	PCM1kosiNT_MG132	55
one	PCM1kosiNT_MG132	11
one	PCM1kosiNT_MG132	36
one	PCM1kosiNT_MG132	19
one	PCM1kosiNT_MG132	1
one	PCM1kosiNT_MG132	52
one	PCM1kosiNT_MG132	41
one	PCM1kosiNT_MG132	24
one	PCM1kosiNT_MG132	1
one	PCM1kosiNT_MG132	60
one	PCM1kosiNT_MG132	19
one	PCM1kosiNT_MG132	23
one	PCM1kosiNT_MG132	66
one	PCM1kosiNT_MG132	21
one	PCM1kosiNT_MG132	1
one	PCM1kosiNT_MG132	11
one	PCM1kosiNT_MG132	72
one	PCM1kosiNT_MG132	77
one	PCM1kosiNT_MG132	31
one	PCM1kosiNT_MG132	1
one	PCM1kosiNT_MG132	63
one	PCM1kosiNT_MG132	1
one	PCM1kosiNT_MG132	54
one	PCM1kosiNT_MG132	46
one	PCM1kosiNT_MG132	32
one	PCM1kosiNT_MG132	35
one	PCM1kosiNT_MG132	45
one	PCM1kosiNT_MG132	30
one	PCM1kosiNT_MG132	1
one	PCM1kosiNT_MG132	46
one	PCM1kosiNT_MG132	39
one	PCM1kosiNT_MG132	75
one	PCM1kosiNT_MG132	1
one	PCM1kosiNT_MG132	40
one	PCM1kosiNT_MG132	27
one	PCM1kosiNT_MG132	97
one	PCM1kosiNT_MG132	46
one	PCM1kosiNT_MG132	52
one	PCM1kosiNT_MG132	23
one	PCM1kosiNT_MG132	1
one	PCM1kosiNT_MG132	1
one	PCM1kosiNT_MG132	78
one	PCM1kosiNT_MG132	9
one	PCM1kosiNT_MG132	55
one	PCM1kosiNT_MG132	59
one	PCM1kosiNT_MG132	57
one	PCM1kosiNT_MG132	75
one	PCM1kosiNT_MG132	45
one	PCM1kosiNT_MG132	109
one	PCM1kosiNT_MG132	25
one	PCM1kosiNT_MG132	4
one	PCM1kosiNT_MG132	1
one	PCM1kosiNT_MG132	1
one	PCM1kosiNT_MG132	38
one	PCM1kosiNT_MG132	96
one	PCM1kosiNT_MG132	1
one	PCM1kosiNT_MG132	90
one	PCM1kosiNT_MG132	16
one	PCM1kosiNT_MG132	1
one	PCM1kosiNT_MG132	106
one	PCM1kosiNT_MG132	24
one	PCM1kosiNT_MG132	1
one	PCM1kosiNT_MG132	35
one	PCM1kosiNT_MG132	1
one	PCM1kosiNT_MG132	57
one	PCM1kosiNT_MG132	28
one	PCM1kosiNT_MG132	1
one	PCM1kosiNT_MG132	38
one	PCM1kosiNT_MG132	19
one	PCM1kosiNT_MG132	32
one	PCM1kosiNT_MG132	1
one	PCM1kosiNT_MG132	1
one	PCM1kosiNT_MG132	1
one	PCM1kosiNT_MG132	23
one	PCM1kosiNT_MG132	1
one	PCM1kosiNT_MG132	45
one	PCM1kosiNT_MG132	67
one	PCM1kosiNT_MG132	16
one	PCM1kosiNT_MG132	30
one	PCM1kosiNT_MG132	1
one	PCM1kosiNT_MG132	1
one	PCM1kosiNT_MG132	85
one	PCM1kosiNT_MG132	18
one	PCM1kosiNT_MG132	99
one	PCM1kosiNT_MG132	67
one	PCM1kosiNT_MG132	64
one	PCM1kosiNT_MG132	3
one	PCM1kosiNT_MG132	32
one	PCM1kosiNT_MG132	115
one	PCM1kosiNT_MG132	16
one	PCM1kosiNT_MG132	29
one	PCM1kosiNT_MG132	32
one	PCM1kosiNT_MG132	31
one	PCM1kosiNT_MG132	1
one	PCM1kosiNT_MG132	12
one	PCM1kosiNT_MG132	64
one	PCM1kosiNT_MG132	40
one	PCM1kosiNT_MG132	107
one	PCM1kosiNT_MG132	22
one	PCM1kosiNT_MG132	115
one	PCM1kosiNT_MG132	99
one	PCM1kosiNT_MG132	1
one	PCM1kosiNT_MG132	2
one	PCM1kosiNT_MG132	1
one	PCM1kosiNT_MG132	34
one	PCM1kosiNT_MG132	9
one	PCM1kosiNT_MG132	36
one	PCM1kosiNT_MG132	1
one	PCM1kosiNT_MG132	35
one	PCM1kosiNT_MG132	1
one	PCM1kosiNT_MG132	52
one	PCM1kosiNT_MG132	1
one	PCM1kosiNT_MG132	124
one	PCM1kosiNT_MG132	14
one	PCM1kosiNT_MG132	57
one	PCM1kosiNT_MG132	49
one	PCM1kosiNT_MG132	1
one	PCM1kosiNT_MG132	63
one	PCM1kosiNT_MG132	52
one	PCM1kosiNT_MG132	1
one	PCM1kosiNT_MG132	25
one	PCM1kosiNT_MG132	75
one	PCM1kosiNT_MG132	39
one	PCM1kosiNT_MG132	39
one	PCM1kosiNT_MG132	39
one	PCM1kosiNT_MG132	1
one	PCM1kosiNT_MG132	13
one	PCM1kosiNT_MG132	1
one	PCM1kosiNT_MG132	1
one	PCM1kosiNT_MG132	40
one	PCM1kosiNT_MG132	51
one	PCM1kosiNT_MG132	86
one	PCM1kosiNT_MG132	1
one	PCM1kosiNT_MG132	1
one	PCM1kosiNT_MG132	41
one	PCM1kosiNT_MG132	110
one	PCM1kosiNT_MG132	51
one	PCM1kosiNT_MG132	80
one	PCM1kosiNT_MG132	1
one	PCM1kosiNT_MG132	35
one	PCM1kosiNT_MG132	11
one	PCM1kosiNT_MG132	23
one	PCM1kosiNT_MG132	13
one	PCM1kosiNT_MG132	40
one	PCM1kosiNT_MG132	59
one	PCM1kosiNT_MG132	40
one	PCM1kosiNT_MG132	51
one	PCM1kosiNT_MG132	60
one	PCM1kosiNT_MG132	1
one	PCM1kosiNT_MG132	69
one	PCM1kosiNT_MG132	47
one	PCM1kosiNT_MG132	1
one	PCM1kosiNT_MG132	29
one	PCM1kosiNT_MG132	46
one	PCM1kosiNT_MG132	6
one	PCM1kosiNT_MG132	1
one	PCM1kosiNT_MG132	1
one	PCM1kosiNT_MG132	1
one	PCM1kosiNT_MG132	1
one	PCM1kosiNT_MG132	1
one	PCM1kosiNT_MG132	4
one	PCM1kosiNT_MG132	39
one	PCM1kosiNT_MG132	25
one	PCM1kosiNT_MG132	21
one	PCM1kosiNT_MG132	39
one	PCM1kosiNT_MG132	51
one	PCM1kosiNT_MG132	1
one	PCM1kosiNT_MG132	60
one	PCM1kosiNT_MG132	50
one	PCM1kosiNT_MG132	31
one	PCM1kosiNT_MG132	57
one	PCM1kosiNT_MG132	25
one	PCM1kosiNT_MG132	108
one	PCM1kosiNT_MG132	44
one	PCM1kosiNT_MG132	1
one	PCM1kosiNT_MG132	60
one	PCM1kosiNT_MG132	87
one	PCM1kosiNT_MG132	55
one	PCM1kosiNT_MG132	27
one	PCM1kosiNT_MG132	1
one	PCM1kosiNT_MG132	1
one	PCM1kosiNT_MG132	49
one	PCM1kosiNT_MG132	57
one	PCM1kosiNT_MG132	61
one	PCM1kosiNT_MG132	98
one	PCM1kosiNT_MG132	1
one	PCM1kosiNT_MG132	47
one	PCM1kosiNT_MG132	1
one	PCM1kosiNT_MG132	7
one	PCM1kosiNT_MG132	1
one	PCM1kosiNT_MG132	45
one	PCM1kosiNT_MG132	122
one	PCM1kosiNT_MG132	77
one	PCM1kosiNT_MG132	1
one	PCM1kosiNT_MG132	8
one	PCM1kosiNT_MG132	108
one	PCM1kosiNT_MG132	95
one	PCM1kosiNT_MG132	1
one	PCM1kosiNT_MG132	1
one	PCM1kosiNT_MG132	1071
one	PCM1kosiNT_MG132	1
one	PCM1kosiNT_MG132	1
one	PCM1kosiNT_MG132	49
one	PCM1kosiNT_MG132	39
one	PCM1kosiNT_MG132	41
one	PCM1kosiNT_MG132	100
one	PCM1kosiNT_MG132	19
one	PCM1kosiNT_MG132	58
one	PCM1kosiNT_MG132	23
one	PCM1kosiNT_MG132	17
one	PCM1kosiNT_MG132	1
one	PCM1kosiNT_MG132	1
one	PCM1kosiNT_MG132	4
one	PCM1kosiNT_MG132	92
one	PCM1kosiNT_MG132	1
one	PCM1kosiNT_MG132	43
one	PCM1kosiNT_MG132	1
one	PCM1kosiNT_MG132	23
one	PCM1kosiNT_MG132	65
one	PCM1kosiNT_MG132	1
one	PCM1kosiNT_MG132	78
one	PCM1kosiNT_MG132	36
one	PCM1kosiNT_MG132	65
one	PCM1kosiNT_MG132	77
one	PCM1kosiNT_MG132	55
one	PCM1kosiNT_MG132	14
one	PCM1kosiNT_MG132	39
one	PCM1kosiNT_MG132	52
one	PCM1kosiNT_MG132	8
one	PCM1kosiNT_MG132	52
one	PCM1kosiNT_MG132	37
one	PCM1kosiNT_MG132	1
one	PCM1kosiNT_MG132	48
one	PCM1kosiNT_MG132	38
one	PCM1kosiNT_MG132	39
one	PCM1kosiNT_MG132	97
one	PCM1kosiNT_MG132	18
one	PCM1kosiNT_MG132	56
one	PCM1kosiNT_MG132	32
one	PCM1kosiNT_MG132	10
one	PCM1kosiNT_MG132	1
one	PCM1kosiNT_MG132	1
one	PCM1kosiNT_MG132	89
one	PCM1kosiNT_MG132	1
one	PCM1kosiNT_MG132	44
one	PCM1kosiNT_MG132	1
one	PCM1kosiNT_MG132	1
one	PCM1kosiNT_MG132	8
one	PCM1kosiNT_MG132	1
one	PCM1kosiNT_MG132	19
one	PCM1kosiNT_MG132	1
one	PCM1kosiNT_MG132	1
one	PCM1kosiNT_MG132	18
one	PCM1kosiNT_MG132	17
one	PCM1kosiNT_MG132	1
one	PCM1kosiNT_MG132	79
one	PCM1kosiNT_MG132	7
one	PCM1kosiNT_MG132	1
one	PCM1kosiNT_MG132	1
one	PCM1kosiNT_MG132	13
one	PCM1kosiNT_MG132	47
one	PCM1kosiNT_MG132	59
one	PCM1kosiNT_MG132	24
one	PCM1kosiNT_MG132	23
one	PCM1kosiNT_MG132	7
one	PCM1kosiNT_MG132	9
one	PCM1kosiNT_MG132	44
one	PCM1kosiNT_MG132	1
one	PCM1kosiNT_MG132	85
one	PCM1kosiNT_MG132	84
one	PCM1kosiNT_MG132	79
one	PCM1kosiNT_MG132	63
one	PCM1kosiNT_MG132	99
one	PCM1kosiNT_MG132	28
one	PCM1kosiNT_MG132	1
one	PCM1kosiNT_MG132	30
one	PCM1kosiNT_MG132	40
one	PCM1kosiNT_MG132	27
one	PCM1kosiNT_MG132	5
one	PCM1kosiNT_MG132	6
one	PCM1kosiNT_MG132	1
one	PCM1kosiNT_MG132	13
one	PCM1kosiNT_MG132	1
one	PCM1kosiNT_MG132	53
one	PCM1kosiNT_MG132	79
one	PCM1kosiNT_MG132	11
one	PCM1kosiNT_MG132	1
one	PCM1kosiNT_MG132	15
one	PCM1kosiNT_MG132	7
one	PCM1kosiNT_MG132	1
one	PCM1kosiNT_MG132	1
one	PCM1kosiNT_MG132	1
one	PCM1kosiNT_MG132	1
one	PCM1kosiNT_MG132	1
one	WTsiCEP290_MG132	7
one	WTsiCEP290_MG132	49
one	WTsiCEP290_MG132	8
one	WTsiCEP290_MG132	7
one	WTsiCEP290_MG132	1
one	WTsiCEP290_MG132	16
one	WTsiCEP290_MG132	46
one	WTsiCEP290_MG132	49
one	WTsiCEP290_MG132	18
one	WTsiCEP290_MG132	1
one	WTsiCEP290_MG132	24
one	WTsiCEP290_MG132	33
one	WTsiCEP290_MG132	10
one	WTsiCEP290_MG132	5
one	WTsiCEP290_MG132	5
one	WTsiCEP290_MG132	24
one	WTsiCEP290_MG132	2
one	WTsiCEP290_MG132	50
one	WTsiCEP290_MG132	26
one	WTsiCEP290_MG132	57
one	WTsiCEP290_MG132	73
one	WTsiCEP290_MG132	10
one	WTsiCEP290_MG132	42
one	WTsiCEP290_MG132	5
one	WTsiCEP290_MG132	61
one	WTsiCEP290_MG132	32
one	WTsiCEP290_MG132	58
one	WTsiCEP290_MG132	14
one	WTsiCEP290_MG132	11
one	WTsiCEP290_MG132	7
one	WTsiCEP290_MG132	31
one	WTsiCEP290_MG132	5
one	WTsiCEP290_MG132	1
one	WTsiCEP290_MG132	28
one	WTsiCEP290_MG132	42
one	WTsiCEP290_MG132	1
one	WTsiCEP290_MG132	6
one	WTsiCEP290_MG132	5
one	WTsiCEP290_MG132	15
one	WTsiCEP290_MG132	1
one	WTsiCEP290_MG132	1
one	WTsiCEP290_MG132	1
one	WTsiCEP290_MG132	1
one	WTsiCEP290_MG132	1
one	WTsiCEP290_MG132	97
one	WTsiCEP290_MG132	102
one	WTsiCEP290_MG132	19
one	WTsiCEP290_MG132	27
one	WTsiCEP290_MG132	20
one	WTsiCEP290_MG132	40
one	WTsiCEP290_MG132	1
one	WTsiCEP290_MG132	11
one	WTsiCEP290_MG132	55
one	WTsiCEP290_MG132	56
one	WTsiCEP290_MG132	81
one	WTsiCEP290_MG132	71
one	WTsiCEP290_MG132	19
one	WTsiCEP290_MG132	39
one	WTsiCEP290_MG132	30
one	WTsiCEP290_MG132	62
one	WTsiCEP290_MG132	37
one	WTsiCEP290_MG132	38
one	WTsiCEP290_MG132	1
one	WTsiCEP290_MG132	1
one	WTsiCEP290_MG132	1
one	WTsiCEP290_MG132	76
one	WTsiCEP290_MG132	29
one	WTsiCEP290_MG132	47
one	WTsiCEP290_MG132	61
one	WTsiCEP290_MG132	55
one	WTsiCEP290_MG132	27
one	WTsiCEP290_MG132	61
one	WTsiCEP290_MG132	30
one	WTsiCEP290_MG132	42
one	WTsiCEP290_MG132	18
one	WTsiCEP290_MG132	7
one	WTsiCEP290_MG132	1
one	WTsiCEP290_MG132	22
one	WTsiCEP290_MG132	63
one	WTsiCEP290_MG132	35
one	WTsiCEP290_MG132	39
one	WTsiCEP290_MG132	14
one	WTsiCEP290_MG132	5
one	WTsiCEP290_MG132	10
one	WTsiCEP290_MG132	47
one	WTsiCEP290_MG132	42
one	WTsiCEP290_MG132	13
one	WTsiCEP290_MG132	71
one	WTsiCEP290_MG132	8
one	WTsiCEP290_MG132	35
one	WTsiCEP290_MG132	55
one	WTsiCEP290_MG132	15
one	WTsiCEP290_MG132	19
one	WTsiCEP290_MG132	58
one	WTsiCEP290_MG132	54
one	WTsiCEP290_MG132	18
one	WTsiCEP290_MG132	1
one	WTsiCEP290_MG132	52
one	WTsiCEP290_MG132	37
one	WTsiCEP290_MG132	22
one	WTsiCEP290_MG132	43
one	WTsiCEP290_MG132	13
one	WTsiCEP290_MG132	33
one	WTsiCEP290_MG132	1
one	WTsiCEP290_MG132	6
one	WTsiCEP290_MG132	1
one	WTsiCEP290_MG132	1
one	WTsiCEP290_MG132	12
one	WTsiCEP290_MG132	6
one	WTsiCEP290_MG132	105
one	WTsiCEP290_MG132	1
one	WTsiCEP290_MG132	16
one	WTsiCEP290_MG132	1
one	WTsiCEP290_MG132	11
one	WTsiCEP290_MG132	27
one	WTsiCEP290_MG132	73
one	WTsiCEP290_MG132	34
one	WTsiCEP290_MG132	1
one	WTsiCEP290_MG132	49
one	WTsiCEP290_MG132	23
one	WTsiCEP290_MG132	88
one	WTsiCEP290_MG132	53
one	WTsiCEP290_MG132	8
one	WTsiCEP290_MG132	46
one	WTsiCEP290_MG132	1
one	WTsiCEP290_MG132	64
one	WTsiCEP290_MG132	1
one	WTsiCEP290_MG132	4
one	WTsiCEP290_MG132	39
one	WTsiCEP290_MG132	9
one	WTsiCEP290_MG132	47
one	WTsiCEP290_MG132	41
one	WTsiCEP290_MG132	191
one	WTsiCEP290_MG132	23
one	WTsiCEP290_MG132	23
one	WTsiCEP290_MG132	41
one	WTsiCEP290_MG132	1
one	WTsiCEP290_MG132	31
one	WTsiCEP290_MG132	18
one	WTsiCEP290_MG132	1
one	WTsiCEP290_MG132	76
one	WTsiCEP290_MG132	22
one	WTsiCEP290_MG132	43
one	WTsiCEP290_MG132	1
one	WTsiCEP290_MG132	1
one	WTsiCEP290_MG132	26
one	WTsiCEP290_MG132	48
one	WTsiCEP290_MG132	1
one	WTsiCEP290_MG132	12
one	WTsiCEP290_MG132	17
one	WTsiCEP290_MG132	27
one	WTsiCEP290_MG132	1
one	WTsiCEP290_MG132	42
one	WTsiCEP290_MG132	13
one	WTsiCEP290_MG132	16
one	WTsiCEP290_MG132	3
one	WTsiCEP290_MG132	34
one	WTsiCEP290_MG132	47
one	WTsiCEP290_MG132	33
one	WTsiCEP290_MG132	13
one	WTsiCEP290_MG132	1
one	WTsiCEP290_MG132	3
one	WTsiCEP290_MG132	1
one	WTsiCEP290_MG132	8
one	WTsiCEP290_MG132	24
one	WTsiCEP290_MG132	140
one	WTsiCEP290_MG132	14
one	WTsiCEP290_MG132	12
one	WTsiCEP290_MG132	12
one	WTsiCEP290_MG132	12
one	WTsiCEP290_MG132	70
one	WTsiCEP290_MG132	9
one	WTsiCEP290_MG132	7
one	WTsiCEP290_MG132	76
one	WTsiCEP290_MG132	31
one	WTsiCEP290_MG132	35
one	WTsiCEP290_MG132	1
one	WTsiCEP290_MG132	1
one	WTsiCEP290_MG132	41
one	WTsiCEP290_MG132	1
one	WTsiCEP290_MG132	27
one	WTsiCEP290_MG132	46
one	WTsiCEP290_MG132	1
one	WTsiCEP290_MG132	1
one	WTsiCEP290_MG132	10
one	WTsiCEP290_MG132	1
one	WTsiCEP290_MG132	26
one	WTsiCEP290_MG132	1
one	WTsiCEP290_MG132	1
one	WTsiCEP290_MG132	20
one	WTsiCEP290_MG132	1
one	WTsiCEP290_MG132	1
one	WTsiCEP290_MG132	6
one	WTsiCEP290_MG132	1
one	WTsiCEP290_MG132	1
one	WTsiCEP290_MG132	1
one	WTsiCEP290_MG132	1
one	WTsiCEP290_MG132	1
one	WTsiCEP290_MG132	10
one	WTsiCEP290_MG132	16
one	WTsiCEP290_MG132	61
one	WTsiCEP290_MG132	1
one	WTsiCEP290_MG132	20
one	WTsiCEP290_MG132	7
one	WTsiCEP290_MG132	36
one	WTsiCEP290_MG132	1
one	WTsiCEP290_MG132	17
one	WTsiCEP290_MG132	1
one	WTsiCEP290_MG132	1
one	WTsiCEP290_MG132	15
one	WTsiCEP290_MG132	1
one	WTsiCEP290_MG132	1
one	WTsiCEP290_MG132	1
one	WTsiCEP290_MG132	5
one	WTsiCEP290_MG132	1
one	WTsiCEP290_MG132	1
one	WTsiCEP290_MG132	14
one	WTsiCEP290_MG132	1
one	WTsiCEP290_MG132	1
one	WTsiCEP290_MG132	1
one	WTsiCEP290_MG132	15
one	WTsiCEP290_MG132	1
one	WTsiCEP290_MG132	39
one	WTsiCEP290_MG132	1
one	WTsiCEP290_MG132	1
one	WTsiCEP290_MG132	1
one	WTsiCEP290_MG132	1
one	WTsiCEP290_MG132	1
one	WTsiCEP290_MG132	2
one	WTsiCEP290_MG132	1
one	WTsiCEP290_MG132	20
one	WTsiCEP290_MG132	1
one	WTsiCEP290_MG132	1
one	WTsiCEP290_MG132	5
one	WTsiCEP290_MG132	46
one	WTsiCEP290_MG132	1
one	WTsiCEP290_MG132	1
one	WTsiCEP290_MG132	1
one	WTsiCEP290_MG132	1
one	WTsiCEP290_MG132	1
one	WTsiCEP290_MG132	1
one	WTsiCEP290_MG132	17
one	WTsiCEP290_MG132	1
one	WTsiCEP290_MG132	1
one	WTsiCEP290_MG132	36
one	WTsiCEP290_MG132	3
one	WTsiCEP290_MG132	47
one	WTsiCEP290_MG132	1
one	WTsiCEP290_MG132	1
one	WTsiCEP290_MG132	1
one	WTsiCEP290_MG132	1
one	WTsiCEP290_MG132	5
one	WTsiCEP290_MG132	1
one	WTsiCEP290_MG132	1
one	WTsiCEP290_MG132	1
one	WTsiCEP290_MG132	1
one	WTsiCEP290_MG132	1
one	WTsiCEP290_MG132	1
one	WTsiCEP290_MG132	1
one	WTsiCEP290_MG132	1
one	WTsiCEP290_MG132	1
one	WTsiCEP290_MG132	14
one	WTsiCEP290_MG132	1
one	WTsiCEP290_MG132	1
one	WTsiCEP290_MG132	1
one	WTsiCEP290_MG132	9
one	WTsiCEP290_MG132	1
one	WTsiCEP290_MG132	35
one	WTsiCEP290_MG132	1
one	WTsiCEP290_MG132	1
one	WTsiCEP290_MG132	1
one	WTsiCEP290_MG132	1
one	WTsiCEP290_MG132	6
one	WTsiCEP290_MG132	40
one	WTsiCEP290_MG132	1
one	WTsiCEP290_MG132	57
one	WTsiCEP290_MG132	24
one	WTsiCEP290_MG132	10
one	WTsiCEP290_MG132	29
one	WTsiCEP290_MG132	9
one	WTsiCEP290_MG132	1
one	WTsiCEP290_MG132	1
one	WTsiCEP290_MG132	1
one	WTsiCEP290_MG132	3
one	WTsiCEP290_MG132	1
one	WTsiCEP290_MG132	36
one	WTsiCEP290_MG132	25
one	WTsiCEP290_MG132	1
one	WTsiCEP290_MG132	12
one	WTsiCEP290_MG132	1
one	WTsiCEP290_MG132	31
one	WTsiCEP290_MG132	1
one	WTsiCEP290_MG132	1
one	WTsiCEP290_MG132	15
one	WTsiCEP290_MG132	1
one	WTsiCEP290_MG132	10
one	WTsiCEP290_MG132	1
one	WTsiCEP290_MG132	1
one	WTsiCEP290_MG132	1
one	WTsiCEP290_MG132	9
one	WTsiCEP290_MG132	19
one	WTsiCEP290_MG132	58
one	WTsiCEP290_MG132	1
one	WTsiCEP290_MG132	1
one	WTsiCEP290_MG132	146
one	WTsiCEP290_MG132	9
one	WTsiCEP290_MG132	1
one	WTsiCEP290_MG132	7
one	WTsiCEP290_MG132	17
one	WTsiCEP290_MG132	23
one	WTsiCEP290_MG132	34
one	WTsiCEP290_MG132	14
one	WTsiCEP290_MG132	1
one	WTsiCEP290_MG132	22
one	WTsiCEP290_MG132	1
one	WTsiCEP290_MG132	25
one	WTsiCEP290_MG132	13
one	WTsiCEP290_MG132	35
one	WTsiCEP290_MG132	70
one	WTsiCEP290_MG132	1
one	WTsiCEP290_MG132	23
one	WTsiCEP290_MG132	33
one	WTsiCEP290_MG132	6
one	WTsiCEP290_MG132	64
one	WTsiCEP290_MG132	7
one	WTsiCEP290_MG132	27
one	WTsiCEP290_MG132	8
one	WTsiCEP290_MG132	81
one	WTsiCEP290_MG132	65
one	WTsiCEP290_MG132	54
one	WTsiCEP290_MG132	101
one	WTsiCEP290_MG132	45
one	WTsiCEP97_MG132	40
one	WTsiCEP97_MG132	1
one	WTsiCEP97_MG132	1
one	WTsiCEP97_MG132	1
one	WTsiCEP97_MG132	3
one	WTsiCEP97_MG132	85
one	WTsiCEP97_MG132	22
one	WTsiCEP97_MG132	1
one	WTsiCEP97_MG132	30
one	WTsiCEP97_MG132	1
one	WTsiCEP97_MG132	9
one	WTsiCEP97_MG132	1
one	WTsiCEP97_MG132	1
one	WTsiCEP97_MG132	38
one	WTsiCEP97_MG132	1
one	WTsiCEP97_MG132	69
one	WTsiCEP97_MG132	8
one	WTsiCEP97_MG132	1
one	WTsiCEP97_MG132	1
one	WTsiCEP97_MG132	1
one	WTsiCEP97_MG132	2
one	WTsiCEP97_MG132	1
one	WTsiCEP97_MG132	52
one	WTsiCEP97_MG132	1
one	WTsiCEP97_MG132	2
one	WTsiCEP97_MG132	4
one	WTsiCEP97_MG132	53
one	WTsiCEP97_MG132	76
one	WTsiCEP97_MG132	1
one	WTsiCEP97_MG132	1
one	WTsiCEP97_MG132	1
one	WTsiCEP97_MG132	7
one	WTsiCEP97_MG132	1
one	WTsiCEP97_MG132	1
one	WTsiCEP97_MG132	1
one	WTsiCEP97_MG132	1
one	WTsiCEP97_MG132	8
one	WTsiCEP97_MG132	4
one	WTsiCEP97_MG132	1
one	WTsiCEP97_MG132	19
one	WTsiCEP97_MG132	1
one	WTsiCEP97_MG132	1
one	WTsiCEP97_MG132	4
one	WTsiCEP97_MG132	1
one	WTsiCEP97_MG132	1
one	WTsiCEP97_MG132	1
one	WTsiCEP97_MG132	3
one	WTsiCEP97_MG132	1
one	WTsiCEP97_MG132	1
one	WTsiCEP97_MG132	2
one	WTsiCEP97_MG132	1
one	WTsiCEP97_MG132	8
one	WTsiCEP97_MG132	1
one	WTsiCEP97_MG132	6
one	WTsiCEP97_MG132	14
one	WTsiCEP97_MG132	1
one	WTsiCEP97_MG132	13
one	WTsiCEP97_MG132	1
one	WTsiCEP97_MG132	30
one	WTsiCEP97_MG132	1
one	WTsiCEP97_MG132	21
one	WTsiCEP97_MG132	12
one	WTsiCEP97_MG132	1
one	WTsiCEP97_MG132	27
one	WTsiCEP97_MG132	11
one	WTsiCEP97_MG132	1
one	WTsiCEP97_MG132	16
one	WTsiCEP97_MG132	20
one	WTsiCEP97_MG132	10
one	WTsiCEP97_MG132	23
one	WTsiCEP97_MG132	7
one	WTsiCEP97_MG132	1
one	WTsiCEP97_MG132	1
one	WTsiCEP97_MG132	31
one	WTsiCEP97_MG132	10
one	WTsiCEP97_MG132	1
one	WTsiCEP97_MG132	17
one	WTsiCEP97_MG132	1
one	WTsiCEP97_MG132	1
one	WTsiCEP97_MG132	9
one	WTsiCEP97_MG132	1
one	WTsiCEP97_MG132	1
one	WTsiCEP97_MG132	1
one	WTsiCEP97_MG132	1
one	WTsiCEP97_MG132	1
one	WTsiCEP97_MG132	1
one	WTsiCEP97_MG132	1
one	WTsiCEP97_MG132	24
one	WTsiCEP97_MG132	1
one	WTsiCEP97_MG132	1
one	WTsiCEP97_MG132	1
one	WTsiCEP97_MG132	1
one	WTsiCEP97_MG132	1
one	WTsiCEP97_MG132	1
one	WTsiCEP97_MG132	1
one	WTsiCEP97_MG132	1
one	WTsiCEP97_MG132	1
one	WTsiCEP97_MG132	1
one	WTsiCEP97_MG132	97
one	WTsiCEP97_MG132	1
one	WTsiCEP97_MG132	1
one	WTsiCEP97_MG132	1
one	WTsiCEP97_MG132	1
one	WTsiCEP97_MG132	19
one	WTsiCEP97_MG132	49
one	WTsiCEP97_MG132	1
one	WTsiCEP97_MG132	1
one	WTsiCEP97_MG132	1
one	WTsiCEP97_MG132	30
one	WTsiCEP97_MG132	5
one	WTsiCEP97_MG132	1
one	WTsiCEP97_MG132	12
one	WTsiCEP97_MG132	20
one	WTsiCEP97_MG132	1
one	WTsiCEP97_MG132	1
one	WTsiCEP97_MG132	22
one	WTsiCEP97_MG132	31
one	WTsiCEP97_MG132	9
one	WTsiCEP97_MG132	1
one	WTsiCEP97_MG132	18
one	WTsiCEP97_MG132	1
one	WTsiCEP97_MG132	42
one	WTsiCEP97_MG132	31
one	WTsiCEP97_MG132	26
one	WTsiCEP97_MG132	1
one	WTsiCEP97_MG132	36
one	WTsiCEP97_MG132	23
one	WTsiCEP97_MG132	27
one	WTsiCEP97_MG132	71
one	WTsiCEP97_MG132	72
one	WTsiCEP97_MG132	46
one	WTsiCEP97_MG132	1
one	WTsiCEP97_MG132	80
one	WTsiCEP97_MG132	5
one	WTsiCEP97_MG132	27
one	WTsiCEP97_MG132	1
one	WTsiCEP97_MG132	1
one	WTsiCEP97_MG132	1
one	WTsiCEP97_MG132	110
one	WTsiCEP97_MG132	54
one	WTsiCEP97_MG132	16
one	WTsiCEP97_MG132	36
one	WTsiCEP97_MG132	37
one	WTsiCEP97_MG132	5
one	WTsiCEP97_MG132	1
one	WTsiCEP97_MG132	4
one	WTsiCEP97_MG132	2
one	WTsiCEP97_MG132	43
one	WTsiCEP97_MG132	13
one	WTsiCEP97_MG132	1
one	WTsiCEP97_MG132	29
one	WTsiCEP97_MG132	26
one	WTsiCEP97_MG132	1
one	WTsiCEP97_MG132	24
one	WTsiCEP97_MG132	6
one	WTsiCEP97_MG132	5
one	WTsiCEP97_MG132	11
one	WTsiCEP97_MG132	1
one	WTsiCEP97_MG132	1
one	WTsiCEP97_MG132	46
one	WTsiCEP97_MG132	40
one	WTsiCEP97_MG132	6
one	WTsiCEP97_MG132	38
one	WTsiCEP97_MG132	1
one	WTsiCEP97_MG132	34
one	WTsiCEP97_MG132	25
one	WTsiCEP97_MG132	1
one	WTsiCEP97_MG132	7
one	WTsiCEP97_MG132	1
one	WTsiCEP97_MG132	1
one	WTsiCEP97_MG132	1
one	WTsiCEP97_MG132	112
one	WTsiCEP97_MG132	1
one	WTsiCEP97_MG132	1
one	WTsiCEP97_MG132	13
one	WTsiCEP97_MG132	1
one	WTsiCEP97_MG132	1
one	WTsiCEP97_MG132	1
one	WTsiCEP97_MG132	23
one	WTsiCEP97_MG132	5
one	WTsiCEP97_MG132	5
one	WTsiCEP97_MG132	1
one	WTsiCEP97_MG132	19
one	WTsiCEP97_MG132	1
one	WTsiCEP97_MG132	1
one	WTsiCEP97_MG132	1
one	WTsiCEP97_MG132	1
one	WTsiCEP97_MG132	1
one	WTsiCEP97_MG132	1
one	WTsiCEP97_MG132	1
one	WTsiCEP97_MG132	1
one	WTsiCEP97_MG132	15
one	WTsiCEP97_MG132	1
one	WTsiCEP97_MG132	9
one	WTsiCEP97_MG132	1
one	WTsiCEP97_MG132	1
one	WTsiCEP97_MG132	1
one	WTsiCEP97_MG132	23
one	WTsiCEP97_MG132	1
one	WTsiCEP97_MG132	4
one	WTsiCEP97_MG132	30
one	WTsiCEP97_MG132	26
one	WTsiCEP97_MG132	1
one	WTsiCEP97_MG132	64
one	WTsiCEP97_MG132	18
one	WTsiCEP97_MG132	1
one	WTsiCEP97_MG132	1
one	WTsiCEP97_MG132	1
one	WTsiCEP97_MG132	1
one	WTsiCEP97_MG132	1
one	WTsiCEP97_MG132	45
one	WTsiCEP97_MG132	15
one	WTsiCEP97_MG132	17
one	WTsiCEP97_MG132	42
one	WTsiCEP97_MG132	29
one	WTsiCEP97_MG132	19
one	WTsiCEP97_MG132	11
one	WTsiCEP97_MG132	28
one	WTsiCEP97_MG132	15
one	WTsiCEP97_MG132	41
one	WTsiCEP97_MG132	14
one	WTsiCEP97_MG132	39
one	WTsiCEP97_MG132	15
one	WTsiCEP97_MG132	12
one	WTsiCEP97_MG132	92
one	WTsiCEP97_MG132	15
one	WTsiCEP97_MG132	15
one	WTsiCEP97_MG132	10
one	WTsiCEP97_MG132	20
one	WTsiCEP97_MG132	76
one	WTsiCEP97_MG132	67
one	WTsiCEP97_MG132	1
one	WTsiCEP97_MG132	1
one	WTsiCEP97_MG132	43
one	WTsiCEP97_MG132	1
one	WTsiCEP97_MG132	1
one	WTsiCEP97_MG132	1
one	WTsiCEP97_MG132	8
one	WTsiCEP97_MG132	35
one	WTsiCEP97_MG132	15
one	WTsiCEP97_MG132	1
one	WTsiCEP97_MG132	51
one	WTsiCEP97_MG132	25
one	WTsiCEP97_MG132	30
one	WTsiCEP97_MG132	7
one	WTsiCEP97_MG132	1
one	WTsiCEP97_MG132	41
one	WTsiCEP97_MG132	1
one	WTsiCEP97_MG132	1
one	WTsiCEP97_MG132	70
one	WTsiCEP97_MG132	1
one	WTsiCEP97_MG132	3
one	WTsiCEP97_MG132	1
one	WTsiCEP97_MG132	48
one	WTsiCEP97_MG132	28
one	WTsiCEP97_MG132	1
one	WTsiCEP97_MG132	1
one	WTsiCEP97_MG132	84
one	WTsiCEP97_MG132	11
one	WTsiCEP97_MG132	5
one	WTsiCEP97_MG132	12
one	WTsiCEP97_MG132	7
one	WTsiCEP97_MG132	23
one	WTsiCEP97_MG132	12
one	WTsiCEP97_MG132	1
one	WTsiCEP97_MG132	1
one	WTsiCEP97_MG132	1
one	WTsiCEP97_MG132	63
one	WTsiCEP97_MG132	82
one	WTsiCEP97_MG132	21
one	WTsiCEP97_MG132	37
one	WTsiCEP97_MG132	19
one	WTsiCEP97_MG132	1
one	WTsiCEP97_MG132	1
one	WTsiCEP97_MG132	61
one	WTsiCEP97_MG132	1
one	WTsiCEP97_MG132	30
one	WTsiCEP97_MG132	12
one	WTsiCEP97_MG132	1
one	WTsiCEP97_MG132	2
one	WTsiCEP97_MG132	1
one	WTsiCEP97_MG132	41
one	WTsiCEP97_MG132	1
one	WTsiCEP97_MG132	1
one	WTsiCEP97_MG132	27
one	WTsiCEP97_MG132	1
one	WTsiCEP97_MG132	1
one	WTsiCEP97_MG132	68
one	WTsiCEP97_MG132	1
one	WTsiCEP97_MG132	45
one	WTsiCEP97_MG132	1
one	WTsiCEP97_MG132	1
one	WTsiCP110_MG132	1
one	WTsiCP110_MG132	31
one	WTsiCP110_MG132	44
one	WTsiCP110_MG132	21
one	WTsiCP110_MG132	25
one	WTsiCP110_MG132	1
one	WTsiCP110_MG132	1
one	WTsiCP110_MG132	55
one	WTsiCP110_MG132	19
one	WTsiCP110_MG132	1
one	WTsiCP110_MG132	1
one	WTsiCP110_MG132	8
one	WTsiCP110_MG132	44
one	WTsiCP110_MG132	3
one	WTsiCP110_MG132	1
one	WTsiCP110_MG132	1
one	WTsiCP110_MG132	17
one	WTsiCP110_MG132	17
one	WTsiCP110_MG132	16
one	WTsiCP110_MG132	81
one	WTsiCP110_MG132	36
one	WTsiCP110_MG132	66
one	WTsiCP110_MG132	38
one	WTsiCP110_MG132	66
one	WTsiCP110_MG132	15
one	WTsiCP110_MG132	6
one	WTsiCP110_MG132	6
one	WTsiCP110_MG132	2
one	WTsiCP110_MG132	1
one	WTsiCP110_MG132	15
one	WTsiCP110_MG132	1
one	WTsiCP110_MG132	65
one	WTsiCP110_MG132	8
one	WTsiCP110_MG132	19
one	WTsiCP110_MG132	1
one	WTsiCP110_MG132	21
one	WTsiCP110_MG132	1
one	WTsiCP110_MG132	1
one	WTsiCP110_MG132	1
one	WTsiCP110_MG132	1
one	WTsiCP110_MG132	1
one	WTsiCP110_MG132	11
one	WTsiCP110_MG132	2
one	WTsiCP110_MG132	1
one	WTsiCP110_MG132	1
one	WTsiCP110_MG132	10
one	WTsiCP110_MG132	7
one	WTsiCP110_MG132	1
one	WTsiCP110_MG132	12
one	WTsiCP110_MG132	11
one	WTsiCP110_MG132	1
one	WTsiCP110_MG132	1
one	WTsiCP110_MG132	1
one	WTsiCP110_MG132	1
one	WTsiCP110_MG132	1
one	WTsiCP110_MG132	45
one	WTsiCP110_MG132	1
one	WTsiCP110_MG132	1
one	WTsiCP110_MG132	1
one	WTsiCP110_MG132	1
one	WTsiCP110_MG132	3
one	WTsiCP110_MG132	2
one	WTsiCP110_MG132	1
one	WTsiCP110_MG132	1
one	WTsiCP110_MG132	28
one	WTsiCP110_MG132	3
one	WTsiCP110_MG132	1
one	WTsiCP110_MG132	12
one	WTsiCP110_MG132	28
one	WTsiCP110_MG132	2
one	WTsiCP110_MG132	1
one	WTsiCP110_MG132	1
one	WTsiCP110_MG132	1
one	WTsiCP110_MG132	1
one	WTsiCP110_MG132	20
one	WTsiCP110_MG132	1
one	WTsiCP110_MG132	1
one	WTsiCP110_MG132	1
one	WTsiCP110_MG132	11
one	WTsiCP110_MG132	1
one	WTsiCP110_MG132	1
one	WTsiCP110_MG132	2
one	WTsiCP110_MG132	1
one	WTsiCP110_MG132	1
one	WTsiCP110_MG132	31
one	WTsiCP110_MG132	1
one	WTsiCP110_MG132	24
one	WTsiCP110_MG132	1
one	WTsiCP110_MG132	1
one	WTsiCP110_MG132	5
one	WTsiCP110_MG132	1
one	WTsiCP110_MG132	1
one	WTsiCP110_MG132	4
one	WTsiCP110_MG132	3
one	WTsiCP110_MG132	1
one	WTsiCP110_MG132	1
one	WTsiCP110_MG132	7
one	WTsiCP110_MG132	1
one	WTsiCP110_MG132	1
one	WTsiCP110_MG132	1
one	WTsiCP110_MG132	4
one	WTsiCP110_MG132	1
one	WTsiCP110_MG132	1
one	WTsiCP110_MG132	1
one	WTsiCP110_MG132	1
one	WTsiCP110_MG132	1
one	WTsiCP110_MG132	12
one	WTsiCP110_MG132	1
one	WTsiCP110_MG132	1
one	WTsiCP110_MG132	25
one	WTsiCP110_MG132	1
one	WTsiCP110_MG132	1
one	WTsiCP110_MG132	3
one	WTsiCP110_MG132	1
one	WTsiCP110_MG132	1
one	WTsiCP110_MG132	17
one	WTsiCP110_MG132	1
one	WTsiCP110_MG132	1
one	WTsiCP110_MG132	1
one	WTsiCP110_MG132	17
one	WTsiCP110_MG132	1
one	WTsiCP110_MG132	18
one	WTsiCP110_MG132	18
one	WTsiCP110_MG132	1
one	WTsiCP110_MG132	1
one	WTsiCP110_MG132	1
one	WTsiCP110_MG132	1
one	WTsiCP110_MG132	1
one	WTsiCP110_MG132	1
one	WTsiCP110_MG132	3
one	WTsiCP110_MG132	28
one	WTsiCP110_MG132	5
one	WTsiCP110_MG132	1
one	WTsiCP110_MG132	11
one	WTsiCP110_MG132	1
one	WTsiCP110_MG132	3
one	WTsiCP110_MG132	7
one	WTsiCP110_MG132	1
one	WTsiCP110_MG132	1
one	WTsiCP110_MG132	1
one	WTsiCP110_MG132	28
one	WTsiCP110_MG132	20
one	WTsiCP110_MG132	27
one	WTsiCP110_MG132	30
one	WTsiCP110_MG132	42
one	WTsiCP110_MG132	1
one	WTsiCP110_MG132	3
one	WTsiCP110_MG132	33
one	WTsiCP110_MG132	4
one	WTsiCP110_MG132	17
one	WTsiCP110_MG132	1
one	WTsiCP110_MG132	1
one	WTsiCP110_MG132	1
one	WTsiCP110_MG132	16
one	WTsiCP110_MG132	9
one	WTsiCP110_MG132	21
one	WTsiCP110_MG132	30
one	WTsiCP110_MG132	1
one	WTsiCP110_MG132	1
one	WTsiCP110_MG132	1
one	WTsiCP110_MG132	1
one	WTsiCP110_MG132	1
one	WTsiCP110_MG132	4
one	WTsiCP110_MG132	21
one	WTsiCP110_MG132	1
one	WTsiCP110_MG132	1
one	WTsiCP110_MG132	30
one	WTsiCP110_MG132	15
one	WTsiCP110_MG132	9
one	WTsiCP110_MG132	1
one	WTsiCP110_MG132	25
one	WTsiCP110_MG132	1
one	WTsiCP110_MG132	1
one	WTsiCP110_MG132	1
one	WTsiCP110_MG132	1
one	WTsiCP110_MG132	9
one	WTsiCP110_MG132	21
one	WTsiCP110_MG132	1
one	WTsiCP110_MG132	1
one	WTsiCP110_MG132	1
one	WTsiCP110_MG132	1
one	WTsiCP110_MG132	1
one	WTsiCP110_MG132	33
one	WTsiCP110_MG132	10
one	WTsiCP110_MG132	2
one	WTsiCP110_MG132	1
one	WTsiCP110_MG132	1
one	WTsiCP110_MG132	1
one	WTsiCP110_MG132	5
one	WTsiCP110_MG132	1
one	WTsiCP110_MG132	9
one	WTsiCP110_MG132	1
one	WTsiCP110_MG132	1
one	WTsiCP110_MG132	1
one	WTsiCP110_MG132	1
one	WTsiCP110_MG132	22
one	WTsiCP110_MG132	1
one	WTsiCP110_MG132	1
one	WTsiCP110_MG132	23
one	WTsiCP110_MG132	21
one	WTsiCP110_MG132	25
one	WTsiCP110_MG132	21
one	WTsiCP110_MG132	16
one	WTsiCP110_MG132	7
one	WTsiCP110_MG132	1
one	WTsiCP110_MG132	13
one	WTsiCP110_MG132	1
one	WTsiCP110_MG132	1
one	WTsiCP110_MG132	35
one	WTsiCP110_MG132	1
one	WTsiCP110_MG132	24
one	WTsiCP110_MG132	12
one	WTsiCP110_MG132	11
one	WTsiCP110_MG132	1
one	WTsiCP110_MG132	1
one	WTsiCP110_MG132	1
one	WTsiCP110_MG132	1
one	WTsiCP110_MG132	1
one	WTsiCP110_MG132	9
one	WTsiCP110_MG132	2
one	WTsiCP110_MG132	1
one	WTsiCP110_MG132	1
one	WTsiCP110_MG132	1
one	WTsiCP110_MG132	1
one	WTsiCP110_MG132	1
one	WTsiCP110_MG132	1
one	WTsiCP110_MG132	1
one	WTsiCP110_MG132	1
one	WTsiCP110_MG132	6
one	WTsiCP110_MG132	4
one	WTsiCP110_MG132	1
one	WTsiCP110_MG132	1
one	WTsiCP110_MG132	1
one	WTsiCP110_MG132	1
one	WTsiCP110_MG132	1
one	WTsiCP110_MG132	1
one	WTsiCP110_MG132	4
one	WTsiCP110_MG132	4
one	WTsiCP110_MG132	1
one	WTsiCP110_MG132	1
one	WTsiCP110_MG132	1
one	WTsiCP110_MG132	1
one	WTsiCP110_MG132	1
one	WTsiCP110_MG132	1
one	WTsiCP110_MG132	1
one	WTsiCP110_MG132	25
one	WTsiCP110_MG132	10
one	WTsiCP110_MG132	1
one	WTsiCP110_MG132	23
one	WTsiCP110_MG132	11
one	WTsiCP110_MG132	28
one	WTsiCP110_MG132	14
one	WTsiCP110_MG132	1
one	WTsiCP110_MG132	21
one	WTsiCP110_MG132	1
one	WTsiCP110_MG132	2
one	WTsiCP110_MG132	1
one	WTsiCP110_MG132	16
one	WTsiCP110_MG132	23
one	WTsiCP110_MG132	1
one	WTsiCP110_MG132	22
one	WTsiCP110_MG132	15
one	WTsiCP110_MG132	25
one	WTsiCP110_MG132	31
one	WTsiCP110_MG132	28
one	WTsiCP110_MG132	30
one	WTsiCP110_MG132	1
[truncated: 2,217 more rows]

## Sheet: Fig. 5i
Replicate	Sample	Area (pixels^2)		Rep	Sample	N		Kruskal-Wallis ANOVA with a post-hoc Dunn test to assess pairwise differences
one	siCP110_0h	1		one	siCP110_0h	194		comparison	Z.stat	P.adj		comparison	Z.stat	P.adj
one	siCP110_0h	1		one	siCP110_10h	263		siGL2_0h - siGL2_3h	-11.3257	6.99552e-30	****	siCP110_0h - siCP110_3h	-12.6978	1.14083e-36	****
one	siCP110_0h	1		one	siCP110_3h	160		siGL2_3h - siGL2_5h	-16.0026	1.02184e-57	****	siCP110_3h - siCP110_5h	-4.6507	4.13507e-06	****
one	siCP110_0h	1		one	siCP110_5h	168		siGL2_5h - siGL2_8h	-3.7013	0.000134062	***	siCP110_5h - siCP110_8h	-0.97727	0.175948	ns
one	siCP110_0h	1		one	siCP110_8h	219		siGL2_10h - siGL2_8h	-1.82734	0.0338242	*	siCP110_10h - siCP110_8h	-2.72115	0.00487921	**
one	siCP110_0h	1		one	siGL2_0h	286
one	siCP110_0h	1		one	siGL2_10h	263
one	siCP110_0h	1		one	siGL2_3h	335
one	siCP110_0h	1		one	siGL2_5h	270
one	siCP110_0h	1		one	siGL2_8h	269
one	siCP110_0h	1		two	siCP110_0h	219
one	siCP110_0h	1		two	siCP110_10h	287
one	siCP110_0h	1		two	siCP110_3h	139
one	siCP110_0h	1		two	siCP110_5h	144
one	siCP110_0h	1		two	siCP110_8h	211
one	siCP110_0h	1		two	siGL2_0h	238
one	siCP110_0h	1		two	siGL2_10h	256
one	siCP110_0h	1		two	siGL2_3h	329
one	siCP110_0h	1		two	siGL2_5h	263
one	siCP110_0h	1		two	siGL2_8h	241
one	siCP110_0h	1
one	siCP110_0h	1
one	siCP110_0h	1
one	siCP110_0h	1
one	siCP110_0h	1
one	siCP110_0h	6
one	siCP110_0h	1
one	siCP110_0h	1
one	siCP110_0h	1
one	siCP110_0h	1
one	siCP110_0h	1
one	siCP110_0h	1
one	siCP110_0h	1
one	siCP110_0h	1
one	siCP110_0h	1
one	siCP110_0h	1
one	siCP110_0h	1
one	siCP110_0h	1
one	siCP110_0h	1
one	siCP110_0h	1
one	siCP110_0h	1
one	siCP110_0h	1
one	siCP110_0h	1
one	siCP110_0h	1
one	siCP110_0h	1
one	siCP110_0h	1
one	siCP110_0h	1
one	siCP110_0h	1
one	siCP110_0h	1
one	siCP110_0h	1
one	siCP110_0h	1
one	siCP110_0h	1
one	siCP110_0h	1
one	siCP110_0h	1
one	siCP110_0h	1
one	siCP110_0h	1
one	siCP110_0h	1
one	siCP110_0h	1
one	siCP110_0h	1
one	siCP110_0h	1
one	siCP110_0h	1
one	siCP110_0h	1
one	siCP110_0h	1
one	siCP110_0h	5
one	siCP110_0h	1
one	siCP110_0h	1
one	siCP110_0h	1
one	siCP110_0h	1
one	siCP110_0h	1
one	siCP110_0h	1
one	siCP110_0h	1
one	siCP110_0h	1
one	siCP110_0h	1
one	siCP110_0h	1
one	siCP110_0h	40
one	siCP110_0h	1
one	siCP110_0h	1
one	siCP110_0h	1
one	siCP110_0h	1
one	siCP110_0h	1
one	siCP110_0h	1
one	siCP110_0h	1
one	siCP110_0h	1
one	siCP110_0h	5
one	siCP110_0h	1
one	siCP110_0h	1
one	siCP110_0h	1
one	siCP110_0h	1
one	siCP110_0h	1
one	siCP110_0h	1
one	siCP110_0h	1
one	siCP110_0h	1
one	siCP110_0h	1
one	siCP110_0h	1
one	siCP110_0h	1
one	siCP110_0h	1
one	siCP110_0h	1
one	siCP110_0h	1
one	siCP110_0h	1
one	siCP110_0h	1
one	siCP110_0h	1
one	siCP110_0h	1
one	siCP110_0h	1
one	siCP110_0h	1
one	siCP110_0h	1
one	siCP110_0h	1
one	siCP110_0h	1
one	siCP110_0h	1
one	siCP110_0h	1
one	siCP110_0h	1
one	siCP110_0h	1
one	siCP110_0h	1
one	siCP110_0h	1
one	siCP110_0h	1
one	siCP110_0h	1
one	siCP110_0h	1
one	siCP110_0h	1
one	siCP110_0h	1
one	siCP110_0h	1
one	siCP110_0h	1
one	siCP110_0h	1
one	siCP110_0h	1
one	siCP110_0h	1
one	siCP110_0h	1
one	siCP110_0h	1
one	siCP110_0h	1
one	siCP110_0h	1
one	siCP110_0h	1
one	siCP110_0h	1
one	siCP110_0h	1
one	siCP110_0h	1
one	siCP110_0h	1
one	siCP110_0h	1
one	siCP110_0h	1
one	siCP110_0h	1
one	siCP110_0h	1
one	siCP110_0h	34
one	siCP110_0h	18
one	siCP110_0h	1
one	siCP110_0h	1
one	siCP110_0h	1
one	siCP110_0h	1
one	siCP110_0h	1
one	siCP110_0h	1
one	siCP110_0h	1
one	siCP110_0h	1
one	siCP110_0h	1
one	siCP110_0h	1
one	siCP110_0h	1
one	siCP110_0h	1
one	siCP110_0h	1
one	siCP110_0h	1
one	siCP110_0h	1
one	siCP110_0h	1
one	siCP110_0h	1
one	siCP110_0h	1
one	siCP110_0h	1
one	siCP110_0h	1
one	siCP110_0h	1
one	siCP110_0h	1
one	siCP110_0h	1
one	siCP110_0h	1
one	siCP110_0h	1
one	siCP110_0h	1
one	siCP110_0h	1
one	siCP110_0h	1
one	siCP110_0h	17
one	siCP110_0h	1
one	siCP110_0h	1
one	siCP110_0h	1
one	siCP110_0h	1
one	siCP110_0h	1
one	siCP110_0h	1
one	siCP110_0h	1
one	siCP110_0h	1
one	siCP110_0h	1
one	siCP110_0h	1
one	siCP110_0h	1
one	siCP110_0h	1
one	siCP110_0h	1
one	siCP110_0h	1
one	siCP110_0h	1
one	siCP110_0h	1
one	siCP110_0h	1
one	siCP110_0h	1
one	siCP110_0h	1
one	siCP110_0h	1
one	siCP110_0h	1
one	siCP110_0h	1
one	siCP110_0h	1
one	siCP110_0h	1
one	siCP110_0h	1
one	siCP110_0h	1
one	siCP110_0h	1
one	siCP110_10h	90
one	siCP110_10h	1
one	siCP110_10h	81
one	siCP110_10h	1
one	siCP110_10h	1
one	siCP110_10h	1
one	siCP110_10h	1
one	siCP110_10h	1
one	siCP110_10h	11
one	siCP110_10h	1
one	siCP110_10h	1
one	siCP110_10h	1
one	siCP110_10h	17
one	siCP110_10h	39
one	siCP110_10h	1
one	siCP110_10h	1
one	siCP110_10h	1
one	siCP110_10h	1209
one	siCP110_10h	1
one	siCP110_10h	97
one	siCP110_10h	76
one	siCP110_10h	1
one	siCP110_10h	86
one	siCP110_10h	19
one	siCP110_10h	1
one	siCP110_10h	1
one	siCP110_10h	195
one	siCP110_10h	1436
one	siCP110_10h	38
one	siCP110_10h	68
one	siCP110_10h	1
one	siCP110_10h	19
one	siCP110_10h	166
one	siCP110_10h	17
one	siCP110_10h	3
one	siCP110_10h	414
one	siCP110_10h	1
one	siCP110_10h	532
one	siCP110_10h	1
one	siCP110_10h	11
one	siCP110_10h	59
one	siCP110_10h	1
one	siCP110_10h	1
one	siCP110_10h	1
one	siCP110_10h	1
one	siCP110_10h	25
one	siCP110_10h	1
one	siCP110_10h	58
one	siCP110_10h	69
one	siCP110_10h	133
one	siCP110_10h	1
one	siCP110_10h	50
one	siCP110_10h	61
one	siCP110_10h	6
one	siCP110_10h	37
one	siCP110_10h	33
one	siCP110_10h	25
one	siCP110_10h	12
one	siCP110_10h	1
one	siCP110_10h	66
one	siCP110_10h	26
one	siCP110_10h	112
one	siCP110_10h	19
one	siCP110_10h	18
one	siCP110_10h	1
one	siCP110_10h	35
one	siCP110_10h	21
one	siCP110_10h	46
one	siCP110_10h	275
one	siCP110_10h	29
one	siCP110_10h	387
one	siCP110_10h	1
one	siCP110_10h	83
one	siCP110_10h	399
one	siCP110_10h	109
one	siCP110_10h	19
one	siCP110_10h	76
one	siCP110_10h	32
one	siCP110_10h	11
one	siCP110_10h	57
one	siCP110_10h	1
one	siCP110_10h	63
one	siCP110_10h	1
one	siCP110_10h	94
one	siCP110_10h	6
one	siCP110_10h	6
one	siCP110_10h	13
one	siCP110_10h	1
one	siCP110_10h	161
one	siCP110_10h	89
one	siCP110_10h	73
one	siCP110_10h	125
one	siCP110_10h	1
one	siCP110_10h	1
one	siCP110_10h	2395
one	siCP110_10h	21
one	siCP110_10h	26
one	siCP110_10h	95
one	siCP110_10h	1
one	siCP110_10h	25
one	siCP110_10h	80
one	siCP110_10h	25
one	siCP110_10h	40
one	siCP110_10h	1
one	siCP110_10h	268
one	siCP110_10h	1
one	siCP110_10h	1
one	siCP110_10h	22
one	siCP110_10h	1029
one	siCP110_10h	305
one	siCP110_10h	68
one	siCP110_10h	36
one	siCP110_10h	30
one	siCP110_10h	98
one	siCP110_10h	175
one	siCP110_10h	602
one	siCP110_10h	1
one	siCP110_10h	52
one	siCP110_10h	73
one	siCP110_10h	68
one	siCP110_10h	1
one	siCP110_10h	118
one	siCP110_10h	79
one	siCP110_10h	278
one	siCP110_10h	1
one	siCP110_10h	67
one	siCP110_10h	1130
one	siCP110_10h	1
one	siCP110_10h	46
one	siCP110_10h	1
one	siCP110_10h	74
one	siCP110_10h	63
one	siCP110_10h	1
one	siCP110_10h	36
one	siCP110_10h	75
one	siCP110_10h	1453
one	siCP110_10h	1
one	siCP110_10h	4
one	siCP110_10h	73
one	siCP110_10h	3
one	siCP110_10h	1572
one	siCP110_10h	1
one	siCP110_10h	52
one	siCP110_10h	8
one	siCP110_10h	1
one	siCP110_10h	100
one	siCP110_10h	307
one	siCP110_10h	34
one	siCP110_10h	106
one	siCP110_10h	1
one	siCP110_10h	365
one	siCP110_10h	12
one	siCP110_10h	1
one	siCP110_10h	5
one	siCP110_10h	1
one	siCP110_10h	13
one	siCP110_10h	43
one	siCP110_10h	6
one	siCP110_10h	1
one	siCP110_10h	136
one	siCP110_10h	6
one	siCP110_10h	1
one	siCP110_10h	1
one	siCP110_10h	49
one	siCP110_10h	2
one	siCP110_10h	9
one	siCP110_10h	3020
one	siCP110_10h	1
one	siCP110_10h	66
one	siCP110_10h	1
one	siCP110_10h	4
one	siCP110_10h	5
one	siCP110_10h	1
one	siCP110_10h	82
one	siCP110_10h	215
one	siCP110_10h	1
one	siCP110_10h	1
one	siCP110_10h	12
one	siCP110_10h	58
one	siCP110_10h	813
one	siCP110_10h	132
one	siCP110_10h	2
one	siCP110_10h	90
one	siCP110_10h	885
one	siCP110_10h	1
one	siCP110_10h	293
one	siCP110_10h	27
one	siCP110_10h	163
one	siCP110_10h	1
one	siCP110_10h	28
one	siCP110_10h	455
one	siCP110_10h	69
one	siCP110_10h	50
one	siCP110_10h	15
one	siCP110_10h	75
one	siCP110_10h	101
one	siCP110_10h	1
one	siCP110_10h	1
one	siCP110_10h	234
one	siCP110_10h	173
one	siCP110_10h	1
one	siCP110_10h	80
one	siCP110_10h	271
one	siCP110_10h	49
one	siCP110_10h	101
one	siCP110_10h	693
one	siCP110_10h	5
one	siCP110_10h	1
one	siCP110_10h	5
one	siCP110_10h	65
one	siCP110_10h	40
one	siCP110_10h	262
one	siCP110_10h	1
one	siCP110_10h	26
one	siCP110_10h	38
one	siCP110_10h	1
one	siCP110_10h	3
one	siCP110_10h	1
one	siCP110_10h	56
one	siCP110_10h	39
one	siCP110_10h	24
one	siCP110_10h	1
one	siCP110_10h	62
one	siCP110_10h	1
one	siCP110_10h	197
one	siCP110_10h	40
one	siCP110_10h	16
one	siCP110_10h	147
one	siCP110_10h	29
one	siCP110_10h	16
one	siCP110_10h	1
one	siCP110_10h	3569
one	siCP110_10h	80
one	siCP110_10h	447
one	siCP110_10h	1
one	siCP110_10h	49
one	siCP110_10h	26
one	siCP110_10h	1
one	siCP110_10h	97
one	siCP110_10h	60
one	siCP110_10h	65
one	siCP110_10h	764
one	siCP110_10h	8
one	siCP110_10h	38
one	siCP110_10h	1
one	siCP110_10h	1
one	siCP110_10h	27
one	siCP110_10h	48
one	siCP110_10h	81
one	siCP110_10h	1
one	siCP110_10h	1
one	siCP110_10h	25
one	siCP110_10h	12
one	siCP110_10h	1
one	siCP110_10h	1
one	siCP110_10h	119
one	siCP110_10h	15
one	siCP110_10h	1
one	siCP110_10h	1
one	siCP110_10h	1
one	siCP110_10h	67
one	siCP110_10h	363
one	siCP110_10h	1
one	siCP110_3h	10
one	siCP110_3h	31
one	siCP110_3h	1
one	siCP110_3h	1
one	siCP110_3h	1
one	siCP110_3h	7
one	siCP110_3h	17
one	siCP110_3h	1
one	siCP110_3h	1
one	siCP110_3h	1
one	siCP110_3h	2
one	siCP110_3h	1
one	siCP110_3h	1
one	siCP110_3h	2
one	siCP110_3h	61
one	siCP110_3h	1
one	siCP110_3h	21
one	siCP110_3h	1
one	siCP110_3h	8
one	siCP110_3h	12
one	siCP110_3h	50
one	siCP110_3h	1
one	siCP110_3h	24
one	siCP110_3h	149
one	siCP110_3h	61
one	siCP110_3h	1
one	siCP110_3h	2721
one	siCP110_3h	1
one	siCP110_3h	40
one	siCP110_3h	1
one	siCP110_3h	13
one	siCP110_3h	1
one	siCP110_3h	1
one	siCP110_3h	50
one	siCP110_3h	1
one	siCP110_3h	1
one	siCP110_3h	1
one	siCP110_3h	1
one	siCP110_3h	1
one	siCP110_3h	1
one	siCP110_3h	34
one	siCP110_3h	1
one	siCP110_3h	3
one	siCP110_3h	23
one	siCP110_3h	1
one	siCP110_3h	2544
one	siCP110_3h	68
one	siCP110_3h	1
one	siCP110_3h	1
one	siCP110_3h	36
one	siCP110_3h	1
one	siCP110_3h	39
one	siCP110_3h	623
one	siCP110_3h	1
one	siCP110_3h	7
one	siCP110_3h	1
one	siCP110_3h	42
one	siCP110_3h	4
one	siCP110_3h	1
one	siCP110_3h	141
one	siCP110_3h	99
one	siCP110_3h	1467
one	siCP110_3h	737
one	siCP110_3h	1
one	siCP110_3h	1
one	siCP110_3h	12
one	siCP110_3h	71
one	siCP110_3h	1
one	siCP110_3h	10
one	siCP110_3h	60
one	siCP110_3h	1
one	siCP110_3h	1
one	siCP110_3h	9
one	siCP110_3h	1
one	siCP110_3h	44
one	siCP110_3h	56
one	siCP110_3h	58
one	siCP110_3h	15
one	siCP110_3h	24
one	siCP110_3h	70
one	siCP110_3h	16
one	siCP110_3h	7
one	siCP110_3h	30
one	siCP110_3h	1
one	siCP110_3h	50
one	siCP110_3h	75
one	siCP110_3h	34
one	siCP110_3h	19
one	siCP110_3h	25
one	siCP110_3h	51
one	siCP110_3h	80
one	siCP110_3h	1
one	siCP110_3h	18
one	siCP110_3h	5
one	siCP110_3h	1
one	siCP110_3h	2
one	siCP110_3h	1
one	siCP110_3h	1
one	siCP110_3h	1
one	siCP110_3h	1
one	siCP110_3h	1
one	siCP110_3h	2
one	siCP110_3h	1
one	siCP110_3h	39
one	siCP110_3h	10
one	siCP110_3h	13
one	siCP110_3h	11419
one	siCP110_3h	28
one	siCP110_3h	1
one	siCP110_3h	1
one	siCP110_3h	137
one	siCP110_3h	203
one	siCP110_3h	90
one	siCP110_3h	69
one	siCP110_3h	26
one	siCP110_3h	50
one	siCP110_3h	13426
one	siCP110_3h	45
one	siCP110_3h	1
one	siCP110_3h	15
one	siCP110_3h	23
one	siCP110_3h	1
one	siCP110_3h	369
one	siCP110_3h	346
one	siCP110_3h	102
one	siCP110_3h	56
one	siCP110_3h	1
one	siCP110_3h	154
one	siCP110_3h	1
one	siCP110_3h	131
one	siCP110_3h	15
one	siCP110_3h	13
one	siCP110_3h	2
one	siCP110_3h	78
one	siCP110_3h	41
one	siCP110_3h	12
one	siCP110_3h	12
one	siCP110_3h	86
one	siCP110_3h	1
one	siCP110_3h	1
one	siCP110_3h	1
one	siCP110_3h	124
one	siCP110_3h	1
one	siCP110_3h	170
one	siCP110_3h	39
one	siCP110_3h	2
one	siCP110_3h	1
one	siCP110_3h	38
one	siCP110_3h	74
one	siCP110_3h	1
one	siCP110_3h	56
one	siCP110_3h	1
one	siCP110_3h	39
one	siCP110_3h	130
one	siCP110_3h	41
one	siCP110_3h	9
one	siCP110_3h	6
one	siCP110_3h	41
one	siCP110_3h	72
one	siCP110_3h	55
one	siCP110_5h	56
one	siCP110_5h	1
one	siCP110_5h	25
one	siCP110_5h	118
one	siCP110_5h	58
one	siCP110_5h	62
one	siCP110_5h	91
one	siCP110_5h	161
one	siCP110_5h	43
one	siCP110_5h	133
one	siCP110_5h	1
one	siCP110_5h	129
one	siCP110_5h	119
one	siCP110_5h	14
one	siCP110_5h	75
one	siCP110_5h	92
one	siCP110_5h	11
one	siCP110_5h	287
one	siCP110_5h	557
one	siCP110_5h	167
one	siCP110_5h	84
one	siCP110_5h	45
one	siCP110_5h	26
one	siCP110_5h	85
one	siCP110_5h	1
one	siCP110_5h	70
one	siCP110_5h	30
one	siCP110_5h	56
one	siCP110_5h	1
one	siCP110_5h	17
one	siCP110_5h	77
one	siCP110_5h	84
one	siCP110_5h	1
one	siCP110_5h	1
one	siCP110_5h	117
one	siCP110_5h	17
one	siCP110_5h	62
one	siCP110_5h	28
one	siCP110_5h	387
one	siCP110_5h	107
one	siCP110_5h	17
one	siCP110_5h	168
one	siCP110_5h	33
one	siCP110_5h	150
one	siCP110_5h	12
one	siCP110_5h	25
one	siCP110_5h	60
one	siCP110_5h	83
one	siCP110_5h	1
one	siCP110_5h	196
one	siCP110_5h	1
one	siCP110_5h	79
one	siCP110_5h	60
one	siCP110_5h	1
one	siCP110_5h	8
one	siCP110_5h	1
one	siCP110_5h	5
one	siCP110_5h	24
one	siCP110_5h	6
one	siCP110_5h	41
one	siCP110_5h	1
one	siCP110_5h	22
one	siCP110_5h	120
one	siCP110_5h	50
one	siCP110_5h	1
one	siCP110_5h	48
one	siCP110_5h	34
one	siCP110_5h	1
one	siCP110_5h	45
one	siCP110_5h	52
one	siCP110_5h	61
one	siCP110_5h	6
one	siCP110_5h	48
one	siCP110_5h	1
one	siCP110_5h	143
one	siCP110_5h	26
one	siCP110_5h	1
one	siCP110_5h	3
one	siCP110_5h	9
one	siCP110_5h	57
one	siCP110_5h	14
one	siCP110_5h	7
one	siCP110_5h	107
one	siCP110_5h	1
one	siCP110_5h	1
one	siCP110_5h	32
one	siCP110_5h	109
one	siCP110_5h	44
one	siCP110_5h	92
one	siCP110_5h	1
one	siCP110_5h	76
one	siCP110_5h	1
one	siCP110_5h	136
one	siCP110_5h	1
one	siCP110_5h	1
one	siCP110_5h	13
one	siCP110_5h	1
one	siCP110_5h	57
one	siCP110_5h	32
one	siCP110_5h	1
one	siCP110_5h	135
one	siCP110_5h	16
one	siCP110_5h	88
one	siCP110_5h	69
one	siCP110_5h	58
one	siCP110_5h	172
one	siCP110_5h	1
one	siCP110_5h	31
one	siCP110_5h	32
one	siCP110_5h	10
one	siCP110_5h	7
one	siCP110_5h	1386
one	siCP110_5h	33
one	siCP110_5h	106
one	siCP110_5h	6
one	siCP110_5h	44
one	siCP110_5h	41
one	siCP110_5h	1
one	siCP110_5h	8
one	siCP110_5h	1
one	siCP110_5h	1
one	siCP110_5h	17
one	siCP110_5h	50
one	siCP110_5h	1
one	siCP110_5h	1
one	siCP110_5h	56
one	siCP110_5h	1
one	siCP110_5h	55
one	siCP110_5h	107
one	siCP110_5h	59
one	siCP110_5h	12
one	siCP110_5h	48
one	siCP110_5h	1
one	siCP110_5h	202
one	siCP110_5h	136
one	siCP110_5h	1
one	siCP110_5h	57
one	siCP110_5h	16
one	siCP110_5h	107
one	siCP110_5h	31
one	siCP110_5h	28
one	siCP110_5h	124
one	siCP110_5h	143
one	siCP110_5h	1
one	siCP110_5h	66
one	siCP110_5h	118
one	siCP110_5h	6
one	siCP110_5h	39
one	siCP110_5h	63
one	siCP110_5h	1
one	siCP110_5h	11
one	siCP110_5h	17
one	siCP110_5h	57
one	siCP110_5h	17
one	siCP110_5h	1
one	siCP110_5h	253
one	siCP110_5h	190
one	siCP110_5h	52
one	siCP110_5h	46
one	siCP110_5h	1
one	siCP110_5h	53
one	siCP110_5h	1
one	siCP110_5h	24
one	siCP110_5h	20
one	siCP110_5h	13
one	siCP110_5h	76
one	siCP110_5h	89
one	siCP110_5h	29
one	siCP110_8h	79
one	siCP110_8h	1
one	siCP110_8h	70
one	siCP110_8h	62
one	siCP110_8h	140
one	siCP110_8h	1
one	siCP110_8h	10
one	siCP110_8h	24
one	siCP110_8h	86
one	siCP110_8h	118
one	siCP110_8h	1
one	siCP110_8h	98
one	siCP110_8h	77
one	siCP110_8h	71
one	siCP110_8h	60
one	siCP110_8h	290
one	siCP110_8h	172
one	siCP110_8h	358
one	siCP110_8h	117
one	siCP110_8h	157
one	siCP110_8h	1
one	siCP110_8h	213
one	siCP110_8h	568
one	siCP110_8h	207
one	siCP110_8h	48
one	siCP110_8h	12
one	siCP110_8h	1
one	siCP110_8h	47
one	siCP110_8h	59
one	siCP110_8h	27
one	siCP110_8h	2
one	siCP110_8h	11
one	siCP110_8h	1
one	siCP110_8h	56
one	siCP110_8h	1
one	siCP110_8h	1
one	siCP110_8h	43
one	siCP110_8h	1
one	siCP110_8h	1
one	siCP110_8h	20
one	siCP110_8h	1
one	siCP110_8h	1
one	siCP110_8h	12
one	siCP110_8h	155
one	siCP110_8h	338
one	siCP110_8h	1
one	siCP110_8h	38
one	siCP110_8h	1
one	siCP110_8h	349
one	siCP110_8h	31
one	siCP110_8h	30
one	siCP110_8h	1
one	siCP110_8h	42
one	siCP110_8h	79
one	siCP110_8h	66
one	siCP110_8h	2
one	siCP110_8h	1
one	siCP110_8h	47
one	siCP110_8h	66
one	siCP110_8h	21
one	siCP110_8h	147
one	siCP110_8h	19
one	siCP110_8h	1
one	siCP110_8h	2880
one	siCP110_8h	77
one	siCP110_8h	47
one	siCP110_8h	1
one	siCP110_8h	35
one	siCP110_8h	54
one	siCP110_8h	83
one	siCP110_8h	46
one	siCP110_8h	60
one	siCP110_8h	1
one	siCP110_8h	27
one	siCP110_8h	115
one	siCP110_8h	1
one	siCP110_8h	1
one	siCP110_8h	143
one	siCP110_8h	122
one	siCP110_8h	120
one	siCP110_8h	61
one	siCP110_8h	308
one	siCP110_8h	45
one	siCP110_8h	34
one	siCP110_8h	1
one	siCP110_8h	1
one	siCP110_8h	14
one	siCP110_8h	1
one	siCP110_8h	1
one	siCP110_8h	847
one	siCP110_8h	196
one	siCP110_8h	1
one	siCP110_8h	109
one	siCP110_8h	71
one	siCP110_8h	29
one	siCP110_8h	30
one	siCP110_8h	996
one	siCP110_8h	131
one	siCP110_8h	26
one	siCP110_8h	1
one	siCP110_8h	1
one	siCP110_8h	62
one	siCP110_8h	29
one	siCP110_8h	210
one	siCP110_8h	31
one	siCP110_8h	103
one	siCP110_8h	140
one	siCP110_8h	237
one	siCP110_8h	1
one	siCP110_8h	30
one	siCP110_8h	18
one	siCP110_8h	1
one	siCP110_8h	1
one	siCP110_8h	76
one	siCP110_8h	108
one	siCP110_8h	47
one	siCP110_8h	90
one	siCP110_8h	1
one	siCP110_8h	79
one	siCP110_8h	1
one	siCP110_8h	7
one	siCP110_8h	10
one	siCP110_8h	1
one	siCP110_8h	1
one	siCP110_8h	96
one	siCP110_8h	11
one	siCP110_8h	51
one	siCP110_8h	1
one	siCP110_8h	1
one	siCP110_8h	325
one	siCP110_8h	1
one	siCP110_8h	106
one	siCP110_8h	80
one	siCP110_8h	39
one	siCP110_8h	1
one	siCP110_8h	13
one	siCP110_8h	24
one	siCP110_8h	6
one	siCP110_8h	214
one	siCP110_8h	1
one	siCP110_8h	144
one	siCP110_8h	8
one	siCP110_8h	46
one	siCP110_8h	51
one	siCP110_8h	1
one	siCP110_8h	57
one	siCP110_8h	1
one	siCP110_8h	1
one	siCP110_8h	60
one	siCP110_8h	32
one	siCP110_8h	152
one	siCP110_8h	1
one	siCP110_8h	79
one	siCP110_8h	1
one	siCP110_8h	203
one	siCP110_8h	1
one	siCP110_8h	56
one	siCP110_8h	83
one	siCP110_8h	81
one	siCP110_8h	1
one	siCP110_8h	65
one	siCP110_8h	1
one	siCP110_8h	2
one	siCP110_8h	175
one	siCP110_8h	149
one	siCP110_8h	1229
one	siCP110_8h	86
one	siCP110_8h	21
one	siCP110_8h	1
one	siCP110_8h	1
one	siCP110_8h	1
one	siCP110_8h	42
one	siCP110_8h	160
one	siCP110_8h	92
one	siCP110_8h	29
one	siCP110_8h	10
one	siCP110_8h	126
one	siCP110_8h	247
one	siCP110_8h	40
one	siCP110_8h	84
one	siCP110_8h	54
one	siCP110_8h	26
one	siCP110_8h	62
one	siCP110_8h	321
one	siCP110_8h	120
one	siCP110_8h	65
one	siCP110_8h	1
one	siCP110_8h	6
one	siCP110_8h	19
one	siCP110_8h	124
one	siCP110_8h	1
one	siCP110_8h	109
one	siCP110_8h	14
one	siCP110_8h	1
one	siCP110_8h	60
one	siCP110_8h	1
one	siCP110_8h	1
one	siCP110_8h	41
one	siCP110_8h	85
one	siCP110_8h	107
one	siCP110_8h	104
one	siCP110_8h	12
one	siCP110_8h	78
one	siCP110_8h	53
one	siCP110_8h	73
one	siCP110_8h	63
one	siCP110_8h	22
one	siCP110_8h	110
one	siCP110_8h	36
one	siCP110_8h	87
one	siCP110_8h	37
one	siCP110_8h	39
one	siCP110_8h	110
one	siCP110_8h	86
one	siCP110_8h	66
one	siCP110_8h	179
one	siCP110_8h	7
one	siCP110_8h	209
one	siCP110_8h	1
one	siGL2_0h	1
one	siGL2_0h	1
one	siGL2_0h	1
one	siGL2_0h	1
one	siGL2_0h	1
one	siGL2_0h	1
one	siGL2_0h	1
one	siGL2_0h	1
one	siGL2_0h	1
one	siGL2_0h	1
one	siGL2_0h	1
one	siGL2_0h	1
one	siGL2_0h	1
one	siGL2_0h	1
one	siGL2_0h	1
one	siGL2_0h	1
one	siGL2_0h	1
one	siGL2_0h	1
one	siGL2_0h	1
one	siGL2_0h	1
one	siGL2_0h	1
one	siGL2_0h	1
one	siGL2_0h	1
one	siGL2_0h	1
one	siGL2_0h	1
one	siGL2_0h	1
one	siGL2_0h	1
one	siGL2_0h	1
one	siGL2_0h	1
one	siGL2_0h	1
one	siGL2_0h	1
one	siGL2_0h	1
one	siGL2_0h	1
one	siGL2_0h	1
one	siGL2_0h	1
one	siGL2_0h	1
one	siGL2_0h	1
one	siGL2_0h	1
one	siGL2_0h	1
one	siGL2_0h	7
one	siGL2_0h	1
one	siGL2_0h	1
one	siGL2_0h	1
one	siGL2_0h	1
one	siGL2_0h	1
one	siGL2_0h	1
one	siGL2_0h	1
one	siGL2_0h	1
one	siGL2_0h	1
one	siGL2_0h	1
one	siGL2_0h	1
one	siGL2_0h	1
one	siGL2_0h	1
one	siGL2_0h	1
one	siGL2_0h	1
one	siGL2_0h	1
one	siGL2_0h	1
one	siGL2_0h	1
one	siGL2_0h	1
one	siGL2_0h	1
one	siGL2_0h	1
one	siGL2_0h	1
one	siGL2_0h	1
one	siGL2_0h	1
one	siGL2_0h	1
one	siGL2_0h	1
one	siGL2_0h	1
one	siGL2_0h	1
one	siGL2_0h	1
one	siGL2_0h	1
one	siGL2_0h	1
one	siGL2_0h	1
one	siGL2_0h	1
one	siGL2_0h	1
one	siGL2_0h	1
one	siGL2_0h	1
one	siGL2_0h	1
one	siGL2_0h	1
one	siGL2_0h	1
one	siGL2_0h	1
one	siGL2_0h	1
one	siGL2_0h	1
one	siGL2_0h	1
one	siGL2_0h	1
one	siGL2_0h	1
one	siGL2_0h	1
one	siGL2_0h	1
one	siGL2_0h	1
one	siGL2_0h	1
one	siGL2_0h	1
one	siGL2_0h	1
one	siGL2_0h	1
one	siGL2_0h	1
one	siGL2_0h	1
one	siGL2_0h	1
one	siGL2_0h	1
one	siGL2_0h	1
one	siGL2_0h	1
one	siGL2_0h	1
one	siGL2_0h	1
one	siGL2_0h	1
one	siGL2_0h	1
one	siGL2_0h	1
one	siGL2_0h	1
one	siGL2_0h	1
one	siGL2_0h	1
one	siGL2_0h	1
one	siGL2_0h	1
one	siGL2_0h	1
one	siGL2_0h	1
one	siGL2_0h	1
one	siGL2_0h	1
one	siGL2_0h	1
one	siGL2_0h	1
one	siGL2_0h	1
one	siGL2_0h	1
one	siGL2_0h	1
one	siGL2_0h	1
one	siGL2_0h	1
one	siGL2_0h	1
one	siGL2_0h	1
one	siGL2_0h	1
one	siGL2_0h	1
one	siGL2_0h	1
one	siGL2_0h	1
one	siGL2_0h	1
one	siGL2_0h	6
one	siGL2_0h	1
one	siGL2_0h	1
one	siGL2_0h	1
one	siGL2_0h	1
one	siGL2_0h	1
one	siGL2_0h	1
one	siGL2_0h	7
one	siGL2_0h	1
one	siGL2_0h	1
one	siGL2_0h	11
one	siGL2_0h	1
one	siGL2_0h	1
one	siGL2_0h	1
one	siGL2_0h	1
one	siGL2_0h	1
one	siGL2_0h	1
one	siGL2_0h	1
one	siGL2_0h	1
one	siGL2_0h	1
one	siGL2_0h	1
one	siGL2_0h	1
one	siGL2_0h	1
one	siGL2_0h	1
one	siGL2_0h	1
one	siGL2_0h	1
one	siGL2_0h	1
one	siGL2_0h	1
one	siGL2_0h	1
one	siGL2_0h	1
one	siGL2_0h	1
one	siGL2_0h	1
one	siGL2_0h	1
one	siGL2_0h	1
one	siGL2_0h	1
one	siGL2_0h	1
one	siGL2_0h	1
one	siGL2_0h	1
one	siGL2_0h	1
one	siGL2_0h	1
one	siGL2_0h	1
one	siGL2_0h	1
one	siGL2_0h	1
one	siGL2_0h	1
one	siGL2_0h	1
one	siGL2_0h	1
one	siGL2_0h	1
one	siGL2_0h	1
one	siGL2_0h	1
one	siGL2_0h	1
one	siGL2_0h	1
one	siGL2_0h	1
one	siGL2_0h	1
one	siGL2_0h	1
one	siGL2_0h	1
one	siGL2_0h	1
one	siGL2_0h	5
one	siGL2_0h	1
one	siGL2_0h	1
one	siGL2_0h	1
one	siGL2_0h	1
one	siGL2_0h	1
one	siGL2_0h	1
one	siGL2_0h	1
one	siGL2_0h	1
one	siGL2_0h	1
one	siGL2_0h	1
one	siGL2_0h	1
one	siGL2_0h	1
one	siGL2_0h	10
one	siGL2_0h	1
one	siGL2_0h	1
one	siGL2_0h	1
one	siGL2_0h	1
one	siGL2_0h	1
one	siGL2_0h	1
one	siGL2_0h	1
one	siGL2_0h	1
one	siGL2_0h	1
one	siGL2_0h	1
one	siGL2_0h	1
one	siGL2_0h	1
one	siGL2_0h	1
one	siGL2_0h	1
one	siGL2_0h	1
one	siGL2_0h	1
one	siGL2_0h	1
one	siGL2_0h	1
one	siGL2_0h	1
one	siGL2_0h	1
one	siGL2_0h	1
one	siGL2_0h	1
one	siGL2_0h	1
one	siGL2_0h	1
one	siGL2_0h	1
one	siGL2_0h	1
one	siGL2_0h	1
one	siGL2_0h	1
one	siGL2_0h	1
one	siGL2_0h	1
one	siGL2_0h	1
one	siGL2_0h	1
one	siGL2_0h	1
one	siGL2_0h	1
one	siGL2_0h	1
one	siGL2_0h	1
one	siGL2_0h	1
one	siGL2_0h	1
one	siGL2_0h	1
one	siGL2_0h	1
one	siGL2_0h	1
one	siGL2_0h	1
one	siGL2_0h	1
one	siGL2_0h	1
one	siGL2_0h	1
one	siGL2_0h	1
one	siGL2_0h	1
one	siGL2_0h	1
one	siGL2_0h	1
one	siGL2_0h	1
one	siGL2_0h	1
one	siGL2_0h	1
one	siGL2_0h	1
one	siGL2_0h	18
one	siGL2_0h	19
one	siGL2_0h	1
one	siGL2_0h	3
one	siGL2_0h	1
one	siGL2_0h	1
one	siGL2_0h	1
one	siGL2_0h	1
one	siGL2_0h	1
one	siGL2_0h	1
one	siGL2_0h	1
one	siGL2_0h	1
one	siGL2_0h	1
one	siGL2_0h	1
one	siGL2_0h	1
one	siGL2_0h	1
one	siGL2_0h	1
one	siGL2_0h	1
one	siGL2_0h	1
one	siGL2_0h	1
one	siGL2_0h	1
one	siGL2_0h	1
one	siGL2_0h	1
one	siGL2_0h	1
one	siGL2_0h	1
one	siGL2_0h	1
one	siGL2_0h	1
one	siGL2_0h	1
one	siGL2_0h	1
one	siGL2_0h	1
one	siGL2_0h	1
one	siGL2_0h	1
one	siGL2_0h	1
one	siGL2_0h	3
one	siGL2_0h	1
one	siGL2_0h	1
one	siGL2_0h	1
one	siGL2_10h	123
one	siGL2_10h	158
one	siGL2_10h	494
one	siGL2_10h	201
one	siGL2_10h	1788
one	siGL2_10h	213
one	siGL2_10h	1
one	siGL2_10h	1
one	siGL2_10h	506
one	siGL2_10h	509
one	siGL2_10h	169
one	siGL2_10h	422
one	siGL2_10h	403
one	siGL2_10h	66
one	siGL2_10h	37
one	siGL2_10h	65
one	siGL2_10h	121
one	siGL2_10h	240
one	siGL2_10h	323
one	siGL2_10h	116
one	siGL2_10h	75
one	siGL2_10h	98
one	siGL2_10h	490
one	siGL2_10h	332
one	siGL2_10h	277
one	siGL2_10h	931
one	siGL2_10h	246
one	siGL2_10h	1
one	siGL2_10h	104
one	siGL2_10h	196
one	siGL2_10h	442
one	siGL2_10h	5
one	siGL2_10h	596
one	siGL2_10h	55
one	siGL2_10h	95
one	siGL2_10h	341
one	siGL2_10h	269
one	siGL2_10h	1962
one	siGL2_10h	165
one	siGL2_10h	276
one	siGL2_10h	1
one	siGL2_10h	327
one	siGL2_10h	146
one	siGL2_10h	208
one	siGL2_10h	615
one	siGL2_10h	310
one	siGL2_10h	55
one	siGL2_10h	264
one	siGL2_10h	79
one	siGL2_10h	1
one	siGL2_10h	432
one	siGL2_10h	223
one	siGL2_10h	11
one	siGL2_10h	281
one	siGL2_10h	263
one	siGL2_10h	259
one	siGL2_10h	415
one	siGL2_10h	1
one	siGL2_10h	449
one	siGL2_10h	60
one	siGL2_10h	2209
one	siGL2_10h	561
one	siGL2_10h	188
one	siGL2_10h	309
one	siGL2_10h	60
one	siGL2_10h	282
one	siGL2_10h	241
one	siGL2_10h	269
one	siGL2_10h	347
one	siGL2_10h	286
one	siGL2_10h	308
one	siGL2_10h	31
one	siGL2_10h	547
one	siGL2_10h	1051
one	siGL2_10h	326
one	siGL2_10h	150
one	siGL2_10h	283
one	siGL2_10h	252
one	siGL2_10h	724
one	siGL2_10h	208
one	siGL2_10h	1
one	siGL2_10h	1
one	siGL2_10h	1
one	siGL2_10h	234
one	siGL2_10h	546
one	siGL2_10h	260
one	siGL2_10h	1
one	siGL2_10h	358
one	siGL2_10h	26
one	siGL2_10h	250
one	siGL2_10h	240
one	siGL2_10h	32
one	siGL2_10h	510
one	siGL2_10h	485
one	siGL2_10h	303
one	siGL2_10h	28
one	siGL2_10h	62
one	siGL2_10h	362
one	siGL2_10h	72
one	siGL2_10h	437
one	siGL2_10h	123
one	siGL2_10h	25
one	siGL2_10h	378
one	siGL2_10h	217
one	siGL2_10h	163
one	siGL2_10h	1
one	siGL2_10h	462
one	siGL2_10h	1
one	siGL2_10h	1
one	siGL2_10h	336
one	siGL2_10h	1
one	siGL2_10h	254
one	siGL2_10h	438
one	siGL2_10h	369
one	siGL2_10h	3
one	siGL2_10h	1
one	siGL2_10h	1
one	siGL2_10h	264
one	siGL2_10h	1
one	siGL2_10h	1
one	siGL2_10h	785
one	siGL2_10h	1
one	siGL2_10h	265
one	siGL2_10h	469
one	siGL2_10h	505
one	siGL2_10h	2340
one	siGL2_10h	287
one	siGL2_10h	905
one	siGL2_10h	347
one	siGL2_10h	515
one	siGL2_10h	406
one	siGL2_10h	44
one	siGL2_10h	1
one	siGL2_10h	622
one	siGL2_10h	25
one	siGL2_10h	451
one	siGL2_10h	35
one	siGL2_10h	338
one	siGL2_10h	395
one	siGL2_10h	336
one	siGL2_10h	2756
one	siGL2_10h	357
one	siGL2_10h	1026
one	siGL2_10h	80
one	siGL2_10h	355
one	siGL2_10h	1045
one	siGL2_10h	334
one	siGL2_10h	954
one	siGL2_10h	412
one	siGL2_10h	159
one	siGL2_10h	97
one	siGL2_10h	745
one	siGL2_10h	626
one	siGL2_10h	377
one	siGL2_10h	1535
one	siGL2_10h	1333
one	siGL2_10h	1018
one	siGL2_10h	496
one	siGL2_10h	1
one	siGL2_10h	64
one	siGL2_10h	281
one	siGL2_10h	777
one	siGL2_10h	1
one	siGL2_10h	416
one	siGL2_10h	1
one	siGL2_10h	446
one	siGL2_10h	159
one	siGL2_10h	386
one	siGL2_10h	303
one	siGL2_10h	469
one	siGL2_10h	294
one	siGL2_10h	725
one	siGL2_10h	58
one	siGL2_10h	429
one	siGL2_10h	1
one	siGL2_10h	645
one	siGL2_10h	1642
one	siGL2_10h	327
one	siGL2_10h	438
one	siGL2_10h	252
one	siGL2_10h	1
one	siGL2_10h	424
one	siGL2_10h	1
one	siGL2_10h	244
one	siGL2_10h	117
one	siGL2_10h	1
one	siGL2_10h	229
one	siGL2_10h	289
one	siGL2_10h	207
one	siGL2_10h	1
one	siGL2_10h	1004
one	siGL2_10h	112
one	siGL2_10h	117
one	siGL2_10h	6992
one	siGL2_10h	263
one	siGL2_10h	558
one	siGL2_10h	620
one	siGL2_10h	787
one	siGL2_10h	319
one	siGL2_10h	1
one	siGL2_10h	1
one	siGL2_10h	364
one	siGL2_10h	110
one	siGL2_10h	609
one	siGL2_10h	420
one	siGL2_10h	325
one	siGL2_10h	663
one	siGL2_10h	587
one	siGL2_10h	200
one	siGL2_10h	132
one	siGL2_10h	520
one	siGL2_10h	153
one	siGL2_10h	1
one	siGL2_10h	347
one	siGL2_10h	454
one	siGL2_10h	57
one	siGL2_10h	40
one	siGL2_10h	226
one	siGL2_10h	710
one	siGL2_10h	145
one	siGL2_10h	547
one	siGL2_10h	107
one	siGL2_10h	1
one	siGL2_10h	1
one	siGL2_10h	1
one	siGL2_10h	314
one	siGL2_10h	1
one	siGL2_10h	134
one	siGL2_10h	325
one	siGL2_10h	1
one	siGL2_10h	92
one	siGL2_10h	42
one	siGL2_10h	1
one	siGL2_10h	73
one	siGL2_10h	1
one	siGL2_10h	265
one	siGL2_10h	4208
one	siGL2_10h	1
one	siGL2_10h	1484
one	siGL2_10h	1
one	siGL2_10h	88
one	siGL2_10h	106
one	siGL2_10h	1
one	siGL2_10h	1
one	siGL2_10h	100
one	siGL2_10h	1
one	siGL2_10h	1
one	siGL2_10h	1
one	siGL2_10h	61
one	siGL2_10h	367
one	siGL2_10h	1
one	siGL2_10h	1
one	siGL2_10h	285
one	siGL2_10h	758
one	siGL2_10h	192
one	siGL2_10h	362
one	siGL2_10h	166
one	siGL2_10h	110
one	siGL2_10h	1
one	siGL2_10h	335
one	siGL2_10h	453
one	siGL2_10h	679
one	siGL2_10h	1
one	siGL2_3h	1
one	siGL2_3h	1
one	siGL2_3h	1
one	siGL2_3h	6
one	siGL2_3h	1
one	siGL2_3h	36
one	siGL2_3h	1
one	siGL2_3h	1
one	siGL2_3h	1
one	siGL2_3h	66
one	siGL2_3h	145
one	siGL2_3h	12
one	siGL2_3h	28
one	siGL2_3h	66
one	siGL2_3h	33
one	siGL2_3h	1
one	siGL2_3h	155
one	siGL2_3h	1
one	siGL2_3h	57
one	siGL2_3h	1
one	siGL2_3h	114
one	siGL2_3h	45
one	siGL2_3h	1
one	siGL2_3h	22
one	siGL2_3h	81
one	siGL2_3h	53
one	siGL2_3h	8
one	siGL2_3h	157
one	siGL2_3h	1
one	siGL2_3h	1
one	siGL2_3h	4
one	siGL2_3h	1
one	siGL2_3h	22
one	siGL2_3h	1
one	siGL2_3h	1
one	siGL2_3h	1
one	siGL2_3h	48
one	siGL2_3h	16
one	siGL2_3h	66
one	siGL2_3h	1
one	siGL2_3h	1
one	siGL2_3h	16
one	siGL2_3h	1
one	siGL2_3h	1
one	siGL2_3h	68
one	siGL2_3h	14
one	siGL2_3h	69
one	siGL2_3h	60
one	siGL2_3h	27
one	siGL2_3h	38
one	siGL2_3h	1
one	siGL2_3h	1
one	siGL2_3h	1
one	siGL2_3h	76
one	siGL2_3h	31
one	siGL2_3h	137
one	siGL2_3h	58
one	siGL2_3h	18
one	siGL2_3h	34
one	siGL2_3h	1
one	siGL2_3h	1
one	siGL2_3h	13
one	siGL2_3h	90
one	siGL2_3h	172
one	siGL2_3h	1
one	siGL2_3h	1
one	siGL2_3h	22
one	siGL2_3h	11
one	siGL2_3h	69
one	siGL2_3h	58
one	siGL2_3h	26
one	siGL2_3h	39
one	siGL2_3h	51
one	siGL2_3h	74
one	siGL2_3h	1
one	siGL2_3h	1
one	siGL2_3h	12
one	siGL2_3h	96
one	siGL2_3h	1
one	siGL2_3h	82
one	siGL2_3h	92
one	siGL2_3h	62
one	siGL2_3h	2
one	siGL2_3h	85
one	siGL2_3h	1
one	siGL2_3h	1
one	siGL2_3h	6
one	siGL2_3h	18
one	siGL2_3h	65
one	siGL2_3h	9
one	siGL2_3h	79
one	siGL2_3h	18
one	siGL2_3h	53
one	siGL2_3h	66
one	siGL2_3h	52
one	siGL2_3h	98
one	siGL2_3h	1
one	siGL2_3h	63
one	siGL2_3h	1
one	siGL2_3h	1
one	siGL2_3h	40
one	siGL2_3h	127
one	siGL2_3h	1
one	siGL2_3h	26
one	siGL2_3h	1
one	siGL2_3h	33
one	siGL2_3h	1
one	siGL2_3h	32
one	siGL2_3h	1
one	siGL2_3h	38
one	siGL2_3h	40
one	siGL2_3h	65
one	siGL2_3h	118
one	siGL2_3h	210
one	siGL2_3h	1
one	siGL2_3h	87
one	siGL2_3h	1
one	siGL2_3h	1
one	siGL2_3h	129
one	siGL2_3h	109
one	siGL2_3h	111
one	siGL2_3h	73
one	siGL2_3h	41
one	siGL2_3h	7
one	siGL2_3h	54
one	siGL2_3h	29
one	siGL2_3h	1
one	siGL2_3h	8
one	siGL2_3h	120
one	siGL2_3h	33
one	siGL2_3h	52
one	siGL2_3h	1
one	siGL2_3h	29
one	siGL2_3h	25
one	siGL2_3h	66
one	siGL2_3h	22
one	siGL2_3h	32
one	siGL2_3h	18
one	siGL2_3h	63
one	siGL2_3h	3
one	siGL2_3h	1
one	siGL2_3h	38
one	siGL2_3h	31
one	siGL2_3h	19
one	siGL2_3h	17
one	siGL2_3h	5
one	siGL2_3h	73
one	siGL2_3h	1
one	siGL2_3h	1
one	siGL2_3h	78
one	siGL2_3h	34
one	siGL2_3h	16
one	siGL2_3h	45
one	siGL2_3h	36
one	siGL2_3h	61
one	siGL2_3h	33
one	siGL2_3h	21
one	siGL2_3h	1
one	siGL2_3h	30
one	siGL2_3h	49
one	siGL2_3h	51
one	siGL2_3h	136
one	siGL2_3h	81
one	siGL2_3h	73
one	siGL2_3h	149
one	siGL2_3h	57
one	siGL2_3h	1
one	siGL2_3h	1
one	siGL2_3h	6
one	siGL2_3h	77
one	siGL2_3h	28
one	siGL2_3h	58
one	siGL2_3h	101
one	siGL2_3h	6
one	siGL2_3h	59
one	siGL2_3h	90
one	siGL2_3h	1
one	siGL2_3h	1
one	siGL2_3h	74
one	siGL2_3h	1
one	siGL2_3h	64
one	siGL2_3h	31
one	siGL2_3h	87
one	siGL2_3h	48
one	siGL2_3h	111
one	siGL2_3h	42
one	siGL2_3h	1
one	siGL2_3h	217
one	siGL2_3h	46
one	siGL2_3h	1
one	siGL2_3h	49
one	siGL2_3h	1
one	siGL2_3h	1
one	siGL2_3h	1
one	siGL2_3h	9
one	siGL2_3h	1
one	siGL2_3h	42
one	siGL2_3h	1
one	siGL2_3h	90
one	siGL2_3h	1
one	siGL2_3h	24
one	siGL2_3h	1
one	siGL2_3h	1
one	siGL2_3h	115
one	siGL2_3h	75
one	siGL2_3h	100
one	siGL2_3h	13
one	siGL2_3h	96
one	siGL2_3h	3
one	siGL2_3h	67
one	siGL2_3h	34
one	siGL2_3h	1
one	siGL2_3h	39
one	siGL2_3h	69
one	siGL2_3h	21
one	siGL2_3h	1
one	siGL2_3h	155
one	siGL2_3h	41
one	siGL2_3h	8
one	siGL2_3h	38
one	siGL2_3h	158
one	siGL2_3h	50
one	siGL2_3h	38
one	siGL2_3h	61
one	siGL2_3h	94
one	siGL2_3h	63
one	siGL2_3h	48
one	siGL2_3h	88
one	siGL2_3h	133
one	siGL2_3h	54
one	siGL2_3h	1
one	siGL2_3h	50
one	siGL2_3h	1
one	siGL2_3h	1
one	siGL2_3h	7
one	siGL2_3h	1
one	siGL2_3h	1
one	siGL2_3h	1
one	siGL2_3h	1
one	siGL2_3h	43
one	siGL2_3h	42
one	siGL2_3h	1
one	siGL2_3h	21
one	siGL2_3h	1
one	siGL2_3h	1
one	siGL2_3h	1
one	siGL2_3h	1
one	siGL2_3h	1
one	siGL2_3h	59
one	siGL2_3h	65
one	siGL2_3h	143
one	siGL2_3h	27
one	siGL2_3h	1
one	siGL2_3h	18
one	siGL2_3h	25
one	siGL2_3h	44
one	siGL2_3h	47
one	siGL2_3h	74
one	siGL2_3h	1
one	siGL2_3h	1
one	siGL2_3h	1
one	siGL2_3h	98
one	siGL2_3h	1
one	siGL2_3h	61
one	siGL2_3h	174
one	siGL2_3h	8
one	siGL2_3h	1
one	siGL2_3h	25
one	siGL2_3h	14
one	siGL2_3h	239
one	siGL2_3h	50
one	siGL2_3h	1
one	siGL2_3h	1
one	siGL2_3h	196
one	siGL2_3h	45
one	siGL2_3h	43
one	siGL2_3h	70
one	siGL2_3h	25
one	siGL2_3h	90
one	siGL2_3h	1
one	siGL2_3h	71
one	siGL2_3h	44
one	siGL2_3h	67
one	siGL2_3h	32
one	siGL2_3h	125
one	siGL2_3h	114
one	siGL2_3h	104
one	siGL2_3h	14
one	siGL2_3h	167
one	siGL2_3h	1
one	siGL2_3h	47
one	siGL2_3h	72
one	siGL2_3h	98
one	siGL2_3h	1
one	siGL2_3h	1
one	siGL2_3h	13
one	siGL2_3h	7
one	siGL2_3h	1
one	siGL2_3h	42
one	siGL2_3h	43
one	siGL2_3h	2
one	siGL2_3h	44
one	siGL2_3h	47
one	siGL2_3h	124
one	siGL2_3h	1
one	siGL2_3h	1
one	siGL2_3h	1
one	siGL2_3h	1
one	siGL2_3h	72
one	siGL2_3h	51
one	siGL2_3h	44
one	siGL2_3h	171
one	siGL2_3h	1
one	siGL2_3h	1
one	siGL2_3h	11
one	siGL2_3h	34
one	siGL2_3h	1
one	siGL2_3h	96
one	siGL2_3h	63
one	siGL2_3h	44
one	siGL2_3h	1
one	siGL2_3h	134
one	siGL2_3h	3
one	siGL2_3h	66
one	siGL2_3h	58
one	siGL2_3h	27
one	siGL2_3h	101
one	siGL2_3h	1
one	siGL2_3h	1
one	siGL2_3h	1
one	siGL2_3h	70
one	siGL2_3h	39
one	siGL2_3h	190
one	siGL2_3h	1
one	siGL2_3h	1
one	siGL2_5h	136
one	siGL2_5h	1
one	siGL2_5h	495
one	siGL2_5h	309
one	siGL2_5h	1
one	siGL2_5h	196
one	siGL2_5h	1
one	siGL2_5h	1
one	siGL2_5h	43
one	siGL2_5h	247
one	siGL2_5h	1
one	siGL2_5h	254
one	siGL2_5h	223
one	siGL2_5h	231
one	siGL2_5h	44
one	siGL2_5h	60
one	siGL2_5h	142
one	siGL2_5h	295
one	siGL2_5h	158
one	siGL2_5h	101
one	siGL2_5h	310
one	siGL2_5h	283
one	siGL2_5h	19
one	siGL2_5h	458
one	siGL2_5h	356
one	siGL2_5h	1
one	siGL2_5h	4
one	siGL2_5h	252
one	siGL2_5h	219
one	siGL2_5h	270
one	siGL2_5h	107
one	siGL2_5h	309
one	siGL2_5h	1
one	siGL2_5h	491
one	siGL2_5h	228
one	siGL2_5h	187
one	siGL2_5h	282
one	siGL2_5h	1
one	siGL2_5h	1
one	siGL2_5h	125
one	siGL2_5h	221
one	siGL2_5h	121
one	siGL2_5h	90
one	siGL2_5h	170
one	siGL2_5h	186
one	siGL2_5h	200
one	siGL2_5h	623
one	siGL2_5h	97
one	siGL2_5h	186
one	siGL2_5h	26
one	siGL2_5h	83
one	siGL2_5h	410
one	siGL2_5h	320
one	siGL2_5h	182
one	siGL2_5h	336
one	siGL2_5h	85
one	siGL2_5h	125
one	siGL2_5h	313
one	siGL2_5h	1
one	siGL2_5h	79
one	siGL2_5h	311
one	siGL2_5h	238
one	siGL2_5h	219
one	siGL2_5h	178
one	siGL2_5h	329
one	siGL2_5h	128
one	siGL2_5h	1053
one	siGL2_5h	95
one	siGL2_5h	303
one	siGL2_5h	100
one	siGL2_5h	306
one	siGL2_5h	74
one	siGL2_5h	1
one	siGL2_5h	72
one	siGL2_5h	246
one	siGL2_5h	250
one	siGL2_5h	185
one	siGL2_5h	121
one	siGL2_5h	122
one	siGL2_5h	16
one	siGL2_5h	102
one	siGL2_5h	773
one	siGL2_5h	612
one	siGL2_5h	1054
one	siGL2_5h	381
one	siGL2_5h	167
one	siGL2_5h	205
one	siGL2_5h	405
one	siGL2_5h	197
one	siGL2_5h	238
one	siGL2_5h	147
one	siGL2_5h	171
one	siGL2_5h	146
one	siGL2_5h	245
one	siGL2_5h	366
one	siGL2_5h	132
one	siGL2_5h	173
one	siGL2_5h	1
one	siGL2_5h	162
one	siGL2_5h	157
one	siGL2_5h	98
one	siGL2_5h	251
one	siGL2_5h	365
one	siGL2_5h	165
one	siGL2_5h	277
one	siGL2_5h	189
one	siGL2_5h	352
one	siGL2_5h	51
one	siGL2_5h	74
one	siGL2_5h	35
one	siGL2_5h	69
[truncated: 2,755 more rows]

## Sheet: Fig. 5k
200 cells per condition per rep	No accumulation					Restricted to centrioles					Aggresome Formation
	REP1	REP2	REP3	MEAN	SD	REP1	REP2	REP3	MEAN	SD	REP1	REP2	REP3	MEAN	SD
siGL2 5 h MG132	0	2	0	0.666667	1.1547	12	17	13	14	2.64575	88	81	87	85.3333	3.78594
siGL2 16 h MG132	0	3	0	1	1.73205	3	9	2	4.66667	3.78594	97	88	98	94.3333	5.50757
siCP110 5 h MG132	24	33	28	28.3333	4.50925	64	59	57	60	3.60555	12	8	15	11.6667	3.51188
siCP110 16 h MG132	12	15	7	11.3333	4.04145	65	57	59	60.3333	4.16333	23	28	34	28.3333	5.50757
siCEP97 5 h MG132	20	18	28	22	5.2915	65	62	55	60.6667	5.1316	15	20	17	17.3333	2.51661
siCEP97 16 h MG132	7	9	15	10.3333	4.16333	63	68	60	63.6667	4.04145	30	23	25	26	3.60555
siCEP290 6 h MG132	28	24	18	23.3333	5.03322	58	73	62	64.3333	7.76745	14	3	20	12.3333	8.62168
siCEP290 16 h MG132	16	20	15	17	2.64575	68	49	52	56.3333	10.2144	16	31	33	26.6667	9.29157
two-tailed unpaired Student’s t-test
comparison	p value
siGL2 5h _ siCP110 5h No accumulation	0.000502	***
siGL2 16h _ siCP110 16h No accumulation	0.015217	*
siGL2 5h _ siCEP97 5h No accumulation	0.002413	**
siGL2 16h _ siCEP97 16h No accumulation	0.023064	*
siGL2 5h _ siCEP290 5h No accumulation	0.001606	**
siGL2 16h _ siCEP290 16h No accumulation	0.000935	***
siGL2 5h _ siCP110 5h Restricted to centrioles	0.000058	****
siGL2 16h _ siCP110 16h Restricted to centrioles	6.8e-05	****
siGL2 5h _ siCEP97 5h Restricted to centrioles	0.000151	***
siGL2 16h _ siCEP97 16h Restricted to centrioles	5.1e-05	****
siGL2 5h _ siCEP290 5h Restricted to centrioles	0.000444	***
siGL2 16h _ siCEP290 16h Restricted to centrioles	0.001197	**
siGL2 5h _ siCP110 5h Aggresome formation	1.6e-05	****
siGL2 16h _ siCP110 16h Aggresome formation	0.000125	***
siGL2 5h _ siCEP97 5h Aggresome formation	1.3e-05	****
siGL2 16h _ siCEP97 16h Aggresome formation	5.6e-05	****
siGL2 5h _ siCEP290 5h Aggresome formation	0.000178	***
siGL2 16h _ siCEP290 16h Aggresome formation	0.000409	***
