# Supplementary material for: Aggresome assembly at the centrosome is driven by CP110–CEP97–CEP290 and centriolar satellites
Source: Nat Cell Biol. 2022 Apr 11;24(4):483–96. doi: 10.1038/s41556-022-00869-0 (PMC9033585; doi:10.1038/s41556-022-00869-0)
Supplement: Source Data Fig. 6 — Statistical source data. [file 41556_2022_869_MOESM10_ESM.xlsx]

## Sheet: Legend
Source Data - numerial data, cell numbers and statistical analysis

## Sheet: Fig. 6b
100 cells per condition per rep	Ki67 -ve Aggresome -			Ki67 -ve Aggresome +			Ki67 +ve Aggresome -			Ki67 +ve Aggresome +
	REP1	REP2	REP3	REP1	REP2	REP3	REP1	REP2	REP3	REP1	REP2	REP3
Young p4 d8	17	10	10	2	6	3	3	4	2	78	80	85
Old p24 d140	87	90	85	2	5	1	6	2	4	5	3	10
two-tailed unpaired Student’s t-test
comparison	p value
Ki67 -ve Aggresome - cycling _ senescent	1.1e-05	****
Ki67 +ve Aggresome + cycling _ senescent	1.4e-05	****

## Sheet: Fig. 6e
100 cells per condition per rep	% Cells forming an aggresome						two-tailed unpaired Student’s t-test
	REP1	REP2	REP3	Mean	SD		comparison	p value
siGL2	78	84	73	78.3333	5.50757		siGL2 _ siCP110	4e-05	****
siCP110	6	11	10	9	2.64575		siGL2 _ siCEP290	0.000111	***
siCEP290	23	15	18	18.6667	4.04145

## Sheet: Fig. 6h
100 cells per condition per rep	No accumulation					Restricted to centrioles					Aggresome Formation
	REP1	REP2	REP3	MEAN	SD	REP1	REP2	REP3	MEAN	SD	REP1	REP2	REP3	MEAN	SD
GFP	92	89	80	87	6.245	5	8	13	8.66667	4.04145	3	3	7	4.33333	2.3094
GFP-CP110	31	38	33	34	3.60555	7	15	14	12	4.3589	62	47	63	57.3333	8.96289
GFP-CP110-R586,L588A	9	25	19	17.6667	8.0829	13	28	10	17	9.64365	68	57	71	65.3333	7.37111
GFP-CP110-Δ67-82	22	30	18	23.3333	6.1101	59	65	70	64.6667	5.50757	19	5	12	12	7
two-tailed unpaired Student’s t-test
comparison	p value
No Accumulation GFP _ WT	0.000219	***
No Accumulation GFP _ R586,L588A	0.000299	***
No Accumulation GFP _ Δ67-82	0.000227	***
Restricted to centrioles GFP _ WT	0.386406	ns
Restricted to centrioles GFP _ R586,L588A	0.23959	ns
Restricted to centrioles GFP _ Δ67-82	0.000143	***
Inclusion Formation GFP _ WT	0.00058	***
Inclusion Formation GFP _ R586,L588A	0.000165	***
Inclusion Formation GFP _ Δ67-82	0.145984	ns
