# Supplementary material for: Aggresome assembly at the centrosome is driven by CP110–CEP97–CEP290 and centriolar satellites
Source: Nat Cell Biol. 2022 Apr 11;24(4):483–96. doi: 10.1038/s41556-022-00869-0 (PMC9033585; doi:10.1038/s41556-022-00869-0)
Supplement: Source Data Fig. 7 — Unprocessed western blots. [file 41556_2022_869_MOESM13_ESM.xlsx]

## Sheet: Legend
Source Data - numerial data and statistical analysis

## Sheet: Fig. 7c
HTT-97Q area					two-tailed unpaired Student’s t-test
REP1		REP2			comparison	p value
WT (37 cells)	PCM1 KO (37 cells)	WT (38 cells)	PCM1 KO (38 cells)		WT _ PCM1 KO	0.002549	**
16.738	3.872	18.802	8.095
6.392	1.435	24.518	0.851
19.957	0.268	20.797	2.146
18.802	8.095	14.207	10.172
24.518	0.851	10.626	7.593
20.797	2.146	14.837	0.373
14.207	10.172	9.541	0.793
10.626	7.593	14.148	3.068
14.837	0.373	16.493	0.618
9.541	0.793	9.18	1.248
14.148	3.068	13.659	1.656
16.493	0.618	19.805	0.14
9.18	1.248	15.273	7.839
13.659	1.656	11.199	4.538
19.805	0.14	16.594	2.014
15.273	7.839	16.314	10.759
11.199	4.538	18.584	3.361
16.594	2.014	16.916	6.694
16.314	10.759	14.679	15.472
18.584	3.361	12.258	10.248
16.916	6.694	14.225	2.238
14.679	15.472	11.68	3.323
12.258	10.248	14.216	7.08
14.225	2.238	15.332	3.113
11.68	3.323	11.51	4.388
14.216	7.08	14.249	4.872
15.332	3.113	16.588	1.618
11.51	4.388	13.3904	7.744
14.249	4.872	5.1136	2.87
16.588	1.618	15.9656	0.536
16.738	3.872	15.0416	16.19
6.392	1.435	19.6144	1.702
19.957	0.268	16.6376	4.292
7.344	2.496	11.3656	12.344
10.9272	3.312	8.5008	5.186
15.844	0.28	11.8696	0.746
13.1944	1.236	7.6328	1.586
		11.3184	6.136

## Sheet: Fig. 7h
HTT-97Q area									two-tailed unpaired Student’s t-test
REP1				REP2					comparison	p value
siGL2 (27 cells)	siCP110 (20 cells)	siCEP97 (31 cells)	siCEP290 (38 cells)	siGL2 (30 cells)	siCP110 (42 cells)	siCEP97 (37 cells)	siCEP290 (54 cells)		siGL2 _ siCP110	0.003289	**
16.983	3.581	9.121	2.554	25.089	7.185	5.051	8.888		siGL2 _ siCEP97	0.017243	*
11.197	5.016	6.52	4.456	15.851	2.251	4.642	4.327		siGL2 _ siCEP290	0.003372	**
37.033	6.264	4.152	4.934	6.112	7.08	6.054	6.112
16.038	6.252	3.662	10.031	9.401	7.897	5.599	3.534
12.422	3.907	6.87	4.514	18.534	8.83	3.826	3.208
16.26	4.724	4.001	3.196	21.998	5.692	4.561	9.529
12.107	8.002	7.103	3.639	16.085	10.824	5.739	5.237
12.585	5.097	3.756	2.648	9.634	5.599	5.435	3.721
30.046	2.391	8.841	3.161	9.285	8.2	6.952	10.626
19.327	5.715	6.905	7.92	15.35	8.713	8.48	7.138
18.814	2.449	7.395	9.098	9.518	5.949	5.12	6.742
16.318	3.884	6.252	5.739	25.999	2.764	4.561	2.053
9.774	5.319	3.989	5.914	7.628	5.82	6.124	2.146
22.99	6.672	5.727	5.202	14.23	5.354	2.764	2.706
12.387	6.03	7.943	2.018	12.947	4.421	6.404	2.741
13.297	6.334	8.561	0.945	8.211	7.022	2.986	5.797
13.903	3.709	8.188	4.199	11.244	6.823	7.197	6.427
16.388	4.596	6.73	2.729	12.422	2.065	8.328	6.194
8.795	1.481	5.435	6.31	10.404	5.435	5.354	6.998
12.399	7.862	6.87	1.983	15.665	1.89	8.188	5.657
17.181	3.697	11.279	6.334	7.197	4.234	3.138	2.158
10.264	6.544	10.474	5.097	10.952	4.829	4.911	2.03
14.592	2.811	9.494	5.995	21.52	1.691	4.549	3.593
10.264	9.483	9.18	6.777	7.523	5.027	6.963	4.444
11.594	6.788	5.785	7.232	23.456	6.777	5.086	2.811
11.594	4.117	7.582	5.307	8.725	2.776	4.012	4.176
8.62	6.077	5.354	8.363	6.474	3.732	3.709	5.739
	8.305	4.724	4.082	18.744	8.036	4.141	3.581
	6.73	6.812	3.604	32.414	5.89	9.611	5.109
	4.351	7.208	3.884	17.228	12.76	8.748	4.712
		2.858	2.146		6.683	3.849	7.29
			6.077		7.757	2.519	7.418
			4.304		2.881	0.455	5.447
			4.036		2.624	5.237	5.739
			5.016		11.477	11.034	5.634
			4.642		6.147	6.112	7.582
			5.925		6.625	7.71	9.331
			4.129		2.776		3.488
					5.925		5.785
					5.447		2.438
					6.019		5.295
					6.089		2.986
							5.96
							6.334
							2.543
							5.657
							3.686
							6.299
							8.923
							6.952
							7.978
							3.394
							4.222
							3.639
