# Supplementary material for: Aggresome assembly at the centrosome is driven by CP110–CEP97–CEP290 and centriolar satellites
Source: Nat Cell Biol. 2022 Apr 11;24(4):483–96. doi: 10.1038/s41556-022-00869-0 (PMC9033585; doi:10.1038/s41556-022-00869-0)
Supplement: Source Data Extended Data Fig. 1 — Statistical source data. [file 41556_2022_869_MOESM14_ESM.xlsx]

## Sheet: Legend
Source Data - numerial data, cell numbers and statistical analysis

## Sheet: Extended Data Fig. 1c 
100 cells per condition per rep	% Cells forming an aggresome
	DMSO					MG132					BZ
	REP1	REP2	REP3	MEAN	SD	REP1	REP2	REP3	MEAN	SD	REP1	REP2	REP3	MEAN	SD
A-375	2.5	1	3.5	2.33333	1.25831	61	76.5	68	68.5	7.76209	59	55.5	43.5	52.6667	8.12917
BJ-5ta	3	1.5	6	3.5	2.29129	98	93.5	85	92.1667	6.60177	78.5	86.5	69.5	78.1667	8.5049
HFF-1	2	1	2.5	1.83333	0.763763	86.5	69	77.5	77.6667	8.75119	44.5	38	45	42.5	3.90512
HeLa	2	4.5	3.5	3.33333	1.25831	64.5	68	55.5	62.6667	6.44851	29.5	38.5	39	35.6667	5.34634
U-2 OS	8.5	2.5	5.5	5.5	3	71	51	62.5	61.5	10.0374	46.5	43.5	36.5	42.1667	5.1316
two-tailed unpaired Student’s t-test
comparison	p value
A375 DMSO_MG132	0.000129	***
A375 DMSO_BZ	0.000449	***
BJ-5ta DMSO_MG132	2.5e-05	***
BJ-5ta DMSO_BZ	0.000125	***
HFF1 DMSO_MG132	0.000117	***
HFF1 DMSO_BZ	6e-05	****
HeLa DMSO_MG132	9.8e-05	****
HeLa DMSO_BZ	0.000521	***
U-2 OS DMSO_MG132	0.000757	***
U-2 OS DMSO_BZ	0.000435	***

## Sheet: Extended Data Fig. 1e
100 cells per condition per rep	% Cells with >4 foci						two-tailed unpaired Student’s t-test
	CEP135						comparison	p value
	REP1	REP2	REP3	Mean	SD		CEP135 DMSO_MG132	0.218071	ns
DMSO	8	5	7	6.66667	1.52753		SAS6 DMSO_MG132	0.058423	ns
MG132	6	11	12	9.66667	3.21455		GT335 DMSO_MG132	0.160943	ns
	SAS6						CETN2 DMSO_MG132	0.000219	***
	REP1	REP2	REP3	Mean	SD		CP110 DMSO_MG132	5.5e-05	***
DMSO	5	3	8	5.33333	2.51661		CEP97 DMSO_MG132	0.00015	***
MG132	15	13	8	12	3.60555
	GT335
	REP1	REP2	REP3	Mean	SD
DMSO	4	3	7	4.66667	2.08167
MG132	9	11	5	8.33333	3.05505
	CETN2
	REP1	REP2	REP3	Mean	SD
DMSO	6	15	7	9.33333	4.93288
MG132	70	83	85	79.3333	8.14453
	CP110
	REP1	REP2	REP3	Mean	SD
DMSO	8	8	2	6	3.4641
MG132	85	75	87	82.3333	6.4291
	CEP97
	REP1	REP2	REP3	Mean	SD
DMSO	5	7	3	5	2
MG132	69	86	75	76.6667	8.62168

## Sheet: Extended Data Fig. 1i
Marker1_Marker2	Pearson co-efficient		Sample	N
pHSP27_488_pHSP27_594	0.979		pHSP27_488_pHSP27_594	14
pHSP27_488_pHSP27_594	0.986		Ub_pHSP27	15
pHSP27_488_pHSP27_594	0.945		Ub_PCM1	15
pHSP27_488_pHSP27_594	0.984		pHSP27_CEP120	15
pHSP27_488_pHSP27_594	0.981		pHSP27_CEP290	15
pHSP27_488_pHSP27_594	0.953
pHSP27_488_pHSP27_594	0.984
pHSP27_488_pHSP27_594	0.984
pHSP27_488_pHSP27_594	0.965
pHSP27_488_pHSP27_594	0.984
pHSP27_488_pHSP27_594	0.973
pHSP27_488_pHSP27_594	0.946
pHSP27_488_pHSP27_594	0.978
pHSP27_488_pHSP27_594	0.958
Ub_pHSP27	0.755
Ub_pHSP27	0.782
Ub_pHSP27	0.616
Ub_pHSP27	0.589
Ub_pHSP27	0.719
Ub_pHSP27	0.727
Ub_pHSP27	0.752
Ub_pHSP27	0.776
Ub_pHSP27	0.778
Ub_pHSP27	0.802
Ub_pHSP27	0.768
Ub_pHSP27	0.789
Ub_pHSP27	0.793
Ub_pHSP27	0.718
Ub_pHSP27	0.851
Ub_PCM1	0.743
Ub_PCM1	0.766
Ub_PCM1	0.697
Ub_PCM1	0.586
Ub_PCM1	0.656
Ub_PCM1	0.701
Ub_PCM1	0.761
Ub_PCM1	0.764
Ub_PCM1	0.784
Ub_PCM1	0.831
Ub_PCM1	0.765
Ub_PCM1	0.797
Ub_PCM1	0.76
Ub_PCM1	0.771
Ub_PCM1	0.843
pHSP27_CEP120	0.608
pHSP27_CEP120	0.568
pHSP27_CEP120	0.543
pHSP27_CEP120	0.631
pHSP27_CEP120	0.546
pHSP27_CEP120	0.638
pHSP27_CEP120	0.5
pHSP27_CEP120	0.495
pHSP27_CEP120	0.527
pHSP27_CEP120	0.551
pHSP27_CEP120	0.462
pHSP27_CEP120	0.525
pHSP27_CEP120	0.408
pHSP27_CEP120	0.662
pHSP27_CEP120	0.604
pHSP27_CEP290	0.59
pHSP27_CEP290	0.689
pHSP27_CEP290	0.606
pHSP27_CEP290	0.731
pHSP27_CEP290	0.712
pHSP27_CEP290	0.706
pHSP27_CEP290	0.58
pHSP27_CEP290	0.626
pHSP27_CEP290	0.785
pHSP27_CEP290	0.612
pHSP27_CEP290	0.666
pHSP27_CEP290	0.549
pHSP27_CEP290	0.629
pHSP27_CEP290	0.708
pHSP27_CEP290	0.684
