# Supplementary material for: Aggresome assembly at the centrosome is driven by CP110–CEP97–CEP290 and centriolar satellites
Source: Nat Cell Biol. 2022 Apr 11;24(4):483–96. doi: 10.1038/s41556-022-00869-0 (PMC9033585; doi:10.1038/s41556-022-00869-0)
Supplement: Source Data Extended Data Fig. 2 — Statistical source data. [file 41556_2022_869_MOESM15_ESM.xlsx]

## Sheet: Legend
Source Data - numerial data, cell numbers and statistical analysis
Column name	Description
Marker1_Marker2	protein pair analyzed
Pearson co-efficient	Pearson correlation co-efficient for the indicated protein pair
Replicate	replicate number
Sample	unique sample identifier per experiment
Area (pixels^2)	area of object in pixels squared
Image	image analyzed
Object	object number identified per image
Parent Object	object containing child objects (ex. A cell area containing satellite objects)
Satellite Area	satellite object area in pixels squared
Position x	satellite x co-ordinate
Position y	satellite y co-ordinate
Centre x	cell centrosome x co-ordinate
Centre y	cell centrosome y co-ordinate
Normalized x	satellite x co-ordinate normalized to cell centrosome
Normalized y	satellite y co-ordinate normalized to cell centrosome
Satellite type	satellite 'inner' or 'outer'
Number of cells / N	number of cells analyzed per sample
Integrated PCM1 Intensity	total PCM1 intensity per object
Integrated PCM1 Intensity bckgnd sub	total PCM1 intensity per object after subtracting non-specific PCM1 signal
Normalized PCM1 Intensity per cell	integrated PCM1 intensity bckgnd sub normalized by the number of cells in the sample
Normalized PCM1 Intensity rescaled	normalized PCM1 intensity scaled by 1000 to facilitate plotting

## Sheet: Extended Data Fig. 2d
Replicate	Sample	Area (pixels^2)		Rep	Sample	N		Kruskal-Wallis ANOVA with a post-hoc Dunn test to assess pairwise differences
one	siGL2_In_DMSO	1		one	siGL2_In_DMSO	176		comparison	Z.stat	P.adj
one	siGL2_In_DMSO	1		one	siGL2_In_MG132	180		siGL2_In_MG132 - siHSP27_In_MG132	0.38912	0.424375	ns
one	siGL2_In_DMSO	1		one	siGL2_UnIn_DMSO	229		siHSP27_In_MG132 - siHSP27_unIn_MG132	15.4109	1.29089e-53	****
one	siGL2_In_DMSO	1		one	siGL2_UnIn_MG132	240
one	siGL2_In_DMSO	1		one	siHSP27_In_DMSO	189
one	siGL2_In_DMSO	1		one	siHSP27_In_MG132	169
one	siGL2_In_DMSO	1		one	siHSP27_UnIn_DMSO	213
one	siGL2_In_DMSO	1		one	siHSP27_UnIn_MG132	191
one	siGL2_In_DMSO	1		two	siGL2_In_DMSO	182
one	siGL2_In_DMSO	1		two	siGL2_In_MG132	206
one	siGL2_In_DMSO	1		two	siGL2_UnIn_DMSO	253
one	siGL2_In_DMSO	1		two	siGL2_UnIn_MG132	209
one	siGL2_In_DMSO	1		two	siHSP27_In_DMSO	210
one	siGL2_In_DMSO	1		two	siHSP27_In_MG132	164
one	siGL2_In_DMSO	1		two	siHSP27_UnIn_DMSO	224
one	siGL2_In_DMSO	1		two	siHSP27_UnIn_MG132	169
one	siGL2_In_DMSO	1
one	siGL2_In_DMSO	1
one	siGL2_In_DMSO	1
one	siGL2_In_DMSO	1
one	siGL2_In_DMSO	1
one	siGL2_In_DMSO	1
one	siGL2_In_DMSO	1
one	siGL2_In_DMSO	1
one	siGL2_In_DMSO	1
one	siGL2_In_DMSO	1
one	siGL2_In_DMSO	1
one	siGL2_In_DMSO	1
one	siGL2_In_DMSO	1
one	siGL2_In_DMSO	1
one	siGL2_In_DMSO	1
one	siGL2_In_DMSO	1
one	siGL2_In_DMSO	1
one	siGL2_In_DMSO	1
one	siGL2_In_DMSO	1
one	siGL2_In_DMSO	1
one	siGL2_In_DMSO	1
one	siGL2_In_DMSO	1
one	siGL2_In_DMSO	1
one	siGL2_In_DMSO	1
one	siGL2_In_DMSO	1
one	siGL2_In_DMSO	1
one	siGL2_In_DMSO	1
one	siGL2_In_DMSO	1
one	siGL2_In_DMSO	1
one	siGL2_In_DMSO	1
one	siGL2_In_DMSO	1
one	siGL2_In_DMSO	1
one	siGL2_In_DMSO	1
one	siGL2_In_DMSO	1
one	siGL2_In_DMSO	1
one	siGL2_In_DMSO	1
one	siGL2_In_DMSO	1
one	siGL2_In_DMSO	1
one	siGL2_In_DMSO	1
one	siGL2_In_DMSO	1
one	siGL2_In_DMSO	1
one	siGL2_In_DMSO	1
one	siGL2_In_DMSO	1
one	siGL2_In_DMSO	1
one	siGL2_In_DMSO	1
one	siGL2_In_DMSO	1
one	siGL2_In_DMSO	1
one	siGL2_In_DMSO	1
one	siGL2_In_DMSO	1
one	siGL2_In_DMSO	1
one	siGL2_In_DMSO	1
one	siGL2_In_DMSO	1
one	siGL2_In_DMSO	1
one	siGL2_In_DMSO	1
one	siGL2_In_DMSO	1
one	siGL2_In_DMSO	1
one	siGL2_In_DMSO	1
one	siGL2_In_DMSO	1
one	siGL2_In_DMSO	1
one	siGL2_In_DMSO	1
one	siGL2_In_DMSO	1
one	siGL2_In_DMSO	1
one	siGL2_In_DMSO	1
one	siGL2_In_DMSO	1
one	siGL2_In_DMSO	1
one	siGL2_In_DMSO	1
one	siGL2_In_DMSO	1
one	siGL2_In_DMSO	1
one	siGL2_In_DMSO	1
one	siGL2_In_DMSO	1
one	siGL2_In_DMSO	1
one	siGL2_In_DMSO	1
one	siGL2_In_DMSO	1
one	siGL2_In_DMSO	1
one	siGL2_In_DMSO	1
one	siGL2_In_DMSO	1
one	siGL2_In_DMSO	1
one	siGL2_In_DMSO	1
one	siGL2_In_DMSO	1
one	siGL2_In_DMSO	1
one	siGL2_In_DMSO	1
one	siGL2_In_DMSO	1
one	siGL2_In_DMSO	1
one	siGL2_In_DMSO	1
one	siGL2_In_DMSO	1
one	siGL2_In_DMSO	1
one	siGL2_In_DMSO	1
one	siGL2_In_DMSO	1
one	siGL2_In_DMSO	1
one	siGL2_In_DMSO	1
one	siGL2_In_DMSO	1
one	siGL2_In_DMSO	1
one	siGL2_In_DMSO	1
one	siGL2_In_DMSO	1
one	siGL2_In_DMSO	1
one	siGL2_In_DMSO	1
one	siGL2_In_DMSO	1
one	siGL2_In_DMSO	1
one	siGL2_In_DMSO	1
one	siGL2_In_DMSO	1
one	siGL2_In_DMSO	1
one	siGL2_In_DMSO	1
one	siGL2_In_DMSO	1
one	siGL2_In_DMSO	1
one	siGL2_In_DMSO	1
one	siGL2_In_DMSO	1
one	siGL2_In_DMSO	1
one	siGL2_In_DMSO	1
one	siGL2_In_DMSO	1
one	siGL2_In_DMSO	1
one	siGL2_In_DMSO	1
one	siGL2_In_DMSO	1
one	siGL2_In_DMSO	1
one	siGL2_In_DMSO	1
one	siGL2_In_DMSO	1
one	siGL2_In_DMSO	1
one	siGL2_In_DMSO	1
one	siGL2_In_DMSO	1
one	siGL2_In_DMSO	1
one	siGL2_In_DMSO	1
one	siGL2_In_DMSO	1
one	siGL2_In_DMSO	1
one	siGL2_In_DMSO	1
one	siGL2_In_DMSO	1
one	siGL2_In_DMSO	1
one	siGL2_In_DMSO	1
one	siGL2_In_DMSO	1
one	siGL2_In_DMSO	1
one	siGL2_In_DMSO	1
one	siGL2_In_DMSO	1
one	siGL2_In_DMSO	1559
one	siGL2_In_DMSO	1
one	siGL2_In_DMSO	1
one	siGL2_In_DMSO	1
one	siGL2_In_DMSO	1
one	siGL2_In_DMSO	1
one	siGL2_In_DMSO	1
one	siGL2_In_DMSO	1
one	siGL2_In_DMSO	1
one	siGL2_In_DMSO	1
one	siGL2_In_DMSO	1
one	siGL2_In_DMSO	1
one	siGL2_In_DMSO	1
one	siGL2_In_DMSO	1
one	siGL2_In_DMSO	1
one	siGL2_In_DMSO	1
one	siGL2_In_DMSO	1
one	siGL2_In_DMSO	1
one	siGL2_In_DMSO	1
one	siGL2_In_DMSO	1
one	siGL2_In_DMSO	1
one	siGL2_In_DMSO	1
one	siGL2_In_DMSO	1
one	siGL2_In_DMSO	1
one	siGL2_In_DMSO	1
one	siGL2_In_DMSO	1
one	siGL2_In_DMSO	1
one	siGL2_In_DMSO	1
one	siGL2_In_DMSO	1
one	siGL2_In_DMSO	1
one	siGL2_In_MG132	1
one	siGL2_In_MG132	326
one	siGL2_In_MG132	180
one	siGL2_In_MG132	134
one	siGL2_In_MG132	168
one	siGL2_In_MG132	74
one	siGL2_In_MG132	205
one	siGL2_In_MG132	1
one	siGL2_In_MG132	143
one	siGL2_In_MG132	208
one	siGL2_In_MG132	343
one	siGL2_In_MG132	297
one	siGL2_In_MG132	94
one	siGL2_In_MG132	1
one	siGL2_In_MG132	156
one	siGL2_In_MG132	1
one	siGL2_In_MG132	167
one	siGL2_In_MG132	1
one	siGL2_In_MG132	175
one	siGL2_In_MG132	293
one	siGL2_In_MG132	102
one	siGL2_In_MG132	41
one	siGL2_In_MG132	243
one	siGL2_In_MG132	1
one	siGL2_In_MG132	199
one	siGL2_In_MG132	70
one	siGL2_In_MG132	346
one	siGL2_In_MG132	66
one	siGL2_In_MG132	98
one	siGL2_In_MG132	89
one	siGL2_In_MG132	154
one	siGL2_In_MG132	1
one	siGL2_In_MG132	152
one	siGL2_In_MG132	164
one	siGL2_In_MG132	37
one	siGL2_In_MG132	118
one	siGL2_In_MG132	1
one	siGL2_In_MG132	350
one	siGL2_In_MG132	1
one	siGL2_In_MG132	103
one	siGL2_In_MG132	1
one	siGL2_In_MG132	115
one	siGL2_In_MG132	101
one	siGL2_In_MG132	147
one	siGL2_In_MG132	378
one	siGL2_In_MG132	343
one	siGL2_In_MG132	39
one	siGL2_In_MG132	1
one	siGL2_In_MG132	230
one	siGL2_In_MG132	10
one	siGL2_In_MG132	177
one	siGL2_In_MG132	1
one	siGL2_In_MG132	6907
one	siGL2_In_MG132	354
one	siGL2_In_MG132	12
one	siGL2_In_MG132	211
one	siGL2_In_MG132	211
one	siGL2_In_MG132	16
one	siGL2_In_MG132	106
one	siGL2_In_MG132	216
one	siGL2_In_MG132	314
one	siGL2_In_MG132	40
one	siGL2_In_MG132	91
one	siGL2_In_MG132	125
one	siGL2_In_MG132	87
one	siGL2_In_MG132	67
one	siGL2_In_MG132	91
one	siGL2_In_MG132	1
one	siGL2_In_MG132	236
one	siGL2_In_MG132	1
one	siGL2_In_MG132	252
one	siGL2_In_MG132	88
one	siGL2_In_MG132	258
one	siGL2_In_MG132	70
one	siGL2_In_MG132	1
one	siGL2_In_MG132	21
one	siGL2_In_MG132	230
one	siGL2_In_MG132	190
one	siGL2_In_MG132	168
one	siGL2_In_MG132	1
one	siGL2_In_MG132	47
one	siGL2_In_MG132	1
one	siGL2_In_MG132	1
one	siGL2_In_MG132	146
one	siGL2_In_MG132	1
one	siGL2_In_MG132	1
one	siGL2_In_MG132	170
one	siGL2_In_MG132	52
one	siGL2_In_MG132	22
one	siGL2_In_MG132	511
one	siGL2_In_MG132	147
one	siGL2_In_MG132	119
one	siGL2_In_MG132	192
one	siGL2_In_MG132	1
one	siGL2_In_MG132	1
one	siGL2_In_MG132	175
one	siGL2_In_MG132	594
one	siGL2_In_MG132	1
one	siGL2_In_MG132	1
one	siGL2_In_MG132	101
one	siGL2_In_MG132	1
one	siGL2_In_MG132	81
one	siGL2_In_MG132	281
one	siGL2_In_MG132	111
one	siGL2_In_MG132	813
one	siGL2_In_MG132	1
one	siGL2_In_MG132	182
one	siGL2_In_MG132	125
one	siGL2_In_MG132	1
one	siGL2_In_MG132	23
one	siGL2_In_MG132	229
one	siGL2_In_MG132	406
one	siGL2_In_MG132	89
one	siGL2_In_MG132	94
one	siGL2_In_MG132	1
one	siGL2_In_MG132	13
one	siGL2_In_MG132	222
one	siGL2_In_MG132	1
one	siGL2_In_MG132	238
one	siGL2_In_MG132	88
one	siGL2_In_MG132	280
one	siGL2_In_MG132	82
one	siGL2_In_MG132	1
one	siGL2_In_MG132	1
one	siGL2_In_MG132	83
one	siGL2_In_MG132	170
one	siGL2_In_MG132	87
one	siGL2_In_MG132	435
one	siGL2_In_MG132	212
one	siGL2_In_MG132	1
one	siGL2_In_MG132	318
one	siGL2_In_MG132	1
one	siGL2_In_MG132	103
one	siGL2_In_MG132	51
one	siGL2_In_MG132	194
one	siGL2_In_MG132	245
one	siGL2_In_MG132	269
one	siGL2_In_MG132	177
one	siGL2_In_MG132	150
one	siGL2_In_MG132	378
one	siGL2_In_MG132	1
one	siGL2_In_MG132	468
one	siGL2_In_MG132	22
one	siGL2_In_MG132	71
one	siGL2_In_MG132	173
one	siGL2_In_MG132	95
one	siGL2_In_MG132	154
one	siGL2_In_MG132	28
one	siGL2_In_MG132	102
one	siGL2_In_MG132	1
one	siGL2_In_MG132	250
one	siGL2_In_MG132	1
one	siGL2_In_MG132	105
one	siGL2_In_MG132	1
one	siGL2_In_MG132	231
one	siGL2_In_MG132	1
one	siGL2_In_MG132	133
one	siGL2_In_MG132	207
one	siGL2_In_MG132	1
one	siGL2_In_MG132	28
one	siGL2_In_MG132	191
one	siGL2_In_MG132	54
one	siGL2_In_MG132	32
one	siGL2_In_MG132	154
one	siGL2_In_MG132	1
one	siGL2_In_MG132	44
one	siGL2_In_MG132	54
one	siGL2_In_MG132	18
one	siGL2_In_MG132	137
one	siGL2_In_MG132	123
one	siGL2_In_MG132	1
one	siGL2_In_MG132	235
one	siGL2_In_MG132	184
one	siGL2_In_MG132	39
one	siGL2_In_MG132	1
one	siGL2_In_MG132	63
one	siGL2_In_MG132	146
one	siGL2_In_MG132	245
one	siGL2_In_MG132	148
one	siGL2_In_MG132	180
one	siGL2_unIn_DMSO	1
one	siGL2_unIn_DMSO	1
one	siGL2_unIn_DMSO	1
one	siGL2_unIn_DMSO	1
one	siGL2_unIn_DMSO	1
one	siGL2_unIn_DMSO	1
one	siGL2_unIn_DMSO	1
one	siGL2_unIn_DMSO	1
one	siGL2_unIn_DMSO	1
one	siGL2_unIn_DMSO	1
one	siGL2_unIn_DMSO	1
one	siGL2_unIn_DMSO	1
one	siGL2_unIn_DMSO	1
one	siGL2_unIn_DMSO	1
one	siGL2_unIn_DMSO	1
one	siGL2_unIn_DMSO	1
one	siGL2_unIn_DMSO	1
one	siGL2_unIn_DMSO	1
one	siGL2_unIn_DMSO	1
one	siGL2_unIn_DMSO	1
one	siGL2_unIn_DMSO	1
one	siGL2_unIn_DMSO	1
one	siGL2_unIn_DMSO	1
one	siGL2_unIn_DMSO	1
one	siGL2_unIn_DMSO	1
one	siGL2_unIn_DMSO	1
one	siGL2_unIn_DMSO	1
one	siGL2_unIn_DMSO	1
one	siGL2_unIn_DMSO	1
one	siGL2_unIn_DMSO	1
one	siGL2_unIn_DMSO	1
one	siGL2_unIn_DMSO	1
one	siGL2_unIn_DMSO	1
one	siGL2_unIn_DMSO	16
one	siGL2_unIn_DMSO	1
one	siGL2_unIn_DMSO	1
one	siGL2_unIn_DMSO	1
one	siGL2_unIn_DMSO	1
one	siGL2_unIn_DMSO	1
one	siGL2_unIn_DMSO	1
one	siGL2_unIn_DMSO	1
one	siGL2_unIn_DMSO	1
one	siGL2_unIn_DMSO	1
one	siGL2_unIn_DMSO	1
one	siGL2_unIn_DMSO	1
one	siGL2_unIn_DMSO	1
one	siGL2_unIn_DMSO	1
one	siGL2_unIn_DMSO	1
one	siGL2_unIn_DMSO	1
one	siGL2_unIn_DMSO	1
one	siGL2_unIn_DMSO	1
one	siGL2_unIn_DMSO	1
one	siGL2_unIn_DMSO	1
one	siGL2_unIn_DMSO	1
one	siGL2_unIn_DMSO	1
one	siGL2_unIn_DMSO	1
one	siGL2_unIn_DMSO	1
one	siGL2_unIn_DMSO	1
one	siGL2_unIn_DMSO	1
one	siGL2_unIn_DMSO	1
one	siGL2_unIn_DMSO	1
one	siGL2_unIn_DMSO	1
one	siGL2_unIn_DMSO	1
one	siGL2_unIn_DMSO	1
one	siGL2_unIn_DMSO	1
one	siGL2_unIn_DMSO	1
one	siGL2_unIn_DMSO	1
one	siGL2_unIn_DMSO	1
one	siGL2_unIn_DMSO	1
one	siGL2_unIn_DMSO	1
one	siGL2_unIn_DMSO	1
one	siGL2_unIn_DMSO	1
one	siGL2_unIn_DMSO	1
one	siGL2_unIn_DMSO	1
one	siGL2_unIn_DMSO	1
one	siGL2_unIn_DMSO	1
one	siGL2_unIn_DMSO	1
one	siGL2_unIn_DMSO	1
one	siGL2_unIn_DMSO	1
one	siGL2_unIn_DMSO	1
one	siGL2_unIn_DMSO	1
one	siGL2_unIn_DMSO	1
one	siGL2_unIn_DMSO	1
one	siGL2_unIn_DMSO	1
one	siGL2_unIn_DMSO	1
one	siGL2_unIn_DMSO	1
one	siGL2_unIn_DMSO	1
one	siGL2_unIn_DMSO	1
one	siGL2_unIn_DMSO	1
one	siGL2_unIn_DMSO	1
one	siGL2_unIn_DMSO	1
one	siGL2_unIn_DMSO	1
one	siGL2_unIn_DMSO	1
one	siGL2_unIn_DMSO	1
one	siGL2_unIn_DMSO	1
one	siGL2_unIn_DMSO	1
one	siGL2_unIn_DMSO	1
one	siGL2_unIn_DMSO	1
one	siGL2_unIn_DMSO	1
one	siGL2_unIn_DMSO	1
one	siGL2_unIn_DMSO	1
one	siGL2_unIn_DMSO	1
one	siGL2_unIn_DMSO	1
one	siGL2_unIn_DMSO	1
one	siGL2_unIn_DMSO	1
one	siGL2_unIn_DMSO	1
one	siGL2_unIn_DMSO	1
one	siGL2_unIn_DMSO	1
one	siGL2_unIn_DMSO	1
one	siGL2_unIn_DMSO	1
one	siGL2_unIn_DMSO	1
one	siGL2_unIn_DMSO	1
one	siGL2_unIn_DMSO	1
one	siGL2_unIn_DMSO	1
one	siGL2_unIn_DMSO	1
one	siGL2_unIn_DMSO	1
one	siGL2_unIn_DMSO	1
one	siGL2_unIn_DMSO	1
one	siGL2_unIn_DMSO	1
one	siGL2_unIn_DMSO	1
one	siGL2_unIn_DMSO	1
one	siGL2_unIn_DMSO	1
one	siGL2_unIn_DMSO	5
one	siGL2_unIn_DMSO	5
one	siGL2_unIn_DMSO	1
one	siGL2_unIn_DMSO	1
one	siGL2_unIn_DMSO	1
one	siGL2_unIn_DMSO	1
one	siGL2_unIn_DMSO	1
one	siGL2_unIn_DMSO	1
one	siGL2_unIn_DMSO	1
one	siGL2_unIn_DMSO	1
one	siGL2_unIn_DMSO	1
one	siGL2_unIn_DMSO	1
one	siGL2_unIn_DMSO	1
one	siGL2_unIn_DMSO	1
one	siGL2_unIn_DMSO	1
one	siGL2_unIn_DMSO	1
one	siGL2_unIn_DMSO	1
one	siGL2_unIn_DMSO	1
one	siGL2_unIn_DMSO	1
one	siGL2_unIn_DMSO	1
one	siGL2_unIn_DMSO	1
one	siGL2_unIn_DMSO	1
one	siGL2_unIn_DMSO	1
one	siGL2_unIn_DMSO	1
one	siGL2_unIn_DMSO	1
one	siGL2_unIn_DMSO	1
one	siGL2_unIn_DMSO	1
one	siGL2_unIn_DMSO	1
one	siGL2_unIn_DMSO	1
one	siGL2_unIn_DMSO	1
one	siGL2_unIn_DMSO	1
one	siGL2_unIn_DMSO	1
one	siGL2_unIn_DMSO	1
one	siGL2_unIn_DMSO	1
one	siGL2_unIn_DMSO	1
one	siGL2_unIn_DMSO	1
one	siGL2_unIn_DMSO	1
one	siGL2_unIn_DMSO	1
one	siGL2_unIn_DMSO	1
one	siGL2_unIn_DMSO	1
one	siGL2_unIn_DMSO	1
one	siGL2_unIn_DMSO	1
one	siGL2_unIn_DMSO	1
one	siGL2_unIn_DMSO	1
one	siGL2_unIn_DMSO	1
one	siGL2_unIn_DMSO	1
one	siGL2_unIn_DMSO	1
one	siGL2_unIn_DMSO	1
one	siGL2_unIn_DMSO	1
one	siGL2_unIn_DMSO	1
one	siGL2_unIn_DMSO	1
one	siGL2_unIn_DMSO	1
one	siGL2_unIn_DMSO	1
one	siGL2_unIn_DMSO	1
one	siGL2_unIn_DMSO	1
one	siGL2_unIn_DMSO	1
one	siGL2_unIn_DMSO	1
one	siGL2_unIn_DMSO	1
one	siGL2_unIn_DMSO	1
one	siGL2_unIn_DMSO	1
one	siGL2_unIn_DMSO	1
one	siGL2_unIn_DMSO	1
one	siGL2_unIn_DMSO	1
one	siGL2_unIn_DMSO	1
one	siGL2_unIn_DMSO	1
one	siGL2_unIn_DMSO	1
one	siGL2_unIn_DMSO	1
one	siGL2_unIn_DMSO	1
one	siGL2_unIn_DMSO	1
one	siGL2_unIn_DMSO	1
one	siGL2_unIn_DMSO	1
one	siGL2_unIn_DMSO	1
one	siGL2_unIn_DMSO	1
one	siGL2_unIn_DMSO	1
one	siGL2_unIn_DMSO	1
one	siGL2_unIn_DMSO	1
one	siGL2_unIn_DMSO	1
one	siGL2_unIn_DMSO	1
one	siGL2_unIn_DMSO	1
one	siGL2_unIn_DMSO	1
one	siGL2_unIn_DMSO	1
one	siGL2_unIn_DMSO	1
one	siGL2_unIn_DMSO	1
one	siGL2_unIn_DMSO	1
one	siGL2_unIn_DMSO	1
one	siGL2_unIn_DMSO	1
one	siGL2_unIn_DMSO	1
one	siGL2_unIn_DMSO	1
one	siGL2_unIn_DMSO	1
one	siGL2_unIn_DMSO	1
one	siGL2_unIn_DMSO	1
one	siGL2_unIn_DMSO	1
one	siGL2_unIn_DMSO	1
one	siGL2_unIn_DMSO	1
one	siGL2_unIn_DMSO	1
one	siGL2_unIn_DMSO	1
one	siGL2_unIn_DMSO	1
one	siGL2_unIn_DMSO	1
one	siGL2_unIn_DMSO	1
one	siGL2_unIn_DMSO	1
one	siGL2_unIn_DMSO	1
one	siGL2_unIn_DMSO	1
one	siGL2_unIn_DMSO	1
one	siGL2_unIn_DMSO	1
one	siGL2_unIn_DMSO	2
one	siGL2_unIn_DMSO	1
one	siGL2_unIn_DMSO	1
one	siGL2_unIn_MG132	11
one	siGL2_unIn_MG132	131
one	siGL2_unIn_MG132	7
one	siGL2_unIn_MG132	55
one	siGL2_unIn_MG132	163
one	siGL2_unIn_MG132	130
one	siGL2_unIn_MG132	1
one	siGL2_unIn_MG132	1
one	siGL2_unIn_MG132	1
one	siGL2_unIn_MG132	41
one	siGL2_unIn_MG132	1
one	siGL2_unIn_MG132	1
one	siGL2_unIn_MG132	110
one	siGL2_unIn_MG132	128
one	siGL2_unIn_MG132	56
one	siGL2_unIn_MG132	43
one	siGL2_unIn_MG132	1
one	siGL2_unIn_MG132	2
one	siGL2_unIn_MG132	18
one	siGL2_unIn_MG132	51
one	siGL2_unIn_MG132	134
one	siGL2_unIn_MG132	1
one	siGL2_unIn_MG132	5
one	siGL2_unIn_MG132	9
one	siGL2_unIn_MG132	55
one	siGL2_unIn_MG132	1
one	siGL2_unIn_MG132	234
one	siGL2_unIn_MG132	1
one	siGL2_unIn_MG132	236
one	siGL2_unIn_MG132	46
one	siGL2_unIn_MG132	166
one	siGL2_unIn_MG132	15
one	siGL2_unIn_MG132	169
one	siGL2_unIn_MG132	46
one	siGL2_unIn_MG132	76
one	siGL2_unIn_MG132	1
one	siGL2_unIn_MG132	246
one	siGL2_unIn_MG132	150
one	siGL2_unIn_MG132	192
one	siGL2_unIn_MG132	43
one	siGL2_unIn_MG132	145
one	siGL2_unIn_MG132	1
one	siGL2_unIn_MG132	9
one	siGL2_unIn_MG132	1
one	siGL2_unIn_MG132	32
one	siGL2_unIn_MG132	281
one	siGL2_unIn_MG132	12
one	siGL2_unIn_MG132	17
one	siGL2_unIn_MG132	198
one	siGL2_unIn_MG132	251
one	siGL2_unIn_MG132	90
one	siGL2_unIn_MG132	46
one	siGL2_unIn_MG132	91
one	siGL2_unIn_MG132	1
one	siGL2_unIn_MG132	106
one	siGL2_unIn_MG132	113
one	siGL2_unIn_MG132	117
one	siGL2_unIn_MG132	27
one	siGL2_unIn_MG132	1
one	siGL2_unIn_MG132	154
one	siGL2_unIn_MG132	186
one	siGL2_unIn_MG132	1
one	siGL2_unIn_MG132	148
one	siGL2_unIn_MG132	37
one	siGL2_unIn_MG132	115
one	siGL2_unIn_MG132	136
one	siGL2_unIn_MG132	106
one	siGL2_unIn_MG132	44
one	siGL2_unIn_MG132	194
one	siGL2_unIn_MG132	19
one	siGL2_unIn_MG132	120
one	siGL2_unIn_MG132	30
one	siGL2_unIn_MG132	121
one	siGL2_unIn_MG132	115
one	siGL2_unIn_MG132	1
one	siGL2_unIn_MG132	1
one	siGL2_unIn_MG132	52
one	siGL2_unIn_MG132	1
one	siGL2_unIn_MG132	105
one	siGL2_unIn_MG132	1
one	siGL2_unIn_MG132	7
one	siGL2_unIn_MG132	1
one	siGL2_unIn_MG132	229
one	siGL2_unIn_MG132	98
one	siGL2_unIn_MG132	152
one	siGL2_unIn_MG132	1
one	siGL2_unIn_MG132	210
one	siGL2_unIn_MG132	60
one	siGL2_unIn_MG132	86
one	siGL2_unIn_MG132	93
one	siGL2_unIn_MG132	41
one	siGL2_unIn_MG132	14
one	siGL2_unIn_MG132	171
one	siGL2_unIn_MG132	255
one	siGL2_unIn_MG132	27
one	siGL2_unIn_MG132	248
one	siGL2_unIn_MG132	91
one	siGL2_unIn_MG132	1
one	siGL2_unIn_MG132	131
one	siGL2_unIn_MG132	41
one	siGL2_unIn_MG132	106
one	siGL2_unIn_MG132	22
one	siGL2_unIn_MG132	49
one	siGL2_unIn_MG132	162
one	siGL2_unIn_MG132	18
one	siGL2_unIn_MG132	37
one	siGL2_unIn_MG132	27
one	siGL2_unIn_MG132	39
one	siGL2_unIn_MG132	66
one	siGL2_unIn_MG132	186
one	siGL2_unIn_MG132	63
one	siGL2_unIn_MG132	110
one	siGL2_unIn_MG132	47
one	siGL2_unIn_MG132	1
one	siGL2_unIn_MG132	66
one	siGL2_unIn_MG132	242
one	siGL2_unIn_MG132	226
one	siGL2_unIn_MG132	80
one	siGL2_unIn_MG132	17
one	siGL2_unIn_MG132	98
one	siGL2_unIn_MG132	31
one	siGL2_unIn_MG132	50
one	siGL2_unIn_MG132	16
one	siGL2_unIn_MG132	238
one	siGL2_unIn_MG132	229
one	siGL2_unIn_MG132	223
one	siGL2_unIn_MG132	158
one	siGL2_unIn_MG132	81
one	siGL2_unIn_MG132	1
one	siGL2_unIn_MG132	1
one	siGL2_unIn_MG132	54
one	siGL2_unIn_MG132	100
one	siGL2_unIn_MG132	1
one	siGL2_unIn_MG132	1
one	siGL2_unIn_MG132	1
one	siGL2_unIn_MG132	1
one	siGL2_unIn_MG132	171
one	siGL2_unIn_MG132	1
one	siGL2_unIn_MG132	68
one	siGL2_unIn_MG132	18
one	siGL2_unIn_MG132	1
one	siGL2_unIn_MG132	151
one	siGL2_unIn_MG132	4
one	siGL2_unIn_MG132	1
one	siGL2_unIn_MG132	1
one	siGL2_unIn_MG132	18
one	siGL2_unIn_MG132	150
one	siGL2_unIn_MG132	26
one	siGL2_unIn_MG132	95
one	siGL2_unIn_MG132	229
one	siGL2_unIn_MG132	91
one	siGL2_unIn_MG132	52
one	siGL2_unIn_MG132	173
one	siGL2_unIn_MG132	32
one	siGL2_unIn_MG132	7
one	siGL2_unIn_MG132	61
one	siGL2_unIn_MG132	64
one	siGL2_unIn_MG132	10
one	siGL2_unIn_MG132	1
one	siGL2_unIn_MG132	19
one	siGL2_unIn_MG132	103
one	siGL2_unIn_MG132	27
one	siGL2_unIn_MG132	111
one	siGL2_unIn_MG132	40
one	siGL2_unIn_MG132	183
one	siGL2_unIn_MG132	115
one	siGL2_unIn_MG132	16
one	siGL2_unIn_MG132	32
one	siGL2_unIn_MG132	15
one	siGL2_unIn_MG132	8
one	siGL2_unIn_MG132	153
one	siGL2_unIn_MG132	1
one	siGL2_unIn_MG132	130
one	siGL2_unIn_MG132	1
one	siGL2_unIn_MG132	153
one	siGL2_unIn_MG132	22
one	siGL2_unIn_MG132	13
one	siGL2_unIn_MG132	1
one	siGL2_unIn_MG132	233
one	siGL2_unIn_MG132	41
one	siGL2_unIn_MG132	12
one	siGL2_unIn_MG132	99
one	siGL2_unIn_MG132	1
one	siGL2_unIn_MG132	47
one	siGL2_unIn_MG132	76
one	siGL2_unIn_MG132	144
one	siGL2_unIn_MG132	62
one	siGL2_unIn_MG132	62
one	siGL2_unIn_MG132	163
one	siGL2_unIn_MG132	84
one	siGL2_unIn_MG132	1
one	siGL2_unIn_MG132	171
one	siGL2_unIn_MG132	42
one	siGL2_unIn_MG132	5
one	siGL2_unIn_MG132	1
one	siGL2_unIn_MG132	10
one	siGL2_unIn_MG132	38
one	siGL2_unIn_MG132	161
one	siGL2_unIn_MG132	34
one	siGL2_unIn_MG132	277
one	siGL2_unIn_MG132	57
one	siGL2_unIn_MG132	21
one	siGL2_unIn_MG132	21
one	siGL2_unIn_MG132	25
one	siGL2_unIn_MG132	13
one	siGL2_unIn_MG132	331
one	siGL2_unIn_MG132	16
one	siGL2_unIn_MG132	20
one	siGL2_unIn_MG132	48
one	siGL2_unIn_MG132	53
one	siGL2_unIn_MG132	1
one	siGL2_unIn_MG132	1
one	siGL2_unIn_MG132	135
one	siGL2_unIn_MG132	82
one	siGL2_unIn_MG132	238
one	siGL2_unIn_MG132	52
one	siGL2_unIn_MG132	6
one	siGL2_unIn_MG132	100
one	siGL2_unIn_MG132	1
one	siGL2_unIn_MG132	1
one	siGL2_unIn_MG132	130
one	siGL2_unIn_MG132	55
one	siGL2_unIn_MG132	13
one	siGL2_unIn_MG132	264
one	siGL2_unIn_MG132	8
one	siGL2_unIn_MG132	39
one	siGL2_unIn_MG132	128
one	siGL2_unIn_MG132	1
one	siGL2_unIn_MG132	194
one	siGL2_unIn_MG132	1
one	siGL2_unIn_MG132	8
one	siGL2_unIn_MG132	107
one	siGL2_unIn_MG132	69
one	siGL2_unIn_MG132	43
one	siGL2_unIn_MG132	157
one	siGL2_unIn_MG132	59
one	siGL2_unIn_MG132	109
one	siGL2_unIn_MG132	198
one	siGL2_unIn_MG132	155
one	siGL2_unIn_MG132	97
one	siHSP27_In_DMSO	1
one	siHSP27_In_DMSO	1
one	siHSP27_In_DMSO	1
one	siHSP27_In_DMSO	1
one	siHSP27_In_DMSO	1
one	siHSP27_In_DMSO	1
one	siHSP27_In_DMSO	1
one	siHSP27_In_DMSO	1
one	siHSP27_In_DMSO	1
one	siHSP27_In_DMSO	1
one	siHSP27_In_DMSO	1
one	siHSP27_In_DMSO	1
one	siHSP27_In_DMSO	1
one	siHSP27_In_DMSO	1
one	siHSP27_In_DMSO	1
one	siHSP27_In_DMSO	1
one	siHSP27_In_DMSO	1
one	siHSP27_In_DMSO	1
one	siHSP27_In_DMSO	1
one	siHSP27_In_DMSO	1
one	siHSP27_In_DMSO	1
one	siHSP27_In_DMSO	1
one	siHSP27_In_DMSO	1
one	siHSP27_In_DMSO	1
one	siHSP27_In_DMSO	1
one	siHSP27_In_DMSO	1
one	siHSP27_In_DMSO	1
one	siHSP27_In_DMSO	1
one	siHSP27_In_DMSO	1
one	siHSP27_In_DMSO	1
one	siHSP27_In_DMSO	1
one	siHSP27_In_DMSO	1
one	siHSP27_In_DMSO	1
one	siHSP27_In_DMSO	1
one	siHSP27_In_DMSO	1
one	siHSP27_In_DMSO	1
one	siHSP27_In_DMSO	1
one	siHSP27_In_DMSO	1
one	siHSP27_In_DMSO	1
one	siHSP27_In_DMSO	1
one	siHSP27_In_DMSO	1
one	siHSP27_In_DMSO	1
one	siHSP27_In_DMSO	1
one	siHSP27_In_DMSO	1
one	siHSP27_In_DMSO	1
one	siHSP27_In_DMSO	1
one	siHSP27_In_DMSO	1
one	siHSP27_In_DMSO	1
one	siHSP27_In_DMSO	1
one	siHSP27_In_DMSO	1
one	siHSP27_In_DMSO	1
one	siHSP27_In_DMSO	1
one	siHSP27_In_DMSO	1
one	siHSP27_In_DMSO	1
one	siHSP27_In_DMSO	1
one	siHSP27_In_DMSO	1
one	siHSP27_In_DMSO	1
one	siHSP27_In_DMSO	1
one	siHSP27_In_DMSO	1
one	siHSP27_In_DMSO	1
one	siHSP27_In_DMSO	1
one	siHSP27_In_DMSO	1
one	siHSP27_In_DMSO	1
one	siHSP27_In_DMSO	1
one	siHSP27_In_DMSO	1
one	siHSP27_In_DMSO	1
one	siHSP27_In_DMSO	1
one	siHSP27_In_DMSO	1
one	siHSP27_In_DMSO	1
one	siHSP27_In_DMSO	1
one	siHSP27_In_DMSO	1
one	siHSP27_In_DMSO	1
one	siHSP27_In_DMSO	1
one	siHSP27_In_DMSO	1
one	siHSP27_In_DMSO	1
one	siHSP27_In_DMSO	1
one	siHSP27_In_DMSO	1
one	siHSP27_In_DMSO	1
one	siHSP27_In_DMSO	1
one	siHSP27_In_DMSO	1
one	siHSP27_In_DMSO	1
one	siHSP27_In_DMSO	1
one	siHSP27_In_DMSO	1
one	siHSP27_In_DMSO	1
one	siHSP27_In_DMSO	1
one	siHSP27_In_DMSO	1
one	siHSP27_In_DMSO	1
one	siHSP27_In_DMSO	1
one	siHSP27_In_DMSO	1
one	siHSP27_In_DMSO	1
one	siHSP27_In_DMSO	1
one	siHSP27_In_DMSO	1
one	siHSP27_In_DMSO	1
one	siHSP27_In_DMSO	1
one	siHSP27_In_DMSO	1
one	siHSP27_In_DMSO	1
one	siHSP27_In_DMSO	1
one	siHSP27_In_DMSO	1
one	siHSP27_In_DMSO	1
one	siHSP27_In_DMSO	1
one	siHSP27_In_DMSO	1
one	siHSP27_In_DMSO	1
one	siHSP27_In_DMSO	1
one	siHSP27_In_DMSO	1
one	siHSP27_In_DMSO	1
one	siHSP27_In_DMSO	1
one	siHSP27_In_DMSO	1
one	siHSP27_In_DMSO	1
one	siHSP27_In_DMSO	1
one	siHSP27_In_DMSO	1
one	siHSP27_In_DMSO	1
one	siHSP27_In_DMSO	1
one	siHSP27_In_DMSO	1
one	siHSP27_In_DMSO	1
one	siHSP27_In_DMSO	1
one	siHSP27_In_DMSO	1
one	siHSP27_In_DMSO	1
one	siHSP27_In_DMSO	1
one	siHSP27_In_DMSO	1
one	siHSP27_In_DMSO	1
one	siHSP27_In_DMSO	1
one	siHSP27_In_DMSO	1
one	siHSP27_In_DMSO	1
one	siHSP27_In_DMSO	1
one	siHSP27_In_DMSO	1
one	siHSP27_In_DMSO	1
one	siHSP27_In_DMSO	1
one	siHSP27_In_DMSO	1
one	siHSP27_In_DMSO	1
one	siHSP27_In_DMSO	1
one	siHSP27_In_DMSO	92
one	siHSP27_In_DMSO	1
one	siHSP27_In_DMSO	1
one	siHSP27_In_DMSO	1
one	siHSP27_In_DMSO	1
one	siHSP27_In_DMSO	1
one	siHSP27_In_DMSO	1
one	siHSP27_In_DMSO	1
one	siHSP27_In_DMSO	1
one	siHSP27_In_DMSO	1
one	siHSP27_In_DMSO	1
one	siHSP27_In_DMSO	1
one	siHSP27_In_DMSO	1
one	siHSP27_In_DMSO	1
one	siHSP27_In_DMSO	1
one	siHSP27_In_DMSO	1
one	siHSP27_In_DMSO	1
one	siHSP27_In_DMSO	1
one	siHSP27_In_DMSO	29
one	siHSP27_In_DMSO	1
one	siHSP27_In_DMSO	1
one	siHSP27_In_DMSO	1
one	siHSP27_In_DMSO	1
one	siHSP27_In_DMSO	1
one	siHSP27_In_DMSO	1
one	siHSP27_In_DMSO	1
one	siHSP27_In_DMSO	1
one	siHSP27_In_DMSO	1
one	siHSP27_In_DMSO	1
one	siHSP27_In_DMSO	1
one	siHSP27_In_DMSO	1
one	siHSP27_In_DMSO	1
one	siHSP27_In_DMSO	1
one	siHSP27_In_DMSO	1
one	siHSP27_In_DMSO	1
one	siHSP27_In_DMSO	1
one	siHSP27_In_DMSO	1
one	siHSP27_In_DMSO	1
one	siHSP27_In_DMSO	1
one	siHSP27_In_DMSO	1
one	siHSP27_In_DMSO	1
one	siHSP27_In_DMSO	1
one	siHSP27_In_DMSO	1
one	siHSP27_In_DMSO	1
one	siHSP27_In_DMSO	1
one	siHSP27_In_DMSO	1
one	siHSP27_In_DMSO	1
one	siHSP27_In_DMSO	1
one	siHSP27_In_DMSO	1
one	siHSP27_In_DMSO	1
one	siHSP27_In_DMSO	1
one	siHSP27_In_DMSO	1
one	siHSP27_In_DMSO	1
one	siHSP27_In_DMSO	1
one	siHSP27_In_DMSO	1
one	siHSP27_In_DMSO	1
one	siHSP27_In_DMSO	1
one	siHSP27_In_DMSO	1
one	siHSP27_In_DMSO	1
one	siHSP27_In_MG132	283
one	siHSP27_In_MG132	202
one	siHSP27_In_MG132	291
one	siHSP27_In_MG132	276
one	siHSP27_In_MG132	227
one	siHSP27_In_MG132	5
one	siHSP27_In_MG132	90
one	siHSP27_In_MG132	13
one	siHSP27_In_MG132	1
one	siHSP27_In_MG132	1
one	siHSP27_In_MG132	10
one	siHSP27_In_MG132	4
one	siHSP27_In_MG132	71
one	siHSP27_In_MG132	178
one	siHSP27_In_MG132	94
one	siHSP27_In_MG132	1
one	siHSP27_In_MG132	4
one	siHSP27_In_MG132	13
one	siHSP27_In_MG132	41
one	siHSP27_In_MG132	33
one	siHSP27_In_MG132	1
one	siHSP27_In_MG132	311
one	siHSP27_In_MG132	156
one	siHSP27_In_MG132	101
one	siHSP27_In_MG132	30
one	siHSP27_In_MG132	38
one	siHSP27_In_MG132	15
one	siHSP27_In_MG132	96
one	siHSP27_In_MG132	459
one	siHSP27_In_MG132	70
one	siHSP27_In_MG132	39
one	siHSP27_In_MG132	122
one	siHSP27_In_MG132	127
one	siHSP27_In_MG132	241
one	siHSP27_In_MG132	1
one	siHSP27_In_MG132	1
one	siHSP27_In_MG132	49
one	siHSP27_In_MG132	1
one	siHSP27_In_MG132	112
one	siHSP27_In_MG132	81
one	siHSP27_In_MG132	85
one	siHSP27_In_MG132	55
one	siHSP27_In_MG132	1
one	siHSP27_In_MG132	125
one	siHSP27_In_MG132	73
one	siHSP27_In_MG132	146
one	siHSP27_In_MG132	1
one	siHSP27_In_MG132	122
one	siHSP27_In_MG132	84
one	siHSP27_In_MG132	20
one	siHSP27_In_MG132	98
one	siHSP27_In_MG132	122
one	siHSP27_In_MG132	194
one	siHSP27_In_MG132	20
one	siHSP27_In_MG132	1
one	siHSP27_In_MG132	26
one	siHSP27_In_MG132	188
one	siHSP27_In_MG132	67
one	siHSP27_In_MG132	1
one	siHSP27_In_MG132	1
one	siHSP27_In_MG132	1
one	siHSP27_In_MG132	163
one	siHSP27_In_MG132	146
one	siHSP27_In_MG132	80
one	siHSP27_In_MG132	238
one	siHSP27_In_MG132	88
one	siHSP27_In_MG132	247
one	siHSP27_In_MG132	156
one	siHSP27_In_MG132	33
one	siHSP27_In_MG132	44
one	siHSP27_In_MG132	282
one	siHSP27_In_MG132	297
one	siHSP27_In_MG132	127
one	siHSP27_In_MG132	7
one	siHSP27_In_MG132	37
one	siHSP27_In_MG132	567
one	siHSP27_In_MG132	8
one	siHSP27_In_MG132	109
one	siHSP27_In_MG132	78
one	siHSP27_In_MG132	37
one	siHSP27_In_MG132	1
one	siHSP27_In_MG132	1
one	siHSP27_In_MG132	89
one	siHSP27_In_MG132	1
one	siHSP27_In_MG132	190
one	siHSP27_In_MG132	57
one	siHSP27_In_MG132	1
one	siHSP27_In_MG132	109
one	siHSP27_In_MG132	163
one	siHSP27_In_MG132	251
one	siHSP27_In_MG132	266
one	siHSP27_In_MG132	36
one	siHSP27_In_MG132	52
one	siHSP27_In_MG132	39
one	siHSP27_In_MG132	133
one	siHSP27_In_MG132	156
one	siHSP27_In_MG132	40
one	siHSP27_In_MG132	134
one	siHSP27_In_MG132	23
one	siHSP27_In_MG132	1
one	siHSP27_In_MG132	121
one	siHSP27_In_MG132	27
one	siHSP27_In_MG132	226
one	siHSP27_In_MG132	6
one	siHSP27_In_MG132	1
one	siHSP27_In_MG132	124
one	siHSP27_In_MG132	37
one	siHSP27_In_MG132	142
one	siHSP27_In_MG132	50
one	siHSP27_In_MG132	23
one	siHSP27_In_MG132	18
one	siHSP27_In_MG132	63
one	siHSP27_In_MG132	216
one	siHSP27_In_MG132	1
one	siHSP27_In_MG132	81
one	siHSP27_In_MG132	147
one	siHSP27_In_MG132	31
one	siHSP27_In_MG132	71
one	siHSP27_In_MG132	1
one	siHSP27_In_MG132	66
one	siHSP27_In_MG132	15
one	siHSP27_In_MG132	65
one	siHSP27_In_MG132	233
one	siHSP27_In_MG132	81
one	siHSP27_In_MG132	224
one	siHSP27_In_MG132	69
one	siHSP27_In_MG132	98
one	siHSP27_In_MG132	62
one	siHSP27_In_MG132	87
one	siHSP27_In_MG132	27
one	siHSP27_In_MG132	286
one	siHSP27_In_MG132	1
one	siHSP27_In_MG132	1
one	siHSP27_In_MG132	72
one	siHSP27_In_MG132	18
one	siHSP27_In_MG132	1
one	siHSP27_In_MG132	135
one	siHSP27_In_MG132	318
one	siHSP27_In_MG132	1
one	siHSP27_In_MG132	12
one	siHSP27_In_MG132	66
one	siHSP27_In_MG132	68
one	siHSP27_In_MG132	251
one	siHSP27_In_MG132	71
one	siHSP27_In_MG132	1
one	siHSP27_In_MG132	1
one	siHSP27_In_MG132	224
one	siHSP27_In_MG132	50
one	siHSP27_In_MG132	242
one	siHSP27_In_MG132	1
one	siHSP27_In_MG132	28
one	siHSP27_In_MG132	1
one	siHSP27_In_MG132	56
one	siHSP27_In_MG132	218
one	siHSP27_In_MG132	214
one	siHSP27_In_MG132	145
one	siHSP27_In_MG132	36
one	siHSP27_In_MG132	1
one	siHSP27_In_MG132	129
one	siHSP27_In_MG132	2
one	siHSP27_In_MG132	136
one	siHSP27_In_MG132	57
one	siHSP27_In_MG132	411
one	siHSP27_In_MG132	282
one	siHSP27_In_MG132	27
one	siHSP27_In_MG132	423
one	siHSP27_In_MG132	306
one	siHSP27_In_MG132	57
one	siHSP27_In_MG132	74
one	siHSP27_unIn_DMSO	1
one	siHSP27_unIn_DMSO	1
one	siHSP27_unIn_DMSO	1
one	siHSP27_unIn_DMSO	1
one	siHSP27_unIn_DMSO	1
one	siHSP27_unIn_DMSO	1
one	siHSP27_unIn_DMSO	1
one	siHSP27_unIn_DMSO	1
one	siHSP27_unIn_DMSO	1
one	siHSP27_unIn_DMSO	1
one	siHSP27_unIn_DMSO	1
one	siHSP27_unIn_DMSO	1
one	siHSP27_unIn_DMSO	1
one	siHSP27_unIn_DMSO	291
one	siHSP27_unIn_DMSO	1
one	siHSP27_unIn_DMSO	1
one	siHSP27_unIn_DMSO	1
one	siHSP27_unIn_DMSO	1
one	siHSP27_unIn_DMSO	1
one	siHSP27_unIn_DMSO	1
one	siHSP27_unIn_DMSO	1
one	siHSP27_unIn_DMSO	1
one	siHSP27_unIn_DMSO	1
one	siHSP27_unIn_DMSO	1
one	siHSP27_unIn_DMSO	1
one	siHSP27_unIn_DMSO	1
one	siHSP27_unIn_DMSO	1
one	siHSP27_unIn_DMSO	1
one	siHSP27_unIn_DMSO	1
one	siHSP27_unIn_DMSO	1
one	siHSP27_unIn_DMSO	1
one	siHSP27_unIn_DMSO	1
one	siHSP27_unIn_DMSO	1
one	siHSP27_unIn_DMSO	1
one	siHSP27_unIn_DMSO	1
one	siHSP27_unIn_DMSO	1
one	siHSP27_unIn_DMSO	1623
one	siHSP27_unIn_DMSO	1
one	siHSP27_unIn_DMSO	1
one	siHSP27_unIn_DMSO	1
one	siHSP27_unIn_DMSO	1
one	siHSP27_unIn_DMSO	1
one	siHSP27_unIn_DMSO	1
one	siHSP27_unIn_DMSO	1
one	siHSP27_unIn_DMSO	1
one	siHSP27_unIn_DMSO	75
one	siHSP27_unIn_DMSO	1
one	siHSP27_unIn_DMSO	1
one	siHSP27_unIn_DMSO	1
one	siHSP27_unIn_DMSO	1
one	siHSP27_unIn_DMSO	1
one	siHSP27_unIn_DMSO	1
one	siHSP27_unIn_DMSO	1
one	siHSP27_unIn_DMSO	1
one	siHSP27_unIn_DMSO	1
one	siHSP27_unIn_DMSO	1
one	siHSP27_unIn_DMSO	1
one	siHSP27_unIn_DMSO	1
one	siHSP27_unIn_DMSO	1
one	siHSP27_unIn_DMSO	1
one	siHSP27_unIn_DMSO	1
one	siHSP27_unIn_DMSO	1
one	siHSP27_unIn_DMSO	1
one	siHSP27_unIn_DMSO	1
one	siHSP27_unIn_DMSO	1
one	siHSP27_unIn_DMSO	1
one	siHSP27_unIn_DMSO	1
one	siHSP27_unIn_DMSO	1
one	siHSP27_unIn_DMSO	1
one	siHSP27_unIn_DMSO	1
one	siHSP27_unIn_DMSO	1
one	siHSP27_unIn_DMSO	32
one	siHSP27_unIn_DMSO	1
one	siHSP27_unIn_DMSO	1
one	siHSP27_unIn_DMSO	1
one	siHSP27_unIn_DMSO	1
one	siHSP27_unIn_DMSO	8
one	siHSP27_unIn_DMSO	1
one	siHSP27_unIn_DMSO	1
one	siHSP27_unIn_DMSO	1
one	siHSP27_unIn_DMSO	1
one	siHSP27_unIn_DMSO	1
one	siHSP27_unIn_DMSO	1
one	siHSP27_unIn_DMSO	1
one	siHSP27_unIn_DMSO	1
one	siHSP27_unIn_DMSO	1
one	siHSP27_unIn_DMSO	1
one	siHSP27_unIn_DMSO	1
one	siHSP27_unIn_DMSO	1
one	siHSP27_unIn_DMSO	1
one	siHSP27_unIn_DMSO	1
one	siHSP27_unIn_DMSO	1
one	siHSP27_unIn_DMSO	1
one	siHSP27_unIn_DMSO	1
one	siHSP27_unIn_DMSO	1
one	siHSP27_unIn_DMSO	1
one	siHSP27_unIn_DMSO	1
one	siHSP27_unIn_DMSO	1
one	siHSP27_unIn_DMSO	1
one	siHSP27_unIn_DMSO	1
one	siHSP27_unIn_DMSO	1
one	siHSP27_unIn_DMSO	1
one	siHSP27_unIn_DMSO	1
one	siHSP27_unIn_DMSO	1
one	siHSP27_unIn_DMSO	1
one	siHSP27_unIn_DMSO	1
one	siHSP27_unIn_DMSO	1
one	siHSP27_unIn_DMSO	1
one	siHSP27_unIn_DMSO	1
one	siHSP27_unIn_DMSO	1
one	siHSP27_unIn_DMSO	1
one	siHSP27_unIn_DMSO	1
one	siHSP27_unIn_DMSO	1
one	siHSP27_unIn_DMSO	1
one	siHSP27_unIn_DMSO	1
one	siHSP27_unIn_DMSO	1
one	siHSP27_unIn_DMSO	1
one	siHSP27_unIn_DMSO	1
one	siHSP27_unIn_DMSO	1
one	siHSP27_unIn_DMSO	1
one	siHSP27_unIn_DMSO	1
one	siHSP27_unIn_DMSO	1
one	siHSP27_unIn_DMSO	1
one	siHSP27_unIn_DMSO	1
one	siHSP27_unIn_DMSO	1
one	siHSP27_unIn_DMSO	1
one	siHSP27_unIn_DMSO	1
one	siHSP27_unIn_DMSO	1
one	siHSP27_unIn_DMSO	1
one	siHSP27_unIn_DMSO	1
one	siHSP27_unIn_DMSO	1
one	siHSP27_unIn_DMSO	1
one	siHSP27_unIn_DMSO	1
one	siHSP27_unIn_DMSO	1
one	siHSP27_unIn_DMSO	1
one	siHSP27_unIn_DMSO	1
one	siHSP27_unIn_DMSO	1
one	siHSP27_unIn_DMSO	1
one	siHSP27_unIn_DMSO	1
one	siHSP27_unIn_DMSO	1
one	siHSP27_unIn_DMSO	1
one	siHSP27_unIn_DMSO	1
one	siHSP27_unIn_DMSO	1
one	siHSP27_unIn_DMSO	1
one	siHSP27_unIn_DMSO	1
one	siHSP27_unIn_DMSO	1
one	siHSP27_unIn_DMSO	1
one	siHSP27_unIn_DMSO	1
one	siHSP27_unIn_DMSO	1
one	siHSP27_unIn_DMSO	1
one	siHSP27_unIn_DMSO	1
one	siHSP27_unIn_DMSO	1
one	siHSP27_unIn_DMSO	1
one	siHSP27_unIn_DMSO	1
one	siHSP27_unIn_DMSO	1
one	siHSP27_unIn_DMSO	1
one	siHSP27_unIn_DMSO	1
one	siHSP27_unIn_DMSO	1
one	siHSP27_unIn_DMSO	1
one	siHSP27_unIn_DMSO	1
one	siHSP27_unIn_DMSO	106
one	siHSP27_unIn_DMSO	1
one	siHSP27_unIn_DMSO	1
one	siHSP27_unIn_DMSO	1
one	siHSP27_unIn_DMSO	1
one	siHSP27_unIn_DMSO	1
one	siHSP27_unIn_DMSO	1
one	siHSP27_unIn_DMSO	1
one	siHSP27_unIn_DMSO	1
one	siHSP27_unIn_DMSO	1
one	siHSP27_unIn_DMSO	1
one	siHSP27_unIn_DMSO	1
one	siHSP27_unIn_DMSO	1
one	siHSP27_unIn_DMSO	1
one	siHSP27_unIn_DMSO	1
one	siHSP27_unIn_DMSO	1
one	siHSP27_unIn_DMSO	1
one	siHSP27_unIn_DMSO	1
one	siHSP27_unIn_DMSO	1
one	siHSP27_unIn_DMSO	1
one	siHSP27_unIn_DMSO	1
one	siHSP27_unIn_DMSO	1
one	siHSP27_unIn_DMSO	1
one	siHSP27_unIn_DMSO	1
one	siHSP27_unIn_DMSO	1
one	siHSP27_unIn_DMSO	1
one	siHSP27_unIn_DMSO	1
one	siHSP27_unIn_DMSO	1
one	siHSP27_unIn_DMSO	1
one	siHSP27_unIn_DMSO	1
one	siHSP27_unIn_DMSO	1
one	siHSP27_unIn_DMSO	1
one	siHSP27_unIn_DMSO	1
one	siHSP27_unIn_DMSO	1
one	siHSP27_unIn_DMSO	1
one	siHSP27_unIn_DMSO	1
one	siHSP27_unIn_DMSO	1
one	siHSP27_unIn_DMSO	1
one	siHSP27_unIn_DMSO	1
one	siHSP27_unIn_DMSO	1
one	siHSP27_unIn_DMSO	1
one	siHSP27_unIn_DMSO	1
one	siHSP27_unIn_DMSO	1
one	siHSP27_unIn_DMSO	1
one	siHSP27_unIn_DMSO	1
one	siHSP27_unIn_DMSO	1
one	siHSP27_unIn_DMSO	1
one	siHSP27_unIn_DMSO	1
one	siHSP27_unIn_DMSO	1
one	siHSP27_unIn_DMSO	1
one	siHSP27_unIn_DMSO	1
one	siHSP27_unIn_DMSO	1
one	siHSP27_unIn_DMSO	1
one	siHSP27_unIn_MG132	1
one	siHSP27_unIn_MG132	1
one	siHSP27_unIn_MG132	1
one	siHSP27_unIn_MG132	1
one	siHSP27_unIn_MG132	1
one	siHSP27_unIn_MG132	12
one	siHSP27_unIn_MG132	23
one	siHSP27_unIn_MG132	1
one	siHSP27_unIn_MG132	1
one	siHSP27_unIn_MG132	1
one	siHSP27_unIn_MG132	1
one	siHSP27_unIn_MG132	1
one	siHSP27_unIn_MG132	1
one	siHSP27_unIn_MG132	1
one	siHSP27_unIn_MG132	1
one	siHSP27_unIn_MG132	1
one	siHSP27_unIn_MG132	1
one	siHSP27_unIn_MG132	10
one	siHSP27_unIn_MG132	1
one	siHSP27_unIn_MG132	1
one	siHSP27_unIn_MG132	1
one	siHSP27_unIn_MG132	66
one	siHSP27_unIn_MG132	1
one	siHSP27_unIn_MG132	19
one	siHSP27_unIn_MG132	14
one	siHSP27_unIn_MG132	1
one	siHSP27_unIn_MG132	1
one	siHSP27_unIn_MG132	10
one	siHSP27_unIn_MG132	1
one	siHSP27_unIn_MG132	1
one	siHSP27_unIn_MG132	1
one	siHSP27_unIn_MG132	1
one	siHSP27_unIn_MG132	1
one	siHSP27_unIn_MG132	6
one	siHSP27_unIn_MG132	1
one	siHSP27_unIn_MG132	64
one	siHSP27_unIn_MG132	15
one	siHSP27_unIn_MG132	3
one	siHSP27_unIn_MG132	48
one	siHSP27_unIn_MG132	1
one	siHSP27_unIn_MG132	1
one	siHSP27_unIn_MG132	2
one	siHSP27_unIn_MG132	1
one	siHSP27_unIn_MG132	8
one	siHSP27_unIn_MG132	1
one	siHSP27_unIn_MG132	1
one	siHSP27_unIn_MG132	1
one	siHSP27_unIn_MG132	1
one	siHSP27_unIn_MG132	1
one	siHSP27_unIn_MG132	73
one	siHSP27_unIn_MG132	1
one	siHSP27_unIn_MG132	1
one	siHSP27_unIn_MG132	25
one	siHSP27_unIn_MG132	1
one	siHSP27_unIn_MG132	1
one	siHSP27_unIn_MG132	11
one	siHSP27_unIn_MG132	3
one	siHSP27_unIn_MG132	1
one	siHSP27_unIn_MG132	1
one	siHSP27_unIn_MG132	22
one	siHSP27_unIn_MG132	1
one	siHSP27_unIn_MG132	1
one	siHSP27_unIn_MG132	1
one	siHSP27_unIn_MG132	1
one	siHSP27_unIn_MG132	1
one	siHSP27_unIn_MG132	1
one	siHSP27_unIn_MG132	11
one	siHSP27_unIn_MG132	6
one	siHSP27_unIn_MG132	1
one	siHSP27_unIn_MG132	1
one	siHSP27_unIn_MG132	1
one	siHSP27_unIn_MG132	1
one	siHSP27_unIn_MG132	1
one	siHSP27_unIn_MG132	1
one	siHSP27_unIn_MG132	1
one	siHSP27_unIn_MG132	1
one	siHSP27_unIn_MG132	1
one	siHSP27_unIn_MG132	1
one	siHSP27_unIn_MG132	7
one	siHSP27_unIn_MG132	29
one	siHSP27_unIn_MG132	1
one	siHSP27_unIn_MG132	1
one	siHSP27_unIn_MG132	1
one	siHSP27_unIn_MG132	1
one	siHSP27_unIn_MG132	1
one	siHSP27_unIn_MG132	31
one	siHSP27_unIn_MG132	26
one	siHSP27_unIn_MG132	1
one	siHSP27_unIn_MG132	7
one	siHSP27_unIn_MG132	1
one	siHSP27_unIn_MG132	1
one	siHSP27_unIn_MG132	2
one	siHSP27_unIn_MG132	7
one	siHSP27_unIn_MG132	64
one	siHSP27_unIn_MG132	1
one	siHSP27_unIn_MG132	20
one	siHSP27_unIn_MG132	1
one	siHSP27_unIn_MG132	1
one	siHSP27_unIn_MG132	6
one	siHSP27_unIn_MG132	1
one	siHSP27_unIn_MG132	1
one	siHSP27_unIn_MG132	1
one	siHSP27_unIn_MG132	18
one	siHSP27_unIn_MG132	1
one	siHSP27_unIn_MG132	15
one	siHSP27_unIn_MG132	1
one	siHSP27_unIn_MG132	1
one	siHSP27_unIn_MG132	3
one	siHSP27_unIn_MG132	4
one	siHSP27_unIn_MG132	85
one	siHSP27_unIn_MG132	1
one	siHSP27_unIn_MG132	1
one	siHSP27_unIn_MG132	1
one	siHSP27_unIn_MG132	1
one	siHSP27_unIn_MG132	1
one	siHSP27_unIn_MG132	1
one	siHSP27_unIn_MG132	9
one	siHSP27_unIn_MG132	1
one	siHSP27_unIn_MG132	1
one	siHSP27_unIn_MG132	1
one	siHSP27_unIn_MG132	1
one	siHSP27_unIn_MG132	1
one	siHSP27_unIn_MG132	1
one	siHSP27_unIn_MG132	13
one	siHSP27_unIn_MG132	16
one	siHSP27_unIn_MG132	1
one	siHSP27_unIn_MG132	1
one	siHSP27_unIn_MG132	1
one	siHSP27_unIn_MG132	1
one	siHSP27_unIn_MG132	8
one	siHSP27_unIn_MG132	1
one	siHSP27_unIn_MG132	1
one	siHSP27_unIn_MG132	1
one	siHSP27_unIn_MG132	1
one	siHSP27_unIn_MG132	1
one	siHSP27_unIn_MG132	1
one	siHSP27_unIn_MG132	1
one	siHSP27_unIn_MG132	1
one	siHSP27_unIn_MG132	1
one	siHSP27_unIn_MG132	1
one	siHSP27_unIn_MG132	14
one	siHSP27_unIn_MG132	1
one	siHSP27_unIn_MG132	10
one	siHSP27_unIn_MG132	1
one	siHSP27_unIn_MG132	81
one	siHSP27_unIn_MG132	1
one	siHSP27_unIn_MG132	1
one	siHSP27_unIn_MG132	1
one	siHSP27_unIn_MG132	1
one	siHSP27_unIn_MG132	1
one	siHSP27_unIn_MG132	1
one	siHSP27_unIn_MG132	1
one	siHSP27_unIn_MG132	1
one	siHSP27_unIn_MG132	1
one	siHSP27_unIn_MG132	1
one	siHSP27_unIn_MG132	12
one	siHSP27_unIn_MG132	1
one	siHSP27_unIn_MG132	27
one	siHSP27_unIn_MG132	1
one	siHSP27_unIn_MG132	43
one	siHSP27_unIn_MG132	1
one	siHSP27_unIn_MG132	2
one	siHSP27_unIn_MG132	1
one	siHSP27_unIn_MG132	1
one	siHSP27_unIn_MG132	142
one	siHSP27_unIn_MG132	1
one	siHSP27_unIn_MG132	2
one	siHSP27_unIn_MG132	1
one	siHSP27_unIn_MG132	6
one	siHSP27_unIn_MG132	1
one	siHSP27_unIn_MG132	1
one	siHSP27_unIn_MG132	1
one	siHSP27_unIn_MG132	1
one	siHSP27_unIn_MG132	70
one	siHSP27_unIn_MG132	36
one	siHSP27_unIn_MG132	21
one	siHSP27_unIn_MG132	1
one	siHSP27_unIn_MG132	92
one	siHSP27_unIn_MG132	82
one	siHSP27_unIn_MG132	42
one	siHSP27_unIn_MG132	86
one	siHSP27_unIn_MG132	1
one	siHSP27_unIn_MG132	1
one	siHSP27_unIn_MG132	67
one	siHSP27_unIn_MG132	1
one	siHSP27_unIn_MG132	1
one	siHSP27_unIn_MG132	1
one	siHSP27_unIn_MG132	1
one	siHSP27_unIn_MG132	1
one	siHSP27_unIn_MG132	64
one	siHSP27_unIn_MG132	1
two	siGL2_In_DMSO	1
two	siGL2_In_DMSO	1
two	siGL2_In_DMSO	1
two	siGL2_In_DMSO	1
two	siGL2_In_DMSO	1
two	siGL2_In_DMSO	1
two	siGL2_In_DMSO	1
two	siGL2_In_DMSO	1
two	siGL2_In_DMSO	1
two	siGL2_In_DMSO	1
two	siGL2_In_DMSO	1
two	siGL2_In_DMSO	1
two	siGL2_In_DMSO	1
two	siGL2_In_DMSO	1
two	siGL2_In_DMSO	1
two	siGL2_In_DMSO	1
two	siGL2_In_DMSO	1
two	siGL2_In_DMSO	1
two	siGL2_In_DMSO	1
two	siGL2_In_DMSO	1
two	siGL2_In_DMSO	1
two	siGL2_In_DMSO	1
two	siGL2_In_DMSO	1
two	siGL2_In_DMSO	1
two	siGL2_In_DMSO	1
two	siGL2_In_DMSO	1
two	siGL2_In_DMSO	1
two	siGL2_In_DMSO	1
two	siGL2_In_DMSO	35
two	siGL2_In_DMSO	1
two	siGL2_In_DMSO	1
two	siGL2_In_DMSO	1
two	siGL2_In_DMSO	1
two	siGL2_In_DMSO	1
two	siGL2_In_DMSO	1
two	siGL2_In_DMSO	1
two	siGL2_In_DMSO	1
two	siGL2_In_DMSO	1
two	siGL2_In_DMSO	1
two	siGL2_In_DMSO	1
two	siGL2_In_DMSO	1
two	siGL2_In_DMSO	1
two	siGL2_In_DMSO	1
two	siGL2_In_DMSO	1
two	siGL2_In_DMSO	1
two	siGL2_In_DMSO	1
two	siGL2_In_DMSO	1
two	siGL2_In_DMSO	1
two	siGL2_In_DMSO	1
two	siGL2_In_DMSO	1
two	siGL2_In_DMSO	1
two	siGL2_In_DMSO	1
two	siGL2_In_DMSO	1
two	siGL2_In_DMSO	1
two	siGL2_In_DMSO	1
two	siGL2_In_DMSO	1
two	siGL2_In_DMSO	1
two	siGL2_In_DMSO	1
two	siGL2_In_DMSO	1
two	siGL2_In_DMSO	1
two	siGL2_In_DMSO	1
two	siGL2_In_DMSO	1
two	siGL2_In_DMSO	1
two	siGL2_In_DMSO	1
two	siGL2_In_DMSO	1
two	siGL2_In_DMSO	1
two	siGL2_In_DMSO	1
two	siGL2_In_DMSO	1
two	siGL2_In_DMSO	1
two	siGL2_In_DMSO	1
two	siGL2_In_DMSO	1
two	siGL2_In_DMSO	1
two	siGL2_In_DMSO	1
two	siGL2_In_DMSO	1
two	siGL2_In_DMSO	1
two	siGL2_In_DMSO	1
two	siGL2_In_DMSO	1
two	siGL2_In_DMSO	1
two	siGL2_In_DMSO	1
two	siGL2_In_DMSO	1
two	siGL2_In_DMSO	1
two	siGL2_In_DMSO	1
two	siGL2_In_DMSO	1
two	siGL2_In_DMSO	1
two	siGL2_In_DMSO	1
two	siGL2_In_DMSO	1
two	siGL2_In_DMSO	1
two	siGL2_In_DMSO	1
two	siGL2_In_DMSO	1
two	siGL2_In_DMSO	1
two	siGL2_In_DMSO	1
two	siGL2_In_DMSO	1
two	siGL2_In_DMSO	1
two	siGL2_In_DMSO	1
two	siGL2_In_DMSO	1
two	siGL2_In_DMSO	1
two	siGL2_In_DMSO	1
two	siGL2_In_DMSO	1
two	siGL2_In_DMSO	1
two	siGL2_In_DMSO	1
two	siGL2_In_DMSO	1
two	siGL2_In_DMSO	1
two	siGL2_In_DMSO	1
two	siGL2_In_DMSO	1
two	siGL2_In_DMSO	1
two	siGL2_In_DMSO	1
two	siGL2_In_DMSO	1
two	siGL2_In_DMSO	1
two	siGL2_In_DMSO	1
two	siGL2_In_DMSO	1
two	siGL2_In_DMSO	1
two	siGL2_In_DMSO	1
two	siGL2_In_DMSO	1
two	siGL2_In_DMSO	1
two	siGL2_In_DMSO	1
two	siGL2_In_DMSO	1
two	siGL2_In_DMSO	1
two	siGL2_In_DMSO	1
two	siGL2_In_DMSO	1
two	siGL2_In_DMSO	1
two	siGL2_In_DMSO	1
two	siGL2_In_DMSO	1
two	siGL2_In_DMSO	1
two	siGL2_In_DMSO	1
two	siGL2_In_DMSO	1
two	siGL2_In_DMSO	1
two	siGL2_In_DMSO	1
two	siGL2_In_DMSO	1
two	siGL2_In_DMSO	1
two	siGL2_In_DMSO	1
two	siGL2_In_DMSO	1
two	siGL2_In_DMSO	1
two	siGL2_In_DMSO	1
two	siGL2_In_DMSO	1
two	siGL2_In_DMSO	1
two	siGL2_In_DMSO	1
two	siGL2_In_DMSO	1
two	siGL2_In_DMSO	1
two	siGL2_In_DMSO	1
two	siGL2_In_DMSO	1
two	siGL2_In_DMSO	1
two	siGL2_In_DMSO	1
two	siGL2_In_DMSO	1
two	siGL2_In_DMSO	1
two	siGL2_In_DMSO	1
two	siGL2_In_DMSO	1
two	siGL2_In_DMSO	1
two	siGL2_In_DMSO	1
two	siGL2_In_DMSO	1
two	siGL2_In_DMSO	1
two	siGL2_In_DMSO	1
two	siGL2_In_DMSO	1
two	siGL2_In_DMSO	1
two	siGL2_In_DMSO	1
two	siGL2_In_DMSO	1
two	siGL2_In_DMSO	1
two	siGL2_In_DMSO	1
two	siGL2_In_DMSO	1
two	siGL2_In_DMSO	1
two	siGL2_In_DMSO	1
two	siGL2_In_DMSO	1
two	siGL2_In_DMSO	1
two	siGL2_In_DMSO	1
two	siGL2_In_DMSO	1
two	siGL2_In_DMSO	1
two	siGL2_In_DMSO	1
two	siGL2_In_DMSO	1
two	siGL2_In_DMSO	1
two	siGL2_In_DMSO	1
two	siGL2_In_DMSO	1
two	siGL2_In_DMSO	1
two	siGL2_In_DMSO	1
two	siGL2_In_DMSO	1
two	siGL2_In_DMSO	1
two	siGL2_In_DMSO	1
two	siGL2_In_DMSO	1
two	siGL2_In_DMSO	1
two	siGL2_In_DMSO	1
two	siGL2_In_DMSO	1
two	siGL2_In_DMSO	1
two	siGL2_In_DMSO	1
two	siGL2_In_DMSO	1
two	siGL2_In_MG132	1
two	siGL2_In_MG132	122
two	siGL2_In_MG132	1
two	siGL2_In_MG132	21
two	siGL2_In_MG132	83
two	siGL2_In_MG132	1
two	siGL2_In_MG132	101
two	siGL2_In_MG132	26
two	siGL2_In_MG132	1
two	siGL2_In_MG132	1
two	siGL2_In_MG132	82
two	siGL2_In_MG132	29
two	siGL2_In_MG132	92
two	siGL2_In_MG132	1
two	siGL2_In_MG132	1
two	siGL2_In_MG132	151
two	siGL2_In_MG132	147
two	siGL2_In_MG132	116
two	siGL2_In_MG132	103
two	siGL2_In_MG132	1
two	siGL2_In_MG132	203
two	siGL2_In_MG132	239
two	siGL2_In_MG132	365
two	siGL2_In_MG132	1
two	siGL2_In_MG132	258
two	siGL2_In_MG132	102
two	siGL2_In_MG132	11
two	siGL2_In_MG132	147
two	siGL2_In_MG132	1
two	siGL2_In_MG132	1
two	siGL2_In_MG132	1
two	siGL2_In_MG132	269
two	siGL2_In_MG132	10
two	siGL2_In_MG132	46
two	siGL2_In_MG132	25640
two	siGL2_In_MG132	1
two	siGL2_In_MG132	1
two	siGL2_In_MG132	23
two	siGL2_In_MG132	50
two	siGL2_In_MG132	25
two	siGL2_In_MG132	217
two	siGL2_In_MG132	385
two	siGL2_In_MG132	1
two	siGL2_In_MG132	208
two	siGL2_In_MG132	146
two	siGL2_In_MG132	1
two	siGL2_In_MG132	101
two	siGL2_In_MG132	70
two	siGL2_In_MG132	1
two	siGL2_In_MG132	215
two	siGL2_In_MG132	256
two	siGL2_In_MG132	61
two	siGL2_In_MG132	20
two	siGL2_In_MG132	41
two	siGL2_In_MG132	1
two	siGL2_In_MG132	85
two	siGL2_In_MG132	107
two	siGL2_In_MG132	147
two	siGL2_In_MG132	1
two	siGL2_In_MG132	60
two	siGL2_In_MG132	137
two	siGL2_In_MG132	1
two	siGL2_In_MG132	109
two	siGL2_In_MG132	1
two	siGL2_In_MG132	120
two	siGL2_In_MG132	211
two	siGL2_In_MG132	455
two	siGL2_In_MG132	150
two	siGL2_In_MG132	1
two	siGL2_In_MG132	101
two	siGL2_In_MG132	241
two	siGL2_In_MG132	137
two	siGL2_In_MG132	487
two	siGL2_In_MG132	204
two	siGL2_In_MG132	1
two	siGL2_In_MG132	200
two	siGL2_In_MG132	1
two	siGL2_In_MG132	185
two	siGL2_In_MG132	243
two	siGL2_In_MG132	1
two	siGL2_In_MG132	1
two	siGL2_In_MG132	275
two	siGL2_In_MG132	8
two	siGL2_In_MG132	185
two	siGL2_In_MG132	99
two	siGL2_In_MG132	321
two	siGL2_In_MG132	74
two	siGL2_In_MG132	10
two	siGL2_In_MG132	92
two	siGL2_In_MG132	48
two	siGL2_In_MG132	331
two	siGL2_In_MG132	1
two	siGL2_In_MG132	60
two	siGL2_In_MG132	159
two	siGL2_In_MG132	210
two	siGL2_In_MG132	81
two	siGL2_In_MG132	12
two	siGL2_In_MG132	1
two	siGL2_In_MG132	1
two	siGL2_In_MG132	131
two	siGL2_In_MG132	1
two	siGL2_In_MG132	163
two	siGL2_In_MG132	81
two	siGL2_In_MG132	3
two	siGL2_In_MG132	1
two	siGL2_In_MG132	1
two	siGL2_In_MG132	1
two	siGL2_In_MG132	1
two	siGL2_In_MG132	229
two	siGL2_In_MG132	1
two	siGL2_In_MG132	18
two	siGL2_In_MG132	1
two	siGL2_In_MG132	1
two	siGL2_In_MG132	1
two	siGL2_In_MG132	21
two	siGL2_In_MG132	136
two	siGL2_In_MG132	13994
two	siGL2_In_MG132	129
two	siGL2_In_MG132	235
two	siGL2_In_MG132	230
two	siGL2_In_MG132	1
two	siGL2_In_MG132	4971
two	siGL2_In_MG132	87
two	siGL2_In_MG132	154
two	siGL2_In_MG132	324
two	siGL2_In_MG132	1
two	siGL2_In_MG132	181
two	siGL2_In_MG132	189
two	siGL2_In_MG132	261
two	siGL2_In_MG132	1
two	siGL2_In_MG132	88
two	siGL2_In_MG132	60
two	siGL2_In_MG132	1
two	siGL2_In_MG132	1
two	siGL2_In_MG132	1
two	siGL2_In_MG132	211
two	siGL2_In_MG132	277
two	siGL2_In_MG132	33
two	siGL2_In_MG132	1
two	siGL2_In_MG132	279
two	siGL2_In_MG132	103
two	siGL2_In_MG132	1
two	siGL2_In_MG132	106
two	siGL2_In_MG132	65
two	siGL2_In_MG132	4938
two	siGL2_In_MG132	55
two	siGL2_In_MG132	1
two	siGL2_In_MG132	1
two	siGL2_In_MG132	300
two	siGL2_In_MG132	406
two	siGL2_In_MG132	1
two	siGL2_In_MG132	1
two	siGL2_In_MG132	69
two	siGL2_In_MG132	373
two	siGL2_In_MG132	215
two	siGL2_In_MG132	1
two	siGL2_In_MG132	1212
two	siGL2_In_MG132	1
two	siGL2_In_MG132	213
two	siGL2_In_MG132	400
two	siGL2_In_MG132	231
two	siGL2_In_MG132	1
two	siGL2_In_MG132	143
two	siGL2_In_MG132	10
two	siGL2_In_MG132	145
two	siGL2_In_MG132	147
two	siGL2_In_MG132	1
two	siGL2_In_MG132	310
two	siGL2_In_MG132	1
two	siGL2_In_MG132	1
two	siGL2_In_MG132	204
two	siGL2_In_MG132	552
two	siGL2_In_MG132	1
two	siGL2_In_MG132	97
two	siGL2_In_MG132	155
two	siGL2_In_MG132	195
two	siGL2_In_MG132	203
two	siGL2_In_MG132	247
two	siGL2_In_MG132	134
two	siGL2_In_MG132	163
two	siGL2_In_MG132	166
two	siGL2_In_MG132	337
two	siGL2_In_MG132	115
two	siGL2_In_MG132	362
two	siGL2_In_MG132	96
two	siGL2_In_MG132	64
two	siGL2_In_MG132	150
two	siGL2_In_MG132	57
two	siGL2_In_MG132	367
two	siGL2_In_MG132	107
two	siGL2_In_MG132	249
two	siGL2_In_MG132	67
two	siGL2_In_MG132	112
two	siGL2_In_MG132	1
two	siGL2_In_MG132	5688
two	siGL2_In_MG132	355
two	siGL2_In_MG132	14
two	siGL2_In_MG132	216
two	siGL2_In_MG132	225
two	siGL2_In_MG132	365
two	siGL2_In_MG132	139
two	siGL2_In_MG132	72
two	siGL2_In_MG132	95
two	siGL2_In_MG132	117
two	siGL2_In_MG132	105
two	siGL2_In_MG132	482
two	siGL2_unIn_DMSO	1
two	siGL2_unIn_DMSO	1
two	siGL2_unIn_DMSO	1
two	siGL2_unIn_DMSO	1
two	siGL2_unIn_DMSO	1
two	siGL2_unIn_DMSO	1
two	siGL2_unIn_DMSO	1
two	siGL2_unIn_DMSO	1
two	siGL2_unIn_DMSO	1
two	siGL2_unIn_DMSO	1
two	siGL2_unIn_DMSO	1
two	siGL2_unIn_DMSO	1
two	siGL2_unIn_DMSO	1
two	siGL2_unIn_DMSO	1
two	siGL2_unIn_DMSO	1
two	siGL2_unIn_DMSO	1
two	siGL2_unIn_DMSO	1
two	siGL2_unIn_DMSO	1
two	siGL2_unIn_DMSO	1
two	siGL2_unIn_DMSO	1
two	siGL2_unIn_DMSO	1
two	siGL2_unIn_DMSO	1
two	siGL2_unIn_DMSO	1
two	siGL2_unIn_DMSO	1
[truncated: 1,205 more rows]

## Sheet: Extended Data Fig. 2f
Replicate	Sample	Image	Object	Parent Object	Satellite Area	Position x	Position y	Centre x	Centre y	Normalized x	Normalized y	Satellite type	Number of cells	Integrated PCM1 Intensity	Integrated PCM1 Intensity bckgnd sub	Normalized PCM1 Intensity per cell	Normalized PCM1 Intensity rescaled		Rep	Sample	N
one	WTsiGL2_DMSO	1	1	1	5	997.8	0.4	994	2	3.8	-1.6	inner	247	0.730236	0	0	0		one	WTsiGL2_DMSO	247
one	WTsiGL2_DMSO	1	2	1	16	994.938	4.3125	994	2	0.9375	2.3125	inner	247	1.80529	0.192311	0.000715739	1		one	WTsiGL2_MG132	343
one	WTsiGL2_DMSO	1	3	1	13	990.846	6.92308	994	2	-3.15385	4.92308	inner	247	1.30178	0	0	0		one	WTsiHSP27_DMSO	226
one	WTsiGL2_DMSO	1	4	2	37	473.189	9.72973	472	20	1.18919	-10.2703	inner	247	10.1881	8.57516	0.0319149	32		one	WTsiHSP27_MG132	269
one	WTsiGL2_DMSO	1	5	1	6	998	13.5	994	2	4	11.5	inner	247	0.624308	0	0	0		two	WTsiGL2_DMSO	292
one	WTsiGL2_DMSO	1	6	3	6	499.167	19.1667	494	26	5.16667	-6.83333	inner	247	0.441184	0	0	0		two	WTsiGL2_MG132	428
one	WTsiGL2_DMSO	1	7	2	4	459.75	20	472	20	-12.25	0	inner	247	0.433753	0	0	0		two	WTsiHSP27_DMSO	269
one	WTsiGL2_DMSO	1	8	3	20	487.75	19.7	494	26	-6.25	-6.3	inner	247	3.60282	1.98984	0.00740574	7		two	WTsiHSP27_MG132	216
one	WTsiGL2_DMSO	1	9	2	25	463.44	23.2	472	20	-8.56	3.2	inner	247	3.63294	2.01996	0.00751785	8
one	WTsiGL2_DMSO	1	10	2	106	473.198	20.8302	472	20	1.19811	0.830189	inner	247	24.0985	22.4855	0.0836861	84
one	WTsiGL2_DMSO	1	11	2	6	471.5	26.1667	472	20	-0.5	6.16667	inner	247	0.925383	0	0	0
one	WTsiGL2_DMSO	1	12	3	34	491.324	27.4118	494	26	-2.67647	1.41176	inner	247	4.8583	3.24532	0.0120784	12
one	WTsiGL2_DMSO	1	13	3	39	499.769	24.5897	494	26	5.76923	-1.41026	inner	247	8.03769	6.42471	0.0239113	24
one	WTsiGL2_DMSO	1	14	3	31	498.677	29.9355	494	26	4.67742	3.93548	inner	247	4.11951	2.50652	0.00932873	9
one	WTsiGL2_DMSO	1	15	3	44	484.091	29.7955	494	26	-9.90909	3.79545	inner	247	5.60821	3.99523	0.0148693	15
one	WTsiGL2_DMSO	1	16	3	8	493.125	33.125	494	26	-0.875	7.125	inner	247	0.915343	0	0	0
one	WTsiGL2_DMSO	1	17	4	6	1113	51.1667	1110	62	3	-10.8333	inner	247	0.767742	0	0	0
one	WTsiGL2_DMSO	1	18	4	52	1103.19	57.7692	1110	62	-6.80769	-4.23077	inner	247	6.73877	5.12578	0.019077	19
one	WTsiGL2_DMSO	1	19	4	7	1118.71	58	1110	62	8.71429	-4	inner	247	0.9066	0	0	0
one	WTsiGL2_DMSO	1	20	4	13	1112.38	62.6154	1110	62	2.38462	0.615385	inner	247	1.47498	0	0	0
one	WTsiGL2_DMSO	1	21	4	24	1105	65.875	1110	62	-5	3.875	inner	247	2.04504	0.432061	0.00160803	2
one	WTsiGL2_DMSO	1	22	4	13	1103.15	70.7692	1110	62	-6.84615	8.76923	inner	247	1.15775	0	0	0
one	WTsiGL2_DMSO	1	23	4	18	1107.94	70.2222	1110	62	-2.05556	8.22222	inner	247	1.90741	0.294424	0.00109578	1
one	WTsiGL2_DMSO	1	24	5	44	973.182	113.068	971	121	2.18182	-7.93182	inner	247	8.02448	6.41149	0.0238622	24
one	WTsiGL2_DMSO	1	25	5	13	962.385	116.231	971	121	-8.61538	-4.76923	inner	247	1.23369	0	0	0
one	WTsiGL2_DMSO	1	26	5	19	965.316	119.105	971	121	-5.68421	-1.89474	inner	247	2.98134	1.36835	0.00509271	5
one	WTsiGL2_DMSO	1	27	5	40	974.95	126.225	971	121	3.95	5.225	inner	247	8.04538	6.4324	0.02394	24
one	WTsiGL2_DMSO	1	28	5	10	968.8	128	971	121	-2.2	7	inner	247	1.13782	0	0	0
one	WTsiGL2_DMSO	1	29	7	10	559.7	236.3	559	248	0.7	-11.7	inner	247	0.90338	0	0	0
one	WTsiGL2_DMSO	1	30	7	76	559.118	243.197	559	248	0.118421	-4.80263	inner	247	18.6241	17.0112	0.0633118	63
one	WTsiGL2_DMSO	1	31	7	20	549.25	249.15	559	248	-9.75	1.15	inner	247	3.62451	2.01152	0.00748644	7
one	WTsiGL2_DMSO	1	32	7	56	561.643	251.536	559	248	2.64286	3.53571	inner	247	17.9759	16.363	0.0608993	61
one	WTsiGL2_DMSO	1	33	7	17	567.059	254.941	559	248	8.05882	6.94118	inner	247	3.29889	1.68591	0.00627458	6
one	WTsiGL2_DMSO	1	34	8	13	1173.62	278.769	1175	281	-1.38462	-2.23077	inner	247	2.54282	0.92984	0.00346066	3
one	WTsiGL2_DMSO	1	35	8	22	1180.91	283.091	1175	281	5.90909	2.09091	inner	247	2.28664	0.673657	0.0025072	3
one	WTsiGL2_DMSO	1	36	8	7	1173	287.714	1175	281	-2	6.71429	inner	247	0.692012	0	0	0
one	WTsiGL2_DMSO	1	37	9	17	1186.06	308.353	1187	319	-0.941176	-10.6471	inner	247	1.66604	0.0530571	0.000197467	0
one	WTsiGL2_DMSO	1	38	9	11	1180.55	309.636	1187	319	-6.45455	-9.36364	inner	247	0.980255	0	0	0
one	WTsiGL2_DMSO	1	39	9	9	1189.89	312.778	1187	319	2.88889	-6.22222	inner	247	0.814511	0	0	0
one	WTsiGL2_DMSO	1	40	9	24	1185.79	314.708	1187	319	-1.20833	-4.29167	inner	247	3.16519	1.55221	0.00577698	6
one	WTsiGL2_DMSO	1	41	9	27	1189.59	319.074	1187	319	2.59259	0.0740741	inner	247	4.62559	3.01261	0.0112123	11
one	WTsiGL2_DMSO	1	42	9	12	1197.5	319.5	1187	319	10.5	0.5	inner	247	1.20264	0	0	0
one	WTsiGL2_DMSO	1	43	9	17	1182.88	322.588	1187	319	-4.11765	3.58824	inner	247	1.81923	0.206242	0.000767589	1
one	WTsiGL2_DMSO	1	44	9	12	1194.83	326.083	1187	319	7.83333	7.08333	inner	247	1.45493	0	0	0
one	WTsiGL2_DMSO	1	45	9	6	1185	330.5	1187	319	-2	11.5	inner	247	0.628275	0	0	0
one	WTsiGL2_DMSO	1	46	10	15	787.6	337.4	782	346	5.6	-8.6	inner	247	1.75595	0.142963	0.000532078	1
one	WTsiGL2_DMSO	1	47	10	59	777.61	339.407	782	346	-4.38983	-6.59322	inner	247	17.2418	15.6288	0.058167	58
one	WTsiGL2_DMSO	1	48	10	16	790.125	341.688	782	346	8.125	-4.3125	inner	247	1.712	0.0990172	0.00036852	0
one	WTsiGL2_DMSO	1	49	10	31	783.516	342.129	782	346	1.51613	-3.87097	inner	247	7.44646	5.83348	0.0217109	22
one	WTsiGL2_DMSO	1	50	10	43	786.744	350.186	782	346	4.74419	4.18605	inner	247	12.0187	10.4057	0.0387278	39
one	WTsiGL2_DMSO	1	51	10	20	792.05	351.25	782	346	10.05	5.25	inner	247	2.6938	1.08081	0.00402255	4
one	WTsiGL2_DMSO	1	52	10	65	779.969	353.677	782	346	-2.03077	7.67692	inner	247	19.8041	18.1912	0.0677035	68
one	WTsiGL2_DMSO	1	53	11	9	558.333	427.444	563	434	-4.66667	-6.55556	inner	247	1.43221	0	0	0
one	WTsiGL2_DMSO	1	54	11	40	554.775	430.025	563	434	-8.225	-3.975	inner	247	6.22773	4.61474	0.0171751	17
one	WTsiGL2_DMSO	1	55	11	23	568.174	429	563	434	5.17391	-5	inner	247	4.7968	3.18381	0.0118494	12
one	WTsiGL2_DMSO	1	56	11	90	569.633	437.7	563	434	6.63333	3.7	inner	247	14.0024	12.3894	0.0461106	46
one	WTsiGL2_DMSO	1	57	11	6	561.5	445	563	434	-1.5	11	inner	247	0.586404	0	0	0
one	WTsiGL2_DMSO	1	58	12	19	1156	491.368	1154	500	2	-8.63158	inner	247	2.09311	0.480127	0.00178693	2
one	WTsiGL2_DMSO	1	59	12	17	1150.41	496.353	1154	500	-3.58824	-3.64706	inner	247	3.34347	1.73048	0.00644047	6
one	WTsiGL2_DMSO	1	60	12	118	1159.49	500.22	1154	500	5.49153	0.220339	inner	247	25.3787	23.7657	0.0884507	88
one	WTsiGL2_DMSO	1	61	12	14	1142.71	500.929	1154	500	-11.2857	0.928571	inner	247	1.28209	0	0	0
one	WTsiGL2_DMSO	1	62	12	15	1145.53	503.867	1154	500	-8.46667	3.86667	inner	247	1.4892	0	0	0
one	WTsiGL2_DMSO	1	63	12	70	1153.74	507.971	1154	500	-0.257143	7.97143	inner	247	14.5968	12.9838	0.0483229	48
one	WTsiGL2_DMSO	1	64	13	9	575.222	686.556	567	695	8.22222	-8.44444	inner	247	1.54412	0	0	0
one	WTsiGL2_DMSO	1	65	13	44	561.955	690.182	567	695	-5.04545	-4.81818	inner	247	5.27153	3.65855	0.0136163	14
one	WTsiGL2_DMSO	1	66	13	36	571.722	690.167	567	695	4.72222	-4.83333	inner	247	5.83093	4.21795	0.0156983	16
one	WTsiGL2_DMSO	1	67	13	10	578.5	693.6	567	695	11.5	-1.4	inner	247	2.87376	1.26078	0.00469234	5
one	WTsiGL2_DMSO	1	68	13	9	559	695	567	695	-8	0	inner	247	0.877424	0	0	0
one	WTsiGL2_DMSO	1	69	13	93	573.226	698.14	567	695	6.22581	3.13978	inner	247	28.0222	26.4092	0.0982893	98
one	WTsiGL2_DMSO	1	70	13	68	566.368	702.338	567	695	-0.632353	7.33824	inner	247	19.1664	17.5534	0.06533	65
one	WTsiGL2_DMSO	1	71	14	17	94.5294	822.706	96	832	-1.47059	-9.29412	inner	247	1.45431	0	0	0
one	WTsiGL2_DMSO	1	72	14	7	86	826.714	96	832	-10	-5.28571	inner	247	0.657542	0	0	0
one	WTsiGL2_DMSO	1	73	14	6	84.5	833	96	832	-11.5	1	inner	247	0.591043	0	0	0
one	WTsiGL2_DMSO	1	74	15	7	114.571	835.286	110	845	4.57143	-9.71429	inner	247	0.627619	0	0	0
one	WTsiGL2_DMSO	1	75	14	5	103.2	835.2	96	832	7.2	3.2	inner	247	0.522881	0	0	0
one	WTsiGL2_DMSO	1	76	15	8	109.125	842.125	110	845	-0.875	-2.875	inner	247	1.6515	0.0385153	0.000143345	0
one	WTsiGL2_DMSO	1	77	15	4	103	855	110	845	-7	10	inner	247	0.517845	0	0	0
one	WTsiGL2_DMSO	1	78	16	5	395	895	404	902	-9	-7	inner	247	0.565911	0	0	0
one	WTsiGL2_DMSO	1	79	16	71	408.944	894.648	404	902	4.94366	-7.35211	inner	247	13.76	12.147	0.0452085	45
one	WTsiGL2_DMSO	1	80	16	38	403.263	899.026	404	902	-0.736842	-2.97368	inner	247	8.9154	7.30242	0.027178	27
one	WTsiGL2_DMSO	1	81	16	14	399.786	902.429	404	902	-4.21429	0.428571	inner	247	2.55834	0.945359	0.00351842	4
one	WTsiGL2_DMSO	1	82	16	55	409.309	903.964	404	902	5.30909	1.96364	inner	247	11.7709	10.1579	0.0378054	38
one	WTsiGL2_DMSO	1	83	16	8	399.125	909.125	404	902	-4.875	7.125	inner	247	0.805707	0	0	0
one	WTsiGL2_DMSO	1	84	16	19	407.053	908.789	404	902	3.05263	6.78947	inner	247	3.08417	1.47118	0.00547543	5
one	WTsiGL2_DMSO	2	1	1	127	244.677	96.0236	247	103	-2.32283	-6.97638	inner	247	27.2711	25.6582	0.095494	95
one	WTsiGL2_DMSO	2	2	1	42	254.286	100.071	247	103	7.28571	-2.92857	inner	247	6.28791	4.67492	0.017399	17
one	WTsiGL2_DMSO	2	3	1	12	239.417	102.5	247	103	-7.58333	-0.5	inner	247	1.07283	0	0	0
one	WTsiGL2_DMSO	2	4	1	5	245.6	105.8	247	103	-1.4	2.8	inner	247	0.408972	0	0	0
one	WTsiGL2_DMSO	2	5	1	8	254.875	109.125	247	103	7.875	6.125	inner	247	0.899443	0	0	0
one	WTsiGL2_DMSO	2	6	2	8	1387.25	169	1398	174	-10.75	-5	inner	247	1.09068	0	0	0
one	WTsiGL2_DMSO	2	7	2	5	1393.2	174.8	1398	174	-4.8	0.8	inner	247	0.355398	0	0	0
one	WTsiGL2_DMSO	2	8	2	12	1405.42	173.75	1398	174	7.41667	-0.25	inner	247	0.904509	0	0	0
one	WTsiGL2_DMSO	2	9	2	40	1391.65	179.075	1398	174	-6.35	5.075	inner	247	3.43967	1.82669	0.00679854	7
one	WTsiGL2_DMSO	2	10	2	87	1402.11	182.069	1398	174	4.11494	8.06897	inner	247	17.2334	15.6204	0.0581357	58
one	WTsiGL2_DMSO	2	11	2	23	1396.83	180.652	1398	174	-1.17391	6.65217	inner	247	2.05058	0.4376	0.00162865	2
one	WTsiGL2_DMSO	2	12	3	4	662	447.5	656	458	6	-10.5	inner	247	0.39794	0	0	0
one	WTsiGL2_DMSO	2	13	3	67	651.224	451.119	656	458	-4.77612	-6.8806	inner	247	12.5097	10.8967	0.0405552	41
one	WTsiGL2_DMSO	2	14	3	18	656.667	453.833	656	458	0.666667	-4.16667	inner	247	3.72758	2.1146	0.00787006	8
one	WTsiGL2_DMSO	2	15	3	19	660.158	455.158	656	458	4.15789	-2.84211	inner	247	3.20165	1.58866	0.00591266	6
one	WTsiGL2_DMSO	2	16	3	14	651.286	459.5	656	458	-4.71429	1.5	inner	247	1.40966	0	0	0
one	WTsiGL2_DMSO	2	17	3	9	651	463	656	458	-5	5	inner	247	0.93312	0	0	0
one	WTsiGL2_DMSO	2	18	5	11	330.818	489.545	336	500	-5.18182	-10.4545	inner	247	1.31902	0	0	0
one	WTsiGL2_DMSO	2	19	5	18	327.278	493.889	336	500	-8.72222	-6.11111	inner	247	2.0916	0.478616	0.0017813	2
one	WTsiGL2_DMSO	2	20	5	128	339.016	494.039	336	500	3.01562	-5.96094	inner	247	28.3433	26.7304	0.0994845	99
one	WTsiGL2_DMSO	2	21	5	19	330.421	502.105	336	500	-5.57895	2.10526	inner	247	2.46256	0.849578	0.00316194	3
one	WTsiGL2_DMSO	2	22	5	39	342.077	502.821	336	500	6.07692	2.82051	inner	247	8.38202	6.76904	0.0251929	25
one	WTsiGL2_DMSO	2	23	5	6	343	509.667	336	500	7	9.66667	inner	247	0.846235	0	0	0
one	WTsiGL2_DMSO	2	24	6	11	1312.27	690.091	1317	701	-4.72727	-10.9091	inner	247	1.05632	0	0	0
one	WTsiGL2_DMSO	2	25	6	54	1317.8	692.519	1317	701	0.796296	-8.48148	inner	247	7.08751	5.47453	0.020375	20
one	WTsiGL2_DMSO	2	26	6	34	1324.59	694.824	1317	701	7.58824	-6.17647	inner	247	3.68844	2.07546	0.00772439	8
one	WTsiGL2_DMSO	2	27	6	8	1323.75	705.375	1317	701	6.75	4.375	inner	247	0.671473	0	0	0
one	WTsiGL2_DMSO	2	28	6	15	1308.6	708.4	1317	701	-8.4	7.4	inner	247	1.95282	0.339835	0.00126479	1
one	WTsiGL2_DMSO	2	29	6	25	1322.72	710.28	1317	701	5.72	9.28	inner	247	2.83311	1.22013	0.00454105	5
one	WTsiGL2_DMSO	2	30	7	8	192	784.5	184	793	8	-8.5	inner	247	0.717754	0	0	0
one	WTsiGL2_DMSO	2	31	7	93	180.204	785.043	184	793	-3.7957	-7.95699	inner	247	17.7552	16.1422	0.0600779	60
one	WTsiGL2_DMSO	2	32	7	30	192.5	791	184	793	8.5	-2	inner	247	5.98791	4.37493	0.0162825	16
one	WTsiGL2_DMSO	2	33	7	83	180.205	798.277	184	793	-3.79518	5.27711	inner	247	12.5274	10.9144	0.0406211	41
one	WTsiGL2_DMSO	2	34	7	23	189.783	802.696	184	793	5.78261	9.69565	inner	247	2.88867	1.27569	0.00474782	5
one	WTsiGL2_DMSO	2	35	7	4	186.25	804	184	793	2.25	11	inner	247	0.193957	0	0	0
one	WTsiGL2_DMSO	2	36	8	11	1135.64	809.909	1139	821	-3.36364	-11.0909	inner	247	1.21582	0	0	0
one	WTsiGL2_DMSO	2	37	8	6	1146.67	815.167	1139	821	7.66667	-5.83333	inner	247	0.407233	0	0	0
one	WTsiGL2_DMSO	2	38	8	80	1142.49	816.438	1139	821	3.4875	-4.5625	inner	247	9.08782	7.47483	0.0278197	28
one	WTsiGL2_DMSO	2	39	8	44	1133.48	817.773	1139	821	-5.52273	-3.22727	inner	247	4.52715	2.91417	0.0108459	11
one	WTsiGL2_DMSO	2	40	8	12	1135.75	822.75	1139	821	-3.25	1.75	inner	247	1.3642	0	0	0
one	WTsiGL2_DMSO	2	41	8	44	1148.55	824.159	1139	821	9.54545	3.15909	inner	247	6.23713	4.62414	0.01721	17
one	WTsiGL2_DMSO	2	42	8	4	1134.5	832.5	1139	821	-4.5	11.5	inner	247	0.691722	0	0	0
one	WTsiGL2_DMSO	3	1	2	5	640.8	110.6	637	120	3.8	-9.4	inner	247	0.571939	0	0	0
one	WTsiGL2_DMSO	3	2	2	56	632.429	113.339	637	120	-4.57143	-6.66071	inner	247	10.415	8.80202	0.0327592	33
one	WTsiGL2_DMSO	3	3	2	32	629.906	118.531	637	120	-7.09375	-1.46875	inner	247	6.49412	4.88113	0.0181665	18
one	WTsiGL2_DMSO	3	4	2	60	643.167	118.017	637	120	6.16667	-1.98333	inner	247	18.5362	16.9232	0.0629844	63
one	WTsiGL2_DMSO	3	5	2	18	635.778	122.5	637	120	-1.22222	2.5	inner	247	4.86398	3.251	0.0120995	12
one	WTsiGL2_DMSO	3	6	2	14	643.643	126.429	637	120	6.64286	6.42857	inner	247	2.02728	0.414299	0.00154193	2
one	WTsiGL2_DMSO	3	7	3	45	760.178	160.778	760	170	0.177778	-9.22222	inner	247	12.2799	10.6669	0.0397	40
one	WTsiGL2_DMSO	3	8	3	8	756.125	165.875	760	170	-3.875	-4.125	inner	247	1.56106	0	0	0
one	WTsiGL2_DMSO	3	9	3	20	765.1	170.9	760	170	5.1	0.9	inner	247	4.04216	2.42918	0.00904086	9
one	WTsiGL2_DMSO	3	10	3	34	752.176	172	760	170	-7.82353	2	inner	247	6.73187	5.11888	0.0190514	19
one	WTsiGL2_DMSO	3	11	3	38	763.605	177.421	760	170	3.60526	7.42105	inner	247	5.74156	4.12857	0.0153656	15
one	WTsiGL2_DMSO	3	12	3	52	754.423	177.769	760	170	-5.57692	7.76923	inner	247	12.2931	10.6801	0.039749	40
one	WTsiGL2_DMSO	3	13	4	10	1108.5	246.8	1103	254	5.5	-7.2	inner	247	1.21784	0	0	0
one	WTsiGL2_DMSO	3	14	4	11	1114.18	250.273	1103	254	11.1818	-3.72727	inner	247	1.74969	0.136707	0.000508793	1
one	WTsiGL2_DMSO	3	15	4	4	1091.25	251	1103	254	-11.75	-3	inner	247	0.586618	0	0	0
one	WTsiGL2_DMSO	3	16	4	4	1092.75	251	1103	254	-10.25	-3	inner	247	0.27689	0	0	0
one	WTsiGL2_DMSO	3	17	4	14	1110.5	253.5	1103	254	7.5	-0.5	inner	247	1.90776	0.294775	0.00109709	1
one	WTsiGL2_DMSO	3	18	4	18	1111.78	257.167	1103	254	8.77778	3.16667	inner	247	2.59171	0.97873	0.00364262	4
one	WTsiGL2_DMSO	3	19	4	59	1097.59	256.627	1103	254	-5.40678	2.62712	inner	247	13.5779	11.9649	0.0445307	45
one	WTsiGL2_DMSO	3	20	4	23	1107.22	259.913	1103	254	4.21739	5.91304	inner	247	2.88539	1.27241	0.00473561	5
one	WTsiGL2_DMSO	3	21	5	10	479.1	277.4	486	287	-6.9	-9.6	inner	247	0.887236	0	0	0
one	WTsiGL2_DMSO	3	22	5	83	486.904	279.795	486	287	0.903614	-7.20482	inner	247	15.7644	14.1514	0.0526685	53
one	WTsiGL2_DMSO	3	23	5	47	479.979	284.34	486	287	-6.02128	-2.65957	inner	247	6.66571	5.05272	0.0188051	19
one	WTsiGL2_DMSO	3	24	5	5	474.4	285.8	486	287	-11.6	-1.2	inner	247	1.17667	0	0	0
one	WTsiGL2_DMSO	3	25	5	62	493.113	286.306	486	287	7.1129	-0.693548	inner	247	18.082	16.469	0.0612942	61
one	WTsiGL2_DMSO	3	26	5	32	490.969	291.562	486	287	4.96875	4.5625	inner	247	5.19954	3.58656	0.0133484	13
one	WTsiGL2_DMSO	3	27	5	17	484.882	293.588	486	287	-1.11765	6.58824	inner	247	1.99495	0.381965	0.00142159	1
one	WTsiGL2_DMSO	3	28	5	4	495.5	294.5	486	287	9.5	7.5	inner	247	0.414755	0	0	0
one	WTsiGL2_DMSO	3	29	5	9	481.556	298.222	486	287	-4.44444	11.2222	inner	247	1.88833	0.275351	0.00102479	1
one	WTsiGL2_DMSO	3	30	6	12	245.583	420.75	245	432	0.583333	-11.25	inner	247	1.16638	0	0	0
one	WTsiGL2_DMSO	3	31	6	25	247.12	424.92	245	432	2.12	-7.08	inner	247	3.15801	1.54502	0.00575024	6
one	WTsiGL2_DMSO	3	32	6	9	254.889	426.333	245	432	9.88889	-5.66667	inner	247	1.42713	0	0	0
one	WTsiGL2_DMSO	3	33	6	16	238.25	429.375	245	432	-6.75	-2.625	inner	247	1.69583	0.0828427	0.000308322	0
one	WTsiGL2_DMSO	3	34	7	9	863.333	428.889	859	440	4.33333	-11.1111	inner	247	1.24782	0	0	0
one	WTsiGL2_DMSO	3	35	6	20	237.15	433.65	245	432	-7.85	1.65	inner	247	2.5393	0.926316	0.00344754	3
one	WTsiGL2_DMSO	3	36	7	42	863.214	434.429	859	440	4.21429	-5.57143	inner	247	7.59968	5.9867	0.0222812	22
one	WTsiGL2_DMSO	3	37	6	30	241.933	434.867	245	432	-3.06667	2.86667	inner	247	7.92984	6.31686	0.0235099	24
one	WTsiGL2_DMSO	3	38	6	32	247.219	436.812	245	432	2.21875	4.8125	inner	247	7.19733	5.58435	0.0207837	21
one	WTsiGL2_DMSO	3	39	6	33	253.333	434.303	245	432	8.33333	2.30303	inner	247	8.22292	6.60994	0.0246007	25
one	WTsiGL2_DMSO	3	40	6	44	239.295	440.682	245	432	-5.70455	8.68182	inner	247	11.2532	9.64024	0.0358788	36
one	WTsiGL2_DMSO	3	41	7	108	851.917	440.546	859	440	-7.08333	0.546296	inner	247	26.9847	25.3717	0.0944278	94
one	WTsiGL2_DMSO	3	42	7	53	863.453	442.566	859	440	4.45283	2.56604	inner	247	16.0693	14.4563	0.0538031	54
one	WTsiGL2_DMSO	3	43	7	27	859.259	446.407	859	440	0.259259	6.40741	inner	247	5.32401	3.71103	0.0138116	14
one	WTsiGL2_DMSO	3	44	8	5	1424.2	458.6	1429	470	-4.8	-11.4	inner	247	0.575769	0	0	0
one	WTsiGL2_DMSO	3	45	8	56	1432.36	461.339	1429	470	3.35714	-8.66071	inner	247	7.23249	5.6195	0.0209145	21
one	WTsiGL2_DMSO	3	46	8	5	1430.6	471.2	1429	470	1.6	1.2	inner	247	1.01135	0	0	0
one	WTsiGL2_DMSO	3	47	8	6	1436.17	471.833	1429	470	7.16667	1.83333	inner	247	0.576654	0	0	0
one	WTsiGL2_DMSO	3	48	8	17	1426.12	479.412	1429	470	-2.88235	9.41176	inner	247	1.62173	0.00874488	3.25465e-05	0
one	WTsiGL2_DMSO	3	49	8	20	1429.9	480.3	1429	470	0.9	10.3	inner	247	2.45907	0.846084	0.00314894	3
one	WTsiGL2_DMSO	3	50	9	17	673.706	589.529	669	598	4.70588	-8.47059	inner	247	1.76219	0.149204	0.000555305	1
one	WTsiGL2_DMSO	3	51	9	40	662.125	596.225	669	598	-6.875	-1.775	inner	247	9.04347	7.43049	0.0276546	28
one	WTsiGL2_DMSO	3	52	9	14	675.5	595.5	669	598	6.5	-2.5	inner	247	2.23278	0.619792	0.00230673	2
one	WTsiGL2_DMSO	3	53	9	24	675.125	603.333	669	598	6.125	5.33333	inner	247	3.46087	1.84788	0.00687742	7
one	WTsiGL2_DMSO	3	54	9	4	660.5	606.5	669	598	-8.5	8.5	inner	247	0.443931	0	0	0
one	WTsiGL2_DMSO	3	55	10	10	924.2	609	932	618	-7.8	-9	inner	247	1.73761	0.124622	0.000463815	0
one	WTsiGL2_DMSO	3	56	10	277	930.978	616.144	932	618	-1.02166	-1.8556	inner	247	66.3168	64.7038	0.240813	241
one	WTsiGL2_DMSO	3	57	10	28	941.929	620.893	932	618	9.92857	2.89286	inner	247	3.00522	1.39223	0.00518159	5
one	WTsiGL2_DMSO	3	58	11	22	1346.32	699.636	1355	706	-8.68182	-6.36364	inner	247	2.13652	0.523539	0.00194849	2
one	WTsiGL2_DMSO	3	59	11	5	1344.8	703	1355	706	-10.2	-3	inner	247	0.520272	0	0	0
one	WTsiGL2_DMSO	3	60	11	22	1344.09	705.455	1355	706	-10.9091	-0.545455	inner	247	2.47684	0.863861	0.0032151	3
one	WTsiGL2_DMSO	3	61	11	108	1358.19	710.972	1355	706	3.19444	4.97222	inner	247	13.9945	12.3815	0.0460812	46
one	WTsiGL2_DMSO	3	62	12	5	841.6	785.2	842	797	-0.4	-11.8	inner	247	1.03459	0	0	0
one	WTsiGL2_DMSO	3	63	12	4	832.5	789.5	842	797	-9.5	-7.5	inner	247	0.68455	0	0	0
one	WTsiGL2_DMSO	3	64	12	180	844.972	795.228	842	797	2.97222	-1.77222	inner	247	47.6641	46.0511	0.171392	171
one	WTsiGL2_DMSO	3	65	12	89	834.562	798.831	842	797	-7.4382	1.83146	inner	247	22.6315	21.0185	0.0782263	78
one	WTsiGL2_DMSO	3	66	12	29	848.172	804.897	842	797	6.17241	7.89655	inner	247	6.65333	5.04035	0.0187591	19
one	WTsiGL2_DMSO	3	67	12	13	835.692	806.692	842	797	-6.30769	9.69231	inner	247	1.59112	0	0	0
one	WTsiGL2_DMSO	3	68	13	10	299.3	858.3	294	866	5.3	-7.7	inner	247	1.34739	0	0	0
one	WTsiGL2_DMSO	3	69	13	72	293.722	862.944	294	866	-0.277778	-3.05556	inner	247	14.3874	12.7744	0.0475436	48
one	WTsiGL2_DMSO	3	70	13	55	285.545	864.582	294	866	-8.45455	-1.41818	inner	247	10.5868	8.9738	0.0333985	33
one	WTsiGL2_DMSO	3	71	13	51	301.353	863.941	294	866	7.35294	-2.05882	inner	247	9.75621	8.14322	0.0303073	30
one	WTsiGL2_DMSO	3	72	13	4	291.5	871.5	294	866	-2.5	5.5	inner	247	0.432776	0	0	0
one	WTsiGL2_DMSO	3	73	13	56	300.411	871.804	294	866	6.41071	5.80357	inner	247	9.31327	7.70028	0.0286588	29
one	WTsiGL2_DMSO	3	74	13	9	290.667	875.889	294	866	-3.33333	9.88889	inner	247	1.08292	0	0	0
one	WTsiGL2_DMSO	4	1	1	92	1029.11	14.1522	1029	22	0.108696	-7.84783	inner	247	26.4043	24.7913	0.0922679	92
one	WTsiGL2_DMSO	4	2	1	67	1021.19	18.9104	1029	22	-7.80597	-3.08955	inner	247	19.4691	17.8561	0.0664566	66
one	WTsiGL2_DMSO	4	3	2	9	249	26	247	37	2	-11	inner	247	1.11759	0	0	0
one	WTsiGL2_DMSO	4	4	1	13	1018.38	26.3846	1029	22	-10.6154	4.38462	inner	247	2.34641	0.733426	0.00272965	3
one	WTsiGL2_DMSO	4	5	1	8	1031.12	26.125	1029	22	2.125	4.125	inner	247	0.83331	0	0	0
one	WTsiGL2_DMSO	4	6	2	10	242.5	27	247	37	-4.5	-10	inner	247	1.13399	0	0	0
one	WTsiGL2_DMSO	4	7	1	25	1034.64	29.2	1029	22	5.64	7.2	inner	247	3.26497	1.65199	0.00614834	6
one	WTsiGL2_DMSO	4	8	2	42	252.048	39.0952	247	37	5.04762	2.09524	inner	247	4.45986	2.84688	0.0105954	11
one	WTsiGL2_DMSO	4	9	2	12	256.667	43.3333	247	37	9.66667	6.33333	inner	247	1.94632	0.333335	0.0012406	1
one	WTsiGL2_DMSO	4	10	3	40	675.225	195.6	680	202	-4.775	-6.4	inner	247	6.62312	5.01013	0.0186466	19
one	WTsiGL2_DMSO	4	11	3	12	678.417	199.917	680	202	-1.58333	-2.08333	inner	247	2.43638	0.823394	0.00306449	3
one	WTsiGL2_DMSO	4	12	3	9	674.222	202.333	680	202	-5.77778	0.333333	inner	247	1.11005	0	0	0
one	WTsiGL2_DMSO	4	13	3	4	681.5	201.5	680	202	1.5	-0.5	inner	247	0.76434	0	0	0
one	WTsiGL2_DMSO	4	14	3	25	687.6	203	680	202	7.6	1	inner	247	4.06168	2.44869	0.0091135	9
one	WTsiGL2_DMSO	4	15	3	9	681	208	680	202	1	6	inner	247	1.23534	0	0	0
one	WTsiGL2_DMSO	4	16	4	6	101.167	329.833	94	335	7.16667	-5.16667	inner	247	0.566445	0	0	0
one	WTsiGL2_DMSO	4	17	4	51	88.5882	331.039	94	335	-5.41176	-3.96078	inner	247	8.30863	6.69565	0.0249197	25
one	WTsiGL2_DMSO	4	18	4	15	97.6667	332.533	94	335	3.66667	-2.46667	inner	247	1.3268	0	0	0
one	WTsiGL2_DMSO	4	19	4	18	88.6111	337.5	94	335	-5.38889	2.5	inner	247	2.4424	0.829421	0.00308692	3
one	WTsiGL2_DMSO	4	20	4	30	101.633	339.867	94	335	7.63333	4.86667	inner	247	3.98497	2.37199	0.00882801	9
one	WTsiGL2_DMSO	4	21	5	15	617.667	537.933	618	549	-0.333333	-11.0667	inner	247	1.70123	0.0882444	0.000328426	0
one	WTsiGL2_DMSO	4	22	5	35	612.229	547.029	618	549	-5.77143	-1.97143	inner	247	6.67601	5.06302	0.0188434	19
one	WTsiGL2_DMSO	4	23	5	52	622.346	547.192	618	549	4.34615	-1.80769	inner	247	12.8133	11.2004	0.0416852	42
one	WTsiGL2_DMSO	4	24	5	9	628	548	618	549	10	-1	inner	247	1.9615	0.348518	0.00129711	1
one	WTsiGL2_DMSO	4	25	5	20	608.2	550.95	618	549	-9.8	1.95	inner	247	2.87066	1.25768	0.00468081	5
one	WTsiGL2_DMSO	4	26	5	54	622.259	556.926	618	549	4.25926	7.92593	inner	247	15.1119	13.4989	0.0502399	50
one	WTsiGL2_DMSO	4	27	5	16	616.5	560.312	618	549	-1.5	11.3125	inner	247	1.47068	0	0	0
one	WTsiGL2_DMSO	4	28	6	54	470.796	593.074	469	601	1.7963	-7.92593	inner	247	13.2312	11.6183	0.0432406	43
one	WTsiGL2_DMSO	4	29	6	12	477.5	592.833	469	601	8.5	-8.16667	inner	247	2.57993	0.96695	0.00359878	4
one	WTsiGL2_DMSO	4	30	6	100	463	595.74	469	601	-6	-5.26	inner	247	28.0269	26.4139	0.0983068	98
one	WTsiGL2_DMSO	4	31	6	21	458.238	600.619	469	601	-10.7619	-0.380952	inner	247	3.33686	1.72387	0.00641588	6
one	WTsiGL2_DMSO	4	32	6	14	473.214	600.786	469	601	4.21429	-0.214286	inner	247	2.45663	0.843642	0.00313985	3
one	WTsiGL2_DMSO	4	33	6	16	480.438	600.625	469	601	11.4375	-0.375	inner	247	3.30744	1.69445	0.00630639	6
one	WTsiGL2_DMSO	4	34	6	12	470.5	603.5	469	601	1.5	2.5	inner	247	2.67124	1.05826	0.00393861	4
one	WTsiGL2_DMSO	4	35	6	7	475.571	604.286	469	601	6.57143	3.28571	inner	247	1.42809	0	0	0
one	WTsiGL2_DMSO	4	36	6	24	475.333	609.667	469	601	6.33333	8.66667	inner	247	5.69046	4.07747	0.0151754	15
one	WTsiGL2_DMSO	4	37	7	28	349.321	754.357	346	757	3.32143	-2.64286	inner	247	4.14438	2.5314	0.0094213	9
one	WTsiGL2_DMSO	4	38	7	108	342.694	752.167	346	757	-3.30556	-4.83333	inner	247	18.004	16.391	0.0610036	61
one	WTsiGL2_DMSO	4	39	7	37	339.459	761.432	346	757	-6.54054	4.43243	inner	247	5.73414	4.12116	0.015338	15
one	WTsiGL2_DMSO	4	40	7	9	353.667	763.111	346	757	7.66667	6.11111	inner	247	1.10855	0	0	0
one	WTsiGL2_DMSO	4	41	8	18	1103.44	763.889	1098	771	5.44444	-7.11111	inner	247	2.08237	0.469384	0.00174694	2
one	WTsiGL2_DMSO	4	42	8	44	1095.89	765.432	1098	771	-2.11364	-5.56818	inner	247	5.78047	4.16748	0.0155105	16
one	WTsiGL2_DMSO	4	43	8	36	1091.03	771.611	1098	771	-6.97222	0.611111	inner	247	4.89717	3.28419	0.012223	12
one	WTsiGL2_DMSO	4	44	8	19	1103.79	777.947	1098	771	5.78947	6.94737	inner	247	3.24576	1.63278	0.00607684	6
one	WTsiGL2_DMSO	4	45	9	45	1362.73	836.422	1362	844	0.733333	-7.57778	inner	247	5.2647	3.65171	0.0135909	14
one	WTsiGL2_DMSO	4	46	9	7	1356	836.714	1362	844	-6	-7.28571	inner	247	0.557	0	0	0
one	WTsiGL2_DMSO	4	47	9	14	1352.86	844.071	1362	844	-9.14286	0.0714286	inner	247	1.33625	0	0	0
one	WTsiGL2_DMSO	4	48	9	7	1362	848.714	1362	844	0	4.71429	inner	247	0.710903	0	0	0
one	WTsiGL2_DMSO	4	49	9	8	1364.75	850	1362	844	2.75	6	inner	247	0.722683	0	0	0
one	WTsiGL2_DMSO	5	1	1	25	1065.8	2.76	1060	10	5.8	-7.24	inner	247	3.01987	1.40688	0.00523611	5
one	WTsiGL2_DMSO	5	2	1	11	1062.09	6.36364	1060	10	2.09091	-3.63636	inner	247	1.15598	0	0	0
one	WTsiGL2_DMSO	5	3	1	7	1062	12.2857	1060	10	2	2.28571	inner	247	0.820233	0	0	0
one	WTsiGL2_DMSO	5	4	1	7	1053.29	14	1060	10	-6.71429	4	inner	247	0.59057	0	0	0
one	WTsiGL2_DMSO	5	5	1	17	1053.76	19.7647	1060	10	-6.23529	9.76471	inner	247	1.63633	0.0233477	8.68951e-05	0
one	WTsiGL2_DMSO	5	6	1	11	1067.36	19.1818	1060	10	7.36364	9.18182	inner	247	1.27945	0	0	0
one	WTsiGL2_DMSO	5	7	1	14	1063.5	20.2857	1060	10	3.5	10.2857	inner	247	1.11093	0	0	0
one	WTsiGL2_DMSO	5	8	2	5	205.2	143.6	208	152	-2.8	-8.4	inner	247	0.583963	0	0	0
one	WTsiGL2_DMSO	5	9	2	62	214.194	150.435	208	152	6.19355	-1.56452	inner	247	12.384	10.771	0.0400873	40
one	WTsiGL2_DMSO	5	10	2	148	202.932	153.534	208	152	-5.06757	1.53378	inner	247	26.4008	24.7878	0.0922546	92
one	WTsiGL2_DMSO	5	11	2	24	213.458	161.792	208	152	5.45833	9.79167	inner	247	2.98932	1.37633	0.00512241	5
one	WTsiGL2_DMSO	5	12	3	25	526.52	169.84	529	180	-2.48	-10.16	inner	247	4.0403	2.42732	0.00903393	9
one	WTsiGL2_DMSO	5	13	3	7	535	170	529	180	6	-10	inner	247	0.738903	0	0	0
one	WTsiGL2_DMSO	5	14	3	26	537.923	173.808	529	180	8.92308	-6.19231	inner	247	5.10362	3.49064	0.0129914	13
one	WTsiGL2_DMSO	5	15	3	7	538.429	177.714	529	180	9.42857	-2.28571	inner	247	1.15198	0	0	0
one	WTsiGL2_DMSO	5	16	3	68	522.618	181.882	529	180	-6.38235	1.88235	inner	247	19.2246	17.6116	0.0655464	66
one	WTsiGL2_DMSO	5	17	3	29	532.793	190.069	529	180	3.7931	10.069	inner	247	4.22261	2.60963	0.00971247	10
one	WTsiGL2_DMSO	5	18	4	12	927.667	205.75	928	217	-0.333333	-11.25	inner	247	1.27562	0	0	0
one	WTsiGL2_DMSO	5	19	4	10	934.6	207.7	928	217	6.6	-9.3	inner	247	0.827146	0	0	0
one	WTsiGL2_DMSO	5	20	4	43	927.488	213.279	928	217	-0.511628	-3.72093	inner	247	7.32175	5.70877	0.0212468	21
one	WTsiGL2_DMSO	5	21	4	143	928.301	220.161	928	217	0.300699	3.16084	inner	247	25.725	24.112	0.0897397	90
one	WTsiGL2_DMSO	5	22	4	33	935.424	224.909	928	217	7.42424	7.90909	inner	247	6.95669	5.34371	0.0198881	20
one	WTsiGL2_DMSO	5	23	4	4	927.25	229.25	928	217	-0.75	12.25	inner	247	0.27303	0	0	0
one	WTsiGL2_DMSO	5	24	6	16	872.438	302.75	876	310	-3.5625	-7.25	inner	247	1.51537	0	0	0
one	WTsiGL2_DMSO	5	25	6	5	886.8	304.2	876	310	10.8	-5.8	inner	247	0.574014	0	0	0
one	WTsiGL2_DMSO	5	26	6	7	869	306.714	876	310	-7	-3.28571	inner	247	0.608698	0	0	0
one	WTsiGL2_DMSO	5	27	6	10	881	311.2	876	310	5	1.2	inner	247	1.07126	0	0	0
one	WTsiGL2_DMSO	5	28	6	11	872.182	313.818	876	310	-3.81818	3.81818	inner	247	1.36869	0	0	0
one	WTsiGL2_DMSO	5	29	6	4	884.5	316.5	876	310	8.5	6.5	inner	247	0.419715	0	0	0
one	WTsiGL2_DMSO	5	30	6	16	868.5	316.5	876	310	-7.5	6.5	inner	247	2.54908	0.936097	0.00348395	3
one	WTsiGL2_DMSO	5	31	6	19	872.789	320.368	876	310	-3.21053	10.3684	inner	247	2.18097	0.567988	0.00211393	2
one	WTsiGL2_DMSO	5	32	7	102	200.324	367.716	194	372	6.32353	-4.28431	inner	247	20.7313	19.1183	0.0711541	71
one	WTsiGL2_DMSO	5	33	7	27	194.407	371.926	194	372	0.407407	-0.0740741	inner	247	4.72108	3.1081	0.0115676	12
one	WTsiGL2_DMSO	5	34	7	90	187.367	371.3	194	372	-6.63333	-0.7	inner	247	15.5209	13.9079	0.0517621	52
one	WTsiGL2_DMSO	5	35	7	65	189.631	379.6	194	372	-4.36923	7.6	inner	247	19.9945	18.3815	0.068412	68
one	WTsiGL2_DMSO	5	36	8	8	769.875	451.5	766	461	3.875	-9.5	inner	247	1.44222	0	0	0
one	WTsiGL2_DMSO	5	37	8	48	762.833	455.312	766	461	-3.16667	-5.6875	inner	247	6.51907	4.90608	0.0182594	18
one	WTsiGL2_DMSO	5	38	8	29	774.69	460.448	766	461	8.68966	-0.551724	inner	247	4.30686	2.69387	0.010026	10
one	WTsiGL2_DMSO	5	39	8	40	758.475	461.15	766	461	-7.525	0.15	inner	247	6.5059	4.89291	0.0182103	18
one	WTsiGL2_DMSO	5	40	8	135	764.281	466.97	766	461	-1.71852	5.97037	inner	247	28.8589	27.2459	0.101403	101
one	WTsiGL2_DMSO	5	41	9	38	599.053	492.184	601	501	-1.94737	-8.81579	inner	247	5.3156	3.70262	0.0137803	14
one	WTsiGL2_DMSO	5	42	9	8	608.875	492.5	601	501	7.875	-8.5	inner	247	0.765698	0	0	0
one	WTsiGL2_DMSO	5	43	9	4	604.5	494.5	601	501	3.5	-6.5	inner	247	0.375326	0	0	0
one	WTsiGL2_DMSO	5	44	9	14	610.286	495.5	601	501	9.28571	-5.5	inner	247	1.15491	0	0	0
one	WTsiGL2_DMSO	5	45	9	27	593.556	497.407	601	501	-7.44444	-3.59259	inner	247	3.83323	2.22025	0.00826328	8
one	WTsiGL2_DMSO	5	46	9	21	611.714	502.762	601	501	10.7143	1.7619	inner	247	3.03983	1.42684	0.00531039	5
one	WTsiGL2_DMSO	5	47	9	63	605.175	505.079	601	501	4.1746	4.07937	inner	247	12.6587	11.0457	0.0411096	41
one	WTsiGL2_DMSO	5	48	9	25	596.24	506.04	601	501	-4.76	5.04	inner	247	5.67353	4.06055	0.0151125	15
one	WTsiGL2_DMSO	5	49	9	16	608.375	509.938	601	501	7.375	8.9375	inner	247	2.53597	0.922989	0.00343516	3
one	WTsiGL2_DMSO	5	50	10	6	272.5	701.333	269	713	3.5	-11.6667	inner	247	0.374548	0	0	0
one	WTsiGL2_DMSO	5	51	10	25	271.76	706.48	269	713	2.76	-6.52	inner	247	4.16687	2.55389	0.00950501	10
one	WTsiGL2_DMSO	5	52	10	42	259.738	709.214	269	713	-9.2619	-3.78571	inner	247	8.14824	6.53526	0.0243228	24
one	WTsiGL2_DMSO	5	53	10	14	274.5	710.714	269	713	5.5	-2.28571	inner	247	3.03392	1.42094	0.00528841	5
one	WTsiGL2_DMSO	5	54	10	12	267.583	712.25	269	713	-1.41667	-0.75	inner	247	2.13088	0.517893	0.00192748	2
one	WTsiGL2_DMSO	5	55	11	8	1312.88	715.875	1316	727	-3.125	-11.125	inner	247	1.14293	0	0	0
one	WTsiGL2_DMSO	5	56	10	61	264.016	718.262	269	713	-4.98361	5.2623	inner	247	10.735	9.12203	0.0339502	34
one	WTsiGL2_DMSO	5	57	10	51	277.314	718.333	269	713	8.31373	5.33333	inner	247	8.83522	7.22223	0.0268796	27
one	WTsiGL2_DMSO	5	58	10	15	272.333	720.467	269	713	3.33333	7.46667	inner	247	1.55822	0	0	0
one	WTsiGL2_DMSO	5	59	11	6	1306.83	721.833	1316	727	-9.16667	-5.16667	inner	247	0.496498	0	0	0
one	WTsiGL2_DMSO	5	60	11	115	1314.49	722.13	1316	727	-1.51304	-4.86957	inner	247	19.6052	17.9922	0.0669631	67
one	WTsiGL2_DMSO	5	61	11	105	1322.27	727.248	1316	727	6.26667	0.247619	inner	247	14.4715	12.8586	0.0478567	48
one	WTsiGL2_DMSO	5	62	12	10	627.8	826.5	623	837	4.8	-10.5	inner	247	1.3373	0	0	0
one	WTsiGL2_DMSO	5	63	12	6	634.5	832.5	623	837	11.5	-4.5	inner	247	0.708629	0	0	0
one	WTsiGL2_DMSO	5	64	12	4	625.5	838	623	837	2.5	1	inner	247	0.316014	0	0	0
one	WTsiGL2_DMSO	5	65	12	8	614.875	841.125	623	837	-8.125	4.125	inner	247	0.689082	0	0	0
one	WTsiGL2_DMSO	5	66	12	16	618.938	842.312	623	837	-4.0625	5.3125	inner	247	1.29883	0	0	0
one	WTsiGL2_DMSO	5	67	13	365	431.553	911.304	431	912	0.553425	-0.69589	inner	247	52.5689	50.9559	0.189647	190
one	WTsiGL2_DMSO	6	1	1	17	114.176	9.17647	110	17	4.17647	-7.82353	inner	247	1.5387	0	0	0
one	WTsiGL2_DMSO	6	2	1	22	110.727	12.8636	110	17	0.727273	-4.13636	inner	247	3.44428	1.8313	0.00681569	7
one	WTsiGL2_DMSO	6	3	1	9	108.778	21.6667	110	17	-1.22222	4.66667	inner	247	1.06676	0	0	0
one	WTsiGL2_DMSO	6	4	1	13	114.846	27.6154	110	17	4.84615	10.6154	inner	247	1.48057	0	0	0
one	WTsiGL2_DMSO	6	5	2	21	552.667	107.143	558	112	-5.33333	-4.85714	inner	247	3.72634	2.11336	0.00786546	8
one	WTsiGL2_DMSO	6	6	2	72	563.722	111.417	558	112	5.72222	-0.583333	inner	247	8.95576	7.34278	0.0273282	27
one	WTsiGL2_DMSO	6	7	2	26	558.5	119.346	558	112	0.5	7.34615	inner	247	3.73605	2.12307	0.00790158	8
one	WTsiGL2_DMSO	6	8	2	62	551.419	119.532	558	112	-6.58065	7.53226	inner	247	8.82986	7.21688	0.0268596	27
one	WTsiGL2_DMSO	6	9	2	19	561.842	122.316	558	112	3.84211	10.3158	inner	247	2.27329	0.660305	0.00245751	2
one	WTsiGL2_DMSO	6	10	3	27	831.926	132.593	832	140	-0.0740741	-7.40741	inner	247	4.36837	2.75538	0.0102549	10
one	WTsiGL2_DMSO	6	11	3	35	837	133.771	832	140	5	-6.22857	inner	247	5.97984	4.36686	0.0162525	16
one	WTsiGL2_DMSO	6	12	3	94	828.862	139.106	832	140	-3.1383	-0.893617	inner	247	24.0807	22.4677	0.08362	84
one	WTsiGL2_DMSO	6	13	3	22	838.909	138.409	832	140	6.90909	-1.59091	inner	247	3.21517	1.60218	0.00596297	6
one	WTsiGL2_DMSO	6	14	3	23	842.696	141.652	832	140	10.6957	1.65217	inner	247	3.65066	2.03768	0.00758378	8
one	WTsiGL2_DMSO	6	15	3	38	822.158	143.421	832	140	-9.84211	3.42105	inner	247	6.76587	5.15288	0.0191779	19
one	WTsiGL2_DMSO	6	16	3	57	834.123	149.491	832	140	2.12281	9.49123	inner	247	6.24137	4.62838	0.0172258	17
one	WTsiGL2_DMSO	6	17	4	20	315.9	216.95	312	227	3.9	-10.05	inner	247	2.8042	1.19121	0.00443343	4
one	WTsiGL2_DMSO	6	18	4	51	306.941	221.039	312	227	-5.05882	-5.96078	inner	247	7.5274	5.91441	0.0220121	22
one	WTsiGL2_DMSO	6	19	4	11	312.455	224.182	312	227	0.454545	-2.81818	inner	247	1.69593	0.0829495	0.00030872	0
one	WTsiGL2_DMSO	6	20	4	32	313.656	228.375	312	227	1.65625	1.375	inner	247	3.93518	2.3222	0.0086427	9
one	WTsiGL2_DMSO	6	21	4	7	308.714	228.714	312	227	-3.28571	1.71429	inner	247	1.03319	0	0	0
one	WTsiGL2_DMSO	6	22	4	16	304.875	231.312	312	227	-7.125	4.3125	inner	247	1.60941	0	0	0
one	WTsiGL2_DMSO	6	23	4	9	312.667	234.444	312	227	0.666667	7.44444	inner	247	1.13495	0	0	0
one	WTsiGL2_DMSO	6	24	6	256	1376.55	456.059	1376	456	0.546875	0.0585938	inner	247	40.0058	38.3928	0.14289	143
one	WTsiGL2_DMSO	6	25	7	30	862.7	496.1	862	506	0.7	-9.9	inner	247	6.69769	5.0847	0.0189241	19
one	WTsiGL2_DMSO	6	26	7	34	868.735	498.294	862	506	6.73529	-7.70588	inner	247	4.52009	2.9071	0.0108196	11
one	WTsiGL2_DMSO	6	27	7	13	852.615	500.385	862	506	-9.38462	-5.61538	inner	247	1.18645	0	0	0
one	WTsiGL2_DMSO	6	28	7	23	861.348	500.783	862	506	-0.652174	-5.21739	inner	247	3.79641	2.18343	0.00812625	8
one	WTsiGL2_DMSO	6	29	7	6	865	503.167	862	506	3	-2.83333	inner	247	0.825605	0	0	0
one	WTsiGL2_DMSO	6	30	7	37	857.703	504.838	862	506	-4.2973	-1.16216	inner	247	6.32174	4.70875	0.0175249	18
one	WTsiGL2_DMSO	6	31	7	32	854.688	513.312	862	506	-7.3125	7.3125	inner	247	4.69236	3.07938	0.0114608	11
one	WTsiGL2_DMSO	6	32	7	24	866.542	513.208	862	506	4.54167	7.20833	inner	247	2.51118	0.898193	0.00334288	3
one	WTsiGL2_DMSO	6	33	8	7	447	531.286	437	536	10	-4.71429	inner	247	0.977127	0	0	0
one	WTsiGL2_DMSO	6	34	8	99	440.374	542.01	437	536	3.37374	6.0101	inner	247	11.9901	10.3771	0.0386212	39
one	WTsiGL2_DMSO	6	35	9	7	373	743	369	736	4	7	inner	247	0.590585	0	0	0
one	WTsiGL2_DMSO	6	36	10	225	155.551	759.631	154	762	1.55111	-2.36889	inner	247	37.4453	35.8323	0.13336	133
one	WTsiGL2_DMSO	6	37	10	46	147.239	768.935	154	762	-6.76087	6.93478	inner	247	5.4392	3.82622	0.0142403	14
one	WTsiGL2_DMSO	6	38	10	23	151.913	772.304	154	762	-2.08696	10.3043	inner	247	3.03995	1.42696	0.00531085	5
one	WTsiGL2_DMSO	6	39	12	13	893.615	912.615	898	923	-4.38462	-10.3846	inner	247	1.08153	0	0	0
one	WTsiGL2_DMSO	6	40	12	38	905.658	916.289	898	923	7.65789	-6.71053	inner	247	6.68977	5.07678	0.0188947	19
one	WTsiGL2_DMSO	6	41	12	23	901.174	919.826	898	923	3.17391	-3.17391	inner	247	4.3447	2.73172	0.0101668	10
one	WTsiGL2_DMSO	6	42	12	15	909.267	920.6	898	923	11.2667	-2.4	inner	247	2.39794	0.784956	0.00292143	3
one	WTsiGL2_DMSO	6	43	12	85	892.918	924.129	898	923	-5.08235	1.12941	inner	247	20.8338	19.2208	0.0715357	72
one	WTsiGL2_DMSO	7	1	1	20	975.1	44.7	971	50	4.1	-5.3	inner	247	4.2154	2.60241	0.0096856	10
one	WTsiGL2_DMSO	7	2	1	7	981	44.7143	971	50	10	-5.28571	inner	247	2.01961	0.406624	0.00151336	2
one	WTsiGL2_DMSO	7	3	1	8	975.875	55.125	971	50	4.875	5.125	inner	247	1.09955	0	0	0
one	WTsiGL2_DMSO	7	4	1	43	968.047	57.0698	971	50	-2.95349	7.06977	inner	247	9.83406	8.22107	0.030597	31
one	WTsiGL2_DMSO	7	5	1	16	979	57.5	971	50	8	7.5	inner	247	2.20772	0.594737	0.00221348	2
one	WTsiGL2_DMSO	7	6	1	18	972.556	59.8333	971	50	1.55556	9.83333	inner	247	2.79268	1.17969	0.00439055	4
one	WTsiGL2_DMSO	7	7	2	9	513	117	517	128	-4	-11	inner	247	1.0313	0	0	0
one	WTsiGL2_DMSO	7	8	2	72	519.417	124.5	517	128	2.41667	-3.5	inner	247	18.7955	17.1825	0.0639496	64
one	WTsiGL2_DMSO	7	9	2	5	528.6	125.8	517	128	11.6	-2.2	inner	247	1.23516	0	0	0
one	WTsiGL2_DMSO	7	10	2	18	520	131.5	517	128	3	3.5	inner	247	4.82617	3.21319	0.0119588	12
one	WTsiGL2_DMSO	7	11	2	5	525.4	135.8	517	128	8.4	7.8	inner	247	0.669871	0	0	0
one	WTsiGL2_DMSO	7	12	3	20	1039.75	147.8	1045	153	-5.25	-5.2	inner	247	4.31749	2.70451	0.0100656	10
one	WTsiGL2_DMSO	7	13	3	9	1043.67	148.444	1045	153	-1.33333	-4.55556	inner	247	1.75424	0.141254	0.000525717	1
one	WTsiGL2_DMSO	7	14	3	12	1049.25	148.5	1045	153	4.25	-4.5	inner	247	1.51618	0	0	0
one	WTsiGL2_DMSO	7	15	3	31	1047.19	158.903	1045	153	2.19355	5.90323	inner	247	7.08939	5.4764	0.020382	20
one	WTsiGL2_DMSO	7	16	3	45	1041.51	160.711	1045	153	-3.48889	7.71111	inner	247	9.94174	8.32876	0.0309978	31
one	WTsiGL2_DMSO	7	17	3	10	1053.6	161.1	1045	153	8.6	8.1	inner	247	1.15229	0	0	0
one	WTsiGL2_DMSO	7	18	4	12	1146.5	334.5	1151	340	-4.5	-5.5	inner	247	1.51861	0	0	0
one	WTsiGL2_DMSO	7	19	4	12	1161.17	335.083	1151	340	10.1667	-4.91667	inner	247	1.61648	0.00349577	1.30105e-05	0
one	WTsiGL2_DMSO	7	20	4	16	1143.31	338.688	1151	340	-7.6875	-1.3125	inner	247	2.34636	0.733381	0.00272948	3
one	WTsiGL2_DMSO	7	21	4	43	1142.14	343.558	1151	340	-8.86047	3.55814	inner	247	14.0728	12.4598	0.0463726	46
one	WTsiGL2_DMSO	7	22	4	12	1159.17	344.083	1151	340	8.16667	4.08333	inner	247	2.55538	0.942399	0.0035074	4
one	WTsiGL2_DMSO	7	23	4	17	1152.82	348.941	1151	340	1.82353	8.94118	inner	247	2.05003	0.43705	0.00162661	2
one	WTsiGL2_DMSO	7	24	4	6	1148.33	350.5	1151	340	-2.66667	10.5	inner	247	0.746349	0	0	0
one	WTsiGL2_DMSO	7	25	4	5	1156.8	350.8	1151	340	5.8	10.8	inner	247	0.592447	0	0	0
one	WTsiGL2_DMSO	7	26	5	12	170.667	370.333	175	376	-4.33333	-5.66667	inner	247	1.73039	0.117404	0.000436953	0
one	WTsiGL2_DMSO	7	27	5	19	181	371.368	175	376	6	-4.63158	inner	247	2.62362	1.01064	0.00376137	4
one	WTsiGL2_DMSO	7	28	5	51	182.451	378.059	175	376	7.45098	2.05882	inner	247	10.0705	8.45754	0.0314771	31
one	WTsiGL2_DMSO	7	29	5	6	164	380.667	175	376	-11	4.66667	inner	247	1.12978	0	0	0
one	WTsiGL2_DMSO	7	30	5	49	170.776	383.959	175	376	-4.22449	7.95918	inner	247	11.0854	9.47239	0.0352541	35
one	WTsiGL2_DMSO	7	31	6	8	777	387.125	778	399	-1	-11.875	inner	247	1.22918	0	0	0
one	WTsiGL2_DMSO	7	32	6	20	782.3	388.6	778	399	4.3	-10.4	inner	247	2.82882	1.21584	0.00452509	5
one	WTsiGL2_DMSO	7	33	6	8	775.875	395.5	778	399	-2.125	-3.5	inner	247	2.39373	0.780745	0.00290576	3
one	WTsiGL2_DMSO	7	34	6	34	783.794	394.294	778	399	5.79412	-4.70588	inner	247	8.36741	6.75442	0.0251385	25
one	WTsiGL2_DMSO	7	35	6	20	771.95	397.75	778	399	-6.05	-1.25	inner	247	4.42889	2.8159	0.0104802	10
one	WTsiGL2_DMSO	7	36	6	4	766.25	403	778	399	-11.75	4	inner	247	0.611124	0	0	0
one	WTsiGL2_DMSO	7	37	6	15	768.6	402.467	778	399	-9.4	3.46667	inner	247	2.21038	0.597392	0.00222336	2
one	WTsiGL2_DMSO	7	38	6	16	778.812	405.375	778	399	0.8125	6.375	inner	247	3.28222	1.66923	0.00621251	6
one	WTsiGL2_DMSO	7	39	6	18	785.556	407.111	778	399	7.55556	8.11111	inner	247	3.44794	1.83496	0.00682932	7
one	WTsiGL2_DMSO	7	40	7	5	331.2	495.6	337	506	-5.8	-10.4	inner	247	0.928054	0	0	0
one	WTsiGL2_DMSO	7	41	7	5	333.2	501.2	337	506	-3.8	-4.8	inner	247	0.595972	0	0	0
one	WTsiGL2_DMSO	7	42	7	32	340.75	503.188	337	506	3.75	-2.8125	inner	247	5.22135	3.60836	0.0134295	13
one	WTsiGL2_DMSO	7	43	7	5	348.6	503.8	337	506	11.6	-2.2	inner	247	1.75392	0.140934	0.000524524	1
one	WTsiGL2_DMSO	7	44	7	6	331	508.5	337	506	-6	2.5	inner	247	1.00981	0	0	0
one	WTsiGL2_DMSO	7	45	7	12	339.5	509.5	337	506	2.5	3.5	inner	247	1.71754	0.104556	0.000389135	0
one	WTsiGL2_DMSO	7	46	7	4	325.5	511	337	506	-11.5	5	inner	247	0.570535	0	0	0
one	WTsiGL2_DMSO	7	47	8	18	1337	617.5	1331	625	6	-7.5	inner	247	3.00697	1.39399	0.00518812	5
one	WTsiGL2_DMSO	7	48	8	26	1332.92	622.885	1331	625	1.92308	-2.11538	inner	247	4.00348	2.3905	0.0088969	9
one	WTsiGL2_DMSO	7	49	8	138	1325.39	623.449	1331	625	-5.6087	-1.55072	inner	247	34.5382	32.9253	0.122541	123
one	WTsiGL2_DMSO	7	50	8	35	1332.89	632.943	1331	625	1.88571	7.94286	inner	247	5.94055	4.32757	0.0161062	16
one	WTsiGL2_DMSO	7	51	9	27	898	647.63	898	658	0	-10.3704	inner	247	4.95912	3.34614	0.0124536	12
one	WTsiGL2_DMSO	7	52	9	20	900.75	652.05	898	658	2.75	-5.95	inner	247	2.9771	1.36411	0.00507692	5
one	WTsiGL2_DMSO	7	53	9	69	893.594	654.783	898	658	-4.4058	-3.21739	inner	247	16.1494	14.5365	0.0541015	54
one	WTsiGL2_DMSO	7	54	9	20	903.55	656.2	898	658	5.55	-1.8	inner	247	3.42344	1.81045	0.00673811	7
one	WTsiGL2_DMSO	7	55	9	7	907	661.286	898	658	9	3.28571	inner	247	1.06511	0	0	0
one	WTsiGL2_DMSO	7	56	9	20	896.5	662.5	898	658	-1.5	4.5	inner	247	3.87343	2.26044	0.00841287	8
one	WTsiGL2_DMSO	7	57	9	12	887.5	662.5	898	658	-10.5	4.5	inner	247	2.25214	0.639156	0.0023788	2
one	WTsiGL2_DMSO	7	58	9	22	902	666.5	898	658	4	8.5	inner	247	4.51211	2.89912	0.0107899	11
one	WTsiGL2_DMSO	7	59	10	7	488	703.429	482	714	6	-10.5714	inner	247	1.04939	0	0	0
one	WTsiGL2_DMSO	7	60	10	289	481.927	714.557	482	714	-0.0726644	0.557093	inner	247	81.9569	80.3439	0.299022	299
one	WTsiGL2_DMSO	7	61	11	20	50.7	785.35	48	796	2.7	-10.65	inner	247	6.18427	4.57128	0.0170133	17
one	WTsiGL2_DMSO	7	62	11	4	44	787.25	48	796	-4	-8.75	inner	247	0.541802	0	0	0
one	WTsiGL2_DMSO	7	63	11	15	37.6	791.6	48	796	-10.4	-4.4	inner	247	2.23648	0.6235	0.00232053	2
one	WTsiGL2_DMSO	7	64	11	10	41.7	795.8	48	796	-6.3	-0.2	inner	247	1.29006	0	0	0
one	WTsiGL2_DMSO	7	65	12	56	751.25	818.589	748	827	3.25	-8.41071	inner	247	15.1482	13.5352	0.050375	50
one	WTsiGL2_DMSO	7	66	12	13	748.538	822.846	748	827	0.538462	-4.15385	inner	247	3.06709	1.45411	0.00541188	5
one	WTsiGL2_DMSO	7	67	12	30	743.433	823.467	748	827	-4.56667	-3.53333	inner	247	6.71466	5.10167	0.0189873	19
one	WTsiGL2_DMSO	7	68	12	19	738	823.632	748	827	-10	-3.36842	inner	247	3.02895	1.41596	0.0052699	5
one	WTsiGL2_DMSO	7	69	12	20	749.7	830.35	748	827	1.7	3.35	inner	247	4.46424	2.85126	0.0106117	11
one	WTsiGL2_DMSO	7	70	12	9	748.111	835.667	748	827	0.111111	8.66667	inner	247	1.44506	0	0	0
one	WTsiGL2_DMSO	7	71	12	5	743.2	838.4	748	827	-4.8	11.4	inner	247	1.07446	0	0	0
one	WTsiGL2_DMSO	8	1	1	46	163.261	86.5217	163	92	0.26087	-5.47826	inner	247	9.23117	7.61819	0.0283532	28
one	WTsiGL2_DMSO	8	2	1	35	158.314	88.5429	163	92	-4.68571	-3.45714	inner	247	6.53275	4.91977	0.0183103	18
one	WTsiGL2_DMSO	8	3	1	23	153.391	89.2174	163	92	-9.6087	-2.78261	inner	247	4.0486	2.43562	0.00906483	9
one	WTsiGL2_DMSO	8	4	1	12	173.917	88.6667	163	92	10.9167	-3.33333	inner	247	1.18076	0	0	0
one	WTsiGL2_DMSO	8	5	1	31	172.935	93.5484	163	92	9.93548	1.54839	inner	247	6.55828	4.9453	0.0184053	18
one	WTsiGL2_DMSO	8	6	1	21	154.381	95.2381	163	92	-8.61905	3.2381	inner	247	4.75824	3.14525	0.0117059	12
one	WTsiGL2_DMSO	8	7	1	46	163.696	97.913	163	92	0.695652	5.91304	inner	247	7.29102	5.67804	0.0211324	21
one	WTsiGL2_DMSO	8	8	1	18	170.611	100	163	92	7.61111	8	inner	247	1.62443	0.0114457	4.25984e-05	0
one	WTsiGL2_DMSO	8	9	2	9	1293	108	1292	115	1	-7	inner	247	1.11337	0	0	0
one	WTsiGL2_DMSO	8	10	2	13	1284.46	108.846	1292	115	-7.53846	-6.15385	inner	247	1.48066	0	0	0
one	WTsiGL2_DMSO	8	11	2	13	1299.15	110.769	1292	115	7.15385	-4.23077	inner	247	1.37379	0	0	0
one	WTsiGL2_DMSO	8	12	2	37	1283.24	114.973	1292	115	-8.75676	-0.027027	inner	247	4.89151	3.27852	0.0122019	12
one	WTsiGL2_DMSO	8	13	2	4	1289.5	124.5	1292	115	-2.5	9.5	inner	247	0.484092	0	0	0
one	WTsiGL2_DMSO	8	14	3	18	530.111	131.111	535	130	-4.88889	1.11111	inner	247	2.11708	0.504099	0.00187614	2
one	WTsiGL2_DMSO	8	15	3	54	540.815	137.537	535	130	5.81481	7.53704	inner	247	6.26268	4.6497	0.0173052	17
one	WTsiGL2_DMSO	8	16	3	45	533.444	139.178	535	130	-1.55556	9.17778	inner	247	7.10906	5.49607	0.0204552	20
one	WTsiGL2_DMSO	8	17	4	10	1066.5	149	1066	154	0.5	-5	inner	247	1.01515	0	0	0
one	WTsiGL2_DMSO	8	18	4	24	1059	153.5	1066	154	-7	-0.5	inner	247	4.13893	2.52595	0.00940103	9
one	WTsiGL2_DMSO	8	19	4	9	1076.33	158.111	1066	154	10.3333	4.11111	inner	247	0.921325	0	0	0
one	WTsiGL2_DMSO	8	20	4	13	1063	161.308	1066	154	-3	7.30769	inner	247	1.34876	0	0	0
one	WTsiGL2_DMSO	8	21	4	19	1074	161.842	1066	154	8	7.84211	inner	247	2.06481	0.451821	0.00168158	2
one	WTsiGL2_DMSO	8	22	4	9	1060.89	164.778	1066	154	-5.11111	10.7778	inner	247	0.774258	0	0	0
one	WTsiGL2_DMSO	8	23	5	12	1329.5	359.5	1337	367	-7.5	-7.5	inner	247	1.271	0	0	0
one	WTsiGL2_DMSO	8	24	5	10	1346.5	361.3	1337	367	9.5	-5.7	inner	247	1.02013	0	0	0
one	WTsiGL2_DMSO	8	25	6	5	974.4	366.8	981	372	-6.6	-5.2	inner	247	0.498604	0	0	0
one	WTsiGL2_DMSO	8	26	7	125	291.984	377.784	297	379	-5.016	-1.216	inner	247	31.3846	29.7717	0.110804	111
one	WTsiGL2_DMSO	8	27	6	193	985.202	370.684	981	372	4.20207	-1.31606	inner	247	57.488	55.875	0.207955	208
one	WTsiGL2_DMSO	8	28	5	46	1331.46	372	1337	367	-5.54348	5	inner	247	8.34937	6.73639	0.0250713	25
one	WTsiGL2_DMSO	8	29	5	25	1336.92	373.52	1337	367	-0.08	6.52	inner	247	4.60124	2.98825	0.0111216	11
one	WTsiGL2_DMSO	8	30	5	34	1342.21	372.647	1337	367	5.20588	5.64706	inner	247	6.28988	4.67689	0.0174064	17
one	WTsiGL2_DMSO	8	31	6	16	970.5	376	981	372	-10.5	4	inner	247	2.30991	0.696927	0.00259381	3
one	WTsiGL2_DMSO	8	32	6	7	979	383.286	981	372	-2	11.2857	inner	247	0.824689	0	0	0
one	WTsiGL2_DMSO	8	33	6	5	985.2	383.6	981	372	4.2	11.6	inner	247	0.605097	0	0	0
one	WTsiGL2_DMSO	8	34	7	139	300.813	382.54	297	379	3.81295	3.53957	inner	247	32.6825	31.0695	0.115634	116
one	WTsiGL2_DMSO	8	35	8	64	701.906	410.391	696	413	5.90625	-2.60938	inner	247	13.2589	11.646	0.0433437	43
one	WTsiGL2_DMSO	8	36	8	80	695.5	417.137	696	413	-0.5	4.1375	inner	247	13.5111	11.8981	0.044282	44
one	WTsiGL2_DMSO	8	37	8	24	703.75	418.458	696	413	7.75	5.45833	inner	247	3.1563	1.54331	0.00574388	6
one	WTsiGL2_DMSO	8	38	8	20	689.6	421.8	696	413	-6.4	8.8	inner	247	3.10774	1.49476	0.00556317	6
one	WTsiGL2_DMSO	8	39	9	28	248.75	593.75	253	602	-4.25	-8.25	inner	247	3.7675	2.15451	0.00801863	8
one	WTsiGL2_DMSO	8	40	9	5	256.4	595.8	253	602	3.4	-6.2	inner	247	0.646891	0	0	0
one	WTsiGL2_DMSO	8	41	9	13	250.077	598.308	253	602	-2.92308	-3.69231	inner	247	2.29297	0.679989	0.00253077	3
one	WTsiGL2_DMSO	8	42	9	8	241.25	603.5	253	602	-11.75	1.5	inner	247	1.75885	0.145862	0.000542868	1
one	WTsiGL2_DMSO	8	43	9	12	249.083	605.667	253	602	-3.91667	3.66667	inner	247	1.54611	0	0	0
one	WTsiGL2_DMSO	8	44	9	19	243.579	607.421	253	602	-9.42105	5.42105	inner	247	4.16268	2.54969	0.00948939	9
one	WTsiGL2_DMSO	8	45	9	20	251.4	609	253	602	-1.6	7	inner	247	2.40136	0.788374	0.00293415	3
one	WTsiGL2_DMSO	8	46	11	82	545.098	729.78	546	737	-0.902439	-7.21951	inner	247	23.0735	21.4605	0.0798713	80
one	WTsiGL2_DMSO	8	47	11	20	537.95	732.25	546	737	-8.05	-4.75	inner	247	3.25737	1.64439	0.00612006	6
one	WTsiGL2_DMSO	8	48	10	78	1106.69	733.128	1106	737	0.692308	-3.87179	inner	247	15.1109	13.4979	0.0502364	50
one	WTsiGL2_DMSO	8	49	10	30	1114.6	732.5	1106	737	8.6	-4.5	inner	247	4.92433	3.31135	0.0123241	12
one	WTsiGL2_DMSO	8	50	11	9	552	735	546	737	6	-2	inner	247	0.929854	0	0	0
one	WTsiGL2_DMSO	8	51	11	4	547.5	741	546	737	1.5	4	inner	247	0.364935	0	0	0
one	WTsiGL2_DMSO	8	52	10	132	1100.61	737.568	1106	737	-5.38636	0.568182	inner	247	31.2796	29.6666	0.110412	110
one	WTsiGL2_DMSO	8	53	11	14	536.714	741.643	546	737	-9.28571	4.64286	inner	247	2.34675	0.733762	0.0027309	3
one	WTsiGL2_DMSO	8	54	10	45	1112.07	742.533	1106	737	6.06667	5.53333	inner	247	9.69931	8.08632	0.0300955	30
one	WTsiGL2_DMSO	8	55	11	14	543.857	742.929	546	737	-2.14286	5.92857	inner	247	1.87428	0.261297	0.00097249	1
one	WTsiGL2_DMSO	8	56	11	22	552.091	744.909	546	737	6.09091	7.90909	inner	247	4.30517	2.69218	0.0100197	10
one	WTsiGL2_DMSO	8	57	12	15	914.467	759.6	923	767	-8.53333	-7.4	inner	247	2.7771	1.16411	0.00433257	4
one	WTsiGL2_DMSO	8	58	12	71	920.775	761.873	923	767	-2.22535	-5.12676	inner	247	19.24	17.627	0.065604	66
one	WTsiGL2_DMSO	8	59	12	27	932.889	764.593	923	767	9.88889	-2.40741	inner	247	4.70973	3.09674	0.0115254	12
one	WTsiGL2_DMSO	8	60	12	21	912.429	764.952	923	767	-10.5714	-2.04762	inner	247	2.83549	1.22251	0.00454991	5
one	WTsiGL2_DMSO	8	61	12	18	921.111	771.889	923	767	-1.88889	4.88889	inner	247	3.3237	1.71072	0.00636693	6
one	WTsiGL2_DMSO	8	62	12	25	929.4	771.96	923	767	6.4	4.96	inner	247	4.2179	2.60491	0.00969492	10
one	WTsiGL2_DMSO	8	63	12	5	915.2	776.4	923	767	-7.8	9.4	inner	247	0.758907	0	0	0
one	WTsiGL2_DMSO	8	64	13	15	1418.4	824.4	1421	831	-2.6	-6.6	inner	247	1.80082	0.18784	0.000699099	1
one	WTsiGL2_DMSO	8	65	13	41	1423.56	825.951	1421	831	2.56098	-5.04878	inner	247	6.60139	4.9884	0.0185657	19
one	WTsiGL2_DMSO	8	66	13	28	1424.93	832.786	1421	831	3.92857	1.78571	inner	247	3.90065	2.28766	0.00851418	9
one	WTsiGL2_DMSO	8	67	13	24	1418.46	837.292	1421	831	-2.54167	6.29167	inner	247	2.7603	1.14731	0.00427004	4
one	WTsiGL2_DMSO	8	68	13	45	1424.6	840.222	1421	831	3.6	9.22222	inner	247	4.39689	2.7839	0.0103611	10
one	WTsiGL2_DMSO	8	69	14	6	283.5	846	292	855	-8.5	-9	inner	247	1.05081	0	0	0
one	WTsiGL2_DMSO	8	70	14	11	290.182	846.455	292	855	-1.81818	-8.54545	inner	247	2.71708	1.1041	0.00410921	4
one	WTsiGL2_DMSO	8	71	14	6	297.833	849	292	855	5.83333	-6	inner	247	0.781827	0	0	0
one	WTsiGL2_DMSO	8	72	14	35	283.2	850.543	292	855	-8.8	-4.45714	inner	247	6.12346	4.51048	0.016787	17
one	WTsiGL2_DMSO	8	73	14	35	299.6	854.514	292	855	7.6	-0.485714	inner	247	6.38024	4.76726	0.0177427	18
one	WTsiGL2_DMSO	8	74	14	13	291.154	861.385	292	855	-0.846154	6.38462	inner	247	1.91099	0.29801	0.00110913	1
one	WTsiGL2_DMSO	8	75	14	28	295.107	863.643	292	855	3.10714	8.64286	inner	247	3.77948	2.16649	0.00806321	8
one	WTsiGL2_DMSO	8	76	14	8	286.75	865.875	292	855	-5.25	10.875	inner	247	1.02446	0	0	0
one	WTsiGL2_DMSO	8	77	15	9	652.111	899.222	642	905	10.1111	-5.77778	inner	247	1.02469	0	0	0
one	WTsiGL2_DMSO	8	78	15	8	653.125	901.875	642	905	11.125	-3.125	inner	247	1.04041	0	0	0
one	WTsiGL2_DMSO	8	79	15	115	642.948	900.809	642	905	0.947826	-4.1913	inner	247	31.6311	30.0181	0.111721	112
one	WTsiGL2_DMSO	8	80	15	33	635.848	906.485	642	905	-6.15152	1.48485	inner	247	7.58108	5.96809	0.0222119	22
one	WTsiGL2_DMSO	8	81	15	106	646.16	910.726	642	905	4.16038	5.72642	inner	247	26.8569	25.2439	0.0939523	94
one	WTsiGL2_DMSO	8	82	15	10	635.8	913	642	905	-6.2	8	inner	247	1.94696	0.333976	0.00124298	1
one	WTsiGL2_DMSO	9	1	3	19	812.105	1.42105	820	2	-7.89474	-0.578947	inner	247	6.25345	4.64047	0.0172708	17
one	WTsiGL2_DMSO	9	2	4	13	886.615	1.53846	891	9	-4.38462	-7.46154	inner	247	1.45324	0	0	0
one	WTsiGL2_DMSO	9	3	3	10	822	1.2	820	2	2	-0.8	inner	247	1.94278	0.329795	0.00122742	1
one	WTsiGL2_DMSO	9	4	4	12	899.667	2.25	891	9	8.66667	-6.75	inner	247	1.23786	0	0	0
one	WTsiGL2_DMSO	9	5	4	6	895	2.5	891	9	4	-6.5	inner	247	0.658427	0	0	0
one	WTsiGL2_DMSO	9	6	1	77	49.4935	5.11688	54	2	-4.50649	3.11688	inner	247	12.7722	11.1592	0.041532	42
one	WTsiGL2_DMSO	9	7	2	13	625	4.15385	624	10	1	-5.84615	inner	247	1.37819	0	0	0
one	WTsiGL2_DMSO	9	8	3	14	830.357	5.35714	820	2	10.3571	3.35714	inner	247	1.53327	0	0	0
one	WTsiGL2_DMSO	9	9	2	14	620.5	9.5	624	10	-3.5	-0.5	inner	247	3.3478	1.73481	0.0064566	6
one	WTsiGL2_DMSO	9	10	4	7	879.143	8.57143	891	9	-11.8571	-0.428571	inner	247	0.542916	0	0	0
one	WTsiGL2_DMSO	9	11	3	7	818	9.71429	820	2	-2	7.71429	inner	247	0.818204	0	0	0
one	WTsiGL2_DMSO	9	12	4	22	883.5	10.0909	891	9	-7.5	1.09091	inner	247	2.60166	0.988679	0.00367965	4
one	WTsiGL2_DMSO	9	13	1	60	52.3333	10.7167	54	2	-1.66667	8.71667	inner	247	5.97301	4.36002	0.016227	16
one	WTsiGL2_DMSO	9	14	3	7	823.429	13.2857	820	2	3.42857	11.2857	inner	247	0.617349	0	0	0
one	WTsiGL2_DMSO	9	15	2	25	618.72	16.44	624	10	-5.28	6.44	inner	247	4.20887	2.59588	0.0096613	10
one	WTsiGL2_DMSO	9	16	4	5	896.8	19.4	891	9	5.8	10.4	inner	247	0.712947	0	0	0
one	WTsiGL2_DMSO	9	17	5	11	1305.36	80.4545	1294	80	11.3636	0.454545	inner	247	1.22644	0	0	0
one	WTsiGL2_DMSO	9	18	5	4	1293	86.75	1294	80	-1	6.75	inner	247	0.411475	0	0	0
one	WTsiGL2_DMSO	9	19	6	49	1335.88	164.367	1338	170	-2.12245	-5.63265	inner	247	8.19181	6.57882	0.0244849	24
one	WTsiGL2_DMSO	9	20	6	18	1347.06	164.889	1338	170	9.05556	-5.11111	inner	247	2.56867	0.955689	0.00355686	4
one	WTsiGL2_DMSO	9	21	6	27	1331.04	173.667	1338	170	-6.96296	3.66667	inner	247	3.63197	2.01898	0.00751421	8
one	WTsiGL2_DMSO	9	22	6	39	1342	174.385	1338	170	4	4.38462	inner	247	6.02258	4.4096	0.0164116	16
one	WTsiGL2_DMSO	9	23	6	6	1334	181.5	1338	170	-4	11.5	inner	247	0.5962	0	0	0
one	WTsiGL2_DMSO	9	24	7	6	1026.17	338.167	1015	343	11.1667	-4.83333	inner	247	0.717418	0	0	0
one	WTsiGL2_DMSO	9	25	7	81	1009.06	342.395	1015	343	-5.93827	-0.604938	inner	247	15.295	13.682	0.0509214	51
one	WTsiGL2_DMSO	9	26	7	20	1019.5	341.5	1015	343	4.5	-1.5	inner	247	3.28843	1.67544	0.00623563	6
one	WTsiGL2_DMSO	9	27	7	4	1018.5	348.5	1015	343	3.5	5.5	inner	247	0.4224	0	0	0
one	WTsiGL2_DMSO	9	28	7	20	1015.7	350.85	1015	343	0.7	7.85	inner	247	1.88038	0.267401	0.000995206	1
one	WTsiGL2_DMSO	9	29	8	64	69	441.703	71	448	-2	-6.29688	inner	247	12.8394	11.2264	0.0417821	42
one	WTsiGL2_DMSO	9	30	8	105	77.6857	446.8	71	448	6.68571	-1.2	inner	247	19.3169	17.7039	0.06589	66
one	WTsiGL2_DMSO	9	31	8	10	69	448.5	71	448	-2	0.5	inner	247	1.57877	0	0	0
one	WTsiGL2_DMSO	9	32	8	16	78.8125	456.375	71	448	7.8125	8.375	inner	247	1.61941	0.00642549	2.39142e-05	0
one	WTsiGL2_DMSO	9	33	8	19	70.7895	457.842	71	448	-0.210526	9.84211	inner	247	3.10463	1.49165	0.00555158	6
one	WTsiGL2_DMSO	9	34	9	18	881.222	471.056	882	479	-0.777778	-7.94444	inner	247	2.58242	0.969438	0.00360803	4
one	WTsiGL2_DMSO	9	35	9	11	890.636	474.091	882	479	8.63636	-4.90909	inner	247	1.42286	0	0	0
one	WTsiGL2_DMSO	9	36	9	11	870.636	477.636	882	479	-11.3636	-1.36364	inner	247	2.17856	0.565577	0.00210495	2
one	WTsiGL2_DMSO	9	37	9	7	888.286	479	882	479	6.28571	0	inner	247	0.774472	0	0	0
one	WTsiGL2_DMSO	9	38	9	57	874.351	481.561	882	479	-7.64912	2.5614	inner	247	16.3855	14.7725	0.0549801	55
one	WTsiGL2_DMSO	9	39	9	28	884.964	485.679	882	479	2.96429	6.67857	inner	247	6.08341	4.47042	0.0166379	17
one	WTsiGL2_DMSO	9	40	9	13	877.615	489.615	882	479	-4.38462	10.6154	inner	247	3.00696	1.39397	0.00518806	5
one	WTsiGL2_DMSO	9	41	10	55	426.545	622.818	426	632	0.545455	-9.18182	inner	247	13.8061	12.1931	0.04538	45
one	WTsiGL2_DMSO	9	42	10	4	417.5	626.5	426	632	-8.5	-5.5	inner	247	0.377127	0	0	0
one	WTsiGL2_DMSO	9	43	10	7	430	629.714	426	632	4	-2.28571	inner	247	1.63728	0.0242938	9.04163e-05	0
one	WTsiGL2_DMSO	9	44	10	12	417.25	630.083	426	632	-8.75	-1.91667	inner	247	1.6735	0.0605187	0.000225237	0
one	WTsiGL2_DMSO	9	45	10	5	417.4	634.2	426	632	-8.6	2.2	inner	247	0.506126	0	0	0
one	WTsiGL2_DMSO	9	46	10	46	425.109	636.761	426	632	-0.891304	4.76087	inner	247	10.6088	8.99585	0.0334806	33
one	WTsiGL2_DMSO	9	47	11	11	955.364	717.909	959	729	-3.63636	-11.0909	inner	247	1.50953	0	0	0
one	WTsiGL2_DMSO	9	48	11	14	950.5	726.357	959	729	-8.5	-2.64286	inner	247	1.76481	0.151829	0.000565073	1
one	WTsiGL2_DMSO	9	49	11	55	964.109	725.273	959	729	5.10909	-3.72727	inner	247	15.1094	13.4964	0.0502306	50
one	WTsiGL2_DMSO	9	50	11	4	952.75	727	959	729	-6.25	-2	inner	247	0.459174	0	0	0
one	WTsiGL2_DMSO	9	51	11	4	964	730.75	959	729	5	1.75	inner	247	0.590799	0	0	0
one	WTsiGL2_DMSO	9	52	11	53	961.642	734.887	959	729	2.64151	5.88679	inner	247	18.0611	16.4481	0.0612162	61
one	WTsiGL2_DMSO	9	53	11	15	951.133	737	959	729	-7.86667	8	inner	247	3.18949	1.5765	0.00586739	6
one	WTsiGL2_DMSO	9	54	12	20	1279.45	825.2	1282	833	-2.55	-7.8	inner	247	2.44033	0.827346	0.0030792	3
one	WTsiGL2_DMSO	9	55	12	38	1289.39	826.342	1282	833	7.39474	-6.65789	inner	247	6.29319	4.6802	0.0174187	17
one	WTsiGL2_DMSO	9	56	12	16	1281.94	839.312	1282	833	-0.0625	6.3125	inner	247	1.97427	0.361289	0.00134464	1
one	WTsiGL2_DMSO	9	57	12	9	1275.89	842.889	1282	833	-6.11111	9.88889	inner	247	1.12982	0	0	0
one	WTsiGL2_DMSO	9	58	13	60	135.917	914.333	141	921	-5.08333	-6.66667	inner	247	9.43363	7.82065	0.0291067	29
one	WTsiGL2_DMSO	9	59	14	24	967.375	913.25	968	920	-0.625	-6.75	inner	247	2.57429	0.961305	0.00357776	4
one	WTsiGL2_DMSO	9	60	13	29	147.966	914.207	141	921	6.96552	-6.7931	inner	247	3.30729	1.6943	0.00630582	6
one	WTsiGL2_DMSO	9	61	14	24	964.625	917.25	968	920	-3.375	-2.75	inner	247	3.05927	1.44628	0.00538274	5
one	WTsiGL2_DMSO	9	62	14	20	958.95	920.9	968	920	-9.05	0.9	inner	247	2.27413	0.661144	0.00246063	2
one	WTsiGL2_DMSO	9	63	13	33	148.758	921.091	141	921	7.75758	0.0909091	inner	247	4.34528	2.7323	0.010169	10
one	WTsiGL2_DMSO	9	64	13	5	152.4	925.8	141	921	11.4	4.8	inner	247	0.432807	0	0	0
one	WTsiGL2_DMSO	9	65	14	14	967.5	927.5	968	920	-0.5	7.5	inner	247	1.97642	0.363441	0.00135265	1
one	WTsiGL2_DMSO	9	66	13	71	137.775	928.211	141	921	-3.22535	7.21127	inner	247	17.1581	15.5451	0.0578554	58
one	WTsiGL2_DMSO	9	67	14	7	974.714	929	968	920	6.71429	9	inner	247	0.840406	0	0	0
one	WTsiGL2_DMSO	9	68	13	20	146.95	930.3	141	921	5.95	9.3	inner	247	2.66523	1.05225	0.00391624	4
one	WTsiGL2_DMSO	10	1	1	20	1266.3	104.8	1273	111	-6.7	-6.2	inner	247	2.47436	0.861373	0.00320584	3
one	WTsiGL2_DMSO	10	2	1	34	1268.85	116.824	1273	111	-4.14706	5.82353	inner	247	4.86732	3.25434	0.0121119	12
one	WTsiGL2_DMSO	10	3	1	21	1273.76	119	1273	111	0.761905	8	inner	247	2.12744	0.514459	0.0019147	2
one	WTsiGL2_DMSO	10	4	2	32	137.75	308.438	138	316	-0.25	-7.5625	inner	247	3.97728	2.3643	0.00879939	9
one	WTsiGL2_DMSO	10	5	2	8	139.375	313.25	138	316	1.375	-2.75	inner	247	0.809674	0	0	0
one	WTsiGL2_DMSO	10	6	2	11	149.091	318.636	138	316	11.0909	2.63636	inner	247	1.33136	0	0	0
one	WTsiGL2_DMSO	10	7	2	21	132.952	320.81	138	316	-5.04762	4.80952	inner	247	2.69909	1.08611	0.00404225	4
one	WTsiGL2_DMSO	10	8	2	7	139	324.286	138	316	1	8.28571	inner	247	0.949264	0	0	0
one	WTsiGL2_DMSO	10	9	2	6	145.5	324	138	316	7.5	8	inner	247	0.516106	0	0	0
one	WTsiGL2_DMSO	10	10	3	22	621.318	326.727	615	332	6.31818	-5.27273	inner	247	3.33167	1.71869	0.00639657	6
one	WTsiGL2_DMSO	10	11	3	142	612.451	324.782	615	332	-2.5493	-7.21831	inner	247	39.1696	37.5566	0.139777	140
one	WTsiGL2_DMSO	10	12	3	120	612.95	336.158	615	332	-2.05	4.15833	inner	247	30.9252	29.3122	0.109094	109
one	WTsiGL2_DMSO	10	13	3	23	604.304	333.217	615	332	-10.6957	1.21739	inner	247	6.17893	4.56594	0.0169934	17
one	WTsiGL2_DMSO	10	14	3	13	625.846	334.462	615	332	10.8462	2.46154	inner	247	4.01093	2.39794	0.00892461	9
one	WTsiGL2_DMSO	10	15	4	23	767.217	412.87	767	422	0.217391	-9.13043	inner	247	2.35242	0.739438	0.00275203	3
one	WTsiGL2_DMSO	10	16	4	24	757	417.792	767	422	-10	-4.20833	inner	247	4.26015	2.64717	0.00985217	10
one	WTsiGL2_DMSO	10	17	4	27	760.704	420.556	767	422	-6.2963	-1.44444	inner	247	5.81115	4.19817	0.0156247	16
one	WTsiGL2_DMSO	10	18	4	24	770.042	422.083	767	422	3.04167	0.0833333	inner	247	3.66703	2.05405	0.00764472	8
one	WTsiGL2_DMSO	10	19	4	34	763.118	426.882	767	422	-3.88235	4.88235	inner	247	6.30263	4.68965	0.0174538	17
one	WTsiGL2_DMSO	10	20	4	31	763.581	431.871	767	422	-3.41935	9.87097	inner	247	5.49084	3.87785	0.0144325	14
one	WTsiGL2_DMSO	10	21	5	37	151	633.973	149	644	2	-10.027	inner	247	7.8829	6.26992	0.0233353	23
one	WTsiGL2_DMSO	10	22	5	20	156	640	149	644	7	-4	inner	247	2.92679	1.3138	0.00488969	5
one	WTsiGL2_DMSO	10	23	5	19	146.368	640.526	149	644	-2.63158	-3.47368	inner	247	3.99869	2.3857	0.00887906	9
one	WTsiGL2_DMSO	10	24	5	23	159.565	643.391	149	644	10.5652	-0.608696	inner	247	2.20098	0.587993	0.00218838	2
one	WTsiGL2_DMSO	10	25	5	151	149.351	649.662	149	644	0.350993	5.66225	inner	247	37.2644	35.6514	0.132687	133
one	WTsiGL2_DMSO	10	26	6	15	481.4	702.867	481	711	0.4	-8.13333	inner	247	1.48029	0	0	0
one	WTsiGL2_DMSO	10	27	6	15	486.6	702.6	481	711	5.6	-8.4	inner	247	2.26406	0.651073	0.00242315	2
one	WTsiGL2_DMSO	10	28	6	26	476.308	706.462	481	711	-4.69231	-4.53846	inner	247	6.54746	4.93448	0.018365	18
one	WTsiGL2_DMSO	10	29	6	34	485.324	711.794	481	711	4.32353	0.794118	inner	247	10.9539	9.34089	0.0347647	35
one	WTsiGL2_DMSO	10	30	6	41	484.146	716.341	481	711	3.14634	5.34146	inner	247	12.0737	10.4607	0.0389324	39
one	WTsiGL2_DMSO	10	31	6	23	472.217	716.435	481	711	-8.78261	5.43478	inner	247	4.04308	2.43009	0.00904427	9
one	WTsiGL2_DMSO	10	32	6	14	480.071	722.286	481	711	-0.928571	11.2857	inner	247	4.81782	3.20484	0.0119277	12
one	WTsiGL2_DMSO	10	33	8	6	130.167	923.167	124	933	6.16667	-9.83333	inner	247	0.589944	0	0	0
one	WTsiGL2_DMSO	10	34	8	76	121.645	925.697	124	933	-2.35526	-7.30263	inner	247	14.7822	13.1693	0.0490131	49
one	WTsiGL2_DMSO	10	35	8	19	113.474	929.842	124	933	-10.5263	-3.15789	inner	247	4.03496	2.42197	0.00901405	9
one	WTsiGL2_DMSO	10	36	8	27	126.667	930.889	124	933	2.66667	-2.11111	inner	247	5.58732	3.97434	0.0147916	15
one	WTsiGL2_DMSO	10	37	8	5	132.2	936.6	124	933	8.2	3.6	inner	247	0.456947	0	0	0
one	WTsiGL2_DMSO	10	38	9	235	616.494	936.055	613	937	3.49362	-0.944681	inner	247	58.2956	56.6826	0.21096	211
one	WTsiGL2_DMSO	10	39	8	74	117.676	937.378	124	933	-6.32432	4.37838	inner	247	14.5134	12.9004	0.0480124	48
one	WTsiGL2_DMSO	10	40	8	12	128.5	938	124	933	4.5	5	inner	247	1.22089	0	0	0
one	WTsiGL2_DMSO	10	41	9	22	615.409	942.182	613	937	2.40909	5.18182	inner	247	6.53945	4.92647	0.0183352	18
one	WTsiGL2_DMSO	11	1	1	4	697	0.25	691	3	6	-2.75	inner	247	0.687953	0	0	0
one	WTsiGL2_DMSO	11	2	1	4	703.25	1.5	691	3	12.25	-1.5	inner	247	0.416129	0	0	0
one	WTsiGL2_DMSO	11	3	1	38	689.553	5.05263	691	3	-1.44737	2.05263	inner	247	6.034	4.42101	0.016454	16
one	WTsiGL2_DMSO	11	4	1	8	695.5	5	691	3	4.5	2	inner	247	0.978958	0	0	0
one	WTsiGL2_DMSO	11	5	1	18	699.056	10.2222	691	3	8.05556	7.22222	inner	247	2.6742	1.06122	0.00394963	4
one	WTsiGL2_DMSO	11	6	1	8	691.25	14.75	691	3	0.25	11.75	inner	247	1.68704	0.0740535	0.000275611	0
one	WTsiGL2_DMSO	11	7	2	14	1422.5	45	1429	47	-6.5	-2	inner	247	1.47604	0	0	0
one	WTsiGL2_DMSO	11	8	2	9	1432.89	45.7778	1429	47	3.88889	-1.22222	inner	247	0.700648	0	0	0
one	WTsiGL2_DMSO	11	9	2	24	1433.17	51.7083	1429	47	4.16667	4.70833	inner	247	3.23038	1.6174	0.00601959	6
one	WTsiGL2_DMSO	11	10	3	19	370.947	66.2105	370	77	0.947368	-10.7895	inner	247	2.95444	1.34145	0.00499259	5
one	WTsiGL2_DMSO	11	11	3	244	371.873	79.5082	370	77	1.87295	2.5082	inner	247	55.6334	54.0204	0.201052	201
one	WTsiGL2_DMSO	11	12	3	12	360.5	77	370	77	-9.5	0	inner	247	1.12743	0	0	0
one	WTsiGL2_DMSO	11	13	3	10	362.2	84.4	370	77	-7.8	7.4	inner	247	0.959014	0	0	0
one	WTsiGL2_DMSO	11	14	4	4	962.5	352.5	967	361	-4.5	-8.5	inner	247	0.391119	0	0	0
one	WTsiGL2_DMSO	11	15	4	29	969.724	357.414	967	361	2.72414	-3.58621	inner	247	9.47512	7.86214	0.0292611	29
one	WTsiGL2_DMSO	11	16	4	23	957.391	359.217	967	361	-9.6087	-1.78261	inner	247	5.82614	4.21315	0.0156804	16
one	WTsiGL2_DMSO	11	17	4	35	974.914	359.829	967	361	7.91429	-1.17143	inner	247	7.25046	5.63748	0.0209814	21
one	WTsiGL2_DMSO	11	18	4	11	977.455	364.545	967	361	10.4545	3.54545	inner	247	1.41988	0	0	0
one	WTsiGL2_DMSO	11	19	4	32	966.938	366.188	967	361	-0.0625	5.1875	inner	247	5.32227	3.70929	0.0138051	14
one	WTsiGL2_DMSO	11	20	5	12	12.5	430.5	5	439	7.5	-8.5	inner	247	0.956298	0	0	0
one	WTsiGL2_DMSO	11	21	5	157	7.65605	437.217	5	439	2.65605	-1.78344	inner	247	34.1018	32.4888	0.120916	121
one	WTsiGL2_DMSO	11	22	6	6	1282	438.5	1281	444	1	-5.5	inner	247	0.621332	0	0	0
one	WTsiGL2_DMSO	11	23	5	4	3	439.75	5	439	-2	0.75	inner	247	0.995438	0	0	0
one	WTsiGL2_DMSO	11	24	5	24	1.83333	442.625	5	439	-3.16667	3.625	inner	247	5.79469	4.18171	0.0155634	16
one	WTsiGL2_DMSO	11	25	6	11	1288.09	445.364	1281	444	7.09091	1.36364	inner	247	0.936736	0	0	0
one	WTsiGL2_DMSO	11	26	6	21	1272	445.286	1281	444	-9	1.28571	inner	247	2.14655	0.533564	0.00198581	2
one	WTsiGL2_DMSO	11	27	6	12	1274.75	450.333	1281	444	-6.25	6.33333	inner	247	1.27736	0	0	0
one	WTsiGL2_DMSO	11	28	6	13	1283.62	450.615	1281	444	2.61538	6.61538	inner	247	1.42356	0	0	0
one	WTsiGL2_DMSO	11	29	7	6	1057	628.5	1063	637	-6	-8.5	inner	247	0.588418	0	0	0
one	WTsiGL2_DMSO	11	30	7	19	1053.32	632.632	1063	637	-9.68421	-4.36842	inner	247	2.15088	0.537897	0.00200193	2
one	WTsiGL2_DMSO	11	31	7	24	1065.58	632.417	1063	637	2.58333	-4.58333	inner	247	3.71978	2.1068	0.00784104	8
one	WTsiGL2_DMSO	11	32	7	23	1057	638.739	1063	637	-6	1.73913	inner	247	2.23189	0.618907	0.00230344	2
one	WTsiGL2_DMSO	11	33	7	16	1070.5	640	1063	637	7.5	3	inner	247	1.81616	0.203175	0.000756174	1
one	WTsiGL2_DMSO	11	34	7	16	1052.81	642.188	1063	637	-10.1875	5.1875	inner	247	2.04854	0.435555	0.00162104	2
one	WTsiGL2_DMSO	11	35	7	4	1063.5	643.5	1063	637	0.5	6.5	inner	247	0.59408	0	0	0
one	WTsiGL2_DMSO	11	36	7	4	1072	645.5	1063	637	9	8.5	inner	247	0.48893	0	0	0
one	WTsiGL2_DMSO	11	37	8	4	35	645.25	39	651	-4	-5.75	inner	247	0.415946	0	0	0
one	WTsiGL2_DMSO	11	38	8	16	34.625	647.5	39	651	-4.375	-3.5	inner	247	2.71453	1.10155	0.00409973	4
one	WTsiGL2_DMSO	11	39	8	11	46.9091	655.364	39	651	7.90909	4.36364	inner	247	1.30077	0	0	0
one	WTsiGL2_DMSO	11	40	8	40	42.075	658.95	39	651	3.075	7.95	inner	247	5.40961	3.79663	0.0141302	14
one	WTsiGL2_DMSO	11	41	9	99	1416.63	705.606	1416	711	0.626263	-5.39394	inner	247	19.1513	17.5384	0.0652739	65
one	WTsiGL2_DMSO	11	42	9	5	1422.4	710	1416	711	6.4	-1	inner	247	0.502754	0	0	0
one	WTsiGL2_DMSO	11	43	9	88	1417.51	716.125	1416	711	1.51136	5.125	inner	247	14.6721	13.0591	0.048603	49
one	WTsiGL2_DMSO	11	44	10	4	274.5	774.5	275	781	-0.5	-6.5	inner	247	0.360723	0	0	0
one	WTsiGL2_DMSO	11	45	10	18	268.667	780	275	781	-6.33333	-1	inner	247	3.24572	1.63273	0.00607667	6
one	WTsiGL2_DMSO	11	46	10	7	285	780.714	275	781	10	-0.285714	inner	247	0.789395	0	0	0
one	WTsiGL2_DMSO	11	47	10	4	269	783.25	275	781	-6	2.25	inner	247	0.584298	0	0	0
one	WTsiGL2_DMSO	11	48	10	21	280.048	784.19	275	781	5.04762	3.19048	inner	247	2.43598	0.822997	0.00306301	3
one	WTsiGL2_DMSO	11	49	10	60	270.65	788.217	275	781	-4.35	7.21667	inner	247	9.77758	8.1646	0.0303868	30
one	WTsiGL2_DMSO	11	50	10	22	277.864	788.545	275	781	2.86364	7.54545	inner	247	3.09366	1.48068	0.00551075	6
one	WTsiGL2_DMSO	11	51	11	12	1017.33	823.25	1013	834	4.33333	-10.75	inner	247	3.43861	1.82562	0.00679456	7
one	WTsiGL2_DMSO	11	52	11	20	1007.15	824	1013	834	-5.85	-10	inner	247	4.78898	3.176	0.0118204	12
one	WTsiGL2_DMSO	11	53	11	29	1008.86	827.966	1013	834	-4.13793	-6.03448	inner	247	6.50111	4.88812	0.0181925	18
one	WTsiGL2_DMSO	11	54	11	13	1012.85	828.769	1013	834	-0.153846	-5.23077	inner	247	2.16292	0.549937	0.00204674	2
one	WTsiGL2_DMSO	11	55	11	49	1019.49	834.286	1013	834	6.4898	0.285714	inner	247	7.84421	6.23122	0.0231912	23
one	WTsiGL2_DMSO	11	56	11	11	1005.09	836.636	1013	834	-7.90909	2.63636	inner	247	1.02269	0	0	0
one	WTsiGL2_DMSO	11	57	11	19	1006.63	841	1013	834	-6.36842	7	inner	247	2.60098	0.987993	0.00367709	4
one	WTsiGL2_DMSO	11	58	11	7	1009.71	843	1013	834	-3.28571	9	inner	247	0.682109	0	0	0
one	WTsiGL2_DMSO	11	59	12	15	227.6	851.4	229	862	-1.4	-10.6	inner	247	1.82045	0.207463	0.000772132	1
one	WTsiGL2_DMSO	11	60	12	5	232.2	853.6	229	862	3.2	-8.4	inner	247	0.457359	0	0	0
one	WTsiGL2_DMSO	11	61	12	13	239.231	856.769	229	862	10.2308	-5.23077	inner	247	1.67677	0.0637841	0.00023739	0
one	WTsiGL2_DMSO	11	62	12	191	224.597	863.56	229	862	-4.40314	1.56021	inner	247	33.5855	31.9725	0.118995	119
one	WTsiGL2_DMSO	11	63	12	23	239.522	865.13	229	862	10.5217	3.13043	inner	247	2.06827	0.455285	0.00169447	2
one	WTsiGL2_DMSO	11	64	12	6	238	870.5	229	862	9	8.5	inner	247	0.701961	0	0	0
one	WTsiGL2_DMSO	11	65	13	22	606.864	901.045	600	906	6.86364	-4.95455	inner	247	4.55396	2.94098	0.0109457	11
one	WTsiGL2_DMSO	11	66	13	17	610.765	903	600	906	10.7647	-3	inner	247	3.00851	1.39553	0.00519386	5
one	WTsiGL2_DMSO	11	67	13	17	597.412	902.882	600	906	-2.58824	-3.11765	inner	247	2.15972	0.546732	0.00203482	2
one	WTsiGL2_DMSO	11	68	13	11	590.636	912.455	600	906	-9.36364	6.45455	inner	247	1.08832	0	0	0
one	WTsiGL2_DMSO	11	69	13	10	592.8	915.3	600	906	-7.2	9.3	inner	247	1.08325	0	0	0
one	WTsiGL2_DMSO	12	1	1	5	300.4	275.2	305	285	-4.6	-9.8	inner	247	0.609583	0	0	0
one	WTsiGL2_DMSO	12	2	1	14	302.5	279.286	305	285	-2.5	-5.71429	inner	247	1.58576	0	0	0
one	WTsiGL2_DMSO	12	3	1	11	297.818	281.182	305	285	-7.18182	-3.81818	inner	247	1.44417	0	0	0
one	WTsiGL2_DMSO	12	4	1	30	312.367	281.267	305	285	7.36667	-3.73333	inner	247	4.67013	3.05715	0.011378	11
one	WTsiGL2_DMSO	12	5	1	53	299.792	288.811	305	285	-5.20755	3.81132	inner	247	11.8161	10.2031	0.0379737	38
one	WTsiGL2_DMSO	12	6	1	27	306.852	291.778	305	285	1.85185	6.77778	inner	247	4.70732	3.09433	0.0115164	12
one	WTsiGL2_DMSO	12	7	1	27	312.296	292.148	305	285	7.2963	7.14815	inner	247	3.9864	2.37342	0.00883335	9
one	WTsiGL2_DMSO	12	8	2	19	855.947	461.211	851	466	4.94737	-4.78947	inner	247	3.28014	1.66716	0.00620479	6
one	WTsiGL2_DMSO	12	9	2	7	848.714	462	851	466	-2.28571	-4	inner	247	0.838697	0	0	0
one	WTsiGL2_DMSO	12	10	2	12	858.667	463	851	466	7.66667	-3	inner	247	2.43966	0.826674	0.0030767	3
one	WTsiGL2_DMSO	12	11	2	19	861.579	464.105	851	466	10.5789	-1.89474	inner	247	5.95448	4.3415	0.0161581	16
one	WTsiGL2_DMSO	12	12	2	14	858.714	469.643	851	466	7.71429	3.64286	inner	247	3.20154	1.58856	0.00591226	6
one	WTsiGL2_DMSO	12	13	2	11	847.455	472.182	851	466	-3.54545	6.18182	inner	247	1.20485	0	0	0
one	WTsiGL2_DMSO	12	14	2	18	842.556	472.389	851	466	-8.44444	6.38889	inner	247	2.01117	0.398186	0.00148196	1
one	WTsiGL2_DMSO	12	15	2	28	856.179	473.357	851	466	5.17857	7.35714	inner	247	5.0513	3.43832	0.0127967	13
one	WTsiGL2_DMSO	12	16	3	33	588.273	583.182	592	591	-3.72727	-7.81818	inner	247	4.84433	3.23134	0.0120263	12
one	WTsiGL2_DMSO	12	17	3	61	597.705	583.295	592	591	5.70492	-7.70492	inner	247	18.3537	16.7408	0.0623054	62
one	WTsiGL2_DMSO	12	18	3	7	586.286	589	592	591	-5.71429	-2	inner	247	1.62353	0.0105454	3.92478e-05	0
one	WTsiGL2_DMSO	12	19	3	29	581.483	590	592	591	-10.5172	-1	inner	247	8.71521	7.10222	0.0264329	26
one	WTsiGL2_DMSO	12	20	3	24	591.042	594.292	592	591	-0.958333	3.29167	inner	247	6.29758	4.6846	0.017435	17
one	WTsiGL2_DMSO	12	21	3	38	601.816	595	592	591	9.81579	4	inner	247	10.0199	8.40696	0.0312888	31
one	WTsiGL2_DMSO	12	22	3	15	582.6	596.933	592	591	-9.4	5.93333	inner	247	2.72206	1.10907	0.00412772	4
one	WTsiGL2_DMSO	12	23	3	22	590.318	599.136	592	591	-1.68182	8.13636	inner	247	4.39486	2.78187	0.0103535	10
one	WTsiGL2_DMSO	12	24	4	7	1322	656	1323	660	-1	-4	inner	247	0.887587	0	0	0
one	WTsiGL2_DMSO	12	25	4	15	1326.07	655.6	1323	660	3.06667	-4.4	inner	247	2.08728	0.474298	0.00176523	2
one	WTsiGL2_DMSO	12	26	4	10	1334.2	657.5	1323	660	11.2	-2.5	inner	247	0.997482	0	0	0
one	WTsiGL2_DMSO	12	27	4	4	1327.5	667.5	1323	660	4.5	7.5	inner	247	0.437522	0	0	0
one	WTsiGL2_DMSO	12	28	5	8	1116.12	673.125	1112	682	4.125	-8.875	inner	247	0.875135	0	0	0
one	WTsiGL2_DMSO	12	29	5	15	1111.07	674.667	1112	682	-0.933333	-7.33333	inner	247	1.62559	0.0126054	4.69146e-05	0
one	WTsiGL2_DMSO	12	30	5	29	1106.55	676.172	1112	682	-5.44828	-5.82759	inner	247	3.70425	2.09127	0.00778323	8
one	WTsiGL2_DMSO	12	31	5	6	1112	688.5	1112	682	0	6.5	inner	247	0.719051	0	0	0
one	WTsiGL2_DMSO	12	32	5	4	1121.5	689.5	1112	682	9.5	7.5	inner	247	0.476967	0	0	0
one	WTsiGL2_DMSO	12	33	6	21	1449.71	702.714	1446	710	3.71429	-7.28571	inner	247	2.48304	0.870056	0.00323816	3
one	WTsiGL2_DMSO	12	34	6	13	1453.85	705.154	1446	710	7.84615	-4.84615	inner	247	1.4849	0	0	0
one	WTsiGL2_DMSO	12	35	6	9	1454.56	717.222	1446	710	8.55556	7.22222	inner	247	1.18497	0	0	0
one	WTsiGL2_DMSO	12	36	7	9	349.556	821.667	355	832	-5.44444	-10.3333	inner	247	0.789319	0	0	0
one	WTsiGL2_DMSO	12	37	7	44	355.227	822.159	355	832	0.227273	-9.84091	inner	247	5.05229	3.43931	0.0128003	13
one	WTsiGL2_DMSO	12	38	7	10	363.5	823.7	355	832	8.5	-8.3	inner	247	1.13507	0	0	0
one	WTsiGL2_DMSO	12	39	7	33	361.424	827.515	355	832	6.42424	-4.48485	inner	247	4.25615	2.64317	0.00983729	10
one	WTsiGL2_DMSO	12	40	7	5	352.4	829.8	355	832	-2.6	-2.2	inner	247	0.683589	0	0	0
one	WTsiGL2_DMSO	12	41	7	27	361.481	835.519	355	832	6.48148	3.51852	inner	247	6.02182	4.40884	0.0164087	16
one	WTsiGL2_DMSO	12	42	7	20	351.95	836.1	355	832	-3.05	4.1	inner	247	3.13211	1.51913	0.00565386	6
one	WTsiGL2_DMSO	12	43	7	19	358.579	842.579	355	832	3.57895	10.5789	inner	247	5.86719	4.2542	0.0158332	16
one	WTsiGL2_DMSO	13	1	1	9	1236	110	1233	119	3	-9	inner	247	0.807874	0	0	0
one	WTsiGL2_DMSO	13	2	1	70	1225.23	114.171	1233	119	-7.77143	-4.82857	inner	247	8.46595	6.85297	0.0255052	26
one	WTsiGL2_DMSO	13	3	1	18	1231.78	117.667	1233	119	-1.22222	-1.33333	inner	247	2.966	1.35302	0.00503564	5
one	WTsiGL2_DMSO	13	4	1	30	1230.83	129.5	1233	119	-2.16667	10.5	inner	247	2.91592	1.30294	0.00484925	5
one	WTsiGL2_DMSO	13	5	2	44	56.2273	166.909	55	175	1.22727	-8.09091	inner	247	9.62599	8.013	0.0298226	30
one	WTsiGL2_DMSO	13	6	2	18	64.2222	168.944	55	175	9.22222	-6.05556	inner	247	2.99759	1.38461	0.00515319	5
one	WTsiGL2_DMSO	13	7	2	36	48.0556	173.806	55	175	-6.94444	-1.19444	inner	247	4.98761	3.37463	0.0125596	13
one	WTsiGL2_DMSO	13	8	2	25	60.24	170.6	55	175	5.24	-4.4	inner	247	3.19817	1.58518	0.00589971	6
one	WTsiGL2_DMSO	13	9	2	27	60.1481	175.296	55	175	5.14815	0.296296	inner	247	3.70694	2.09395	0.00779322	8
one	WTsiGL2_DMSO	13	10	2	50	52.28	179.46	55	175	-2.72	4.46	inner	247	5.51554	3.90256	0.0145245	15
one	WTsiGL2_DMSO	13	11	2	60	60.4	181.317	55	175	5.4	6.31667	inner	247	11.1787	9.56567	0.0356013	36
one	WTsiGL2_DMSO	13	12	3	10	1191.7	202.1	1196	213	-4.3	-10.9	inner	247	1.57525	0	0	0
one	WTsiGL2_DMSO	13	13	3	7	1198	201.714	1196	213	2	-11.2857	inner	247	1.03758	0	0	0
one	WTsiGL2_DMSO	13	14	3	20	1201.05	210.25	1196	213	5.05	-2.75	inner	247	2.08649	0.473504	0.00176228	2
one	WTsiGL2_DMSO	13	15	3	22	1192.09	210.909	1196	213	-3.90909	-2.09091	inner	247	2.94937	1.33639	0.00497374	5
one	WTsiGL2_DMSO	13	16	3	10	1199.2	216.5	1196	213	3.2	3.5	inner	247	1.04488	0	0	0
one	WTsiGL2_DMSO	13	17	3	4	1186.5	220	1196	213	-9.5	7	inner	247	0.317784	0	0	0
one	WTsiGL2_DMSO	13	18	3	10	1189.7	220.8	1196	213	-6.3	7.8	inner	247	0.886412	0	0	0
one	WTsiGL2_DMSO	13	19	4	320	325.706	274.222	327	273	-1.29375	1.22188	inner	247	52.5941	50.9811	0.18974	190
one	WTsiGL2_DMSO	13	20	4	10	338.2	270.5	327	273	11.2	-2.5	inner	247	2.05583	0.442849	0.00164819	2
one	WTsiGL2_DMSO	13	21	5	127	1342.51	444.307	1347	450	-4.48819	-5.69291	inner	247	22.3633	20.7503	0.0772281	77
one	WTsiGL2_DMSO	13	22	5	47	1351.28	443.447	1347	450	4.2766	-6.55319	inner	247	4.93005	3.31707	0.0123454	12
one	WTsiGL2_DMSO	13	23	5	17	1353.24	450.647	1347	450	6.23529	0.647059	inner	247	1.66496	0.0519736	0.000193434	0
one	WTsiGL2_DMSO	13	24	5	24	1343	457.292	1347	450	-4	7.29167	inner	247	1.79754	0.184559	0.000686889	1
one	WTsiGL2_DMSO	13	25	5	9	1342.33	461.111	1347	450	-4.66667	11.1111	inner	247	0.697459	0	0	0
one	WTsiGL2_DMSO	13	26	6	50	793.46	469.44	793	478	0.46	-8.56	inner	247	11.6201	10.0071	0.0372442	37
one	WTsiGL2_DMSO	13	27	6	27	784.63	471.407	793	478	-8.37037	-6.59259	inner	247	5.4905	3.87752	0.0144313	14
one	WTsiGL2_DMSO	13	28	6	95	785.126	479.537	793	478	-7.87368	1.53684	inner	247	21.5663	19.9533	0.0742618	74
one	WTsiGL2_DMSO	13	29	6	10	801	478.8	793	478	8	0.8	inner	247	0.973648	0	0	0
one	WTsiGL2_DMSO	13	30	6	37	794.865	481.108	793	478	1.86486	3.10811	inner	247	9.67402	8.06104	0.0300014	30
one	WTsiGL2_DMSO	13	31	6	17	796.588	488.118	793	478	3.58824	10.1176	inner	247	3.37067	1.75769	0.00654173	7
one	WTsiGL2_DMSO	13	32	6	15	788.6	488.4	793	478	-4.4	10.4	inner	247	3.53562	1.92264	0.00715564	7
one	WTsiGL2_DMSO	13	33	7	14	1031.5	494.714	1042	492	-10.5	2.71429	inner	247	1.41038	0	0	0
one	WTsiGL2_DMSO	13	34	8	8	30.375	548.25	31	560	-0.625	-11.75	inner	247	0.769375	0	0	0
one	WTsiGL2_DMSO	13	35	8	30	23.9	552.3	31	560	-7.1	-7.7	inner	247	4.93657	3.32358	0.0123696	12
one	WTsiGL2_DMSO	13	36	8	34	34.9412	555	31	560	3.94118	-5	inner	247	3.63664	2.02365	0.00753159	8
one	WTsiGL2_DMSO	13	37	8	18	37.3333	560.333	31	560	6.33333	0.333333	inner	247	2.30069	0.68771	0.00255951	3
one	WTsiGL2_DMSO	13	38	8	30	21.0333	559.633	31	560	-9.96667	-0.366667	inner	247	4.09986	2.48687	0.00925559	9
one	WTsiGL2_DMSO	13	39	8	38	26.8421	562.5	31	560	-4.15789	2.5	inner	247	7.54444	5.93146	0.0220756	22
one	WTsiGL2_DMSO	13	40	8	7	31.1429	567.571	31	560	0.142857	7.57143	inner	247	0.808286	0	0	0
one	WTsiGL2_DMSO	13	41	8	14	33.7143	568.643	31	560	2.71429	8.64286	inner	247	1.28569	0	0	0
one	WTsiGL2_DMSO	13	42	9	8	897.875	643.875	893	633	4.875	10.875	inner	247	0.970169	0	0	0
one	WTsiGL2_DMSO	13	43	10	8	1048.88	824.25	1058	832	-9.125	-7.75	inner	247	0.856092	0	0	0
one	WTsiGL2_DMSO	13	44	10	16	1054	824.5	1058	832	-4	-7.5	inner	247	2.19724	0.584254	0.00217447	2
one	WTsiGL2_DMSO	13	45	10	26	1064.96	827.308	1058	832	6.96154	-4.69231	inner	247	3.15593	1.54295	0.00574251	6
one	WTsiGL2_DMSO	13	46	11	4	1034.5	829.5	1032	835	2.5	-5.5	inner	247	0.393515	0	0	0
one	WTsiGL2_DMSO	13	47	10	4	1060	830.5	1058	832	2	-1.5	inner	247	0.515434	0	0	0
one	WTsiGL2_DMSO	13	48	11	18	1035.39	836.278	1032	835	3.38889	1.27778	inner	247	2.11254	0.499551	0.00185922	2
one	WTsiGL2_DMSO	13	49	10	42	1063.74	836.31	1058	832	5.7381	4.30952	inner	247	5.28333	3.67035	0.0136602	14
one	WTsiGL2_DMSO	13	50	10	11	1049.55	840.182	1058	832	-8.45455	8.18182	inner	247	1.09299	0	0	0
one	WTsiGL2_DMSO	13	51	11	5	1028.2	846.6	1032	835	-3.8	11.6	inner	247	0.633173	0	0	0
one	WTsiGL2_DMSO	13	52	12	159	35.0692	932.044	34	938	1.06918	-5.95597	inner	247	29.3757	27.7627	0.103327	103
one	WTsiGL2_DMSO	13	53	12	60	27.75	937.283	34	938	-6.25	-0.716667	inner	247	8.97704	7.36405	0.0274074	27
one	WTsiGL2_DMSO	13	54	12	23	43	941	34	938	9	3	inner	247	3.87968	2.2667	0.00843615	8
one	WTsiGL2_DMSO	14	1	1	48	870.583	127.333	875	132	-4.41667	-4.66667	inner	247	8.6123	6.99931	0.0260499	26
one	WTsiGL2_DMSO	14	2	1	53	881.17	128.283	875	132	6.16981	-3.71698	inner	247	12.9709	11.3579	0.0422716	42
one	WTsiGL2_DMSO	14	3	1	28	883.286	137.643	875	132	8.28571	5.64286	inner	247	3.38584	1.77286	0.00659818	7
one	WTsiGL2_DMSO	14	4	1	54	878.778	140.037	875	132	3.77778	8.03704	inner	247	10.2334	8.62042	0.0320833	32
one	WTsiGL2_DMSO	14	5	2	9	613	165	610	165	3	0	inner	247	1.11417	0	0	0
one	WTsiGL2_DMSO	14	6	5	28	270.536	319.179	274	327	-3.46429	-7.82143	inner	247	8.24813	6.63514	0.0246945	25
one	WTsiGL2_DMSO	14	7	5	48	268.438	325.25	274	327	-5.5625	-1.75	inner	247	10.898	9.28502	0.0345568	35
one	WTsiGL2_DMSO	14	8	5	67	278.597	325.985	274	327	4.59701	-1.01493	inner	247	11.2805	9.66754	0.0359804	36
one	WTsiGL2_DMSO	14	9	5	9	272.444	330.111	274	327	-1.55556	3.11111	inner	247	0.628412	0	0	0
one	WTsiGL2_DMSO	14	10	5	20	280.9	332.05	274	327	6.9	5.05	inner	247	2.21172	0.598735	0.00222836	2
one	WTsiGL2_DMSO	14	11	6	26	372.538	399.462	372	408	0.538462	-8.53846	inner	247	3.94549	2.33251	0.00868109	9
one	WTsiGL2_DMSO	14	12	6	26	377	403.885	372	408	5	-4.11538	inner	247	4.15319	2.5402	0.00945407	9
one	WTsiGL2_DMSO	14	13	6	187	367.818	413.342	372	408	-4.18182	5.34225	inner	247	52.9074	51.2944	0.190907	191
one	WTsiGL2_DMSO	14	14	6	23	371.391	411.087	372	408	-0.608696	3.08696	inner	247	4.17343	2.56045	0.00952943	10
one	WTsiGL2_DMSO	14	15	7	40	839.75	414.45	840	424	-0.25	-9.55	inner	247	8.31377	6.70079	0.0249389	25
one	WTsiGL2_DMSO	14	16	6	7	378.571	418.143	372	408	6.57143	10.1429	inner	247	0.821988	0	0	0
one	WTsiGL2_DMSO	14	17	7	334	842.009	426.156	840	424	2.00898	2.15569	inner	247	72.568	70.955	0.264079	264
one	WTsiGL2_DMSO	14	18	8	22	964.136	558.955	959	568	5.13636	-9.04545	inner	247	2.58163	0.968644	0.00360508	4
one	WTsiGL2_DMSO	14	19	8	11	967.636	560.545	959	568	8.63636	-7.45455	inner	247	1.16307	0	0	0
one	WTsiGL2_DMSO	14	20	8	33	950.182	563.848	959	568	-8.81818	-4.15152	inner	247	3.77951	2.16652	0.00806332	8
one	WTsiGL2_DMSO	14	21	8	10	962	566.2	959	568	3	-1.8	inner	247	1.09458	0	0	0
one	WTsiGL2_DMSO	14	22	8	10	969.7	567.2	959	568	10.7	-0.8	inner	247	1.41941	0	0	0
one	WTsiGL2_DMSO	14	23	8	30	954.233	568.467	959	568	-4.76667	0.466667	inner	247	3.73777	2.12479	0.007908	8
one	WTsiGL2_DMSO	14	24	8	6	959	570.5	959	568	0	2.5	inner	247	0.526894	0	0	0
one	WTsiGL2_DMSO	14	25	8	14	963	570.714	959	568	4	2.71429	inner	247	1.21291	0	0	0
one	WTsiGL2_DMSO	14	26	8	18	952.944	573.5	959	568	-6.05556	5.5	inner	247	1.78938	0.176396	0.000656506	1
one	WTsiGL2_DMSO	14	27	9	7	236	575.714	236	585	0	-9.28571	inner	247	1.16761	0	0	0
one	WTsiGL2_DMSO	14	28	8	4	958	575.75	959	568	-1	7.75	inner	247	0.403738	0	0	0
one	WTsiGL2_DMSO	14	29	9	8	245.75	578.375	236	585	9.75	-6.625	inner	247	1.09207	0	0	0
one	WTsiGL2_DMSO	14	30	9	109	234.514	587.202	236	585	-1.48624	2.20183	inner	247	14.5286	12.9157	0.0480693	48
one	WTsiGL2_DMSO	14	31	9	20	244.5	591.5	236	585	8.5	6.5	inner	247	2.43824	0.825255	0.00307142	3
one	WTsiGL2_DMSO	14	32	10	52	1298.37	590.596	1299	599	-0.634615	-8.40385	inner	247	8.195	6.58201	0.0244968	24
one	WTsiGL2_DMSO	14	33	9	10	227.1	592.9	236	585	-8.9	7.9	inner	247	1.50678	0	0	0
one	WTsiGL2_DMSO	14	34	10	46	1304.72	591.522	1299	599	5.71739	-7.47826	inner	247	8.74583	7.13285	0.0265469	27
one	WTsiGL2_DMSO	14	35	10	7	1290	595.714	1299	599	-9	-3.28571	inner	247	0.663096	0	0	0
one	WTsiGL2_DMSO	14	36	9	6	240	596.5	236	585	4	11.5	inner	247	0.913222	0	0	0
one	WTsiGL2_DMSO	14	37	10	44	1307.43	597.568	1299	599	8.43182	-1.43182	inner	247	8.55627	6.94328	0.0258414	26
one	WTsiGL2_DMSO	14	38	10	70	1303.07	603.257	1299	599	4.07143	4.25714	inner	247	17.6501	16.0372	0.0596868	60
one	WTsiGL2_DMSO	14	39	10	23	1293.04	604.87	1299	599	-5.95652	5.86957	inner	247	2.60066	0.987672	0.0036759	4
one	WTsiGL2_DMSO	14	40	11	14	1063.14	739.357	1054	746	9.14286	-6.64286	inner	247	1.41415	0	0	0
one	WTsiGL2_DMSO	14	41	11	23	1047.78	740.522	1054	746	-6.21739	-5.47826	inner	247	2.28608	0.673092	0.0025051	3
one	WTsiGL2_DMSO	14	42	11	35	1052.77	742.371	1054	746	-1.22857	-3.62857	inner	247	7.47759	5.86461	0.0218268	22
one	WTsiGL2_DMSO	14	43	11	18	1061.72	743.889	1054	746	7.72222	-2.11111	inner	247	1.86174	0.248754	0.000925808	1
one	WTsiGL2_DMSO	14	44	11	7	1056.71	747	1054	746	2.71429	1	inner	247	1.12348	0	0	0
one	WTsiGL2_DMSO	14	45	11	4	1044.5	748.5	1054	746	-9.5	2.5	inner	247	0.508553	0	0	0
one	WTsiGL2_DMSO	14	46	11	7	1047	755.286	1054	746	-7	9.28571	inner	247	0.721111	0	0	0
one	WTsiGL2_DMSO	14	47	11	14	1060.64	755.357	1054	746	6.64286	9.35714	inner	247	1.85951	0.246526	0.000917516	1
one	WTsiGL2_DMSO	14	48	11	7	1057.71	756.286	1054	746	3.71429	10.2857	inner	247	0.769528	0	0	0
one	WTsiGL2_DMSO	14	49	13	9	996.778	770.889	991	781	5.77778	-10.1111	inner	247	0.947601	0	0	0
one	WTsiGL2_DMSO	14	50	13	23	981.565	775.783	991	781	-9.43478	-5.21739	inner	247	3.18247	1.56948	0.00584127	6
one	WTsiGL2_DMSO	14	51	13	43	999.651	777.86	991	781	8.65116	-3.13953	inner	247	7.77624	6.16326	0.0229383	23
one	WTsiGL2_DMSO	14	52	13	39	986.256	778.923	991	781	-4.74359	-2.07692	inner	247	6.85452	5.24154	0.0195078	20
one	WTsiGL2_DMSO	14	53	13	18	980.333	784	991	781	-10.6667	3	inner	247	2.41398	0.800993	0.00298112	3
one	WTsiGL2_DMSO	14	54	13	15	988.667	784.667	991	781	-2.33333	3.66667	inner	247	2.43955	0.826567	0.0030763	3
one	WTsiGL2_DMSO	14	55	13	9	993.333	787.111	991	781	2.33333	6.11111	inner	247	0.831128	0	0	0
one	WTsiGL2_DMSO	14	56	13	15	989.4	791.6	991	781	-1.6	10.6	inner	247	1.66505	0.0520652	0.000193775	0
one	WTsiGL2_DMSO	14	57	14	9	747.333	867	743	877	4.33333	-10	inner	247	0.911818	0	0	0
one	WTsiGL2_DMSO	14	58	14	5	739.2	868.4	743	877	-3.8	-8.6	inner	247	0.511406	0	0	0
one	WTsiGL2_DMSO	14	59	14	13	732.615	872.615	743	877	-10.3846	-4.38462	inner	247	1.03803	0	0	0
one	WTsiGL2_DMSO	14	60	14	12	737.5	874	743	877	-5.5	-3	inner	247	1.51878	0	0	0
one	WTsiGL2_DMSO	14	61	14	33	735.848	878.879	743	877	-7.15152	1.87879	inner	247	5.12155	3.50857	0.0130581	13
one	WTsiGL2_DMSO	14	62	14	24	747.458	877.958	743	877	4.45833	0.958333	inner	247	3.94327	2.33028	0.0086728	9
one	WTsiGL2_DMSO	14	63	14	4	733.25	882	743	877	-9.75	5	inner	247	0.308309	0	0	0
one	WTsiGL2_DMSO	14	64	14	5	733.2	884.2	743	877	-9.8	7.2	inner	247	0.436255	0	0	0
one	WTsiGL2_DMSO	14	65	14	22	742.909	884.909	743	877	-0.0909091	7.90909	inner	247	6.00722	4.39423	0.0163544	16
one	WTsiGL2_DMSO	15	1	1	10	174.8	7	172	6	2.8	1	inner	247	0.875471	0	0	0
one	WTsiGL2_DMSO	15	2	1	32	182.031	8.09375	172	6	10.0312	2.09375	inner	247	4.81938	3.20639	0.0119335	12
one	WTsiGL2_DMSO	15	3	1	9	170	13	172	6	-2	7	inner	247	1.01735	0	0	0
one	WTsiGL2_DMSO	15	4	2	9	569.222	51.1111	581	51	-11.7778	0.111111	inner	247	0.983398	0	0	0
one	WTsiGL2_DMSO	15	5	2	156	583.186	56.0449	581	51	2.1859	5.04487	inner	247	33.5904	31.9774	0.119013	119
one	WTsiGL2_DMSO	15	6	3	14	302.643	71.2143	306	81	-3.35714	-9.78571	inner	247	2.73423	1.12125	0.00417304	4
one	WTsiGL2_DMSO	15	7	3	149	312.49	78.9597	306	81	6.48993	-2.04027	inner	247	33.0165	31.4035	0.116877	117
one	WTsiGL2_DMSO	15	8	3	45	297.956	80.5778	306	81	-8.04444	-0.422222	inner	247	6.35242	4.73944	0.0176391	18
one	WTsiGL2_DMSO	15	9	3	4	302.5	85	306	81	-3.5	4	inner	247	0.344701	0	0	0
one	WTsiGL2_DMSO	15	10	4	20	761.25	136.25	766	146	-4.75	-9.75	inner	247	2.62869	1.0157	0.00378022	4
one	WTsiGL2_DMSO	15	11	4	15	765.4	136.4	766	146	-0.6	-9.6	inner	247	1.9263	0.313315	0.00116609	1
one	WTsiGL2_DMSO	15	12	4	23	771.087	141.652	766	146	5.08696	-4.34783	inner	247	3.00113	1.38815	0.00516637	5
one	WTsiGL2_DMSO	15	13	4	20	763.15	143.85	766	146	-2.85	-2.15	inner	247	4.86531	3.25232	0.0121044	12
one	WTsiGL2_DMSO	15	14	4	29	756.724	146.345	766	146	-9.27586	0.344828	inner	247	8.18674	6.57376	0.0244661	24
one	WTsiGL2_DMSO	15	15	4	9	775	146	766	146	9	0	inner	247	0.845075	0	0	0
one	WTsiGL2_DMSO	15	16	4	19	769.947	147.158	766	146	3.94737	1.15789	inner	247	2.42274	0.809752	0.00301372	3
one	WTsiGL2_DMSO	15	17	4	22	774.818	151.5	766	146	8.81818	5.5	inner	247	2.73655	1.12357	0.00418168	4
one	WTsiGL2_DMSO	15	18	4	34	763.382	151.559	766	146	-2.61765	5.55882	inner	247	4.42013	2.80714	0.0104476	10
one	WTsiGL2_DMSO	15	19	4	22	758.591	153.5	766	146	-7.40909	7.5	inner	247	3.54565	1.93266	0.00719295	7
one	WTsiGL2_DMSO	15	20	4	11	767.364	157.364	766	146	1.36364	11.3636	inner	247	2.14511	0.532129	0.00198047	2
one	WTsiGL2_DMSO	15	21	6	282	937.113	271.121	936	272	1.11348	-0.879433	inner	247	71.8792	70.2663	0.261516	262
one	WTsiGL2_DMSO	15	22	6	4	940.75	280.25	936	272	4.75	8.25	inner	247	0.246143	0	0	0
one	WTsiGL2_DMSO	15	23	7	5	604.8	366.4	602	376	2.8	-9.6	inner	247	0.576654	0	0	0
one	WTsiGL2_DMSO	15	24	7	7	596	368.286	602	376	-6	-7.71429	inner	247	0.764294	0	0	0
one	WTsiGL2_DMSO	15	25	8	39	1130.67	380.128	1135	386	-4.33333	-5.87179	inner	247	4.90806	3.29508	0.0122636	12
one	WTsiGL2_DMSO	15	26	8	60	1140.13	379.2	1135	386	5.13333	-6.8	inner	247	7.97017	6.35718	0.02366	24
one	WTsiGL2_DMSO	15	27	8	18	1131.06	386.111	1135	386	-3.94444	0.111111	inner	247	3.47935	1.86636	0.00694619	7
one	WTsiGL2_DMSO	15	28	8	29	1138.79	385.276	1135	386	3.7931	-0.724138	inner	247	5.32552	3.71254	0.0138172	14
one	WTsiGL2_DMSO	15	29	8	13	1129.31	389.615	1135	386	-5.69231	3.61538	inner	247	2.08481	0.471826	0.00175603	2
one	WTsiGL2_DMSO	15	30	8	5	1125.4	393.2	1135	386	-9.6	7.2	inner	247	0.598795	0	0	0
one	WTsiGL2_DMSO	15	31	8	9	1142.33	395.111	1135	386	7.33333	9.11111	inner	247	1.21569	0	0	0
one	WTsiGL2_DMSO	15	32	8	7	1134.57	397.857	1135	386	-0.428571	11.8571	inner	247	1.61935	0.00636447	2.36871e-05	0
one	WTsiGL2_DMSO	15	33	9	41	1286.93	431.049	1284	440	2.92683	-8.95122	inner	247	7.55521	5.94223	0.0221157	22
one	WTsiGL2_DMSO	15	34	9	19	1293.42	436.421	1284	440	9.42105	-3.57895	inner	247	2.35906	0.746076	0.00277673	3
one	WTsiGL2_DMSO	15	35	9	16	1288.81	438.5	1284	440	4.8125	-1.5	inner	247	2.82663	1.21364	0.00451691	5
one	WTsiGL2_DMSO	15	36	9	13	1273.38	444.846	1284	440	-10.6154	4.84615	inner	247	1.56399	0	0	0
one	WTsiGL2_DMSO	15	37	10	15	277.467	561.133	285	563	-7.53333	-1.86667	inner	247	2.65454	1.04155	0.00387643	4
one	WTsiGL2_DMSO	15	38	10	338	287.269	564.071	285	563	2.26923	1.07101	inner	247	77.9402	76.3272	0.284073	284
one	WTsiGL2_DMSO	15	39	11	10	621.2	637	615	642	6.2	-5	inner	247	1.39139	0	0	0
one	WTsiGL2_DMSO	15	40	11	30	623.7	640.633	615	642	8.7	-1.36667	inner	247	5.50806	3.89508	0.0144966	14
one	WTsiGL2_DMSO	15	41	11	25	619.32	642.92	615	642	4.32	0.92	inner	247	6.18166	4.56867	0.0170036	17
one	WTsiGL2_DMSO	15	42	11	43	611.558	647.581	615	642	-3.44186	5.5814	inner	247	6.85747	5.24448	0.0195188	20
one	WTsiGL2_DMSO	15	43	12	25	918.04	722.4	913	731	5.04	-8.6	inner	247	4.41204	2.79906	0.0104175	10
one	WTsiGL2_DMSO	15	44	12	8	909.875	724.875	913	731	-3.125	-6.125	inner	247	0.977523	0	0	0
one	WTsiGL2_DMSO	15	45	12	9	909	727.667	913	731	-4	-3.33333	inner	247	1.47218	0	0	0
one	WTsiGL2_DMSO	15	46	12	8	914	728.5	913	731	1	-2.5	inner	247	1.56197	0	0	0
one	WTsiGL2_DMSO	15	47	12	61	922.115	730.951	913	731	9.11475	-0.0491803	inner	247	9.29888	7.68589	0.0286052	29
one	WTsiGL2_DMSO	15	48	12	20	912.75	736.25	913	731	-0.25	5.25	inner	247	4.30896	2.69598	0.0100338	10
one	WTsiGL2_DMSO	15	49	12	9	918	738	913	731	5	7	inner	247	1.42992	0	0	0
one	WTsiGL2_DMSO	15	50	12	12	909.167	740.583	913	731	-3.83333	9.58333	inner	247	1.98627	0.373283	0.00138928	1
one	WTsiGL2_DMSO	15	51	12	12	912.417	742.25	913	731	-0.583333	11.25	inner	247	1.9514	0.338416	0.00125951	1
one	WTsiGL2_DMSO	15	52	13	39	352.051	751.949	347	757	5.05128	-5.05128	inner	247	9.36513	7.75215	0.0288518	29
one	WTsiGL2_DMSO	15	53	13	22	340.909	754.727	347	757	-6.09091	-2.27273	inner	247	3.23671	1.62373	0.00604316	6
one	WTsiGL2_DMSO	15	54	13	9	350	755	347	757	3	-2	inner	247	1.42208	0	0	0
one	WTsiGL2_DMSO	15	55	13	48	350.438	760.896	347	757	3.4375	3.89583	inner	247	9.07031	7.45733	0.0277545	28
one	WTsiGL2_DMSO	15	56	13	59	340.814	762.559	347	757	-6.18644	5.55932	inner	247	10.198	8.58506	0.0319517	32
one	WTsiGL2_DMSO	16	1	1	44	937.5	124.795	939	133	-1.5	-8.20455	inner	247	7.50895	5.89597	0.0219435	22
one	WTsiGL2_DMSO	16	2	1	31	945.355	127.774	939	133	6.35484	-5.22581	inner	247	3.14304	1.53005	0.00569452	6
one	WTsiGL2_DMSO	16	3	1	49	931.755	132.245	939	133	-7.2449	-0.755102	inner	247	6.53823	4.92525	0.0183307	18
one	WTsiGL2_DMSO	16	4	1	15	949.067	131.8	939	133	10.0667	-1.2	inner	247	2.6932	1.08022	0.00402033	4
one	WTsiGL2_DMSO	16	5	1	17	943.353	143.588	939	133	4.35294	10.5882	inner	247	2.83235	1.21937	0.00453821	5
one	WTsiGL2_DMSO	16	6	3	11	453.909	246.364	461	251	-7.09091	-4.63636	inner	247	1.41057	0	0	0
one	WTsiGL2_DMSO	16	7	3	22	466.5	246.5	461	251	5.5	-4.5	inner	247	5.55245	3.93947	0.0146618	15
one	WTsiGL2_DMSO	16	8	3	32	469.812	250.094	461	251	8.8125	-0.90625	inner	247	6.09099	4.47801	0.0166661	17
one	WTsiGL2_DMSO	16	9	4	22	1254.86	252.727	1257	259	-2.13636	-6.27273	inner	247	3.66168	2.04869	0.00762478	8
one	WTsiGL2_DMSO	16	10	4	33	1264.73	252.182	1257	259	7.72727	-6.81818	inner	247	5.34867	3.73568	0.0139034	14
one	WTsiGL2_DMSO	16	11	3	6	472.5	255.5	461	251	11.5	4.5	inner	247	0.636637	0	0	0
one	WTsiGL2_DMSO	16	12	4	4	1264	256.25	1257	259	7	-2.75	inner	247	0.75137	0	0	0
one	WTsiGL2_DMSO	16	13	4	23	1260.83	256.913	1257	259	3.82609	-2.08696	inner	247	4.90517	3.29218	0.0122528	12
one	WTsiGL2_DMSO	16	14	3	4	467.5	257.5	461	251	6.5	6.5	inner	247	0.601267	0	0	0
one	WTsiGL2_DMSO	16	15	3	19	454.632	258.474	461	251	-6.36842	7.47368	inner	247	2.60151	0.988527	0.00367908	4
one	WTsiGL2_DMSO	16	16	4	14	1254.86	258.929	1257	259	-2.14286	-0.0714286	inner	247	2.80562	1.19263	0.00443871	4
one	WTsiGL2_DMSO	16	17	4	25	1265.96	261.2	1257	259	8.96	2.2	inner	247	3.77301	2.16002	0.00803913	8
one	WTsiGL2_DMSO	16	18	4	25	1262.24	265.36	1257	259	5.24	6.36	inner	247	3.94519	2.33221	0.00867996	9
one	WTsiGL2_DMSO	16	19	4	27	1256.89	269.296	1257	259	-0.111111	10.2963	inner	247	3.78524	2.17226	0.00808467	8
one	WTsiGL2_DMSO	16	20	5	5	1017.4	269.8	1009	278	8.4	-8.2	inner	247	0.500908	0	0	0
one	WTsiGL2_DMSO	16	21	5	27	1003.48	273.407	1009	278	-5.51852	-4.59259	inner	247	4.23159	2.6186	0.00974586	10
one	WTsiGL2_DMSO	16	22	5	40	1010.75	273.075	1009	278	1.75	-4.925	inner	247	8.88109	7.2681	0.0270503	27
one	WTsiGL2_DMSO	16	23	5	48	1015.1	277.146	1009	278	6.10417	-0.854167	inner	247	8.01241	6.39942	0.0238172	24
one	WTsiGL2_DMSO	16	24	5	26	1003.96	281.115	1009	278	-5.03846	3.11538	inner	247	5.84929	4.2363	0.0157666	16
one	WTsiGL2_DMSO	16	25	5	22	1000.68	285.045	1009	278	-8.31818	7.04545	inner	247	3.54566	1.93268	0.007193	7
one	WTsiGL2_DMSO	16	26	5	8	1012.38	283.875	1009	278	3.375	5.875	inner	247	0.725505	0	0	0
one	WTsiGL2_DMSO	16	27	5	6	1016	285.5	1009	278	7	7.5	inner	247	0.691051	0	0	0
one	WTsiGL2_DMSO	16	28	5	9	1010.11	287.333	1009	278	1.11111	9.33333	inner	247	1.06458	0	0	0
one	WTsiGL2_DMSO	16	29	6	50	690.62	347.16	691	354	-0.38	-6.84	inner	247	14.336	12.723	0.0473523	47
one	WTsiGL2_DMSO	16	30	6	39	695.923	348.462	691	354	4.92308	-5.53846	inner	247	11.0243	9.41134	0.0350269	35
one	WTsiGL2_DMSO	16	31	6	7	681	355.286	691	354	-10	1.28571	inner	247	0.947143	0	0	0
one	WTsiGL2_DMSO	16	32	6	8	685.875	361.5	691	354	-5.125	7.5	inner	247	0.834104	0	0	0
one	WTsiGL2_DMSO	16	33	6	9	683.222	362.667	691	354	-7.77778	8.66667	inner	247	1.04152	0	0	0
one	WTsiGL2_DMSO	16	34	7	8	1060.88	510.125	1056	521	4.875	-10.875	inner	247	1.20449	0	0	0
one	WTsiGL2_DMSO	16	35	7	9	1048.67	512.111	1056	521	-7.33333	-8.88889	inner	247	0.907866	0	0	0
one	WTsiGL2_DMSO	16	36	7	17	1060.12	514.588	1056	521	4.11765	-6.41176	inner	247	1.88838	0.275396	0.00102496	1
one	WTsiGL2_DMSO	16	37	7	12	1049.5	515	1056	521	-6.5	-6	inner	247	1.86543	0.252447	0.000939551	1
one	WTsiGL2_DMSO	16	38	7	90	1062.88	522.211	1056	521	6.87778	1.21111	inner	247	20.534	18.921	0.0704197	70
one	WTsiGL2_DMSO	16	39	7	8	1049	527.5	1056	521	-7	6.5	inner	247	1.0293	0	0	0
one	WTsiGL2_DMSO	16	40	8	25	418.84	531.2	420	542	-1.16	-10.8	inner	247	6.98784	5.37485	0.020004	20
one	WTsiGL2_DMSO	16	41	8	163	417.27	539.411	420	542	-2.73006	-2.58896	inner	247	45.4108	43.7978	0.163006	163
one	WTsiGL2_DMSO	16	42	8	30	428.033	544.133	420	542	8.03333	2.13333	inner	247	4.85292	3.23993	0.0120583	12
one	WTsiGL2_DMSO	16	43	8	28	409.464	544.714	420	542	-10.5357	2.71429	inner	247	3.62123	2.00824	0.00747423	7
one	WTsiGL2_DMSO	16	44	8	23	425.957	550.13	420	542	5.95652	8.13043	inner	247	3.38631	1.77333	0.00659994	7
one	WTsiGL2_DMSO	16	45	8	6	417.833	552.167	420	542	-2.16667	10.1667	inner	247	0.641962	0	0	0
one	WTsiGL2_DMSO	16	46	9	11	655.727	684.091	651	695	4.72727	-10.9091	inner	247	2.56416	0.951173	0.00354005	4
one	WTsiGL2_DMSO	16	47	9	63	647.365	685.778	651	695	-3.63492	-9.22222	inner	247	19.3791	17.7661	0.0661217	66
one	WTsiGL2_DMSO	16	48	9	93	649.935	693.355	651	695	-1.06452	-1.64516	inner	247	26.6365	25.0235	0.0931319	93
one	WTsiGL2_DMSO	16	49	9	93	658.548	694.688	651	695	7.54839	-0.311828	inner	247	28.8736	27.2606	0.101458	101
one	WTsiGL2_DMSO	16	50	9	7	656	706	651	695	5	11	inner	247	0.823682	0	0	0
one	WTsiGL2_DMSO	16	51	10	93	980.72	746.688	988	752	-7.27957	-5.31183	inner	247	16.6814	15.0684	0.0560812	56
one	WTsiGL2_DMSO	16	52	10	4	993.5	751.5	988	752	5.5	-0.5	inner	247	0.472068	0	0	0
one	WTsiGL2_DMSO	16	53	10	6	982.167	755.167	988	752	-5.83333	3.16667	inner	247	0.558114	0	0	0
one	WTsiGL2_DMSO	17	1	1	184	682.973	180.707	685	184	-2.02717	-3.29348	inner	247	50.4738	48.8608	0.181849	182
one	WTsiGL2_DMSO	17	2	1	9	673.889	179.667	685	184	-11.1111	-4.33333	inner	247	2.06381	0.450829	0.00167789	2
one	WTsiGL2_DMSO	17	3	1	45	690.956	189.578	685	184	5.95556	5.57778	inner	247	12.9497	11.3367	0.0421927	42
one	WTsiGL2_DMSO	17	4	1	13	677.615	191.769	685	184	-7.38462	7.76923	inner	247	1.89587	0.282888	0.00105285	1
one	WTsiGL2_DMSO	17	5	1	6	689.833	195.167	685	184	4.83333	11.1667	inner	247	1.32839	0	0	0
one	WTsiGL2_DMSO	17	6	2	33	1250.94	256.515	1253	263	-2.06061	-6.48485	inner	247	6.19236	4.57937	0.0170434	17
one	WTsiGL2_DMSO	17	7	2	13	1243.38	261.846	1253	263	-9.61538	-1.15385	inner	247	1.25594	0	0	0
one	WTsiGL2_DMSO	17	8	2	46	1260.35	261.826	1253	263	7.34783	-1.17391	inner	247	7.13613	5.52314	0.0205559	21
one	WTsiGL2_DMSO	17	9	2	14	1242.5	266.5	1253	263	-10.5	3.5	inner	247	1.31794	0	0	0
one	WTsiGL2_DMSO	17	10	3	45	781.556	415.044	776	421	5.55556	-5.95556	inner	247	12.3809	10.7679	0.0400759	40
one	WTsiGL2_DMSO	17	11	3	86	772.302	414.36	776	421	-3.69767	-6.63953	inner	247	15.8051	14.1922	0.0528201	53
one	WTsiGL2_DMSO	17	12	3	52	766.288	421.846	776	421	-9.71154	0.846154	inner	247	15.1054	13.4925	0.0502159	50
one	WTsiGL2_DMSO	17	13	3	4	786.5	422.5	776	421	10.5	1.5	inner	247	0.732204	0	0	0
one	WTsiGL2_DMSO	17	14	3	14	777.214	426.643	776	421	1.21429	5.64286	inner	247	2.60742	0.994432	0.00370106	4
one	WTsiGL2_DMSO	17	15	4	242	285.525	432.876	283	435	2.52479	-2.12397	inner	247	68.5951	66.9821	0.249293	249
one	WTsiGL2_DMSO	17	16	4	17	273.588	438.118	283	435	-9.41176	3.11765	inner	247	2.20803	0.595042	0.00221462	2
one	WTsiGL2_DMSO	17	17	4	18	277.444	442.333	283	435	-5.55556	7.33333	inner	247	2.06798	0.454995	0.00169339	2
one	WTsiGL2_DMSO	17	18	4	52	287.385	443.75	283	435	4.38462	8.75	inner	247	12.8685	11.2555	0.0418907	42
one	WTsiGL2_DMSO	17	19	5	39	1264.38	555.744	1263	561	1.38462	-5.25641	inner	247	6.03832	4.42533	0.0164701	16
one	WTsiGL2_DMSO	17	20	5	15	1256.07	557.667	1263	561	-6.93333	-3.33333	inner	247	1.56266	0	0	0
one	WTsiGL2_DMSO	17	21	5	30	1253.57	561.633	1263	561	-9.43333	0.633333	inner	247	2.96132	1.34833	0.0050182	5
one	WTsiGL2_DMSO	17	22	5	68	1267.24	563.397	1263	561	4.23529	2.39706	inner	247	17.3578	15.7448	0.0585986	59
one	WTsiGL2_DMSO	17	23	5	12	1256.67	565.5	1263	561	-6.33333	4.5	inner	247	1.26139	0	0	0
one	WTsiGL2_DMSO	17	24	6	4	796.5	573.5	803	583	-6.5	-9.5	inner	247	0.445502	0	0	0
one	WTsiGL2_DMSO	17	25	8	24	17.625	700.958	25	709	-7.375	-8.04167	inner	247	3.28266	1.66967	0.00621416	6
one	WTsiGL2_DMSO	17	26	9	34	790.559	709.265	795	719	-4.44118	-9.73529	inner	247	5.96117	4.34818	0.016183	16
one	WTsiGL2_DMSO	17	27	8	24	17.125	709.583	25	709	-7.875	0.583333	inner	247	3.6513	2.03832	0.00758617	8
one	WTsiGL2_DMSO	17	28	8	166	28.0843	711.373	25	709	3.08434	2.37349	inner	247	33.2157	31.6027	0.117618	118
one	WTsiGL2_DMSO	17	29	9	18	796.222	712.833	795	719	1.22222	-6.16667	inner	247	1.60861	0	0	0
one	WTsiGL2_DMSO	17	30	9	14	803.786	713.357	795	719	8.78571	-5.64286	inner	247	1.52125	0	0	0
one	WTsiGL2_DMSO	17	31	9	8	788.875	717.875	795	719	-6.125	-1.125	inner	247	1.54511	0	0	0
one	WTsiGL2_DMSO	17	32	10	14	780.286	719.5	774	728	6.28571	-8.5	inner	247	1.50602	0	0	0
one	WTsiGL2_DMSO	17	33	9	26	799.038	719.077	795	719	4.03846	0.0769231	inner	247	2.7098	1.09682	0.00408212	4
one	WTsiGL2_DMSO	17	34	8	5	19.2	719.4	25	709	-5.8	10.4	inner	247	1.00105	0	0	0
one	WTsiGL2_DMSO	17	35	10	15	767.4	721.6	774	728	-6.6	-6.4	inner	247	2.10916	0.496179	0.00184667	2
one	WTsiGL2_DMSO	17	36	9	8	806.5	722	795	719	11.5	3	inner	247	1.04103	0	0	0
one	WTsiGL2_DMSO	17	37	9	10	791.2	724	795	719	-3.8	5	inner	247	2.16594	0.552958	0.00205799	2
one	WTsiGL2_DMSO	17	38	9	15	798.867	725.2	795	719	3.86667	6.2	inner	247	1.30724	0	0	0
one	WTsiGL2_DMSO	17	39	10	24	763.875	730.333	774	728	-10.125	2.33333	inner	247	3.04271	1.42973	0.00532112	5
one	WTsiGL2_DMSO	17	40	10	5	775	736	774	728	1	8	inner	247	0.675837	0	0	0
one	WTsiGL2_DMSO	17	41	11	60	266.917	890.867	265	900	1.91667	-9.13333	inner	247	14.0514	12.4384	0.046293	46
one	WTsiGL2_DMSO	17	42	11	52	259.577	892.923	265	900	-5.42308	-7.07692	inner	247	15.6795	14.0665	0.0523525	52
one	WTsiGL2_DMSO	17	43	11	94	264.872	900.181	265	900	-0.12766	0.180851	inner	247	23.4737	21.8607	0.0813608	81
one	WTsiGL2_DMSO	17	44	11	26	272.923	902.192	265	900	7.92308	2.19231	inner	247	5.0631	3.45011	0.0128406	13
one	WTsiGL2_DMSO	17	45	11	58	263.586	907.655	265	900	-1.41379	7.65517	inner	247	14.9835	13.3705	0.049762	50
one	WTsiGL2_DMSO	18	1	1	4	1320.5	40.5	1311	48	9.5	-7.5	inner	247	0.470787	0	0	0
one	WTsiGL2_DMSO	18	2	1	23	1302.22	41.4348	1311	48	-8.78261	-6.56522	inner	247	2.05666	0.443673	0.00165125	2
one	WTsiGL2_DMSO	18	3	1	56	1310.38	43.7143	1311	48	-0.625	-4.28571	inner	247	8.33593	6.72294	0.0250213	25
one	WTsiGL2_DMSO	18	4	1	27	1316.3	43.3704	1311	48	5.2963	-4.62963	inner	247	2.96063	1.34765	0.00501565	5
one	WTsiGL2_DMSO	18	5	1	80	1303.94	50.3875	1311	48	-7.0625	2.3875	inner	247	7.68315	6.07016	0.0225918	23
one	WTsiGL2_DMSO	18	6	1	14	1317.21	48.7857	1311	48	6.21429	0.785714	inner	247	1.59301	0	0	0
one	WTsiGL2_DMSO	18	7	1	13	1316.62	54.6154	1311	48	5.61538	6.61538	inner	247	1.02614	0	0	0
one	WTsiGL2_DMSO	18	8	3	8	946.25	61.125	947	73	-0.75	-11.875	inner	247	1.85985	0.246862	0.000918766	1
one	WTsiGL2_DMSO	18	9	2	34	205.029	65.5882	207	72	-1.97059	-6.41176	inner	247	5.82667	4.21369	0.0156824	16
one	WTsiGL2_DMSO	18	10	3	8	935.875	68.5	947	73	-11.125	-4.5	inner	247	1.44219	0	0	0
one	WTsiGL2_DMSO	18	11	3	20	939.95	68.55	947	73	-7.05	-4.45	inner	247	2.45843	0.845443	0.00314655	3
one	WTsiGL2_DMSO	18	12	3	32	956.406	69.3438	947	73	9.40625	-3.65625	inner	247	6.10675	4.49377	0.0167248	17
one	WTsiGL2_DMSO	18	13	3	34	944.971	70.7353	947	73	-2.02941	-2.26471	inner	247	8.06662	6.45364	0.024019	24
one	WTsiGL2_DMSO	18	14	2	63	215.571	71.9683	207	72	8.57143	-0.031746	inner	247	15.0354	13.4224	0.0499553	50
one	WTsiGL2_DMSO	18	15	3	6	955.667	72.3333	947	73	8.66667	-0.666667	inner	247	1.21798	0	0	0
one	WTsiGL2_DMSO	18	16	2	40	207.35	71.725	207	72	0.35	-0.275	inner	247	8.01588	6.4029	0.0238302	24
one	WTsiGL2_DMSO	18	17	3	16	948.938	74	947	73	1.9375	1	inner	247	3.2099	1.59692	0.00594338	6
one	WTsiGL2_DMSO	18	18	3	28	943.607	76.0714	947	73	-3.39286	3.07143	inner	247	4.50936	2.89638	0.0107797	11
one	WTsiGL2_DMSO	18	19	3	23	953.739	75.0435	947	73	6.73913	2.04348	inner	247	5.27385	3.66087	0.0136249	14
one	WTsiGL2_DMSO	18	20	2	50	202.04	78.96	207	72	-4.96	6.96	inner	247	6.20175	4.58877	0.0170784	17
one	WTsiGL2_DMSO	18	21	2	76	209.737	79.1053	207	72	2.73684	7.10526	inner	247	13.0107	11.3977	0.0424198	42
one	WTsiGL2_DMSO	18	22	3	16	945.062	84.25	947	73	-1.9375	11.25	inner	247	2.18734	0.574351	0.00213761	2
one	WTsiGL2_DMSO	18	23	5	35	760.057	230	754	232	6.05714	-2	inner	247	7.35802	5.74504	0.0213818	21
one	WTsiGL2_DMSO	18	24	5	19	765.053	229.684	754	232	11.0526	-2.31579	inner	247	2.50903	0.896042	0.00333487	3
one	WTsiGL2_DMSO	18	25	5	183	749.792	232.273	754	232	-4.20765	0.273224	inner	247	44.6381	43.0252	0.16013	160
one	WTsiGL2_DMSO	18	26	5	56	761.125	238.321	754	232	7.125	6.32143	inner	247	8.75578	7.1428	0.0265839	27
one	WTsiGL2_DMSO	18	27	5	13	748.231	241.154	754	232	-5.76923	9.15385	inner	247	1.24552	0	0	0
one	WTsiGL2_DMSO	18	28	6	4	1022.5	380.5	1029	384	-6.5	-3.5	inner	247	0.508721	0	0	0
one	WTsiGL2_DMSO	18	29	6	32	1038.66	380.062	1029	384	9.65625	-3.9375	inner	247	5.23464	3.62165	0.013479	13
one	WTsiGL2_DMSO	18	30	7	22	118.864	382.727	115	393	3.86364	-10.2727	inner	247	3.54484	1.93185	0.00718994	7
one	WTsiGL2_DMSO	18	31	6	55	1037.65	386.945	1029	384	8.65455	2.94545	inner	247	14.4038	12.7908	0.0476047	48
one	WTsiGL2_DMSO	18	32	7	12	107.5	388.667	115	393	-7.5	-4.33333	inner	247	0.959747	0	0	0
one	WTsiGL2_DMSO	18	33	6	258	1027.25	385.857	1029	384	-1.75194	1.85659	inner	247	56.4761	54.8632	0.204189	204
one	WTsiGL2_DMSO	18	34	7	28	115.679	390.107	115	393	0.678571	-2.89286	inner	247	6.06796	4.45498	0.0165805	17
one	WTsiGL2_DMSO	18	35	7	23	119.913	390.957	115	393	4.91304	-2.04348	inner	247	3.40711	1.79413	0.00667734	7
one	WTsiGL2_DMSO	18	36	7	12	109.5	394.667	115	393	-5.5	1.66667	inner	247	1.04454	0	0	0
one	WTsiGL2_DMSO	18	37	7	14	120.357	395.786	115	393	5.35714	2.78571	inner	247	1.37523	0	0	0
one	WTsiGL2_DMSO	18	38	7	17	116.118	398.412	115	393	1.11765	5.41176	inner	247	2.01419	0.401207	0.0014932	1
one	WTsiGL2_DMSO	18	39	7	14	111.5	403.714	115	393	-3.5	10.7143	inner	247	1.31786	0	0	0
one	WTsiGL2_DMSO	18	40	8	16	1174.81	409.812	1171	420	3.8125	-10.1875	inner	247	1.21044	0	0	0
one	WTsiGL2_DMSO	18	41	8	42	1167.93	413.143	1171	420	-3.07143	-6.85714	inner	247	6.5924	4.97942	0.0185323	19
one	WTsiGL2_DMSO	18	42	8	50	1176.84	415.42	1171	420	5.84	-4.58	inner	247	6.43105	4.81807	0.0179318	18
one	WTsiGL2_DMSO	18	43	8	9	1167.33	417.778	1171	420	-3.66667	-2.22222	inner	247	1.21965	0	0	0
one	WTsiGL2_DMSO	18	44	8	73	1162.38	421.616	1171	420	-8.61644	1.61644	inner	247	14.4271	12.8141	0.0476913	48
one	WTsiGL2_DMSO	18	45	8	28	1172.57	424.071	1171	420	1.57143	4.07143	inner	247	3.50086	1.88788	0.00702627	7
one	WTsiGL2_DMSO	18	46	8	11	1167.55	427.727	1171	420	-3.45455	7.72727	inner	247	1.2228	0	0	0
one	WTsiGL2_DMSO	18	47	8	14	1169.93	431.071	1171	420	-1.07143	11.0714	inner	247	1.00055	0	0	0
one	WTsiGL2_DMSO	18	48	9	19	563.316	455.579	556	463	7.31579	-7.42105	inner	247	3.1566	1.54362	0.00574501	6
one	WTsiGL2_DMSO	18	49	9	81	562.16	464.346	556	463	6.16049	1.34568	inner	247	22.1445	20.5315	0.0764137	76
one	WTsiGL2_DMSO	18	50	9	166	553.247	464.651	556	463	-2.75301	1.6506	inner	247	36.4092	34.7962	0.129504	130
one	WTsiGL2_DMSO	18	51	10	9	1010.89	489.667	1010	501	0.888889	-11.3333	inner	247	1.25818	0	0	0
one	WTsiGL2_DMSO	18	52	10	99	1009.32	495.636	1010	501	-0.676768	-5.36364	inner	247	19.1303	17.5173	0.0651954	65
one	WTsiGL2_DMSO	18	53	10	35	1004.37	501.886	1010	501	-5.62857	0.885714	inner	247	6.07756	4.46458	0.0166162	17
one	WTsiGL2_DMSO	18	54	10	52	1009.9	507.635	1010	501	-0.0961538	6.63462	inner	247	10.013	8.39997	0.0312628	31
one	WTsiGL2_DMSO	18	55	11	16	1320.75	570.562	1320	576	0.75	-5.4375	inner	247	1.97655	0.363563	0.0013531	1
one	WTsiGL2_DMSO	18	56	11	14	1312.29	571.5	1320	576	-7.71429	-4.5	inner	247	1.05148	0	0	0
one	WTsiGL2_DMSO	18	57	11	46	1326.11	572.174	1320	576	6.1087	-3.82609	inner	247	9.20696	7.59397	0.0282631	28
one	WTsiGL2_DMSO	18	58	11	40	1314.75	575.9	1320	576	-5.25	-0.1	inner	247	4.44379	2.83081	0.0105356	11
one	WTsiGL2_DMSO	18	59	11	64	1324.16	579.828	1320	576	4.15625	3.82812	inner	247	11.7666	10.1536	0.0377896	38
one	WTsiGL2_DMSO	18	60	11	25	1317.76	580.96	1320	576	-2.24	4.96	inner	247	2.87884	1.26586	0.00471125	5
one	WTsiGL2_DMSO	18	61	11	7	1312	585	1320	576	-8	9	inner	247	0.537423	0	0	0
one	WTsiGL2_DMSO	18	62	12	29	798.759	661.897	803	669	-4.24138	-7.10345	inner	247	2.79188	1.1789	0.0043876	4
one	WTsiGL2_DMSO	18	63	12	7	812	661.286	803	669	9	-7.71429	inner	247	0.933074	0	0	0
one	WTsiGL2_DMSO	18	64	12	33	807.273	662.788	803	669	4.27273	-6.21212	inner	247	6.6966	5.08362	0.0189201	19
one	WTsiGL2_DMSO	18	65	12	8	812	666.5	803	669	9	-2.5	inner	247	0.725368	0	0	0
one	WTsiGL2_DMSO	18	66	12	7	801.286	672	803	669	-1.71429	3	inner	247	1.11112	0	0	0
one	WTsiGL2_DMSO	18	67	12	39	793.974	673.179	803	669	-9.02564	4.17949	inner	247	4.70581	3.09282	0.0115108	12
one	WTsiGL2_DMSO	18	68	12	9	804	673	803	669	1	4	inner	247	1.75056	0.137577	0.00051203	1
one	WTsiGL2_DMSO	18	69	12	15	809.6	674.4	803	669	6.6	5.4	inner	247	2.51972	0.906738	0.00337468	3
one	WTsiGL2_DMSO	18	70	12	19	813.211	674.053	803	669	10.2105	5.05263	inner	247	3.52078	1.90779	0.00710038	7
one	WTsiGL2_DMSO	18	71	12	7	798	680	803	669	-5	11	inner	247	1.33188	0	0	0
one	WTsiGL2_DMSO	18	72	12	4	808	680.25	803	669	5	11.25	inner	247	0.375463	0	0	0
one	WTsiGL2_DMSO	18	73	12	7	805.143	680.857	803	669	2.14286	11.8571	inner	247	0.905409	0	0	0
one	WTsiGL2_DMSO	18	74	14	9	99	715.222	100	727	-1	-11.7778	inner	247	1.50526	0	0	0
one	WTsiGL2_DMSO	18	75	13	140	391.171	717.457	390	724	1.17143	-6.54286	inner	247	30.6918	29.0788	0.108225	108
one	WTsiGL2_DMSO	18	76	13	20	379.1	721	390	724	-10.9	-3	inner	247	3.2112	1.59822	0.00594821	6
one	WTsiGL2_DMSO	18	77	13	51	400.078	722.118	390	724	10.0784	-1.88235	inner	247	14.8576	13.2446	0.0492935	49
one	WTsiGL2_DMSO	18	78	14	22	104.136	721.455	100	727	4.13636	-5.54545	inner	247	2.0826	0.469613	0.0017478	2
one	WTsiGL2_DMSO	18	79	14	32	91.1562	722.062	100	727	-8.84375	-4.9375	inner	247	3.46398	1.851	0.006889	7
one	WTsiGL2_DMSO	18	80	14	6	100.333	726.5	100	727	0.333333	-0.5	inner	247	1.06445	0	0	0
one	WTsiGL2_DMSO	18	81	14	21	110.857	727.667	100	727	10.8571	0.666667	inner	247	2.66554	1.05255	0.00391737	4
one	WTsiGL2_DMSO	18	82	14	35	91.2857	727.8	100	727	-8.71429	0.8	inner	247	2.75697	1.14399	0.00425766	4
one	WTsiGL2_DMSO	18	83	13	22	383.955	728.136	390	724	-6.04545	4.13636	inner	247	3.22364	1.61065	0.00599449	6
one	WTsiGL2_DMSO	18	84	13	19	387.421	729.579	390	724	-2.57895	5.57895	inner	247	3.73051	2.11753	0.00788097	8
one	WTsiGL2_DMSO	18	85	13	51	392.392	729.588	390	724	2.39216	5.58824	inner	247	10.9064	9.29342	0.034588	35
one	WTsiGL2_DMSO	18	86	14	14	93	732.429	100	727	-7	5.42857	inner	247	1.1556	0	0	0
one	WTsiGL2_DMSO	18	87	14	27	97.5185	733.815	100	727	-2.48148	6.81481	inner	247	2.1669	0.553919	0.00206157	2
one	WTsiGL2_DMSO	18	88	15	11	1387.09	824.091	1392	832	-4.90909	-7.90909	inner	247	0.851743	0	0	0
one	WTsiGL2_DMSO	18	89	15	173	1395.7	827.728	1392	832	3.69942	-4.27168	inner	247	30.468	28.855	0.107392	107
one	WTsiGL2_DMSO	18	90	15	5	1385	829	1392	832	-7	-3	inner	247	0.443397	0	0	0
one	WTsiGL2_DMSO	18	91	15	47	1386.79	833.255	1392	832	-5.21277	1.25532	inner	247	5.69178	4.0788	0.0151804	15
one	WTsiGL2_DMSO	18	92	15	5	1402	833	1392	832	10	1	inner	247	0.674983	0	0	0
one	WTsiGL2_DMSO	18	93	16	4	954	874	955	885	-1	-11	inner	247	0.304707	0	0	0
one	WTsiGL2_DMSO	18	94	16	18	956.5	875.722	955	885	1.5	-9.27778	inner	247	1.49151	0	0	0
one	WTsiGL2_DMSO	18	95	16	31	963.871	879.71	955	885	8.87097	-5.29032	inner	247	3.24099	1.628	0.00605906	6
one	WTsiGL2_DMSO	18	96	16	35	951.886	881.4	955	885	-3.11429	-3.6	inner	247	5.70358	4.09059	0.0152243	15
one	WTsiGL2_DMSO	18	97	16	7	951.714	884.857	955	885	-3.28571	-0.142857	inner	247	1.18187	0	0	0
one	WTsiGL2_DMSO	18	98	16	6	960	885.5	955	885	5	0.5	inner	247	0.504112	0	0	0
one	WTsiGL2_DMSO	18	99	16	21	943.952	886.857	955	885	-11.0476	1.85714	inner	247	5.22136	3.60838	0.0134296	13
one	WTsiGL2_DMSO	18	100	16	30	947.633	890.8	955	885	-7.36667	5.8	inner	247	5.03952	3.42654	0.0127528	13
one	WTsiGL2_DMSO	18	101	18	113	926.549	908.54	926	915	0.548673	-6.46018	inner	247	23.8188	22.2058	0.0826451	83
one	WTsiGL2_DMSO	18	102	18	13	920	913.538	926	915	-6	-1.46154	inner	247	1.46136	0	0	0
one	WTsiGL2_DMSO	18	103	18	45	927.111	917.933	926	915	1.11111	2.93333	inner	247	12.4919	10.8789	0.0404888	40
one	WTsiGL2_DMSO	18	104	18	28	919.571	923.679	926	915	-6.42857	8.67857	inner	247	3.83705	2.22406	0.00827748	8
one	WTsiGL2_DMSO	19	1	1	10	1053.4	3.1	1049	14	4.4	-10.9	inner	247	0.816754	0	0	0
one	WTsiGL2_DMSO	19	2	1	18	1050.83	8.16667	1049	14	1.83333	-5.83333	inner	247	3.34669	1.7337	0.00645245	6
one	WTsiGL2_DMSO	19	3	1	34	1043.32	14.3235	1049	14	-5.67647	0.323529	inner	247	3.67562	2.06264	0.00767669	8
one	WTsiGL2_DMSO	19	4	1	13	1051.62	13.3846	1049	14	2.61538	-0.615385	inner	247	1.86383	0.250845	0.000933588	1
one	WTsiGL2_DMSO	19	5	1	123	1056.17	17.626	1049	14	7.17073	3.62602	inner	247	27.9838	26.3708	0.0981463	98
one	WTsiGL2_DMSO	19	6	1	22	1041.5	20.3182	1049	14	-7.5	6.31818	inner	247	2.06371	0.450722	0.00167749	2
one	WTsiGL2_DMSO	19	7	1	47	1047.87	22.5106	1049	14	-1.12766	8.51064	inner	247	7.08907	5.47608	0.0203808	20
one	WTsiGL2_DMSO	19	8	2	4	1213.5	39.5	1220	47	-6.5	-7.5	inner	247	0.321523	0	0	0
one	WTsiGL2_DMSO	19	9	2	15	1210.8	44.4	1220	47	-9.2	-2.6	inner	247	1.20018	0	0	0
one	WTsiGL2_DMSO	19	10	2	15	1221.4	43.6	1220	47	1.4	-3.4	inner	247	1.17775	0	0	0
one	WTsiGL2_DMSO	19	11	3	12	1453.08	44.6667	1453	51	0.0833333	-6.33333	inner	247	1.94044	0.32746	0.00121873	1
one	WTsiGL2_DMSO	19	12	2	6	1215.5	48	1220	47	-4.5	1	inner	247	0.435828	0	0	0
one	WTsiGL2_DMSO	19	13	2	18	1225.22	49.5	1220	47	5.22222	2.5	inner	247	1.85814	0.245153	0.000912405	1
one	WTsiGL2_DMSO	19	14	3	68	1449.66	57.6765	1453	51	-3.33824	6.67647	inner	247	10.5958	8.98284	0.0334321	33
one	WTsiGL2_DMSO	19	15	4	11	1044.82	90.8182	1050	101	-5.18182	-10.1818	inner	247	1.71116	0.098178	0.000365397	0
one	WTsiGL2_DMSO	19	16	4	35	1054.57	95.1429	1050	101	4.57143	-5.85714	inner	247	6.55874	4.94576	0.018407	18
one	WTsiGL2_DMSO	19	17	4	5	1062	100.2	1050	101	12	-0.8	inner	247	0.838102	0	0	0
one	WTsiGL2_DMSO	19	18	4	38	1044.37	100.447	1050	101	-5.63158	-0.552632	inner	247	5.12206	3.50907	0.01306	13
one	WTsiGL2_DMSO	19	19	4	30	1055.87	103.667	1050	101	5.86667	2.66667	inner	247	5.06763	3.45464	0.0128574	13
one	WTsiGL2_DMSO	19	20	4	54	1050.11	110	1050	101	0.111111	9	inner	247	6.39602	4.78303	0.0178014	18
one	WTsiGL2_DMSO	19	21	4	12	1044.42	111.417	1050	101	-5.58333	10.4167	inner	247	1.00938	0	0	0
one	WTsiGL2_DMSO	19	22	5	23	870.522	317.391	867	327	3.52174	-9.6087	inner	247	2.9714	1.35842	0.00505574	5
one	WTsiGL2_DMSO	19	23	5	21	862.619	322.762	867	327	-4.38095	-4.2381	inner	247	2.51669	0.903702	0.00336338	3
one	WTsiGL2_DMSO	19	24	5	51	862.686	330.471	867	327	-4.31373	3.47059	inner	247	8.65309	7.0401	0.0262017	26
one	WTsiGL2_DMSO	19	25	5	11	875.545	334.636	867	327	8.54545	7.63636	inner	247	1.73552	0.122531	0.000456035	0
one	WTsiGL2_DMSO	19	26	5	18	869	337.833	867	327	2	10.8333	inner	247	4.45051	2.83752	0.0105606	11
one	WTsiGL2_DMSO	19	27	7	11	526.364	391.909	529	403	-2.63636	-11.0909	inner	247	1.1908	0	0	0
one	WTsiGL2_DMSO	19	28	6	6	46.8333	392.833	51	399	-4.16667	-6.16667	inner	247	0.46656	0	0	0
one	WTsiGL2_DMSO	19	29	6	15	49.4	392.733	51	399	-1.6	-6.26667	inner	247	1.52416	0	0	0
one	WTsiGL2_DMSO	19	30	6	6	53	394.167	51	399	2	-4.83333	inner	247	0.467536	0	0	0
one	WTsiGL2_DMSO	19	31	7	19	532.263	392.526	529	403	3.26316	-10.4737	inner	247	5.0092	3.39622	0.01264	13
one	WTsiGL2_DMSO	19	32	6	19	57.1053	396	51	399	6.10526	-3	inner	247	1.50071	0	0	0
one	WTsiGL2_DMSO	19	33	7	29	531.552	396.69	529	403	2.55172	-6.31034	inner	247	9.079	7.46601	0.0277868	28
one	WTsiGL2_DMSO	19	34	7	37	520.541	399.027	529	403	-8.45946	-3.97297	inner	247	4.54897	2.93599	0.0109271	11
one	WTsiGL2_DMSO	19	35	6	43	43.093	397.605	51	399	-7.90698	-1.39535	inner	247	8.20435	6.59136	0.0245316	25
one	WTsiGL2_DMSO	19	36	7	80	525.825	402.863	529	403	-3.175	-0.1375	inner	247	18.304	16.691	0.0621202	62
one	WTsiGL2_DMSO	19	37	6	44	42.6364	403.045	51	399	-8.36364	4.04545	inner	247	6.62139	5.00841	0.0186402	19
one	WTsiGL2_DMSO	19	38	6	37	57.5135	401.676	51	399	6.51351	2.67568	inner	247	4.97076	3.35778	0.0124969	12
one	WTsiGL2_DMSO	19	39	7	7	531	404.714	529	403	2	1.71429	inner	247	1.11727	0	0	0
one	WTsiGL2_DMSO	19	40	7	6	521	408.5	529	403	-8	5.5	inner	247	0.563623	0	0	0
one	WTsiGL2_DMSO	19	41	6	18	48.0556	409.222	51	399	-2.94444	10.2222	inner	247	1.82217	0.209187	0.000778549	1
one	WTsiGL2_DMSO	19	42	6	33	53.6667	408.606	51	399	2.66667	9.60606	inner	247	4.65728	3.0443	0.0113302	11
one	WTsiGL2_DMSO	19	43	7	44	524.182	412.545	529	403	-4.81818	9.54545	inner	247	9.12018	7.5072	0.0279401	28
one	WTsiGL2_DMSO	19	44	7	12	532.25	412.667	529	403	3.25	9.66667	inner	247	1.23264	0	0	0
one	WTsiGL2_DMSO	19	45	8	15	959.333	477.733	956	486	3.33333	-8.26667	inner	247	1.18085	0	0	0
one	WTsiGL2_DMSO	19	46	8	11	966.909	481.636	956	486	10.9091	-4.36364	inner	247	1.2383	0	0	0
one	WTsiGL2_DMSO	19	47	8	20	945.5	484	956	486	-10.5	-2	inner	247	5.22693	3.61395	0.0134503	13
one	WTsiGL2_DMSO	19	48	8	236	955.263	486.551	956	486	-0.737288	0.550847	inner	247	45.2178	43.6049	0.162288	162
one	WTsiGL2_DMSO	19	49	8	23	962.348	493.609	956	486	6.34783	7.6087	inner	247	3.27889	1.66591	0.00620013	6
one	WTsiGL2_DMSO	19	50	9	5	1181.2	509.2	1190	518	-8.8	-8.8	inner	247	0.699489	0	0	0
one	WTsiGL2_DMSO	19	51	9	40	1197.12	512.15	1190	518	7.125	-5.85	inner	247	6.4582	4.84521	0.0180328	18
one	WTsiGL2_DMSO	19	52	9	4	1202	516.5	1190	518	12	-1.5	inner	247	0.766125	0	0	0
one	WTsiGL2_DMSO	19	53	9	9	1182	516.333	1190	518	-8	-1.66667	inner	247	0.791028	0	0	0
one	WTsiGL2_DMSO	19	54	9	18	1179.72	520.056	1190	518	-10.2778	2.05556	inner	247	1.99881	0.385826	0.00143596	1
one	WTsiGL2_DMSO	19	55	9	105	1192.38	521.476	1190	518	2.38095	3.47619	inner	247	17.6083	15.9953	0.059531	60
one	WTsiGL2_DMSO	19	56	10	11	1429	583	1432	592	-3	-9	inner	247	0.912795	0	0	0
one	WTsiGL2_DMSO	19	57	10	39	1437.41	587.308	1432	592	5.41026	-4.69231	inner	247	6.82271	5.20972	0.0193894	19
one	WTsiGL2_DMSO	19	58	10	52	1424.58	593.25	1432	592	-7.42308	1.25	inner	247	6.25231	4.63932	0.0172665	17
one	WTsiGL2_DMSO	19	59	10	25	1438.96	598.72	1432	592	6.96	6.72	inner	247	2.6809	1.06792	0.00397456	4
one	WTsiGL2_DMSO	19	60	10	13	1429.85	599.385	1432	592	-2.15385	7.38462	inner	247	1.1409	0	0	0
one	WTsiGL2_DMSO	19	61	11	40	981.15	648.925	989	655	-7.85	-6.075	inner	247	5.95134	4.33836	0.0161464	16
one	WTsiGL2_DMSO	19	62	11	13	993.538	648.692	989	655	4.53846	-6.30769	inner	247	1.19519	0	0	0
one	WTsiGL2_DMSO	19	63	11	21	994.143	653.81	989	655	5.14286	-1.19048	inner	247	2.05629	0.443307	0.00164989	2
one	WTsiGL2_DMSO	19	64	11	30	981.267	654.833	989	655	-7.73333	-0.166667	inner	247	4.37571	2.76272	0.0102822	10
one	WTsiGL2_DMSO	19	65	11	63	983.873	659.429	989	655	-5.12698	4.42857	inner	247	9.06217	7.44918	0.0277242	28
one	WTsiGL2_DMSO	19	66	11	56	995.768	661.339	989	655	6.76786	6.33929	inner	247	10.0854	8.47238	0.0315323	32
one	WTsiGL2_DMSO	19	67	12	25	491.4	702.96	493	711	-1.6	-8.04	inner	247	3.10507	1.49209	0.00555323	6
one	WTsiGL2_DMSO	19	68	12	12	502.083	703.75	493	711	9.08333	-7.25	inner	247	3.61669	2.00371	0.00745736	7
one	WTsiGL2_DMSO	19	69	13	5	1217.2	705.4	1213	717	4.2	-11.6	inner	247	0.908949	0	0	0
one	WTsiGL2_DMSO	19	70	12	11	496.909	710.364	493	711	3.90909	-0.636364	inner	247	2.19345	0.58047	0.00216038	2
one	WTsiGL2_DMSO	19	71	12	19	503.632	710.263	493	711	10.6316	-0.736842	inner	247	2.10567	0.492685	0.00183366	2
one	WTsiGL2_DMSO	19	72	13	102	1205.72	713.373	1213	717	-7.28431	-3.62745	inner	247	14.6459	13.0329	0.0485058	49
one	WTsiGL2_DMSO	19	73	13	32	1216.78	713.062	1213	717	3.78125	-3.9375	inner	247	5.31228	3.69929	0.0137679	14
one	WTsiGL2_DMSO	19	74	12	12	491.417	716.25	493	711	-1.58333	5.25	inner	247	1.56419	0	0	0
one	WTsiGL2_DMSO	19	75	12	40	498.85	715.25	493	711	5.85	4.25	inner	247	7.19524	5.58226	0.0207759	21
one	WTsiGL2_DMSO	19	76	13	5	1211.2	721.4	1213	717	-1.8	4.4	inner	247	0.47274	0	0	0
one	WTsiGL2_DMSO	19	77	12	4	491	722.75	493	711	-2	11.75	inner	247	0.496162	0	0	0
one	WTsiGL2_DMSO	19	78	13	20	1203.95	723.3	1213	717	-9.05	6.3	inner	247	2.38457	0.771589	0.00287168	3
one	WTsiGL2_DMSO	19	79	13	9	1217.33	722.889	1213	717	4.33333	5.88889	inner	247	0.88333	0	0	0
one	WTsiGL2_DMSO	19	80	14	401	678.638	731.519	678	731	0.638404	0.518703	inner	247	97.1586	95.5456	0.3556	356
one	WTsiGL2_DMSO	19	81	14	18	668	734.5	678	731	-10	3.5	inner	247	2.53236	0.919373	0.0034217	3
one	WTsiGL2_DMSO	20	1	1	161	1359.65	4.27329	1360	4	-0.354037	0.273292	inner	247	20.1342	18.5212	0.0689317	69
one	WTsiGL2_DMSO	20	2	1	9	1348.67	6.88889	1360	4	-11.3333	2.88889	inner	247	0.627283	0	0	0
one	WTsiGL2_DMSO	20	3	1	5	1364.8	14.4	1360	4	4.8	10.4	inner	247	0.398642	0	0	0
one	WTsiGL2_DMSO	20	4	2	15	848.133	59.4667	845	70	3.13333	-10.5333	inner	247	1.7893	0.176319	0.000656222	1
one	WTsiGL2_DMSO	20	5	2	73	842.123	61.9589	845	70	-2.87671	-8.0411	inner	247	7.67863	6.06565	0.022575	23
one	WTsiGL2_DMSO	20	6	2	24	852.25	62.0417	845	70	7.25	-7.95833	inner	247	3.15879	1.5458	0.00575313	6
one	WTsiGL2_DMSO	20	7	2	20	855.4	66.7	845	70	10.4	-3.3	inner	247	1.67881	0.0658288	0.000245	0
one	WTsiGL2_DMSO	20	8	2	20	847.75	67.25	845	70	2.75	-2.75	inner	247	3.77113	2.15815	0.00803214	8
one	WTsiGL2_DMSO	20	9	2	4	839	72.5	845	70	-6	2.5	inner	247	0.562951	0	0	0
one	WTsiGL2_DMSO	20	10	2	19	841.053	76.1579	845	70	-3.94737	6.15789	inner	247	2.6887	1.07572	0.00400358	4
one	WTsiGL2_DMSO	20	11	2	17	845.412	76.7059	845	70	0.411765	6.70588	inner	247	2.24337	0.630382	0.00234614	2
one	WTsiGL2_DMSO	20	12	3	56	1056.39	262.214	1054	271	2.39286	-8.78571	inner	247	12.1339	10.5209	0.0391566	39
one	WTsiGL2_DMSO	20	13	3	8	1048.12	264.125	1054	271	-5.875	-6.875	inner	247	0.734218	0	0	0
one	WTsiGL2_DMSO	20	14	3	20	1055.9	269.7	1054	271	1.9	-1.3	inner	247	2.90451	1.29153	0.00480677	5
one	WTsiGL2_DMSO	20	15	3	15	1047.4	272.533	1054	271	-6.6	1.53333	inner	247	2.39825	0.785261	0.00292257	3
one	WTsiGL2_DMSO	20	16	3	11	1051.09	272.182	1054	271	-2.90909	1.18182	inner	247	1.59088	0	0	0
one	WTsiGL2_DMSO	20	17	3	13	1056.62	277.615	1054	271	2.61538	6.61538	inner	247	1.28849	0	0	0
one	WTsiGL2_DMSO	20	18	3	5	1044.4	278.2	1054	271	-9.6	7.2	inner	247	0.864561	0	0	0
one	WTsiGL2_DMSO	20	19	3	7	1057	282.286	1054	271	3	11.2857	inner	247	0.622339	0	0	0
one	WTsiGL2_DMSO	20	20	4	55	68.2545	289.255	69	298	-0.745455	-8.74545	inner	247	6.26821	4.65522	0.0173257	17
one	WTsiGL2_DMSO	20	21	4	8	75	288.5	69	298	6	-9.5	inner	247	0.541161	0	0	0
one	WTsiGL2_DMSO	20	22	4	16	59.0625	292.625	69	298	-9.9375	-5.375	inner	247	1.50175	0	0	0
one	WTsiGL2_DMSO	20	23	4	6	58.1667	298.833	69	298	-10.8333	0.833333	inner	247	0.457954	0	0	0
one	WTsiGL2_DMSO	20	24	4	83	69.3494	299.289	69	298	0.349398	1.28916	inner	247	13.8063	12.1933	0.0453809	45
one	WTsiGL2_DMSO	20	25	4	86	75.0465	304.209	69	298	6.04651	6.2093	inner	247	16.3248	14.7118	0.0547542	55
one	WTsiGL2_DMSO	20	26	6	26	768.538	402.038	774	411	-5.46154	-8.96154	inner	247	4.68031	3.06732	0.0114159	11
one	WTsiGL2_DMSO	20	27	6	41	774.098	401.341	774	411	0.097561	-9.65854	inner	247	6.35116	4.73817	0.0176344	18
one	WTsiGL2_DMSO	20	28	6	13	780.462	405.154	774	411	6.46154	-5.84615	inner	247	1.69178	0.0787991	0.000293273	0
one	WTsiGL2_DMSO	20	29	6	10	775	407.2	774	411	1	-3.8	inner	247	1.65145	0.0384694	0.000143175	0
one	WTsiGL2_DMSO	20	30	6	11	781.818	408.182	774	411	7.81818	-2.81818	inner	247	0.93698	0	0	0
one	WTsiGL2_DMSO	20	31	6	18	763.556	408.5	774	411	-10.4444	-2.5	inner	247	2.09912	0.486139	0.0018093	2
one	WTsiGL2_DMSO	20	32	6	16	766.375	412.75	774	411	-7.625	1.75	inner	247	2.37787	0.76489	0.00284675	3
one	WTsiGL2_DMSO	20	33	6	45	781.933	415.622	774	411	7.93333	4.62222	inner	247	5.88534	4.27236	0.0159008	16
one	WTsiGL2_DMSO	20	34	6	16	772.688	416.938	774	411	-1.3125	5.9375	inner	247	2.42428	0.811293	0.00301945	3
one	WTsiGL2_DMSO	20	35	8	9	1224.33	534.778	1227	546	-2.66667	-11.2222	inner	247	1.25472	0	0	0
one	WTsiGL2_DMSO	20	36	8	97	1222.39	541.742	1227	546	-4.60825	-4.25773	inner	247	13.8579	12.2449	0.0455727	46
one	WTsiGL2_DMSO	20	37	8	50	1233.28	541.28	1227	546	6.28	-4.72	inner	247	9.12132	7.50834	0.0279444	28
one	WTsiGL2_DMSO	20	38	9	24	354.208	544.208	353	551	1.20833	-6.79167	inner	247	4.06851	2.45553	0.00913894	9
one	WTsiGL2_DMSO	20	39	9	9	360	546	353	551	7	-5	inner	247	0.892378	0	0	0
one	WTsiGL2_DMSO	20	40	9	15	342.2	549.4	353	551	-10.8	-1.6	inner	247	2.19371	0.580729	0.00216135	2
one	WTsiGL2_DMSO	20	41	8	36	1230.22	549.889	1227	546	3.22222	3.88889	inner	247	4.12483	2.51185	0.00934855	9
one	WTsiGL2_DMSO	20	42	9	52	349.327	549.462	353	551	-3.67308	-1.53846	inner	247	7.40407	5.79109	0.0215532	22
one	WTsiGL2_DMSO	20	43	9	23	348.913	554.609	353	551	-4.08696	3.6087	inner	247	2.80999	1.19701	0.00445501	4
one	WTsiGL2_DMSO	20	44	9	4	360.5	553.5	353	551	7.5	2.5	inner	247	0.395697	0	0	0
one	WTsiGL2_DMSO	20	45	8	14	1233.64	555.143	1227	546	6.64286	9.14286	inner	247	1.29506	0	0	0
one	WTsiGL2_DMSO	20	46	9	9	364.111	555.333	353	551	11.1111	4.33333	inner	247	1.02437	0	0	0
one	WTsiGL2_DMSO	20	47	8	16	1222	555.5	1227	546	-5	9.5	inner	247	1.60986	0	0	0
one	WTsiGL2_DMSO	20	48	9	29	345.069	557.483	353	551	-7.93103	6.48276	inner	247	4.66998	3.05699	0.0113775	11
one	WTsiGL2_DMSO	20	49	9	42	355.81	559.714	353	551	2.80952	8.71429	inner	247	5.62733	4.01434	0.0149405	15
one	WTsiGL2_DMSO	20	50	11	4	710.5	747.5	719	749	-8.5	-1.5	inner	247	0.396078	0	0	0
one	WTsiGL2_DMSO	20	51	11	6	722.5	750	719	749	3.5	1	inner	247	0.537316	0	0	0
one	WTsiGL2_DMSO	20	52	12	40	1349.65	846.525	1356	853	-6.35	-6.475	inner	247	4.72451	3.11153	0.0115804	12
one	WTsiGL2_DMSO	20	53	12	29	1353.9	850.31	1356	853	-2.10345	-2.68966	inner	247	4.32941	2.71643	0.0101099	10
one	WTsiGL2_DMSO	20	54	12	15	1360.67	851.067	1356	853	4.66667	-1.93333	inner	247	1.24163	0	0	0
one	WTsiGL2_DMSO	20	55	12	5	1344.4	853.8	1356	853	-11.6	0.8	inner	247	0.375372	0	0	0
one	WTsiGL2_DMSO	20	56	12	17	1353.82	855.588	1356	853	-2.17647	2.58824	inner	247	2.30233	0.689343	0.00256558	3
one	WTsiGL2_DMSO	20	57	12	22	1351.91	859.182	1356	853	-4.09091	6.18182	inner	247	2.31826	0.705273	0.00262487	3
one	WTsiGL2_DMSO	20	58	12	6	1360.17	860.833	1356	853	4.16667	7.83333	inner	247	0.464683	0	0	0
one	WTsiGL2_DMSO	20	59	12	15	1359.73	863.533	1356	853	3.73333	10.5333	inner	247	1.73217	0.11919	0.000443598	0
one	WTsiGL2_DMSO	20	60	13	39	890.026	890.077	882	897	8.02564	-6.92308	inner	247	6.00591	4.39292	0.0163495	16
one	WTsiGL2_DMSO	20	61	13	184	877.712	893.065	882	897	-4.28804	-3.93478	inner	247	41.0792	39.4662	0.146885	147
one	WTsiGL2_DMSO	20	62	13	131	884.267	901.656	882	897	2.26718	4.65649	inner	247	27.9456	26.3326	0.0980041	98
one	WTsiGL2_DMSO	20	63	13	14	892.714	901.786	882	897	10.7143	4.78571	inner	247	1.37842	0	0	0
one	WTsiGL2_DMSO	4	68	3	11	694.455	196.364	680	202	14.4545	-5.63636	outer	247	2.03186	0.418877	0.00155897	2
one	WTsiGL2_DMSO	4	69	3	4	702.5	201.5	680	202	22.5	-0.5	outer	247	0.69453	0	0	0
one	WTsiGL2_DMSO	4	70	3	10	710.8	214	680	202	30.8	12	outer	247	1.91936	0.306372	0.00114025	1
one	WTsiGL2_DMSO	4	71	3	5	647.6	215.2	680	202	-32.4	13.2	outer	247	0.761883	0	0	0
one	WTsiGL2_DMSO	4	72	3	19	696.895	216.105	680	202	16.8947	14.1053	outer	247	3.48885	1.87587	0.00698157	7
one	WTsiGL2_DMSO	4	73	3	10	666.5	219.2	680	202	-13.5	17.2	outer	247	1.59675	0	0	0
one	WTsiGL2_DMSO	4	74	3	12	708.5	222.5	680	202	28.5	20.5	outer	247	2.23305	0.620067	0.00230775	2
one	WTsiGL2_DMSO	4	75	3	20	703.25	227.25	680	202	23.25	25.25	outer	247	5.66421	4.05123	0.0150778	15
one	WTsiGL2_DMSO	4	76	3	15	707.533	235.4	680	202	27.5333	33.4	outer	247	2.41921	0.806227	0.0030006	3
one	WTsiGL2_DMSO	4	77	3	4	595.5	244.5	680	202	-84.5	42.5	outer	247	0.714549	0	0	0
one	WTsiGL2_DMSO	4	78	3	8	718.125	246.125	680	202	38.125	44.125	outer	247	1.43247	0	0	0
one	WTsiGL2_DMSO	4	79	3	6	729	254.5	680	202	49	52.5	outer	247	1.16182	0	0	0
one	WTsiGL2_DMSO	4	80	3	4	740.5	254.5	680	202	60.5	52.5	outer	247	0.71371	0	0	0
one	WTsiGL2_DMSO	4	81	3	6	725.167	260.167	680	202	45.1667	58.1667	outer	247	1.04677	0	0	0
one	WTsiGL2_DMSO	4	82	3	9	728	279	680	202	48	77	outer	247	1.9221	0.309119	0.00115047	1
one	WTsiGL2_DMSO	4	83	3	13	728.538	287.846	680	202	48.5385	85.8462	outer	247	2.1369	0.52392	0.00194991	2
one	WTsiGL2_DMSO	4	84	4	4	5.5	330.5	94	335	-88.5	-4.5	outer	247	0.765179	0	0	0
one	WTsiGL2_DMSO	4	85	4	8	23.875	331.875	94	335	-70.125	-3.125	outer	247	1.85425	0.241262	0.000897923	1
one	WTsiGL2_DMSO	4	86	4	6	18.1667	339.833	94	335	-75.8333	4.83333	outer	247	1.13422	0	0	0
one	WTsiGL2_DMSO	4	87	5	9	613.889	475.333	618	549	-4.11111	-73.6667	outer	247	1.70483	0.0918455	0.000341829	0
one	WTsiGL2_DMSO	4	88	5	4	668.5	478.5	618	549	50.5	-70.5	outer	247	0.65832	0	0	0
one	WTsiGL2_DMSO	4	89	5	8	591.875	489.125	618	549	-26.125	-59.875	outer	247	1.57102	0	0	0
one	WTsiGL2_DMSO	4	90	5	7	598.286	508	618	549	-19.7143	-41	outer	247	1.17082	0	0	0
one	WTsiGL2_DMSO	4	91	6	4	455.5	512.5	469	601	-13.5	-88.5	outer	247	0.654994	0	0	0
one	WTsiGL2_DMSO	4	92	5	12	584	516.5	618	549	-34	-32.5	outer	247	2.30956	0.696576	0.0025925	3
one	WTsiGL2_DMSO	4	93	6	12	443.5	519.5	469	601	-25.5	-81.5	outer	247	2.41009	0.797102	0.00296664	3
one	WTsiGL2_DMSO	4	94	6	4	415.25	523	469	601	-53.75	-78	outer	247	0.635081	0	0	0
one	WTsiGL2_DMSO	4	95	5	10	621.8	530.5	618	549	3.8	-18.5	outer	247	1.83929	0.226308	0.000842269	1
one	WTsiGL2_DMSO	4	96	5	10	635.8	532.5	618	549	17.8	-16.5	outer	247	1.8667	0.253713	0.000944265	1
one	WTsiGL2_DMSO	4	97	6	6	413.5	534	469	601	-55.5	-67	outer	247	0.895811	0	0	0
one	WTsiGL2_DMSO	4	98	5	8	609.25	537.375	618	549	-8.75	-11.625	outer	247	1.25931	0	0	0
one	WTsiGL2_DMSO	4	99	5	4	602.5	538.5	618	549	-15.5	-10.5	outer	247	0.710674	0	0	0
one	WTsiGL2_DMSO	4	100	5	28	627.357	537.179	618	549	9.35714	-11.8214	outer	247	4.87306	3.26008	0.0121333	12
one	WTsiGL2_DMSO	4	101	6	8	469.125	540.125	469	601	0.125	-60.875	outer	247	1.29517	0	0	0
one	WTsiGL2_DMSO	4	102	5	4	582	541.75	618	549	-36	-7.25	outer	247	0.689174	0	0	0
one	WTsiGL2_DMSO	4	103	5	8	658.5	543	618	549	40.5	-6	outer	247	1.54043	0	0	0
one	WTsiGL2_DMSO	4	104	5	6	601.167	545.833	618	549	-16.8333	-3.16667	outer	247	0.98471	0	0	0
one	WTsiGL2_DMSO	4	105	5	11	644.273	553.273	618	549	26.2727	4.27273	outer	247	2.02765	0.414665	0.00154329	2
one	WTsiGL2_DMSO	4	106	5	39	633.59	555.051	618	549	15.5897	6.05128	outer	247	15.5953	13.9823	0.0520392	52
one	WTsiGL2_DMSO	4	107	6	9	460	556	469	601	-9	-45	outer	247	2.05769	0.44471	0.00165511	2
one	WTsiGL2_DMSO	4	108	6	7	398	557.286	469	601	-71	-43.7143	outer	247	1.24509	0	0	0
one	WTsiGL2_DMSO	4	109	6	7	481.714	557	469	601	12.7143	-44	outer	247	1.18105	0	0	0
one	WTsiGL2_DMSO	4	110	5	7	594.714	558	618	549	-23.2857	9	outer	247	1.3111	0	0	0
one	WTsiGL2_DMSO	4	111	6	13	438	560	469	601	-31	-41	outer	247	2.25899	0.646007	0.0024043	2
one	WTsiGL2_DMSO	4	112	5	13	607.615	559.615	618	549	-10.3846	10.6154	outer	247	2.64898	1.036	0.00385575	4
one	WTsiGL2_DMSO	4	113	6	8	402.875	562.125	469	601	-66.125	-38.875	outer	247	1.44009	0	0	0
one	WTsiGL2_DMSO	4	114	6	4	449.5	561.5	469	601	-19.5	-39.5	outer	247	0.655268	0	0	0
one	WTsiGL2_DMSO	4	115	5	16	650.312	561.062	618	549	32.3125	12.0625	outer	247	2.90793	1.29494	0.00481949	5
one	WTsiGL2_DMSO	4	116	5	18	644.5	564	618	549	26.5	15	outer	247	4.06528	2.45229	0.0091269	9
one	WTsiGL2_DMSO	4	117	6	8	393.875	564.125	469	601	-75.125	-36.875	outer	247	1.62037	0.00738684	2.74922e-05	0
one	WTsiGL2_DMSO	4	118	5	23	631	565.304	618	549	13	16.3043	outer	247	4.89642	3.28344	0.0122202	12
one	WTsiGL2_DMSO	4	119	6	4	378.5	565.5	469	601	-90.5	-35.5	outer	247	0.631647	0	0	0
one	WTsiGL2_DMSO	4	120	6	4	415.5	566.5	469	601	-53.5	-34.5	outer	247	0.683574	0	0	0
one	WTsiGL2_DMSO	4	121	5	20	624.7	565.3	618	549	6.7	16.3	outer	247	4.70033	3.08734	0.0114904	11
one	WTsiGL2_DMSO	4	122	6	18	425.167	566.611	469	601	-43.8333	-34.3889	outer	247	4.51577	2.90279	0.0108035	11
one	WTsiGL2_DMSO	4	123	5	4	610.5	566.5	618	549	-7.5	17.5	outer	247	0.665064	0	0	0
one	WTsiGL2_DMSO	4	124	5	13	665.385	566.615	618	549	47.3846	17.6154	outer	247	2.09355	0.480569	0.00178857	2
one	WTsiGL2_DMSO	4	125	5	7	582	568.286	618	549	-36	19.2857	outer	247	1.31168	0	0	0
one	WTsiGL2_DMSO	4	126	6	17	383.118	569.412	469	601	-85.8824	-31.5882	outer	247	3.74054	2.12755	0.00791828	8
one	WTsiGL2_DMSO	4	127	6	6	400.5	570	469	601	-68.5	-31	outer	247	0.899336	0	0	0
one	WTsiGL2_DMSO	4	128	5	7	676.714	569.857	618	549	58.7143	20.8571	outer	247	1.14192	0	0	0
one	WTsiGL2_DMSO	4	129	5	19	636.421	571.421	618	549	18.4211	22.4211	outer	247	3.69815	2.08516	0.00776051	8
one	WTsiGL2_DMSO	4	130	5	8	653.875	572.125	618	549	35.875	23.125	outer	247	1.44112	0	0	0
one	WTsiGL2_DMSO	4	131	6	9	450.333	573.667	469	601	-18.6667	-27.3333	outer	247	1.39631	0	0	0
one	WTsiGL2_DMSO	4	132	6	6	459.833	573.167	469	601	-9.16667	-27.8333	outer	247	1.00414	0	0	0
one	WTsiGL2_DMSO	4	133	6	6	487	572.5	469	601	18	-28.5	outer	247	1.00922	0	0	0
one	WTsiGL2_DMSO	4	134	5	10	646.2	573.5	618	549	28.2	24.5	outer	247	2.02795	0.414971	0.00154443	2
one	WTsiGL2_DMSO	4	135	6	14	432.786	574.357	469	601	-36.2143	-26.6429	outer	247	2.45541	0.842422	0.00313531	3
one	WTsiGL2_DMSO	4	136	6	12	441.667	573.917	469	601	-27.3333	-27.0833	outer	247	2.31569	0.70271	0.00261533	3
one	WTsiGL2_DMSO	4	137	6	14	472.5	574.714	469	601	3.5	-26.2857	outer	247	2.57433	0.96135	0.00357793	4
one	WTsiGL2_DMSO	4	138	6	8	480.875	576.125	469	601	11.875	-24.875	outer	247	1.40826	0	0	0
one	WTsiGL2_DMSO	4	139	5	13	638.385	578.385	618	549	20.3846	29.3846	outer	247	2.49393	0.880951	0.0032787	3
one	WTsiGL2_DMSO	4	140	5	6	668.833	577.167	618	549	50.8333	28.1667	outer	247	1.09558	0	0	0
one	WTsiGL2_DMSO	4	141	6	8	436.875	578.875	469	601	-32.125	-22.125	outer	247	1.50767	0	0	0
one	WTsiGL2_DMSO	4	142	6	7	455	579.286	469	601	-14	-21.7143	outer	247	1.35184	0	0	0
one	WTsiGL2_DMSO	4	143	5	11	626.636	579.091	618	549	8.63636	30.0909	outer	247	2.20464	0.591655	0.00220201	2
one	WTsiGL2_DMSO	4	144	6	8	389.125	580.125	469	601	-79.875	-20.875	outer	247	1.59019	0	0	0
one	WTsiGL2_DMSO	4	145	5	4	622.5	580.5	618	549	4.5	31.5	outer	247	0.685725	0	0	0
one	WTsiGL2_DMSO	4	146	6	13	449.385	581.538	469	601	-19.6154	-19.4615	outer	247	3.10677	1.49378	0.00555953	6
one	WTsiGL2_DMSO	4	147	6	6	468	581.5	469	601	-1	-19.5	outer	247	1.15422	0	0	0
one	WTsiGL2_DMSO	4	148	5	10	684.3	580.7	618	549	66.3	31.7	outer	247	1.72288	0.109897	0.000409012	0
one	WTsiGL2_DMSO	4	149	5	5	612.4	582.2	618	549	-5.6	33.2	outer	247	0.813245	0	0	0
one	WTsiGL2_DMSO	4	150	6	23	403.391	583.087	469	601	-65.6087	-17.913	outer	247	6.37858	4.76559	0.0177365	18
one	WTsiGL2_DMSO	4	151	5	21	664	583	618	549	46	34	outer	247	5.60826	3.99527	0.0148695	15
one	WTsiGL2_DMSO	4	152	5	13	677.538	584.846	618	549	59.5385	35.8462	outer	247	2.72511	1.11212	0.00413908	4
one	WTsiGL2_DMSO	4	153	5	9	626.333	586.111	618	549	8.33333	37.1111	outer	247	1.69357	0.0805843	0.000299917	0
one	WTsiGL2_DMSO	4	154	5	23	658.13	585.826	618	549	40.1304	36.8261	outer	247	5.26516	3.65217	0.0135926	14
one	WTsiGL2_DMSO	4	155	6	10	468.7	587.2	469	601	-0.3	-13.8	outer	247	2.05437	0.441384	0.00164273	2
one	WTsiGL2_DMSO	4	156	6	10	420	588.2	469	601	-49	-12.8	outer	247	2.34943	0.736448	0.0027409	3
one	WTsiGL2_DMSO	4	157	6	28	452.107	587.643	469	601	-16.8929	-13.3571	outer	247	7.52566	5.91267	0.0220057	22
one	WTsiGL2_DMSO	4	158	5	12	692.5	588.5	618	549	74.5	39.5	outer	247	2.00533	0.392341	0.00146021	1
one	WTsiGL2_DMSO	4	159	6	32	439.844	589.062	469	601	-29.1562	-11.9375	outer	247	7.29981	5.68683	0.0211651	21
one	WTsiGL2_DMSO	4	160	6	6	477	589.833	469	601	8	-11.1667	outer	247	1.25861	0	0	0
one	WTsiGL2_DMSO	4	161	6	20	482.1	589.4	469	601	13.1	-11.6	outer	247	3.85049	2.23751	0.00832751	8
one	WTsiGL2_DMSO	4	162	6	4	501.75	589	469	601	32.75	-12	outer	247	0.719402	0	0	0
one	WTsiGL2_DMSO	4	163	6	5	370.4	590.8	469	601	-98.6	-10.2	outer	247	0.760616	0	0	0
one	WTsiGL2_DMSO	4	164	6	10	488.2	591	469	601	19.2	-10	outer	247	2.03499	0.422005	0.00157061	2
one	WTsiGL2_DMSO	4	165	5	16	651	591.5	618	549	33	42.5	outer	247	3.91524	2.30225	0.00856847	9
one	WTsiGL2_DMSO	4	166	5	10	671.3	590.3	618	549	53.3	41.3	outer	247	1.7337	0.120716	0.000449277	0
one	WTsiGL2_DMSO	4	167	6	17	428.118	592.412	469	601	-40.8824	-8.58824	outer	247	3.41787	1.80488	0.00671738	7
one	WTsiGL2_DMSO	4	168	6	20	458.15	591.9	469	601	-10.85	-9.1	outer	247	6.21112	4.59814	0.0171133	17
one	WTsiGL2_DMSO	4	169	5	15	563.067	593.733	618	549	-54.9333	44.7333	outer	247	3.45882	1.84584	0.00686981	7
one	WTsiGL2_DMSO	4	170	5	8	614.125	593.875	618	549	-3.875	44.875	outer	247	1.5239	0	0	0
one	WTsiGL2_DMSO	4	171	5	17	640.059	593.176	618	549	22.0588	44.1765	outer	247	3.29694	1.68396	0.00626732	6
one	WTsiGL2_DMSO	4	172	5	7	661.714	596	618	549	43.7143	47	outer	247	1.16062	0	0	0
one	WTsiGL2_DMSO	4	173	6	4	442.25	597	469	601	-26.75	-4	outer	247	0.799741	0	0	0
one	WTsiGL2_DMSO	4	174	5	8	633.125	597.875	618	549	15.125	48.875	outer	247	1.44199	0	0	0
one	WTsiGL2_DMSO	4	175	5	8	646.875	597.875	618	549	28.875	48.875	outer	247	1.56048	0	0	0
one	WTsiGL2_DMSO	4	176	6	6	491.5	600	469	601	22.5	-1	outer	247	1.03627	0	0	0
one	WTsiGL2_DMSO	4	177	5	9	673.333	599.111	618	549	55.3333	50.1111	outer	247	1.79199	0.179005	0.000666217	1
one	WTsiGL2_DMSO	4	178	5	13	628.385	599.615	618	549	10.3846	50.6154	outer	247	2.55348	0.940491	0.0035003	4
one	WTsiGL2_DMSO	4	179	6	25	483.64	600.64	469	601	14.64	-0.36	outer	247	4.41836	2.80537	0.010441	10
one	WTsiGL2_DMSO	4	180	5	9	604.667	601.889	618	549	-13.3333	52.8889	outer	247	1.58241	0	0	0
one	WTsiGL2_DMSO	4	181	6	5	442.2	603.4	469	601	-26.8	2.4	outer	247	0.93579	0	0	0
one	WTsiGL2_DMSO	4	182	6	8	410.5	605	469	601	-58.5	4	outer	247	1.48296	0	0	0
one	WTsiGL2_DMSO	4	183	6	5	548.4	605.2	469	601	79.4	4.2	outer	247	0.858244	0	0	0
one	WTsiGL2_DMSO	4	184	6	5	418.4	606.8	469	601	-50.6	5.8	outer	247	0.842466	0	0	0
one	WTsiGL2_DMSO	4	185	6	10	527.2	606.5	469	601	58.2	5.5	outer	247	1.87047	0.257482	0.000958292	1
one	WTsiGL2_DMSO	4	186	5	17	658.882	606.412	618	549	40.8824	57.4118	outer	247	4.25406	2.64108	0.00982951	10
one	WTsiGL2_DMSO	4	187	6	8	488	609.5	469	601	19	8.5	outer	247	1.29607	0	0	0
one	WTsiGL2_DMSO	4	188	5	6	558.833	610.167	618	549	-59.1667	61.1667	outer	247	1.06761	0	0	0
one	WTsiGL2_DMSO	4	189	5	4	638.5	611.5	618	549	20.5	62.5	outer	247	0.592767	0	0	0
one	WTsiGL2_DMSO	4	190	5	8	670.875	611.125	618	549	52.875	62.125	outer	247	1.34907	0	0	0
one	WTsiGL2_DMSO	4	191	5	17	688.412	610.882	618	549	70.4118	61.8824	outer	247	3.76353	2.15055	0.00800386	8
one	WTsiGL2_DMSO	4	192	6	5	509.4	611.8	469	601	40.4	10.8	outer	247	0.752987	0	0	0
one	WTsiGL2_DMSO	4	193	5	6	682.5	613	618	549	64.5	64	outer	247	0.942947	0	0	0
one	WTsiGL2_DMSO	4	194	6	8	470.125	615.125	469	601	1.125	14.125	outer	247	1.7377	0.124713	0.000464156	0
one	WTsiGL2_DMSO	4	195	5	12	566.333	620.75	618	549	-51.6667	71.75	outer	247	2.20662	0.593638	0.00220939	2
one	WTsiGL2_DMSO	4	196	6	9	519.333	622.111	469	601	50.3333	21.1111	outer	247	1.61538	0.00239711	8.92153e-06	0
one	WTsiGL2_DMSO	4	197	6	8	542.125	621.875	469	601	73.125	20.875	outer	247	1.45019	0	0	0
one	WTsiGL2_DMSO	4	198	6	6	468.833	623.167	469	601	-0.166667	22.1667	outer	247	1.01793	0	0	0
one	WTsiGL2_DMSO	4	199	6	7	518	630.286	469	601	49	29.2857	outer	247	1.26036	0	0	0
one	WTsiGL2_DMSO	4	200	5	5	655.2	630.4	618	549	37.2	81.4	outer	247	0.772045	0	0	0
one	WTsiGL2_DMSO	4	201	6	7	539	632.714	469	601	70	31.7143	outer	247	1.32781	0	0	0
one	WTsiGL2_DMSO	4	202	6	5	439.6	635.8	469	601	-29.4	34.8	outer	247	0.88838	0	0	0
one	WTsiGL2_DMSO	4	203	6	4	559.5	641.5	469	601	90.5	40.5	outer	247	0.570886	0	0	0
one	WTsiGL2_DMSO	4	204	6	4	540.5	661.5	469	601	71.5	60.5	outer	247	0.685527	0	0	0
one	WTsiGL2_DMSO	4	205	8	4	1087.5	695.5	1098	771	-10.5	-75.5	outer	247	0.710643	0	0	0
one	WTsiGL2_DMSO	4	206	8	4	1125.5	703.5	1098	771	27.5	-67.5	outer	247	0.695857	0	0	0
one	WTsiGL2_DMSO	4	207	8	4	1145.5	704.5	1098	771	47.5	-66.5	outer	247	0.702815	0	0	0
one	WTsiGL2_DMSO	4	208	7	7	388.714	713	346	757	42.7143	-44	outer	247	1.18318	0	0	0
one	WTsiGL2_DMSO	4	209	8	7	1148.71	715	1098	771	50.7143	-56	outer	247	1.2318	0	0	0
one	WTsiGL2_DMSO	4	210	7	4	312.5	716.5	346	757	-33.5	-40.5	outer	247	0.606333	0	0	0
one	WTsiGL2_DMSO	4	211	7	4	397.5	716.5	346	757	51.5	-40.5	outer	247	0.718822	0	0	0
one	WTsiGL2_DMSO	4	212	8	10	1104.2	717	1098	771	6.2	-54	outer	247	1.87501	0.262029	0.000975216	1
one	WTsiGL2_DMSO	4	213	8	6	1078.17	718.833	1098	771	-19.8333	-52.1667	outer	247	1.0495	0	0	0
one	WTsiGL2_DMSO	4	214	7	17	405.118	725.412	346	757	59.1176	-31.5882	outer	247	3.87881	2.26583	0.00843292	8
one	WTsiGL2_DMSO	4	215	7	7	357	731.286	346	757	11	-25.7143	outer	247	1.12102	0	0	0
one	WTsiGL2_DMSO	4	216	7	18	405.5	733	346	757	59.5	-24	outer	247	4.7073	3.09432	0.0115164	12
one	WTsiGL2_DMSO	4	217	7	12	376.667	734.25	346	757	30.6667	-22.75	outer	247	2.17812	0.565135	0.00210331	2
one	WTsiGL2_DMSO	4	218	7	4	420.5	739.5	346	757	74.5	-17.5	outer	247	0.68278	0	0	0
one	WTsiGL2_DMSO	4	219	7	26	406.769	742.923	346	757	60.7692	-14.0769	outer	247	6.38128	4.76829	0.0177465	18
one	WTsiGL2_DMSO	4	220	8	6	1015.5	743	1098	771	-82.5	-28	outer	247	1.04952	0	0	0
one	WTsiGL2_DMSO	4	221	7	37	394.054	744.189	346	757	48.0541	-12.8108	outer	247	7.95361	6.34063	0.0235984	24
one	WTsiGL2_DMSO	4	222	7	20	401	747.1	346	757	55	-9.9	outer	247	3.69848	2.0855	0.00776176	8
one	WTsiGL2_DMSO	4	223	7	10	419.8	748	346	757	73.8	-9	outer	247	2.35396	0.74098	0.00275776	3
one	WTsiGL2_DMSO	4	224	7	16	412.625	749.25	346	757	66.625	-7.75	outer	247	4.15964	2.54666	0.00947809	9
one	WTsiGL2_DMSO	4	225	7	5	323.8	749.6	346	757	-22.2	-7.4	outer	247	0.80148	0	0	0
one	WTsiGL2_DMSO	4	226	7	14	379.786	751.643	346	757	33.7857	-5.35714	outer	247	3.06601	1.45303	0.00540784	5
one	WTsiGL2_DMSO	4	227	7	4	390.5	751.5	346	757	44.5	-5.5	outer	247	0.728496	0	0	0
one	WTsiGL2_DMSO	4	228	8	4	1021.5	752.5	1098	771	-76.5	-18.5	outer	247	0.670771	0	0	0
one	WTsiGL2_DMSO	4	229	7	10	366	754.9	346	757	20	-2.1	outer	247	1.64303	0.0300465	0.000111826	0
one	WTsiGL2_DMSO	4	230	7	7	435.714	755	346	757	89.7143	-2	outer	247	1.24802	0	0	0
one	WTsiGL2_DMSO	4	231	7	7	332	757.143	346	757	-14	0.142857	outer	247	1.14884	0	0	0
one	WTsiGL2_DMSO	4	232	7	13	403.615	756.615	346	757	57.6154	-0.384615	outer	247	2.73993	1.12694	0.00419423	4
one	WTsiGL2_DMSO	4	233	7	15	391.667	759.067	346	757	45.6667	2.06667	outer	247	2.52445	0.911469	0.00339229	3
one	WTsiGL2_DMSO	4	234	7	27	423.556	759.63	346	757	77.5556	2.62963	outer	247	5.05104	3.43806	0.0127957	13
one	WTsiGL2_DMSO	4	235	7	15	441.4	759.6	346	757	95.4	2.6	outer	247	4.0022	2.38921	0.00889212	9
one	WTsiGL2_DMSO	4	236	7	15	429.067	761.267	346	757	83.0667	4.26667	outer	247	2.86395	1.25097	0.00465582	5
one	WTsiGL2_DMSO	4	237	7	12	367.333	763.75	346	757	21.3333	6.75	outer	247	2.36556	0.752576	0.00280092	3
one	WTsiGL2_DMSO	4	238	7	21	400.857	764.762	346	757	54.8571	7.7619	outer	247	4.8941	3.28112	0.0122116	12
one	WTsiGL2_DMSO	4	239	7	8	362.875	765.875	346	757	16.875	8.875	outer	247	1.28051	0	0	0
one	WTsiGL2_DMSO	4	240	7	19	372	766.789	346	757	26	9.78947	outer	247	3.93883	2.32584	0.00865627	9
one	WTsiGL2_DMSO	4	241	7	4	321.5	771.5	346	757	-24.5	14.5	outer	247	0.608515	0	0	0
one	WTsiGL2_DMSO	4	242	7	48	387.062	769.854	346	757	41.0625	12.8542	outer	247	11.9993	10.3863	0.0386556	39
one	WTsiGL2_DMSO	4	243	7	9	402.889	771.667	346	757	56.8889	14.6667	outer	247	1.48109	0	0	0
one	WTsiGL2_DMSO	4	244	7	14	413.643	771.857	346	757	67.6429	14.8571	outer	247	2.42473	0.811751	0.00302116	3
one	WTsiGL2_DMSO	4	245	7	15	341.133	773.533	346	757	-4.86667	16.5333	outer	247	3.53681	1.92383	0.00716006	7
one	WTsiGL2_DMSO	4	246	8	4	1115.5	772.5	1098	771	17.5	1.5	outer	247	0.689464	0	0	0
one	WTsiGL2_DMSO	4	247	8	4	1073.5	773.5	1098	771	-24.5	2.5	outer	247	0.690654	0	0	0
one	WTsiGL2_DMSO	4	248	8	4	1153.5	774.5	1098	771	55.5	3.5	outer	247	0.638087	0	0	0
one	WTsiGL2_DMSO	4	249	7	6	375.5	774	346	757	29.5	17	outer	247	1.11197	0	0	0
one	WTsiGL2_DMSO	4	250	7	6	403.5	776	346	757	57.5	19	outer	247	1.02182	0	0	0
one	WTsiGL2_DMSO	4	251	7	7	336	776.286	346	757	-10	19.2857	outer	247	1.23323	0	0	0
one	WTsiGL2_DMSO	4	252	7	13	394	776.692	346	757	48	19.6923	outer	247	2.30674	0.693753	0.002582	3
one	WTsiGL2_DMSO	4	253	7	30	425.967	775.267	346	757	79.9667	18.2667	outer	247	6.21769	4.6047	0.0171377	17
one	WTsiGL2_DMSO	4	254	7	12	416.5	778	346	757	70.5	21	outer	247	2.16722	0.55424	0.00206276	2
one	WTsiGL2_DMSO	4	255	7	18	431.722	778.611	346	757	85.7222	21.6111	outer	247	3.50101	1.88803	0.00702683	7
one	WTsiGL2_DMSO	4	256	7	35	345.886	779.257	346	757	-0.114286	22.2571	outer	247	7.28814	5.67515	0.0211217	21
one	WTsiGL2_DMSO	4	257	7	4	371.5	780.5	346	757	25.5	23.5	outer	247	0.609201	0	0	0
one	WTsiGL2_DMSO	4	258	7	4	316.5	781.5	346	757	-29.5	24.5	outer	247	0.626993	0	0	0
one	WTsiGL2_DMSO	4	259	7	9	359.111	781.667	346	757	13.1111	24.6667	outer	247	1.74237	0.129383	0.000481534	0
one	WTsiGL2_DMSO	4	260	7	18	381.556	781.667	346	757	35.5556	24.6667	outer	247	2.92129	1.30831	0.00486924	5
one	WTsiGL2_DMSO	4	261	7	20	394.05	782.95	346	757	48.05	25.95	outer	247	3.29532	1.68234	0.0062613	6
one	WTsiGL2_DMSO	4	262	8	4	1068.5	782.5	1098	771	-29.5	11.5	outer	247	0.60528	0	0	0
one	WTsiGL2_DMSO	4	263	8	6	1034.5	784	1098	771	-63.5	13	outer	247	1.02785	0	0	0
one	WTsiGL2_DMSO	4	264	7	8	347	786.5	346	757	1	29.5	outer	247	1.44347	0	0	0
one	WTsiGL2_DMSO	4	265	7	12	405.75	785.667	346	757	59.75	28.6667	outer	247	2.00067	0.387687	0.00144289	1
one	WTsiGL2_DMSO	4	266	7	6	418.833	786.667	346	757	72.8333	29.6667	outer	247	1.02945	0	0	0
one	WTsiGL2_DMSO	4	267	8	10	1043.5	787.7	1098	771	-54.5	16.7	outer	247	1.714	0.101016	0.00037596	0
one	WTsiGL2_DMSO	4	268	9	4	1323.5	787.5	1362	844	-38.5	-56.5	outer	247	0.644282	0	0	0
one	WTsiGL2_DMSO	4	269	8	5	1107.2	788.6	1098	771	9.2	17.6	outer	247	1.02617	0	0	0
one	WTsiGL2_DMSO	4	270	7	8	365.875	789.125	346	757	19.875	32.125	outer	247	1.45762	0	0	0
one	WTsiGL2_DMSO	4	271	8	6	1020.17	791.167	1098	771	-77.8333	20.1667	outer	247	1.05188	0	0	0
one	WTsiGL2_DMSO	4	272	7	4	417.75	793	346	757	71.75	36	outer	247	0.723507	0	0	0
one	WTsiGL2_DMSO	4	273	7	16	436.5	791.938	346	757	90.5	34.9375	outer	247	3.02856	1.41558	0.00526848	5
one	WTsiGL2_DMSO	4	274	8	6	1062.5	795	1098	771	-35.5	24	outer	247	1.00484	0	0	0
one	WTsiGL2_DMSO	4	275	8	4	1042.5	797.5	1098	771	-55.5	26.5	outer	247	0.680629	0	0	0
one	WTsiGL2_DMSO	4	276	8	5	1050.6	799.8	1098	771	-47.4	28.8	outer	247	0.969482	0	0	0
one	WTsiGL2_DMSO	4	277	7	5	387.2	800.4	346	757	41.2	43.4	outer	247	0.815671	0	0	0
one	WTsiGL2_DMSO	4	278	8	8	1011	799.5	1098	771	-87	28.5	outer	247	1.44887	0	0	0
one	WTsiGL2_DMSO	4	279	7	8	414.5	802	346	757	68.5	45	outer	247	1.41486	0	0	0
one	WTsiGL2_DMSO	4	280	8	4	1082.5	802.5	1098	771	-15.5	31.5	outer	247	0.648417	0	0	0
one	WTsiGL2_DMSO	4	281	7	4	400.5	803.5	346	757	54.5	46.5	outer	247	0.762203	0	0	0
one	WTsiGL2_DMSO	4	282	8	4	1159.5	804.5	1098	771	61.5	33.5	outer	247	0.645121	0	0	0
one	WTsiGL2_DMSO	4	283	7	7	419.714	805	346	757	73.7143	48	outer	247	1.23661	0	0	0
one	WTsiGL2_DMSO	4	284	7	4	353.5	805.5	346	757	7.5	48.5	outer	247	0.589929	0	0	0
one	WTsiGL2_DMSO	4	285	8	4	1122.5	806.5	1098	771	24.5	35.5	outer	247	0.75996	0	0	0
one	WTsiGL2_DMSO	4	286	8	5	1100.4	807.2	1098	771	2.4	36.2	outer	247	0.744228	0	0	0
one	WTsiGL2_DMSO	4	287	7	4	413.5	808.5	346	757	67.5	51.5	outer	247	0.649271	0	0	0
one	WTsiGL2_DMSO	4	288	8	16	1073.5	809.625	1098	771	-24.5	38.625	outer	247	3.34183	1.72885	0.00643439	6
one	WTsiGL2_DMSO	4	289	9	12	1357.5	809.5	1362	844	-4.5	-34.5	outer	247	2.04253	0.429543	0.00159866	2
one	WTsiGL2_DMSO	4	290	7	4	422.5	810.5	346	757	76.5	53.5	outer	247	0.624109	0	0	0
one	WTsiGL2_DMSO	4	291	8	4	1081.5	810.5	1098	771	-16.5	39.5	outer	247	0.737835	0	0	0
one	WTsiGL2_DMSO	4	292	8	23	1065.7	816.957	1098	771	-32.3043	45.9565	outer	247	4.82675	3.21377	0.0119609	12
one	WTsiGL2_DMSO	4	293	8	8	1099.12	815.875	1098	771	1.125	44.875	outer	247	1.71713	0.104144	0.000387602	0
one	WTsiGL2_DMSO	4	294	8	9	1082.33	817.111	1098	771	-15.6667	46.1111	outer	247	2.03314	0.420159	0.00156374	2
one	WTsiGL2_DMSO	4	295	8	10	1088	818.5	1098	771	-10	47.5	outer	247	1.91293	0.299948	0.00111634	1
one	WTsiGL2_DMSO	4	296	8	6	1105.5	819	1098	771	7.5	48	outer	247	0.997391	0	0	0
one	WTsiGL2_DMSO	4	297	8	14	1092.29	822.5	1098	771	-5.71429	51.5	outer	247	3.06342	1.45043	0.00539819	5
one	WTsiGL2_DMSO	4	298	8	6	1088	825.5	1098	771	-10	54.5	outer	247	1.06702	0	0	0
one	WTsiGL2_DMSO	4	299	7	4	327.5	827.5	346	757	-18.5	70.5	outer	247	0.689311	0	0	0
one	WTsiGL2_DMSO	4	300	8	4	1075.5	827.5	1098	771	-22.5	56.5	outer	247	0.625422	0	0	0
one	WTsiGL2_DMSO	4	301	8	5	1060.2	837.6	1098	771	-37.8	66.6	outer	247	0.864424	0	0	0
one	WTsiGL2_DMSO	4	302	9	4	1406.5	846.5	1362	844	44.5	2.5	outer	247	0.722286	0	0	0
one	WTsiGL2_DMSO	4	303	9	6	1380.5	858	1362	844	18.5	14	outer	247	1.12004	0	0	0
one	WTsiGL2_DMSO	5	1	1	14	1044.79	7.28571	1060	10	-15.2143	-2.71429	outer	247	2.15618	0.543192	0.00202164	2
one	WTsiGL2_DMSO	5	2	1	35	1050.57	21.5429	1060	10	-9.42857	11.5429	outer	247	10.1897	8.57675	0.0319208	32
one	WTsiGL2_DMSO	5	3	1	7	1035	21.7143	1060	10	-25	11.7143	outer	247	1.06822	0	0	0
one	WTsiGL2_DMSO	5	4	1	30	1058.07	27.9333	1060	10	-1.93333	17.9333	outer	247	9.00778	7.3948	0.0275218	28
one	WTsiGL2_DMSO	5	5	1	8	1045	31.5	1060	10	-15	21.5	outer	247	1.32227	0	0	0
one	WTsiGL2_DMSO	5	6	1	13	1053.85	31.5385	1060	10	-6.15385	21.5385	outer	247	2.51147	0.898483	0.00334396	3
one	WTsiGL2_DMSO	5	7	1	6	994.167	35.8333	1060	10	-65.8333	25.8333	outer	247	0.943282	0	0	0
one	WTsiGL2_DMSO	5	8	1	12	1060.5	36.5	1060	10	0.5	26.5	outer	247	1.74788	0.134891	0.000502035	1
one	WTsiGL2_DMSO	5	9	1	6	1077.5	39	1060	10	17.5	29	outer	247	0.915267	0	0	0
one	WTsiGL2_DMSO	5	10	1	13	1120.62	39.6154	1060	10	60.6154	29.6154	outer	247	2.45507	0.842086	0.00313406	3
one	WTsiGL2_DMSO	5	11	1	7	1039	44.7143	1060	10	-21	34.7143	outer	247	1.1729	0	0	0
one	WTsiGL2_DMSO	5	12	1	26	1063.35	45.4231	1060	10	3.34615	35.4231	outer	247	4.05266	2.43967	0.00907993	9
one	WTsiGL2_DMSO	5	13	1	4	1075.5	48.5	1060	10	15.5	38.5	outer	247	0.514412	0	0	0
one	WTsiGL2_DMSO	5	14	1	6	1029.5	53	1060	10	-30.5	43	outer	247	0.966857	0	0	0
one	WTsiGL2_DMSO	5	15	1	8	1062	56.5	1060	10	2	46.5	outer	247	1.36893	0	0	0
one	WTsiGL2_DMSO	5	16	1	8	1102	57.5	1060	10	42	47.5	outer	247	1.29094	0	0	0
one	WTsiGL2_DMSO	5	17	1	7	1051	60.2857	1060	10	-9	50.2857	outer	247	1.03928	0	0	0
one	WTsiGL2_DMSO	5	18	1	6	1039.17	62.1667	1060	10	-20.8333	52.1667	outer	247	0.966583	0	0	0
one	WTsiGL2_DMSO	5	19	1	6	1017.5	64	1060	10	-42.5	54	outer	247	0.89575	0	0	0
one	WTsiGL2_DMSO	5	20	1	18	1060.67	65.3333	1060	10	0.666667	55.3333	outer	247	4.95042	3.33744	0.0124212	12
one	WTsiGL2_DMSO	5	21	1	20	1076.5	64.5	1060	10	16.5	54.5	outer	247	4.70979	3.0968	0.0115256	12
one	WTsiGL2_DMSO	5	22	1	4	1093.5	67.5	1060	10	33.5	57.5	outer	247	0.679728	0	0	0
one	WTsiGL2_DMSO	5	23	1	18	1060.72	72.5	1060	10	0.722222	62.5	outer	247	3.80137	2.18839	0.0081447	8
one	WTsiGL2_DMSO	5	24	1	4	1005.5	71.5	1060	10	-54.5	61.5	outer	247	0.527367	0	0	0
one	WTsiGL2_DMSO	5	25	1	11	1051.36	77.9091	1060	10	-8.63636	67.9091	outer	247	2.02255	0.409569	0.00152432	2
one	WTsiGL2_DMSO	5	26	1	11	1056.64	77.9091	1060	10	-3.36364	67.9091	outer	247	2.21616	0.603175	0.00224489	2
one	WTsiGL2_DMSO	5	27	1	7	1039.29	79	1060	10	-20.7143	69	outer	247	1.23636	0	0	0
one	WTsiGL2_DMSO	5	28	3	7	495.286	87	529	180	-33.7143	-93	outer	247	0.98352	0	0	0
one	WTsiGL2_DMSO	5	29	1	16	1076.94	86.875	1060	10	16.9375	76.875	outer	247	2.60754	0.994554	0.00370151	4
one	WTsiGL2_DMSO	5	30	3	7	551	89.7143	529	180	22	-90.2857	outer	247	1.11009	0	0	0
one	WTsiGL2_DMSO	5	31	1	4	1045.5	92.5	1060	10	-14.5	82.5	outer	247	0.592142	0	0	0
one	WTsiGL2_DMSO	5	32	2	7	228.714	94	208	152	20.7143	-58	outer	247	1.08339	0	0	0
one	WTsiGL2_DMSO	5	33	1	14	1075.71	95.5	1060	10	15.7143	85.5	outer	247	2.82464	1.21166	0.00450953	5
one	WTsiGL2_DMSO	5	34	3	4	480.5	96.5	529	180	-48.5	-83.5	outer	247	0.575525	0	0	0
one	WTsiGL2_DMSO	5	35	1	6	1045.17	97.1667	1060	10	-14.8333	87.1667	outer	247	0.958373	0	0	0
one	WTsiGL2_DMSO	5	36	3	7	561.286	99	529	180	32.2857	-81	outer	247	1.19077	0	0	0
one	WTsiGL2_DMSO	5	37	1	7	1052	101.714	1060	10	-8	91.7143	outer	247	1.06322	0	0	0
one	WTsiGL2_DMSO	5	38	1	7	1084	102.286	1060	10	24	92.2857	outer	247	1.26014	0	0	0
one	WTsiGL2_DMSO	5	39	1	6	1044.5	107	1060	10	-15.5	97	outer	247	0.75935	0	0	0
one	WTsiGL2_DMSO	5	40	3	6	542	115.5	529	180	13	-64.5	outer	247	0.940612	0	0	0
one	WTsiGL2_DMSO	5	41	2	10	227.5	116.8	208	152	19.5	-35.2	outer	247	1.75741	0.144428	0.000537529	1
one	WTsiGL2_DMSO	5	42	3	12	497.5	118.5	529	180	-31.5	-61.5	outer	247	1.8153	0.202321	0.000752993	1
one	WTsiGL2_DMSO	5	43	3	7	486	125.286	529	180	-43	-54.7143	outer	247	1.10869	0	0	0
one	WTsiGL2_DMSO	5	44	3	5	519.6	124.2	529	180	-9.4	-55.8	outer	247	0.800549	0	0	0
one	WTsiGL2_DMSO	5	45	3	6	545	125.5	529	180	16	-54.5	outer	247	0.890959	0	0	0
one	WTsiGL2_DMSO	5	46	3	4	504.5	128.5	529	180	-24.5	-51.5	outer	247	0.613367	0	0	0
one	WTsiGL2_DMSO	5	47	3	5	513.2	130.6	529	180	-15.8	-49.4	outer	247	0.765728	0	0	0
one	WTsiGL2_DMSO	5	48	3	9	499.111	134.444	529	180	-29.8889	-45.5556	outer	247	1.508	0	0	0
one	WTsiGL2_DMSO	5	49	3	15	489.067	136.067	529	180	-39.9333	-43.9333	outer	247	2.44866	0.835677	0.00311021	3
one	WTsiGL2_DMSO	5	50	2	4	191.5	136.5	208	152	-16.5	-15.5	outer	247	0.611933	0	0	0
one	WTsiGL2_DMSO	5	51	3	12	521.5	135.5	529	180	-7.5	-44.5	outer	247	1.86479	0.251806	0.000937166	1
one	WTsiGL2_DMSO	5	52	2	7	217	136.714	208	152	9	-15.2857	outer	247	1.33213	0	0	0
one	WTsiGL2_DMSO	5	53	3	8	505	137.5	529	180	-24	-42.5	outer	247	1.28429	0	0	0
one	WTsiGL2_DMSO	5	54	2	9	254.667	139.889	208	152	46.6667	-12.1111	outer	247	1.53559	0	0	0
one	WTsiGL2_DMSO	5	55	3	10	469.8	139.5	529	180	-59.2	-40.5	outer	247	1.51287	0	0	0
one	WTsiGL2_DMSO	5	56	3	6	556.5	141	529	180	27.5	-39	outer	247	0.968017	0	0	0
one	WTsiGL2_DMSO	5	57	3	15	509.8	142.933	529	180	-19.2	-37.0667	outer	247	3.46035	1.84737	0.00687549	7
one	WTsiGL2_DMSO	5	58	2	11	194.364	145.091	208	152	-13.6364	-6.90909	outer	247	2.19933	0.586345	0.00218225	2
one	WTsiGL2_DMSO	5	59	4	4	861.5	145.5	928	217	-66.5	-71.5	outer	247	0.548074	0	0	0
one	WTsiGL2_DMSO	5	60	2	21	222.857	151.19	208	152	14.8571	-0.809524	outer	247	3.37613	1.76315	0.00656206	7
one	WTsiGL2_DMSO	5	61	3	22	505.5	149.727	529	180	-23.5	-30.2727	outer	247	6.47552	4.86253	0.0180973	18
one	WTsiGL2_DMSO	5	62	3	4	579.5	149.5	529	180	50.5	-30.5	outer	247	0.705287	0	0	0
one	WTsiGL2_DMSO	5	63	2	7	247.286	151	208	152	39.2857	-1	outer	247	1.10825	0	0	0
one	WTsiGL2_DMSO	5	64	2	5	258.2	152.4	208	152	50.2	0.4	outer	247	0.727184	0	0	0
one	WTsiGL2_DMSO	5	65	3	8	499	152.5	529	180	-30	-27.5	outer	247	1.39464	0	0	0
one	WTsiGL2_DMSO	5	66	3	7	536	151.714	529	180	7	-28.2857	outer	247	1.17142	0	0	0
one	WTsiGL2_DMSO	5	67	2	6	181.167	152.833	208	152	-26.8333	0.833333	outer	247	0.964202	0	0	0
one	WTsiGL2_DMSO	5	68	2	5	233.6	153.8	208	152	25.6	1.8	outer	247	0.881056	0	0	0
one	WTsiGL2_DMSO	5	69	3	17	520.765	154.765	529	180	-8.23529	-25.2353	outer	247	2.5886	0.975618	0.00363103	4
one	WTsiGL2_DMSO	5	70	2	4	186.5	155.5	208	152	-21.5	3.5	outer	247	0.659098	0	0	0
one	WTsiGL2_DMSO	5	71	3	5	495.4	155.8	529	180	-33.6	-24.2	outer	247	0.77435	0	0	0
one	WTsiGL2_DMSO	5	72	3	7	540	156.286	529	180	11	-23.7143	outer	247	1.24076	0	0	0
one	WTsiGL2_DMSO	5	73	2	4	282.5	156.5	208	152	74.5	4.5	outer	247	0.615793	0	0	0
one	WTsiGL2_DMSO	5	74	3	8	504.875	157.125	529	180	-24.125	-22.875	outer	247	1.38923	0	0	0
one	WTsiGL2_DMSO	5	75	3	14	533.286	156.5	529	180	4.28571	-23.5	outer	247	2.75993	1.14695	0.00426868	4
one	WTsiGL2_DMSO	5	76	3	7	482.714	158	529	180	-46.2857	-22	outer	247	1.02269	0	0	0
one	WTsiGL2_DMSO	5	77	2	11	235.545	158.636	208	152	27.5455	6.63636	outer	247	2.06384	0.45086	0.001678	2
one	WTsiGL2_DMSO	5	78	2	10	193	161.8	208	152	-15	9.8	outer	247	2.59088	0.977891	0.0036395	4
one	WTsiGL2_DMSO	5	79	3	12	505.5	162.5	529	180	-23.5	-17.5	outer	247	1.99593	0.382942	0.00142523	1
one	WTsiGL2_DMSO	5	80	3	8	554.875	162.125	529	180	25.875	-17.875	outer	247	1.2591	0	0	0
one	WTsiGL2_DMSO	5	81	2	6	245.833	163.167	208	152	37.8333	11.1667	outer	247	0.964172	0	0	0
one	WTsiGL2_DMSO	5	82	3	9	501	164	529	180	-28	-16	outer	247	1.8206	0.207616	0.0007727	1
one	WTsiGL2_DMSO	5	83	2	14	215.5	165.143	208	152	7.5	13.1429	outer	247	2.29012	0.677136	0.00252015	3
one	WTsiGL2_DMSO	5	84	3	14	529.714	166.071	529	180	0.714286	-13.9286	outer	247	2.58859	0.975602	0.00363098	4
one	WTsiGL2_DMSO	5	85	3	4	554.5	167.5	529	180	25.5	-12.5	outer	247	0.67863	0	0	0
one	WTsiGL2_DMSO	5	86	3	6	567.5	169	529	180	38.5	-11	outer	247	0.95729	0	0	0
one	WTsiGL2_DMSO	5	87	3	8	477.5	169	529	180	-51.5	-11	outer	247	1.26758	0	0	0
one	WTsiGL2_DMSO	5	88	3	4	487.5	168.5	529	180	-41.5	-11.5	outer	247	0.631312	0	0	0
one	WTsiGL2_DMSO	5	89	3	12	510.5	169.5	529	180	-18.5	-10.5	outer	247	1.99594	0.382957	0.00142528	1
one	WTsiGL2_DMSO	5	90	3	4	504.5	171.5	529	180	-24.5	-8.5	outer	247	0.653895	0	0	0
one	WTsiGL2_DMSO	5	91	2	4	213.5	171.5	208	152	5.5	19.5	outer	247	0.691646	0	0	0
one	WTsiGL2_DMSO	5	92	3	16	541.375	172.562	529	180	12.375	-7.4375	outer	247	4.52786	2.91487	0.0108485	11
one	WTsiGL2_DMSO	5	93	3	14	487.5	178.286	529	180	-41.5	-1.71429	outer	247	2.69906	1.08608	0.00404214	4
one	WTsiGL2_DMSO	5	94	3	12	481.5	180.5	529	180	-47.5	0.5	outer	247	2.27329	0.660305	0.00245751	2
one	WTsiGL2_DMSO	5	95	3	7	493.286	183	529	180	-35.7143	3	outer	247	1.12992	0	0	0
one	WTsiGL2_DMSO	5	96	3	7	552	183.714	529	180	23	3.71429	outer	247	1.09378	0	0	0
one	WTsiGL2_DMSO	5	97	3	14	471.286	186.5	529	180	-57.7143	6.5	outer	247	2.56017	0.94719	0.00352523	4
one	WTsiGL2_DMSO	5	98	3	4	509.5	186.5	529	180	-19.5	6.5	outer	247	0.759136	0	0	0
one	WTsiGL2_DMSO	5	99	3	9	474.111	190.333	529	180	-54.8889	10.3333	outer	247	1.46734	0	0	0
one	WTsiGL2_DMSO	5	100	3	15	503.133	190.933	529	180	-25.8667	10.9333	outer	247	3.09906	1.48608	0.00553085	6
one	WTsiGL2_DMSO	5	101	3	12	520.667	192.667	529	180	-8.33333	12.6667	outer	247	2.3272	0.714215	0.00265815	3
one	WTsiGL2_DMSO	5	102	4	5	833.2	193.4	928	217	-94.8	-23.6	outer	247	0.75375	0	0	0
one	WTsiGL2_DMSO	5	103	3	11	530.364	194.545	529	180	1.36364	14.5455	outer	247	1.6168	0.00381622	1.42031e-05	0
one	WTsiGL2_DMSO	5	104	3	4	475.5	198.5	529	180	-53.5	18.5	outer	247	0.611353	0	0	0
one	WTsiGL2_DMSO	5	105	3	7	490.714	198	529	180	-38.2857	18	outer	247	1.17002	0	0	0
one	WTsiGL2_DMSO	5	106	3	6	497	200.5	529	180	-32	20.5	outer	247	0.80708	0	0	0
one	WTsiGL2_DMSO	5	107	4	7	919	202.714	928	217	-9	-14.2857	outer	247	1.07489	0	0	0
one	WTsiGL2_DMSO	5	108	3	6	532.5	214	529	180	3.5	34	outer	247	0.940215	0	0	0
one	WTsiGL2_DMSO	5	109	4	7	941.429	214.286	928	217	13.4286	-2.71429	outer	247	1.02969	0	0	0
one	WTsiGL2_DMSO	5	110	4	4	953.5	217.5	928	217	25.5	0.5	outer	247	0.640192	0	0	0
one	WTsiGL2_DMSO	5	111	3	4	528.5	218.5	529	180	-0.5	38.5	outer	247	0.638026	0	0	0
one	WTsiGL2_DMSO	5	112	3	6	511.5	221	529	180	-17.5	41	outer	247	0.959197	0	0	0
one	WTsiGL2_DMSO	5	113	4	6	939.5	224.5	928	217	11.5	7.5	outer	247	1.29819	0	0	0
one	WTsiGL2_DMSO	5	114	4	8	872	227.5	928	217	-56	10.5	outer	247	1.2623	0	0	0
one	WTsiGL2_DMSO	5	115	4	23	931.826	232.565	928	217	3.82609	15.5652	outer	247	5.80095	4.18796	0.0155867	16
one	WTsiGL2_DMSO	5	116	4	4	948.5	233.5	928	217	20.5	16.5	outer	247	0.626688	0	0	0
one	WTsiGL2_DMSO	5	117	4	6	1014.83	233.167	928	217	86.8333	16.1667	outer	247	0.969299	0	0	0
one	WTsiGL2_DMSO	5	118	4	17	923.824	233.765	928	217	-4.17647	16.7647	outer	247	3.14797	1.53498	0.00571287	6
one	WTsiGL2_DMSO	5	119	4	20	940.9	236.3	928	217	12.9	19.3	outer	247	4.12674	2.51376	0.00935565	9
one	WTsiGL2_DMSO	5	120	4	16	975.5	236.5	928	217	47.5	19.5	outer	247	3.80378	2.1908	0.00815368	8
one	WTsiGL2_DMSO	5	121	4	7	958	240.286	928	217	30	23.2857	outer	247	1.11675	0	0	0
one	WTsiGL2_DMSO	5	122	4	10	947.5	241.2	928	217	19.5	24.2	outer	247	1.4893	0	0	0
one	WTsiGL2_DMSO	5	123	3	6	480.5	244	529	180	-48.5	64	outer	247	0.926879	0	0	0
one	WTsiGL2_DMSO	5	124	4	6	961.833	245.833	928	217	33.8333	28.8333	outer	247	1.0518	0	0	0
one	WTsiGL2_DMSO	5	125	4	4	933.5	247.5	928	217	5.5	30.5	outer	247	0.638392	0	0	0
one	WTsiGL2_DMSO	5	126	4	17	937.706	246.471	928	217	9.70588	29.4706	outer	247	3.9602	2.34722	0.00873584	9
one	WTsiGL2_DMSO	5	127	4	12	940.667	252.667	928	217	12.6667	35.6667	outer	247	2.49664	0.883651	0.00328876	3
one	WTsiGL2_DMSO	5	128	4	6	958	255.5	928	217	30	38.5	outer	247	0.99205	0	0	0
one	WTsiGL2_DMSO	5	129	4	8	975.875	255.875	928	217	47.875	38.875	outer	247	1.30022	0	0	0
one	WTsiGL2_DMSO	5	130	4	11	958.545	260.636	928	217	30.5455	43.6364	outer	247	2.02132	0.408333	0.00151972	2
one	WTsiGL2_DMSO	5	131	4	8	948.875	262.875	928	217	20.875	45.875	outer	247	1.40003	0	0	0
one	WTsiGL2_DMSO	5	132	3	4	477.5	263.5	529	180	-51.5	83.5	outer	247	0.599023	0	0	0
one	WTsiGL2_DMSO	5	133	6	4	825.5	264.5	876	310	-50.5	-45.5	outer	247	0.701061	0	0	0
one	WTsiGL2_DMSO	5	134	6	7	864	265.286	876	310	-12	-44.7143	outer	247	1.11955	0	0	0
one	WTsiGL2_DMSO	5	135	4	13	969.769	266.385	928	217	41.7692	49.3846	outer	247	1.86616	0.253179	0.000942277	1
one	WTsiGL2_DMSO	5	136	4	5	957.4	269.2	928	217	29.4	52.2	outer	247	0.869368	0	0	0
one	WTsiGL2_DMSO	5	137	6	9	898	270	876	310	22	-40	outer	247	1.79263	0.179646	0.000668602	1
one	WTsiGL2_DMSO	5	138	4	7	960.571	274.714	928	217	32.5714	57.7143	outer	247	1.22889	0	0	0
one	WTsiGL2_DMSO	5	139	4	6	988.5	274	928	217	60.5	57	outer	247	0.90753	0	0	0
one	WTsiGL2_DMSO	5	140	6	7	877	274.714	876	310	1	-35.2857	outer	247	1.25438	0	0	0
one	WTsiGL2_DMSO	5	141	5	8	723.25	279.75	706	280	17.25	-0.25	outer	247	1.11676	0	0	0
one	WTsiGL2_DMSO	5	142	4	10	987	279.8	928	217	59	62.8	outer	247	1.73785	0.124866	0.000464724	0
one	WTsiGL2_DMSO	5	143	4	16	952.188	280.625	928	217	24.1875	63.625	outer	247	3.77221	2.15923	0.00803618	8
one	WTsiGL2_DMSO	5	144	6	9	841	287	876	310	-35	-23	outer	247	1.53042	0	0	0
one	WTsiGL2_DMSO	5	145	6	4	863.75	287	876	310	-12.25	-23	outer	247	0.714336	0	0	0
one	WTsiGL2_DMSO	5	146	4	8	963.5	288	928	217	35.5	71	outer	247	1.35843	0	0	0
one	WTsiGL2_DMSO	5	147	6	13	859.615	289.615	876	310	-16.3846	-20.3846	outer	247	2.27024	0.657253	0.00244615	2
one	WTsiGL2_DMSO	5	148	6	4	826.5	292.5	876	310	-49.5	-17.5	outer	247	0.674556	0	0	0
one	WTsiGL2_DMSO	5	149	6	4	887.5	293.5	876	310	11.5	-16.5	outer	247	0.551232	0	0	0
one	WTsiGL2_DMSO	5	150	6	24	868.417	293.208	876	310	-7.58333	-16.7917	outer	247	5.72012	4.10714	0.0152859	15
one	WTsiGL2_DMSO	5	151	6	13	852.615	297.615	876	310	-23.3846	-12.3846	outer	247	2.79171	1.17873	0.00438697	4
one	WTsiGL2_DMSO	5	152	6	10	901.5	297.8	876	310	25.5	-12.2	outer	247	1.65686	0.0438711	0.000163279	0
one	WTsiGL2_DMSO	5	153	6	28	860.357	298.821	876	310	-15.6429	-11.1786	outer	247	7.4273	5.81431	0.0216396	22
one	WTsiGL2_DMSO	5	154	5	7	610	300.286	706	280	-96	20.2857	outer	247	0.922728	0	0	0
one	WTsiGL2_DMSO	5	155	6	6	923.5	301	876	310	47.5	-9	outer	247	0.947662	0	0	0
one	WTsiGL2_DMSO	5	156	6	8	888.125	302.875	876	310	12.125	-7.125	outer	247	1.52827	0	0	0
one	WTsiGL2_DMSO	5	157	6	7	862	311	876	310	-14	1	outer	247	0.9729	0	0	0
one	WTsiGL2_DMSO	5	158	6	10	915.5	315.2	876	310	39.5	5.2	outer	247	1.58521	0	0	0
one	WTsiGL2_DMSO	5	159	6	4	799.5	316.5	876	310	-76.5	6.5	outer	247	0.623011	0	0	0
one	WTsiGL2_DMSO	5	160	6	11	891.364	319.545	876	310	15.3636	9.54545	outer	247	2.17733	0.564341	0.00210035	2
one	WTsiGL2_DMSO	5	161	6	7	961.286	320	876	310	85.2857	10	outer	247	1.16022	0	0	0
one	WTsiGL2_DMSO	5	162	6	9	885	321	876	310	9	11	outer	247	1.36156	0	0	0
one	WTsiGL2_DMSO	5	163	6	7	903	325.286	876	310	27	15.2857	outer	247	1.09937	0	0	0
one	WTsiGL2_DMSO	5	164	6	7	877	326.714	876	310	1	16.7143	outer	247	1.16342	0	0	0
one	WTsiGL2_DMSO	5	165	6	7	910	327.714	876	310	34	17.7143	outer	247	1.13553	0	0	0
one	WTsiGL2_DMSO	5	166	6	10	862.2	330.5	876	310	-13.8	20.5	outer	247	1.73909	0.126102	0.000469324	0
one	WTsiGL2_DMSO	5	167	5	4	669.5	333.5	706	280	-36.5	53.5	outer	247	0.571466	0	0	0
one	WTsiGL2_DMSO	5	168	6	4	888.5	333.5	876	310	12.5	23.5	outer	247	0.56318	0	0	0
one	WTsiGL2_DMSO	5	169	6	6	860.5	338	876	310	-15.5	28	outer	247	0.984192	0	0	0
one	WTsiGL2_DMSO	5	170	7	7	226	340.286	194	372	32	-31.7143	outer	247	1.37996	0	0	0
one	WTsiGL2_DMSO	5	171	6	8	855.875	339.875	876	310	-20.125	29.875	outer	247	1.34836	0	0	0
one	WTsiGL2_DMSO	5	172	6	18	850.333	342.667	876	310	-25.6667	32.6667	outer	247	4.29042	2.67744	0.00996484	10
one	WTsiGL2_DMSO	5	173	6	9	860.222	344.111	876	310	-15.7778	34.1111	outer	247	1.43369	0	0	0
one	WTsiGL2_DMSO	5	174	6	7	869.714	344	876	310	-6.28571	34	outer	247	1.29935	0	0	0
one	WTsiGL2_DMSO	5	175	6	6	902.167	344.167	876	310	26.1667	34.1667	outer	247	0.996872	0	0	0
one	WTsiGL2_DMSO	5	176	5	7	708.286	347	706	280	2.28571	67	outer	247	1.12215	0	0	0
one	WTsiGL2_DMSO	5	177	5	6	727.5	347	706	280	21.5	67	outer	247	0.896269	0	0	0
one	WTsiGL2_DMSO	5	178	6	9	853.111	355.333	876	310	-22.8889	45.3333	outer	247	1.73271	0.119724	0.000445585	0
one	WTsiGL2_DMSO	5	179	7	6	182.5	358	194	372	-11.5	-14	outer	247	1.09395	0	0	0
one	WTsiGL2_DMSO	5	180	7	30	203.8	359.8	194	372	9.8	-12.2	outer	247	7.53375	5.92076	0.0220358	22
one	WTsiGL2_DMSO	5	181	7	11	178.636	367.545	194	372	-15.3636	-4.45455	outer	247	2.17069	0.557703	0.00207565	2
one	WTsiGL2_DMSO	5	182	7	6	139.5	368	194	372	-54.5	-4	outer	247	1.1621	0	0	0
one	WTsiGL2_DMSO	5	183	6	10	829	372.8	876	310	-47	62.8	outer	247	2.00435	0.391365	0.00145657	1
one	WTsiGL2_DMSO	5	184	7	4	159.5	374.5	194	372	-34.5	2.5	outer	247	0.66978	0	0	0
one	WTsiGL2_DMSO	5	185	8	5	795.4	375.8	766	461	29.4	-85.2	outer	247	0.817624	0	0	0
one	WTsiGL2_DMSO	5	186	7	22	177.818	375.5	194	372	-16.1818	3.5	outer	247	4.50773	2.89474	0.0107736	11
one	WTsiGL2_DMSO	5	187	6	7	838	394.714	876	310	-38	84.7143	outer	247	1.05806	0	0	0
one	WTsiGL2_DMSO	5	188	8	5	831.4	396.8	766	461	65.4	-64.2	outer	247	0.782376	0	0	0
one	WTsiGL2_DMSO	5	189	7	4	134	398.75	194	372	-60	26.75	outer	247	0.626352	0	0	0
one	WTsiGL2_DMSO	5	190	8	7	765.714	400	766	461	-0.285714	-61	outer	247	1.12633	0	0	0
one	WTsiGL2_DMSO	5	191	8	4	735.5	407.5	766	461	-30.5	-53.5	outer	247	0.660853	0	0	0
one	WTsiGL2_DMSO	5	192	9	9	629.667	411.889	601	501	28.6667	-89.1111	outer	247	1.54316	0	0	0
one	WTsiGL2_DMSO	5	193	9	4	577.5	425.5	601	501	-23.5	-75.5	outer	247	0.590433	0	0	0
one	WTsiGL2_DMSO	5	194	9	6	642	425.5	601	501	41	-75.5	outer	247	0.953262	0	0	0
one	WTsiGL2_DMSO	5	195	8	6	681.167	424.833	766	461	-84.8333	-36.1667	outer	247	1.04981	0	0	0
one	WTsiGL2_DMSO	5	196	9	5	656.6	425.8	601	501	55.6	-75.2	outer	247	0.843931	0	0	0
one	WTsiGL2_DMSO	5	197	8	5	767.8	430.6	766	461	1.8	-30.4	outer	247	0.878492	0	0	0
one	WTsiGL2_DMSO	5	198	9	12	619.5	433.5	601	501	18.5	-67.5	outer	247	1.77131	0.158329	0.000589266	1
one	WTsiGL2_DMSO	5	199	8	7	764.857	434.571	766	461	-1.14286	-26.4286	outer	247	1.06853	0	0	0
one	WTsiGL2_DMSO	5	200	9	11	629.909	436.182	601	501	28.9091	-64.8182	outer	247	1.88128	0.268301	0.000998557	1
one	WTsiGL2_DMSO	5	201	9	9	651.111	435.667	601	501	50.1111	-65.3333	outer	247	1.46023	0	0	0
one	WTsiGL2_DMSO	5	202	9	4	649.5	442.5	601	501	48.5	-58.5	outer	247	0.660243	0	0	0
one	WTsiGL2_DMSO	5	203	8	5	754.6	441.2	766	461	-11.4	-19.8	outer	247	0.862486	0	0	0
one	WTsiGL2_DMSO	5	204	9	7	638.286	443	601	501	37.2857	-58	outer	247	1.19052	0	0	0
one	WTsiGL2_DMSO	5	205	9	7	629.714	444	601	501	28.7143	-57	outer	247	1.13216	0	0	0
one	WTsiGL2_DMSO	5	206	9	7	591.714	445	601	501	-9.28571	-56	outer	247	1.09126	0	0	0
one	WTsiGL2_DMSO	5	207	8	18	774.5	447	766	461	8.5	-14	outer	247	3.67633	2.06334	0.0076793	8
one	WTsiGL2_DMSO	5	208	9	4	554.5	447.5	601	501	-46.5	-53.5	outer	247	0.636973	0	0	0
one	WTsiGL2_DMSO	5	209	9	7	626	449.286	601	501	25	-51.7143	outer	247	1.15135	0	0	0
one	WTsiGL2_DMSO	5	210	9	8	580.875	449.875	601	501	-20.125	-51.125	outer	247	1.32656	0	0	0
one	WTsiGL2_DMSO	5	211	9	4	591.5	450.5	601	501	-9.5	-50.5	outer	247	0.667674	0	0	0
one	WTsiGL2_DMSO	5	212	9	9	652	451	601	501	51	-50	outer	247	1.83413	0.22115	0.000823073	1
one	WTsiGL2_DMSO	5	213	8	6	752.5	450	766	461	-13.5	-11	outer	247	0.935683	0	0	0
one	WTsiGL2_DMSO	5	214	9	14	638.714	452.5	601	501	37.7143	-48.5	outer	247	2.55819	0.945206	0.00351785	4
one	WTsiGL2_DMSO	5	215	8	20	781.45	450.95	766	461	15.45	-10.05	outer	247	3.16387	1.55088	0.00577204	6
one	WTsiGL2_DMSO	5	216	9	9	597	453	601	501	-4	-48	outer	247	1.60052	0	0	0
one	WTsiGL2_DMSO	5	217	9	4	609.25	455	601	501	8.25	-46	outer	247	0.687678	0	0	0
one	WTsiGL2_DMSO	5	218	8	4	743.5	457.5	766	461	-22.5	-3.5	outer	247	0.679316	0	0	0
one	WTsiGL2_DMSO	5	219	9	4	610.5	458.5	601	501	9.5	-42.5	outer	247	0.641154	0	0	0
one	WTsiGL2_DMSO	5	220	9	4	583.5	458.5	601	501	-17.5	-42.5	outer	247	0.628901	0	0	0
one	WTsiGL2_DMSO	5	221	9	9	572.111	459.667	601	501	-28.8889	-41.3333	outer	247	1.49166	0	0	0
one	WTsiGL2_DMSO	5	222	9	8	600.125	461.125	601	501	-0.875	-39.875	outer	247	1.24466	0	0	0
one	WTsiGL2_DMSO	5	223	9	8	638.125	461.125	601	501	37.125	-39.875	outer	247	1.37762	0	0	0
one	WTsiGL2_DMSO	5	224	9	21	623.619	461.095	601	501	22.619	-39.9048	outer	247	3.93536	2.32238	0.00864338	9
one	WTsiGL2_DMSO	5	225	9	7	615.714	463	601	501	14.7143	-38	outer	247	1.24028	0	0	0
one	WTsiGL2_DMSO	5	226	8	11	792.182	462.909	766	461	26.1818	1.90909	outer	247	1.56973	0	0	0
one	WTsiGL2_DMSO	5	227	9	8	645.125	465.125	601	501	44.125	-35.875	outer	247	1.21996	0	0	0
one	WTsiGL2_DMSO	5	228	9	5	653.2	466.6	601	501	52.2	-34.4	outer	247	0.877562	0	0	0
one	WTsiGL2_DMSO	5	229	8	13	745.385	467.385	766	461	-20.6154	6.38462	outer	247	2.24475	0.631771	0.00235131	2
one	WTsiGL2_DMSO	5	230	9	5	623.8	468.6	601	501	22.8	-32.4	outer	247	0.786221	0	0	0
one	WTsiGL2_DMSO	5	231	9	4	628.5	468.5	601	501	27.5	-32.5	outer	247	0.621988	0	0	0
one	WTsiGL2_DMSO	5	232	8	29	778.621	470.31	766	461	12.6207	9.31034	outer	247	6.10182	4.48884	0.0167065	17
one	WTsiGL2_DMSO	5	233	8	17	748.412	471.882	766	461	-17.5882	10.8824	outer	247	3.82466	2.21167	0.00823136	8
one	WTsiGL2_DMSO	5	234	9	15	644.867	475.2	601	501	43.8667	-25.8	outer	247	2.49683	0.88385	0.00328949	3
one	WTsiGL2_DMSO	5	235	9	15	633.067	476.733	601	501	32.0667	-24.2667	outer	247	3.36231	1.74933	0.00651061	7
one	WTsiGL2_DMSO	5	236	8	7	746	476.714	766	461	-20	15.7143	outer	247	1.15572	0	0	0
one	WTsiGL2_DMSO	5	237	8	7	753	477.286	766	461	-13	16.2857	outer	247	1.22313	0	0	0
one	WTsiGL2_DMSO	5	238	9	4	604.5	477.5	601	501	3.5	-23.5	outer	247	0.742779	0	0	0
one	WTsiGL2_DMSO	5	239	8	4	695.5	477.5	766	461	-70.5	16.5	outer	247	0.627268	0	0	0
one	WTsiGL2_DMSO	5	240	8	11	758.455	478.364	766	461	-7.54545	17.3636	outer	247	1.6258	0.012819	4.77095e-05	0
one	WTsiGL2_DMSO	5	241	8	14	770.357	479.214	766	461	4.35714	18.2143	outer	247	2.7633	1.15032	0.00428123	4
one	WTsiGL2_DMSO	5	242	9	8	598.875	480.125	601	501	-2.125	-20.875	outer	247	1.38473	0	0	0
one	WTsiGL2_DMSO	5	243	9	17	617.353	480	601	501	16.3529	-21	outer	247	3.68	2.06702	0.00769299	8
one	WTsiGL2_DMSO	5	244	8	4	737.5	480.5	766	461	-28.5	19.5	outer	247	0.66865	0	0	0
one	WTsiGL2_DMSO	5	245	9	7	641.286	483	601	501	40.2857	-18	outer	247	1.1219	0	0	0
one	WTsiGL2_DMSO	5	246	8	7	742.286	483	766	461	-23.7143	22	outer	247	1.19161	0	0	0
one	WTsiGL2_DMSO	5	247	9	39	631.872	483.821	601	501	30.8718	-17.1795	outer	247	10.6661	9.05309	0.0336936	34
one	WTsiGL2_DMSO	5	248	8	32	750.688	486.219	766	461	-15.3125	25.2188	outer	247	6.65592	5.04294	0.0187687	19
one	WTsiGL2_DMSO	5	249	8	13	766.615	484.615	766	461	0.615385	23.6154	outer	247	2.35769	0.744703	0.00277162	3
one	WTsiGL2_DMSO	5	250	9	4	593.5	486.5	601	501	-7.5	-14.5	outer	247	0.640482	0	0	0
one	WTsiGL2_DMSO	5	251	8	9	774.667	487.111	766	461	8.66667	26.1111	outer	247	1.45255	0	0	0
one	WTsiGL2_DMSO	5	252	9	18	613.778	487.944	601	501	12.7778	-13.0556	outer	247	5.06581	3.45283	0.0128507	13
one	WTsiGL2_DMSO	5	253	9	4	623.5	488.5	601	501	22.5	-12.5	outer	247	0.730816	0	0	0
one	WTsiGL2_DMSO	5	254	9	6	668	488.5	601	501	67	-12.5	outer	247	0.979141	0	0	0
one	WTsiGL2_DMSO	5	255	8	10	732.3	487.3	766	461	-33.7	26.3	outer	247	1.60777	0	0	0
one	WTsiGL2_DMSO	5	256	9	7	619	490.286	601	501	18	-10.7143	outer	247	1.18628	0	0	0
one	WTsiGL2_DMSO	5	257	9	10	643	490.2	601	501	42	-10.8	outer	247	1.86113	0.248144	0.000923536	1
one	WTsiGL2_DMSO	5	258	8	4	705.5	490.5	766	461	-60.5	29.5	outer	247	0.728878	0	0	0
one	WTsiGL2_DMSO	5	259	8	4	713.5	490.5	766	461	-52.5	29.5	outer	247	0.554681	0	0	0
one	WTsiGL2_DMSO	5	260	9	13	653.385	493.615	601	501	52.3846	-7.38462	outer	247	2.24681	0.633831	0.00235898	2
one	WTsiGL2_DMSO	5	261	9	8	645	494.5	601	501	44	-6.5	outer	247	1.24102	0	0	0
one	WTsiGL2_DMSO	5	262	9	4	627.25	496	601	501	26.25	-5	outer	247	0.675273	0	0	0
one	WTsiGL2_DMSO	5	263	9	15	586.6	497.4	601	501	-14.4	-3.6	outer	247	2.60172	0.98874	0.00367987	4
one	WTsiGL2_DMSO	5	264	9	6	630.833	499.167	601	501	29.8333	-1.83333	outer	247	1.06693	0	0	0
one	WTsiGL2_DMSO	5	265	8	7	756	499.286	766	461	-10	38.2857	outer	247	1.1207	0	0	0
one	WTsiGL2_DMSO	5	266	8	8	736.875	500.875	766	461	-29.125	39.875	outer	247	1.41396	0	0	0
one	WTsiGL2_DMSO	5	267	9	6	571.167	501.833	601	501	-29.8333	0.833333	outer	247	0.993179	0	0	0
one	WTsiGL2_DMSO	5	268	8	10	723	501.8	766	461	-43	40.8	outer	247	1.72403	0.111041	0.000413272	0
one	WTsiGL2_DMSO	5	269	9	14	615.143	503	601	501	14.1429	2	outer	247	3.48174	1.86876	0.00695511	7
one	WTsiGL2_DMSO	5	270	9	6	677.5	504	601	501	76.5	3	outer	247	0.931304	0	0	0
one	WTsiGL2_DMSO	5	271	9	14	627.714	506.5	601	501	26.7143	5.5	outer	247	2.8376	1.22461	0.00455774	5
one	WTsiGL2_DMSO	5	272	9	19	644	507.158	601	501	43	6.15789	outer	247	4.32848	2.7155	0.0101065	10
one	WTsiGL2_DMSO	5	273	9	7	616.714	509	601	501	15.7143	8	outer	247	1.24318	0	0	0
one	WTsiGL2_DMSO	5	274	8	6	713	509.5	766	461	-53	48.5	outer	247	0.905669	0	0	0
one	WTsiGL2_DMSO	5	275	8	4	744.5	508.5	766	461	-21.5	47.5	outer	247	0.677791	0	0	0
one	WTsiGL2_DMSO	5	276	9	4	594	512.5	601	501	-7	11.5	outer	247	0.717922	0	0	0
one	WTsiGL2_DMSO	5	277	9	8	682	511.5	601	501	81	10.5	outer	247	1.28248	0	0	0
one	WTsiGL2_DMSO	5	278	9	12	608.917	513	601	501	7.91667	12	outer	247	2.35956	0.74658	0.0027786	3
one	WTsiGL2_DMSO	5	279	9	4	640.5	515.5	601	501	39.5	14.5	outer	247	0.683238	0	0	0
one	WTsiGL2_DMSO	5	280	9	9	629.111	515.333	601	501	28.1111	14.3333	outer	247	1.5753	0	0	0
one	WTsiGL2_DMSO	5	281	9	6	634	518.5	601	501	33	17.5	outer	247	0.882612	0	0	0
one	WTsiGL2_DMSO	5	282	9	6	645.5	519	601	501	44.5	18	outer	247	0.868772	0	0	0
one	WTsiGL2_DMSO	5	283	9	8	591.5	519	601	501	-9.5	18	outer	247	1.40821	0	0	0
one	WTsiGL2_DMSO	5	284	9	4	600.5	520.5	601	501	-0.5	19.5	outer	247	0.847669	0	0	0
one	WTsiGL2_DMSO	5	285	9	6	636.5	522	601	501	35.5	21	outer	247	0.936858	0	0	0
one	WTsiGL2_DMSO	5	286	9	15	614.867	525.467	601	501	13.8667	24.4667	outer	247	2.79867	1.18569	0.00441287	4
one	WTsiGL2_DMSO	5	287	8	14	766.5	526.5	766	461	0.5	65.5	outer	247	2.47066	0.857681	0.0031921	3
one	WTsiGL2_DMSO	5	288	9	4	569.5	528.5	601	501	-31.5	27.5	outer	247	0.540658	0	0	0
one	WTsiGL2_DMSO	5	289	8	12	748.25	528.333	766	461	-17.75	67.3333	outer	247	2.46969	0.856704	0.00318846	3
one	WTsiGL2_DMSO	5	290	8	6	736.167	529.167	766	461	-29.8333	68.1667	outer	247	0.962234	0	0	0
one	WTsiGL2_DMSO	5	291	9	14	615.286	540.5	601	501	14.2857	39.5	outer	247	2.73936	1.12638	0.00419213	4
one	WTsiGL2_DMSO	5	292	8	11	721.818	545.818	766	461	-44.1818	84.8182	outer	247	2.08435	0.471368	0.00175433	2
one	WTsiGL2_DMSO	5	293	9	6	609.5	555	601	501	8.5	54	outer	247	0.845731	0	0	0
one	WTsiGL2_DMSO	5	294	9	10	607.5	599.2	601	501	6.5	98.2	outer	247	1.24225	0	0	0
one	WTsiGL2_DMSO	5	295	10	10	292.2	643.5	269	713	23.2	-69.5	outer	247	1.7857	0.172718	0.00064282	1
one	WTsiGL2_DMSO	5	296	10	4	344.5	653.5	269	713	75.5	-59.5	outer	247	0.621073	0	0	0
one	WTsiGL2_DMSO	5	297	11	4	1290.5	662.5	1316	727	-25.5	-64.5	outer	247	0.615808	0	0	0
one	WTsiGL2_DMSO	5	298	11	9	1296.11	669.667	1316	727	-19.8889	-57.3333	outer	247	1.95538	0.342399	0.00127433	1
one	WTsiGL2_DMSO	5	299	10	5	249.4	694.2	269	713	-19.6	-18.8	outer	247	0.803845	0	0	0
one	WTsiGL2_DMSO	5	300	11	7	1304	695.286	1316	727	-12	-31.7143	outer	247	1.33393	0	0	0
one	WTsiGL2_DMSO	5	301	10	17	270.765	698.882	269	713	1.76471	-14.1176	outer	247	3.20517	1.59219	0.00592578	6
one	WTsiGL2_DMSO	5	302	10	9	256	700	269	713	-13	-13	outer	247	1.79084	0.177861	0.000661958	1
one	WTsiGL2_DMSO	5	303	10	12	289.5	701	269	713	20.5	-12	outer	247	2.46714	0.854156	0.00317898	3
one	WTsiGL2_DMSO	5	304	10	8	247.125	703.125	269	713	-21.875	-9.875	outer	247	1.31893	0	0	0
one	WTsiGL2_DMSO	5	305	11	5	1285.6	704.8	1316	727	-30.4	-22.2	outer	247	0.855039	0	0	0
one	WTsiGL2_DMSO	5	306	10	9	245.333	707.444	269	713	-23.6667	-5.55556	outer	247	1.44323	0	0	0
one	WTsiGL2_DMSO	5	307	10	7	202	710.714	269	713	-67	-2.28571	outer	247	1.12952	0	0	0
one	WTsiGL2_DMSO	5	308	10	13	254.615	711.385	269	713	-14.3846	-1.61538	outer	247	2.35673	0.743741	0.00276804	3
one	WTsiGL2_DMSO	5	309	10	4	306.5	710.5	269	713	37.5	-2.5	outer	247	0.577783	0	0	0
one	WTsiGL2_DMSO	5	310	10	23	242.913	713.87	269	713	-26.087	0.869565	outer	247	4.6202	3.00722	0.0111922	11
one	WTsiGL2_DMSO	5	311	10	8	282.5	716.5	269	713	13.5	3.5	outer	247	1.61416	0.00117638	4.37823e-06	0
one	WTsiGL2_DMSO	5	312	10	5	219.8	716.6	269	713	-49.2	3.6	outer	247	1.08412	0	0	0
one	WTsiGL2_DMSO	5	313	10	4	234.75	719	269	713	-34.25	6	outer	247	0.637873	0	0	0
one	WTsiGL2_DMSO	5	314	10	4	222.5	721.5	269	713	-46.5	8.5	outer	247	0.674342	0	0	0
one	WTsiGL2_DMSO	5	315	10	4	198.5	724.5	269	713	-70.5	11.5	outer	247	0.650233	0	0	0
one	WTsiGL2_DMSO	5	316	10	4	220.5	725.5	269	713	-48.5	12.5	outer	247	0.573938	0	0	0
one	WTsiGL2_DMSO	5	317	10	13	234.615	728.077	269	713	-34.3846	15.0769	outer	247	1.8665	0.253515	0.000943526	1
one	WTsiGL2_DMSO	5	318	10	8	249	729.5	269	713	-20	16.5	outer	247	1.24334	0	0	0
one	WTsiGL2_DMSO	5	319	10	5	267.8	733.6	269	713	-1.2	20.6	outer	247	0.832929	0	0	0
one	WTsiGL2_DMSO	5	320	10	4	303.5	734.5	269	713	34.5	21.5	outer	247	0.578317	0	0	0
one	WTsiGL2_DMSO	5	321	10	6	195.5	736	269	713	-73.5	23	outer	247	0.978698	0	0	0
one	WTsiGL2_DMSO	5	322	10	13	219.385	738.385	269	713	-49.6154	25.3846	outer	247	2.19982	0.586833	0.00218406	2
one	WTsiGL2_DMSO	5	323	10	10	238.5	740	269	713	-30.5	27	outer	247	1.96951	0.356529	0.00132692	1
one	WTsiGL2_DMSO	5	324	10	10	229.8	744	269	713	-39.2	31	outer	247	1.85945	0.246465	0.000917289	1
one	WTsiGL2_DMSO	5	325	10	11	250.909	745.364	269	713	-18.0909	32.3636	outer	247	2.16344	0.550455	0.00204867	2
one	WTsiGL2_DMSO	5	326	10	4	214	757.75	269	713	-55	44.75	outer	247	0.642313	0	0	0
one	WTsiGL2_DMSO	5	327	10	4	238.5	763.5	269	713	-30.5	50.5	outer	247	0.555703	0	0	0
one	WTsiGL2_DMSO	5	328	10	4	303.5	768.5	269	713	34.5	55.5	outer	247	0.629572	0	0	0
one	WTsiGL2_DMSO	5	329	12	4	642.5	787.5	623	837	19.5	-49.5	outer	247	0.618875	0	0	0
one	WTsiGL2_DMSO	5	330	10	6	221	789.5	269	713	-48	76.5	outer	247	0.922972	0	0	0
one	WTsiGL2_DMSO	5	331	12	4	663.5	795.5	623	837	40.5	-41.5	outer	247	0.604593	0	0	0
one	WTsiGL2_DMSO	5	332	12	8	647.125	799.125	623	837	24.125	-37.875	outer	247	1.38584	0	0	0
one	WTsiGL2_DMSO	5	333	12	5	627.6	803.8	623	837	4.6	-33.2	outer	247	0.830381	0	0	0
one	WTsiGL2_DMSO	5	334	12	4	615.5	814.5	623	837	-7.5	-22.5	outer	247	0.683986	0	0	0
one	WTsiGL2_DMSO	5	335	12	4	637.5	816.5	623	837	14.5	-20.5	outer	247	0.719951	0	0	0
one	WTsiGL2_DMSO	5	336	13	6	400.167	817.833	431	912	-30.8333	-94.1667	outer	247	0.873686	0	0	0
one	WTsiGL2_DMSO	5	337	12	6	680	820.5	623	837	57	-16.5	outer	247	1.00612	0	0	0
one	WTsiGL2_DMSO	5	338	12	8	588	825.5	623	837	-35	-11.5	outer	247	1.36059	0	0	0
one	WTsiGL2_DMSO	5	339	12	8	598	826.5	623	837	-25	-10.5	outer	247	1.42394	0	0	0
one	WTsiGL2_DMSO	5	340	12	7	609.714	831	623	837	-13.2857	-6	outer	247	0.980911	0	0	0
one	WTsiGL2_DMSO	5	341	12	15	679.133	833.4	623	837	56.1333	-3.6	outer	247	2.47079	0.857803	0.00319255	3
one	WTsiGL2_DMSO	5	342	12	8	644.875	841.5	623	837	21.875	4.5	outer	247	1.30459	0	0	0
one	WTsiGL2_DMSO	5	343	12	4	670.5	851.5	623	837	47.5	14.5	outer	247	0.72697	0	0	0
one	WTsiGL2_DMSO	5	344	13	7	393	857.714	431	912	-38	-54.2857	outer	247	1.01872	0	0	0
one	WTsiGL2_DMSO	5	345	12	9	665.889	858.667	623	837	42.8889	21.6667	outer	247	1.60429	0	0	0
one	WTsiGL2_DMSO	5	346	12	9	589.111	860.667	623	837	-33.8889	23.6667	outer	247	1.57418	0	0	0
one	WTsiGL2_DMSO	5	347	12	9	583	864	623	837	-40	27	outer	247	1.77684	0.163853	0.000609824	1
one	WTsiGL2_DMSO	5	348	12	4	632.5	867.5	623	837	9.5	30.5	outer	247	0.606134	0	0	0
one	WTsiGL2_DMSO	5	349	12	8	663	874.5	623	837	40	37.5	outer	247	1.43745	0	0	0
one	WTsiGL2_DMSO	5	350	13	7	428.286	876	431	912	-2.71429	-36	outer	247	1.16593	0	0	0
one	WTsiGL2_DMSO	5	351	12	7	600	878.286	623	837	-23	41.2857	outer	247	1.13974	0	0	0
one	WTsiGL2_DMSO	5	352	13	8	422.875	880.125	431	912	-8.125	-31.875	outer	247	1.32432	0	0	0
one	WTsiGL2_DMSO	5	353	12	8	634.875	880.875	623	837	11.875	43.875	outer	247	1.44991	0	0	0
one	WTsiGL2_DMSO	5	354	13	4	436.5	882.5	431	912	5.5	-29.5	outer	247	0.625025	0	0	0
one	WTsiGL2_DMSO	5	355	13	16	431.438	888.75	431	912	0.4375	-23.25	outer	247	3.48875	1.87576	0.00698117	7
one	WTsiGL2_DMSO	5	356	13	14	427.714	892.5	431	912	-3.28571	-19.5	outer	247	2.99989	1.38691	0.00516177	5
one	WTsiGL2_DMSO	5	357	13	16	434.75	893.375	431	912	3.75	-18.625	outer	247	3.55953	1.94655	0.00724463	7
one	WTsiGL2_DMSO	5	358	12	4	654.5	893.5	623	837	31.5	56.5	outer	247	0.750958	0	0	0
one	WTsiGL2_DMSO	5	359	13	7	366	895.714	431	912	-65	-16.2857	outer	247	1.01573	0	0	0
one	WTsiGL2_DMSO	5	360	13	7	394	897.714	431	912	-37	-14.2857	outer	247	1.07504	0	0	0
one	WTsiGL2_DMSO	5	361	13	5	416.2	899.4	431	912	-14.8	-12.6	outer	247	0.920394	0	0	0
one	WTsiGL2_DMSO	5	362	13	7	445.714	902	431	912	14.7143	-10	outer	247	1.11002	0	0	0
one	WTsiGL2_DMSO	5	363	13	7	401	903.286	431	912	-30	-8.71429	outer	247	1.1108	0	0	0
one	WTsiGL2_DMSO	5	364	13	6	406	903.5	431	912	-25	-8.5	outer	247	0.959396	0	0	0
one	WTsiGL2_DMSO	5	365	13	7	453.714	904.429	431	912	22.7143	-7.57143	outer	247	1.06056	0	0	0
one	WTsiGL2_DMSO	5	366	13	9	399.667	910.111	431	912	-31.3333	-1.88889	outer	247	1.41724	0	0	0
one	WTsiGL2_DMSO	5	367	13	7	445	911.857	431	912	14	-0.142857	outer	247	0.992706	0	0	0
one	WTsiGL2_DMSO	5	368	13	19	414.684	913.421	431	912	-16.3158	1.42105	outer	247	4.14638	2.5334	0.00942874	9
one	WTsiGL2_DMSO	5	369	13	12	457.5	918	431	912	26.5	6	outer	247	2.55308	0.940095	0.00349882	3
one	WTsiGL2_DMSO	5	370	13	19	443.474	920.632	431	912	12.4737	8.63158	outer	247	3.28135	1.66836	0.00620927	6
one	WTsiGL2_DMSO	5	371	13	4	476	924.25	431	912	45	12.25	outer	247	0.636591	0	0	0
one	WTsiGL2_DMSO	5	372	13	10	355	926.8	431	912	-76	14.8	outer	247	1.6098	0	0	0
one	WTsiGL2_DMSO	5	373	13	7	518	926.714	431	912	87	14.7143	outer	247	1.06697	0	0	0
one	WTsiGL2_DMSO	5	374	13	7	431	927.714	431	912	0	15.7143	outer	247	1.03357	0	0	0
one	WTsiGL2_DMSO	5	375	13	19	438.526	928.158	431	912	7.52632	16.1579	outer	247	3.25371	1.64073	0.00610643	6
one	WTsiGL2_DMSO	5	376	13	11	364.455	934.636	431	912	-66.5455	22.6364	outer	247	1.77963	0.166645	0.000620217	1
one	WTsiGL2_DMSO	5	377	13	13	450.538	936.154	431	912	19.5385	24.1538	outer	247	2.34589	0.732908	0.00272772	3
one	WTsiGL2_DMSO	5	378	13	5	391.8	942.6	431	912	-39.2	30.6	outer	247	0.864714	0	0	0
one	WTsiGL2_DMSO	6	1	1	7	105.714	0.428571	110	17	-4.28571	-16.5714	outer	247	1.56097	0	0	0
one	WTsiGL2_DMSO	6	2	1	16	108.25	34.375	110	17	-1.75	17.375	outer	247	2.80633	1.19335	0.00444138	4
one	WTsiGL2_DMSO	6	3	1	4	136.5	43.5	110	17	26.5	26.5	outer	247	0.512062	0	0	0
one	WTsiGL2_DMSO	6	4	2	8	492.125	76.125	558	112	-65.875	-35.875	outer	247	1.29017	0	0	0
one	WTsiGL2_DMSO	6	5	2	9	483.889	87.6667	558	112	-74.1111	-24.3333	outer	247	1.3545	0	0	0
one	WTsiGL2_DMSO	6	6	3	7	787	88.2857	832	140	-45	-51.7143	outer	247	1.00505	0	0	0
one	WTsiGL2_DMSO	6	7	3	10	864.2	88.5	832	140	32.2	-51.5	outer	247	1.26592	0	0	0
one	WTsiGL2_DMSO	6	8	2	11	504.818	90.1818	558	112	-53.1818	-21.8182	outer	247	2.11637	0.503381	0.00187347	2
one	WTsiGL2_DMSO	6	9	2	20	560.75	93.8	558	112	2.75	-18.2	outer	247	3.24469	1.63171	0.00607286	6
one	WTsiGL2_DMSO	6	10	2	10	542	95.8	558	112	-16	-16.2	outer	247	1.58808	0	0	0
one	WTsiGL2_DMSO	6	11	2	5	529.6	98.2	558	112	-28.4	-13.8	outer	247	0.724147	0	0	0
one	WTsiGL2_DMSO	6	12	2	9	554	98	558	112	-4	-14	outer	247	1.10909	0	0	0
one	WTsiGL2_DMSO	6	13	3	6	842.5	98.6667	832	140	10.5	-41.3333	outer	247	0.767407	0	0	0
one	WTsiGL2_DMSO	6	14	2	9	518.667	100.111	558	112	-39.3333	-11.8889	outer	247	1.35769	0	0	0
one	WTsiGL2_DMSO	6	15	3	4	817.5	100.5	832	140	-14.5	-39.5	outer	247	0.482216	0	0	0
one	WTsiGL2_DMSO	6	16	2	4	521.5	104.5	558	112	-36.5	-7.5	outer	247	0.537118	0	0	0
one	WTsiGL2_DMSO	6	17	2	9	542.556	105.667	558	112	-15.4444	-6.33333	outer	247	1.27456	0	0	0
one	WTsiGL2_DMSO	6	18	2	12	570.667	104.75	558	112	12.6667	-7.25	outer	247	1.45725	0	0	0
one	WTsiGL2_DMSO	6	19	3	4	817	104.75	832	140	-15	-35.25	outer	247	0.578683	0	0	0
one	WTsiGL2_DMSO	6	20	3	7	828	106.714	832	140	-4	-33.2857	outer	247	0.98909	0	0	0
one	WTsiGL2_DMSO	6	21	2	5	461.2	109.4	558	112	-96.8	-2.6	outer	247	0.635203	0	0	0
one	WTsiGL2_DMSO	6	22	2	8	582.875	111.875	558	112	24.875	-0.125	outer	247	1.21857	0	0	0
one	WTsiGL2_DMSO	6	23	3	12	792.5	111.5	832	140	-39.5	-28.5	outer	247	1.67558	0.0625939	0.000232961	0
one	WTsiGL2_DMSO	6	24	2	14	525.714	112.786	558	112	-32.2857	0.785714	outer	247	1.80948	0.196492	0.000731299	1
one	WTsiGL2_DMSO	6	25	2	7	632.714	114	558	112	74.7143	2	outer	247	1.00801	0	0	0
one	WTsiGL2_DMSO	6	26	2	9	588.667	115.111	558	112	30.6667	3.11111	outer	247	1.42788	0	0	0
one	WTsiGL2_DMSO	6	27	2	31	540.581	116.452	558	112	-17.4194	4.45161	outer	247	9.61439	8.00141	0.0297795	30
one	WTsiGL2_DMSO	6	28	2	12	578.5	120	558	112	20.5	8	outer	247	1.84785	0.234868	0.000874128	1
one	WTsiGL2_DMSO	6	29	3	11	815.091	120.636	832	140	-16.9091	-19.3636	outer	247	1.77621	0.163227	0.000607496	1
one	WTsiGL2_DMSO	6	30	2	30	546.533	122.8	558	112	-11.4667	10.8	outer	247	8.21324	6.60026	0.0245647	25
one	WTsiGL2_DMSO	6	31	2	12	567.167	122.417	558	112	9.16667	10.4167	outer	247	1.5227	0	0	0
one	WTsiGL2_DMSO	6	32	3	25	821.84	127.6	832	140	-10.16	-12.4	outer	247	3.90217	2.28919	0.00851986	9
one	WTsiGL2_DMSO	6	33	2	7	571	127.286	558	112	13	15.2857	outer	247	1.09992	0	0	0
one	WTsiGL2_DMSO	6	34	2	11	581	127	558	112	23	15	outer	247	1.7169	0.103915	0.00038675	0
one	WTsiGL2_DMSO	6	35	2	19	558	127.263	558	112	0	15.2632	outer	247	3.45808	1.84509	0.00686703	7
one	WTsiGL2_DMSO	6	36	2	7	601	127.714	558	112	43	15.7143	outer	247	1.00943	0	0	0
one	WTsiGL2_DMSO	6	37	3	12	841.667	129.083	832	140	9.66667	-10.9167	outer	247	1.72097	0.10799	0.000401913	0
one	WTsiGL2_DMSO	6	38	3	6	910.833	131.167	832	140	78.8333	-8.83333	outer	247	0.891554	0	0	0
one	WTsiGL2_DMSO	6	39	2	9	540.333	132.889	558	112	-17.6667	20.8889	outer	247	1.2495	0	0	0
one	WTsiGL2_DMSO	6	40	3	4	847.5	133.5	832	140	15.5	-6.5	outer	247	0.620188	0	0	0
one	WTsiGL2_DMSO	6	41	2	4	580.5	133.5	558	112	22.5	21.5	outer	247	0.536126	0	0	0
one	WTsiGL2_DMSO	6	42	3	14	816.5	134.714	832	140	-15.5	-5.28571	outer	247	2.51482	0.90184	0.00335645	3
one	WTsiGL2_DMSO	6	43	2	7	636	136.286	558	112	78	24.2857	outer	247	1.01021	0	0	0
one	WTsiGL2_DMSO	6	44	2	4	556.5	138.5	558	112	-1.5	26.5	outer	247	0.644892	0	0	0
one	WTsiGL2_DMSO	6	45	2	10	565	138.2	558	112	7	26.2	outer	247	1.71066	0.0976745	0.000363523	0
one	WTsiGL2_DMSO	6	46	2	5	587.4	142.8	558	112	29.4	30.8	outer	247	0.642802	0	0	0
one	WTsiGL2_DMSO	6	47	3	10	816.7	145.7	832	140	-15.3	5.7	outer	247	1.66474	0.05176	0.000192639	0
one	WTsiGL2_DMSO	6	48	4	4	308.5	148.5	312	227	-3.5	-78.5	outer	247	0.532998	0	0	0
one	WTsiGL2_DMSO	6	49	4	7	288.286	150	312	227	-23.7143	-77	outer	247	1.15837	0	0	0
one	WTsiGL2_DMSO	6	50	2	7	575	150.714	558	112	17	38.7143	outer	247	1.09989	0	0	0
one	WTsiGL2_DMSO	6	51	2	7	599	150.714	558	112	41	38.7143	outer	247	0.876081	0	0	0
one	WTsiGL2_DMSO	6	52	3	11	823.455	151.636	832	140	-8.54545	11.6364	outer	247	1.58218	0	0	0
one	WTsiGL2_DMSO	6	53	3	29	840.069	152.379	832	140	8.06897	12.3793	outer	247	6.47001	4.85702	0.0180768	18
one	WTsiGL2_DMSO	6	54	2	13	532.385	153.308	558	112	-25.6154	41.3077	outer	247	1.60656	0	0	0
one	WTsiGL2_DMSO	6	55	3	10	833.5	154	832	140	1.5	14	outer	247	1.37354	0	0	0
one	WTsiGL2_DMSO	6	56	3	4	862.5	153.5	832	140	30.5	13.5	outer	247	0.557305	0	0	0
one	WTsiGL2_DMSO	6	57	3	8	797	156.5	832	140	-35	16.5	outer	247	1.09024	0	0	0
one	WTsiGL2_DMSO	6	58	2	9	499.333	156.889	558	112	-58.6667	44.8889	outer	247	1.34563	0	0	0
one	WTsiGL2_DMSO	6	59	3	9	791	158	832	140	-41	18	outer	247	1.51504	0	0	0
one	WTsiGL2_DMSO	6	60	3	25	830.36	158.28	832	140	-1.64	18.28	outer	247	4.42533	2.81235	0.0104669	10
one	WTsiGL2_DMSO	6	61	3	13	817.615	159.615	832	140	-14.3846	19.6154	outer	247	2.17884	0.565852	0.00210598	2
one	WTsiGL2_DMSO	6	62	3	10	848.2	161	832	140	16.2	21	outer	247	1.51458	0	0	0
one	WTsiGL2_DMSO	6	63	3	11	854.909	160.636	832	140	22.9091	20.6364	outer	247	1.69393	0.0809506	0.00030128	0
one	WTsiGL2_DMSO	6	64	3	19	842.158	164.526	832	140	10.1579	24.5263	outer	247	3.89738	2.2844	0.00850203	9
one	WTsiGL2_DMSO	6	65	3	6	810.5	167	832	140	-21.5	27	outer	247	0.791821	0	0	0
one	WTsiGL2_DMSO	6	66	2	4	599.5	167.5	558	112	41.5	55.5	outer	247	0.521111	0	0	0
one	WTsiGL2_DMSO	6	67	3	6	836.5	168	832	140	4.5	28	outer	247	0.902312	0	0	0
one	WTsiGL2_DMSO	6	68	4	4	268.5	169.5	312	227	-43.5	-57.5	outer	247	0.534508	0	0	0
one	WTsiGL2_DMSO	6	69	3	8	819.125	170.125	832	140	-12.875	30.125	outer	247	1.14771	0	0	0
one	WTsiGL2_DMSO	6	70	2	5	603.4	170.2	558	112	45.4	58.2	outer	247	0.643381	0	0	0
one	WTsiGL2_DMSO	6	71	3	7	834.286	177	832	140	2.28571	37	outer	247	0.981659	0	0	0
one	WTsiGL2_DMSO	6	72	3	18	844.722	179.667	832	140	12.7222	39.6667	outer	247	3.33368	1.7207	0.00640407	6
one	WTsiGL2_DMSO	6	73	4	4	298	179.75	312	227	-14	-47.25	outer	247	0.520607	0	0	0
one	WTsiGL2_DMSO	6	74	3	6	865.833	180.167	832	140	33.8333	40.1667	outer	247	1.02087	0	0	0
one	WTsiGL2_DMSO	6	75	4	7	278	181.286	312	227	-34	-45.7143	outer	247	1.02518	0	0	0
one	WTsiGL2_DMSO	6	76	3	14	816.286	180.571	832	140	-15.7143	40.5714	outer	247	2.00829	0.395302	0.00147123	1
one	WTsiGL2_DMSO	6	77	4	4	322.5	182.5	312	227	10.5	-44.5	outer	247	0.529076	0	0	0
one	WTsiGL2_DMSO	6	78	2	4	601.5	182.5	558	112	43.5	70.5	outer	247	0.4934	0	0	0
one	WTsiGL2_DMSO	6	79	3	7	911	188.286	832	140	79	48.2857	outer	247	0.983993	0	0	0
one	WTsiGL2_DMSO	6	80	3	6	818.5	188	832	140	-13.5	48	outer	247	0.816892	0	0	0
one	WTsiGL2_DMSO	6	81	4	6	312.5	190.167	312	227	0.5	-36.8333	outer	247	0.803815	0	0	0
one	WTsiGL2_DMSO	6	82	3	5	857.2	192.6	832	140	25.2	52.6	outer	247	0.661387	0	0	0
one	WTsiGL2_DMSO	6	83	3	14	842.571	195	832	140	10.5714	55	outer	247	2.35268	0.739698	0.00275299	3
one	WTsiGL2_DMSO	6	84	4	4	308.5	196.5	312	227	-3.5	-30.5	outer	247	0.56347	0	0	0
one	WTsiGL2_DMSO	6	85	3	7	823.714	198	832	140	-8.28571	58	outer	247	1.01907	0	0	0
one	WTsiGL2_DMSO	6	86	4	4	281.5	199.5	312	227	-30.5	-27.5	outer	247	0.499321	0	0	0
one	WTsiGL2_DMSO	6	87	4	16	288.5	201.5	312	227	-23.5	-25.5	outer	247	3.62979	2.0168	0.00750609	8
one	WTsiGL2_DMSO	6	88	4	8	316	201.5	312	227	4	-25.5	outer	247	1.19738	0	0	0
one	WTsiGL2_DMSO	6	89	3	6	808.833	202.167	832	140	-23.1667	62.1667	outer	247	0.821607	0	0	0
one	WTsiGL2_DMSO	6	90	4	19	309.053	203.158	312	227	-2.94737	-23.8421	outer	247	2.79016	1.17717	0.00438118	4
one	WTsiGL2_DMSO	6	91	3	16	859.5	203	832	140	27.5	63	outer	247	2.78994	1.17696	0.00438039	4
one	WTsiGL2_DMSO	6	92	3	6	836.167	203.833	832	140	4.16667	63.8333	outer	247	0.876081	0	0	0
one	WTsiGL2_DMSO	6	93	3	12	852.25	207.583	832	140	20.25	67.5833	outer	247	1.60954	0	0	0
one	WTsiGL2_DMSO	6	94	4	6	311.5	209	312	227	-0.5	-18	outer	247	1.22739	0	0	0
one	WTsiGL2_DMSO	6	95	2	4	548.5	209.5	558	112	-9.5	97.5	outer	247	0.524041	0	0	0
one	WTsiGL2_DMSO	6	96	3	8	881.125	210.125	832	140	49.125	70.125	outer	247	1.19931	0	0	0
one	WTsiGL2_DMSO	6	97	4	16	308.5	212.562	312	227	-3.5	-14.4375	outer	247	2.84622	1.23324	0.00458983	5
one	WTsiGL2_DMSO	6	98	3	6	827	212.5	832	140	-5	72.5	outer	247	0.790311	0	0	0
one	WTsiGL2_DMSO	6	99	4	8	319.5	214.5	312	227	7.5	-12.5	outer	247	0.967651	0	0	0
one	WTsiGL2_DMSO	6	100	3	5	772.6	213.2	832	140	-59.4	73.2	outer	247	0.616068	0	0	0
one	WTsiGL2_DMSO	6	101	4	25	300.28	216.52	312	227	-11.72	-10.48	outer	247	4.58441	2.97142	0.011059	11
one	WTsiGL2_DMSO	6	102	4	7	332.714	219	312	227	20.7143	-8	outer	247	0.9944	0	0	0
one	WTsiGL2_DMSO	6	103	4	8	294	223.5	312	227	-18	-3.5	outer	247	1.14434	0	0	0
one	WTsiGL2_DMSO	6	104	4	4	321.5	237	312	227	9.5	10	outer	247	0.499763	0	0	0
one	WTsiGL2_DMSO	6	105	4	8	361	248.5	312	227	49	21.5	outer	247	1.1671	0	0	0
one	WTsiGL2_DMSO	6	106	4	7	344.286	256	312	227	32.2857	29	outer	247	1.10912	0	0	0
one	WTsiGL2_DMSO	6	107	4	7	326.286	263	312	227	14.2857	36	outer	247	1.15227	0	0	0
one	WTsiGL2_DMSO	6	108	4	6	364.833	272.167	312	227	52.8333	45.1667	outer	247	0.967422	0	0	0
one	WTsiGL2_DMSO	6	109	4	20	362.7	285.65	312	227	50.7	58.65	outer	247	3.76088	2.14789	0.00799398	8
one	WTsiGL2_DMSO	6	110	4	6	362.5	291	312	227	50.5	64	outer	247	0.877424	0	0	0
one	WTsiGL2_DMSO	6	111	6	9	1366.78	428.444	1376	456	-9.22222	-27.5556	outer	247	1.35647	0	0	0
one	WTsiGL2_DMSO	6	112	7	4	900.5	433.5	862	506	38.5	-72.5	outer	247	0.588052	0	0	0
one	WTsiGL2_DMSO	6	113	7	12	895.5	434.5	862	506	33.5	-71.5	outer	247	1.57823	0	0	0
one	WTsiGL2_DMSO	6	114	7	5	924.4	437.2	862	506	62.4	-68.8	outer	247	0.736507	0	0	0
one	WTsiGL2_DMSO	6	115	6	4	1382.5	439.5	1376	456	6.5	-16.5	outer	247	0.594339	0	0	0
one	WTsiGL2_DMSO	6	116	6	13	1377.38	441.538	1376	456	1.38462	-14.4615	outer	247	2.45339	0.840407	0.00312781	3
one	WTsiGL2_DMSO	6	117	7	9	886	444	862	506	24	-62	outer	247	1.42019	0	0	0
one	WTsiGL2_DMSO	6	118	7	4	913.5	444.5	862	506	51.5	-61.5	outer	247	0.618402	0	0	0
one	WTsiGL2_DMSO	6	119	6	14	1361.79	450.571	1376	456	-14.2143	-5.42857	outer	247	2.02449	0.411507	0.00153154	2
one	WTsiGL2_DMSO	6	120	7	7	894	453.286	862	506	32	-52.7143	outer	247	1.01726	0	0	0
one	WTsiGL2_DMSO	6	121	8	4	443.5	454.5	437	536	6.5	-81.5	outer	247	0.500954	0	0	0
one	WTsiGL2_DMSO	6	122	7	17	868.529	456.647	862	506	6.52941	-49.3529	outer	247	3.99234	2.37936	0.00885544	9
one	WTsiGL2_DMSO	6	123	7	7	876	457.714	862	506	14	-48.2857	outer	247	1.03735	0	0	0
one	WTsiGL2_DMSO	6	124	7	24	864.208	463.458	862	506	2.20833	-42.5417	outer	247	6.30117	4.68818	0.0174484	17
one	WTsiGL2_DMSO	6	125	7	7	921	463.714	862	506	59	-42.2857	outer	247	1.05927	0	0	0
one	WTsiGL2_DMSO	6	126	7	13	874.154	464.538	862	506	12.1538	-41.4615	outer	247	2.03212	0.419136	0.00155993	2
one	WTsiGL2_DMSO	6	127	7	4	930.5	469.5	862	506	68.5	-36.5	outer	247	0.555001	0	0	0
one	WTsiGL2_DMSO	6	128	6	9	1374.78	469.778	1376	456	-1.22222	13.7778	outer	247	1.18373	0	0	0
one	WTsiGL2_DMSO	6	129	7	6	921.5	472	862	506	59.5	-34	outer	247	0.811872	0	0	0
one	WTsiGL2_DMSO	6	130	6	13	1362.38	473.385	1376	456	-13.6154	17.3846	outer	247	2.68672	1.07373	0.0039962	4
one	WTsiGL2_DMSO	6	131	7	13	879.538	475.846	862	506	17.5385	-30.1538	outer	247	2.16829	0.555308	0.00206673	2
[truncated: 37,650 more rows]
