# Supplementary material for: Aggresome assembly at the centrosome is driven by CP110–CEP97–CEP290 and centriolar satellites
Source: Nat Cell Biol. 2022 Apr 11;24(4):483–96. doi: 10.1038/s41556-022-00869-0 (PMC9033585; doi:10.1038/s41556-022-00869-0)
Supplement: Source Data Extended Data Fig. 3 — Statistical source data. [file 41556_2022_869_MOESM17_ESM.xlsx]

## Sheet: Legend
Source Data - numerial data, cell numbers and statistical analysis
Column name	Description
Marker1_Marker2	protein pair analyzed
Pearson co-efficient	Pearson correlation co-efficient for the indicated protein pair
Replicate	replicate number
Sample	unique sample identifier per experiment
Area (pixels^2)	area of object in pixels squared
Image	image analyzed
Object	object number identified per image
Parent Object	object containing child objects (ex. A cell area containing satellite objects)
Satellite Area	satellite object area in pixels squared
Position x	satellite x co-ordinate
Position y	satellite y co-ordinate
Centre x	cell centrosome x co-ordinate
Centre y	cell centrosome y co-ordinate
Normalized x	satellite x co-ordinate normalized to cell centrosome
Normalized y	satellite y co-ordinate normalized to cell centrosome
Satellite type	satellite 'inner' or 'outer'
Number of cells / N	number of cells analyzed per sample
Integrated PCM1 Intensity	total PCM1 intensity per object
Integrated PCM1 Intensity bckgnd sub	total PCM1 intensity per object after subtracting non-specific PCM1 signal
Normalized PCM1 Intensity per cell	integrated PCM1 intensity bckgnd sub normalized by the number of cells in the sample
Normalized PCM1 Intensity rescaled	normalized PCM1 intensity scaled by 1000 to facilitate plotting

## Sheet: Extended Data Fig. 3c
Replicate	Sample	Image	Object	Parent Object	Satellite Area	Position x	Position y	Centre x	Centre y	Normalized x	Normalized y	Satellite type	Number of cells	Integrated PCM1 Intensity	Integrated PCM1 Intensity bckgnd sub	Normalized PCM1 Intensity per cell	Normalized PCM1 Intensity rescaled		Rep	Sample	N
one	AZI1ko_MG132	1	1	1	329	49.8116	14.9818	49	16	0.81155	-1.01824	inner	231	56.8904	55.6336	0.240838	241		one	AZI1ko_MG132	231
one	AZI1ko_MG132	1	2	2	377	446.141	108.013	447	109	-0.859416	-0.986737	inner	231	64.8823	63.6255	0.275435	275		one	CCDC14ko_MG132	209
one	AZI1ko_MG132	1	3	2	8	450.75	119.375	447	109	3.75	10.375	inner	231	0.581994	0	0	0		one	KIAA0753ko_MG132	196
one	AZI1ko_MG132	1	4	3	5	789.2	311.6	797	321	-7.8	-9.4	inner	231	0.714641	0	0	0		one	PCM1_MG132	255
one	AZI1ko_MG132	1	5	3	13	800	312	797	321	3	-9	inner	231	1.10439	0	0	0		one	PIBF1ko_MG132	218
one	AZI1ko_MG132	1	6	3	72	799.792	314.778	797	321	2.79167	-6.22222	inner	231	10.7206	9.46377	0.0409687	41		one	WT_DMSO	200
one	AZI1ko_MG132	1	7	3	40	788.275	317.725	797	321	-8.725	-3.275	inner	231	3.87634	2.61952	0.0113399	11		one	WT_MG132	387
one	AZI1ko_MG132	1	8	3	68	793.5	320.706	797	321	-3.5	-0.294118	inner	231	8.05754	6.80072	0.0294404	29		two	AZI1ko_DMSO	305
one	AZI1ko_MG132	1	9	3	27	806.481	321.926	797	321	9.48148	0.925926	inner	231	3.99286	2.73604	0.0118443	12		two	AZI1ko_MG132	260
one	AZI1ko_MG132	1	10	3	14	795.643	326.643	797	321	-1.35714	5.64286	inner	231	1.26722	0.010396	4.50044e-05	0		two	CCDC14ko_DMSO	315
one	AZI1ko_MG132	1	11	4	52	125.365	340.481	129	346	-3.63462	-5.51923	inner	231	4.66766	3.41084	0.0147655	15		two	CCDC14ko_MG132	349
one	AZI1ko_MG132	1	12	4	83	134.554	345.687	129	346	5.55422	-0.313253	inner	231	10.1733	8.91652	0.0385997	39		two	KIAA0753ko_DMSO	237
one	AZI1ko_MG132	1	13	4	14	118.214	346.571	129	346	-10.7857	0.571429	inner	231	0.819852	0	0	0		two	KIAA0753ko_MG132	271
one	AZI1ko_MG132	1	14	4	13	123.462	347.846	129	346	-5.53846	1.84615	inner	231	0.78027	0	0	0		two	PCM1_DMSO	289
one	AZI1ko_MG132	1	15	4	4	123.5	353.5	129	346	-5.5	7.5	inner	231	0.263493	0	0	0		two	PCM1_MG132	420
one	AZI1ko_MG132	1	16	5	45	427.533	529.267	422	529	5.53333	0.266667	inner	231	5.20789	3.95107	0.0171042	17		two	PIBF1ko_DMSO	328
one	AZI1ko_MG132	1	17	6	19	533.789	760.105	537	763	-3.21053	-2.89474	inner	231	1.10004	0	0	0		two	PIBF1ko_MG132	332
one	AZI1ko_MG132	1	18	6	42	545.429	762.429	537	763	8.42857	-0.571429	inner	231	3.33454	2.07772	0.00899445	9		two	WT_DMSO	311
one	AZI1ko_MG132	1	19	6	126	533.119	767.611	537	763	-3.88095	4.61111	inner	231	15.5117	14.2548	0.0617092	62		two	WT_MG132	314
one	AZI1ko_MG132	1	20	6	32	541.656	771.281	537	763	4.65625	8.28125	inner	231	3.34075	2.08393	0.00902134	9
one	AZI1ko_MG132	1	21	7	11	322.818	866.818	323	866	-0.181818	0.818182	inner	231	1.11727	0	0	0
one	AZI1ko_MG132	2	1	1	5	903.2	82.6	899	89	4.2	-6.4	inner	231	0.389944	0	0	0
one	AZI1ko_MG132	2	2	1	73	903.274	89.0548	899	89	4.27397	0.0547945	inner	231	11.2705	10.0137	0.0433494	43
one	AZI1ko_MG132	2	3	1	132	893.106	91.5076	899	89	-5.89394	2.50758	inner	231	13.8095	12.5527	0.0543408	54
one	AZI1ko_MG132	2	4	1	12	907.667	94.9167	899	89	8.66667	5.91667	inner	231	0.773861	0	0	0
one	AZI1ko_MG132	2	5	1	13	899.154	97.2308	899	89	0.153846	8.23077	inner	231	0.871092	0	0	0
one	AZI1ko_MG132	2	6	2	73	531	174.137	526	178	5	-3.86301	inner	231	9.5599	8.30308	0.0359441	36
one	AZI1ko_MG132	2	7	2	15	522.867	177	526	178	-3.13333	-1	inner	231	1.99332	0.736497	0.0031883	3
one	AZI1ko_MG132	2	8	2	17	529.882	183.294	526	178	3.88235	5.29412	inner	231	1.49653	0.239709	0.0010377	1
one	AZI1ko_MG132	2	9	3	11	105.364	411	108	417	-2.63636	-6	inner	231	1.02594	0	0	0
one	AZI1ko_MG132	2	10	3	4	107.75	411	108	417	-0.25	-6	inner	231	0.312566	0	0	0
one	AZI1ko_MG132	2	11	3	24	116.75	417.333	108	417	8.75	0.333333	inner	231	1.91496	0.658141	0.0028491	3
one	AZI1ko_MG132	2	12	3	16	99.5	417.438	108	417	-8.5	0.4375	inner	231	1.53265	0.275827	0.00119405	1
one	AZI1ko_MG132	2	13	3	12	96.3333	419.5	108	417	-11.6667	2.5	inner	231	0.839902	0	0	0
one	AZI1ko_MG132	2	14	3	84	106.702	419.893	108	417	-1.29762	2.89286	inner	231	12.7186	11.4618	0.049618	50
one	AZI1ko_MG132	2	15	3	4	115.75	422	108	417	7.75	5	inner	231	0.232456	0	0	0
one	AZI1ko_MG132	2	16	4	12	285.333	464.25	284	472	1.33333	-7.75	inner	231	1.30855	0.0517327	0.000223951	0
one	AZI1ko_MG132	2	17	4	118	290.144	472.051	284	472	6.14407	0.0508475	inner	231	14.0883	12.8315	0.0555475	56
one	AZI1ko_MG132	2	18	4	119	281.387	477.345	284	472	-2.61345	5.34454	inner	231	13.3604	12.1036	0.0523967	52
one	AZI1ko_MG132	2	19	5	32	799.719	510.156	805	515	-5.28125	-4.84375	inner	231	2.74234	1.48552	0.00643081	6
one	AZI1ko_MG132	2	20	5	20	807.5	516.15	805	515	2.5	1.15	inner	231	1.63076	0.373942	0.0016188	2
one	AZI1ko_MG132	2	21	6	9	147.444	649.778	138	651	9.44444	-1.22222	inner	231	0.603174	0	0	0
one	AZI1ko_MG132	2	22	6	324	135.207	652.889	138	651	-2.79321	1.88889	inner	231	51.6202	50.3634	0.218024	218
one	AZI1ko_MG132	2	23	6	22	146.591	656	138	651	8.59091	5	inner	231	1.97891	0.722092	0.00312594	3
one	AZI1ko_MG132	2	24	7	260	373.319	743.408	376	743	-2.68077	0.407692	inner	231	29.2941	28.0373	0.121374	121
one	AZI1ko_MG132	3	1	1	14	847.714	14.6429	843	21	4.71429	-6.35714	inner	231	2.03613	0.779313	0.00337365	3
one	AZI1ko_MG132	3	2	1	251	844.239	23.7251	843	21	1.23904	2.7251	inner	231	43.2336	41.9768	0.181718	182
one	AZI1ko_MG132	3	3	2	6	737.667	49.8333	741	53	-3.33333	-3.16667	inner	231	0.561639	0	0	0
one	AZI1ko_MG132	3	4	2	13	737.077	53.3077	741	53	-3.92308	0.307692	inner	231	1.51946	0.262643	0.00113698	1
one	AZI1ko_MG132	3	5	5	382	407.181	170.102	405	171	2.18063	-0.897906	inner	231	59.7563	58.4994	0.253244	253
one	AZI1ko_MG132	3	6	6	18	206.889	208	203	218	3.88889	-10	inner	231	1.3991	0.14228	0.00061593	1
one	AZI1ko_MG132	3	7	6	4	197.5	214.5	203	218	-5.5	-3.5	inner	231	0.299474	0	0	0
one	AZI1ko_MG132	3	8	6	192	205.891	216.995	203	218	2.89062	-1.00521	inner	231	30.5644	29.3076	0.126873	127
one	AZI1ko_MG132	3	9	6	7	197.286	216.714	203	218	-5.71429	-1.28571	inner	231	0.71397	0	0	0
one	AZI1ko_MG132	3	10	6	7	196.286	223.857	203	218	-6.71429	5.85714	inner	231	0.4869	0	0	0
one	AZI1ko_MG132	3	11	7	36	679.306	298.417	673	306	6.30556	-7.58333	inner	231	3.31299	2.05617	0.00890118	9
one	AZI1ko_MG132	3	12	7	32	671	303.5	673	306	-2	-2.5	inner	231	3.33037	2.07355	0.00897642	9
one	AZI1ko_MG132	3	13	7	90	679.011	307.089	673	306	6.01111	1.08889	inner	231	9.8768	8.61998	0.0373159	37
one	AZI1ko_MG132	3	14	8	81	372.395	440.444	373	447	-0.604938	-6.55556	inner	231	9.68632	8.4295	0.0364913	36
one	AZI1ko_MG132	3	15	8	42	366.548	445	373	447	-6.45238	-2	inner	231	4.74733	3.49051	0.0151104	15
one	AZI1ko_MG132	3	16	9	242	887.603	455.161	888	457	-0.396694	-1.83884	inner	231	41.3945	40.1377	0.173756	174
one	AZI1ko_MG132	3	17	8	9	378.111	457.778	373	447	5.11111	10.7778	inner	231	0.816052	0	0	0
one	AZI1ko_MG132	3	18	10	10	206.8	526.5	218	525	-11.2	1.5	inner	231	1.03796	0	0	0
one	AZI1ko_MG132	3	19	10	28	214.429	525.036	218	525	-3.57143	0.0357143	inner	231	3.95021	2.69339	0.0116597	12
one	AZI1ko_MG132	3	20	10	100	223.59	526.98	218	525	5.59	1.98	inner	231	15.2043	13.9475	0.0603786	60
one	AZI1ko_MG132	3	21	10	55	214.327	530.182	218	525	-3.67273	5.18182	inner	231	6.74804	5.49122	0.0237715	24
one	AZI1ko_MG132	3	22	11	246	534.85	825.394	536	825	-1.15041	0.394309	inner	231	38.4868	37.2299	0.161169	161
one	AZI1ko_MG132	3	23	12	141	224.333	829.404	230	832	-5.66667	-2.59574	inner	231	24.8497	23.5929	0.102134	102
one	AZI1ko_MG132	3	24	12	8	234.375	836.75	230	832	4.375	4.75	inner	231	0.768002	0	0	0
one	AZI1ko_MG132	4	1	1	5	491	177	489	183	2	-6	inner	231	0.565362	0	0	0
one	AZI1ko_MG132	4	2	1	67	487.836	183.851	489	183	-1.16418	0.850746	inner	231	10.1832	8.92635	0.0386422	39
one	AZI1ko_MG132	4	3	1	43	480.721	178.256	489	183	-8.27907	-4.74419	inner	231	6.11151	4.85469	0.021016	21
one	AZI1ko_MG132	4	4	1	46	496.152	180.913	489	183	7.15217	-2.08696	inner	231	5.73063	4.47381	0.0193672	19
one	AZI1ko_MG132	4	5	1	80	480.975	185.363	489	183	-8.025	2.3625	inner	231	12.5498	11.2929	0.0488872	49
one	AZI1ko_MG132	4	6	2	7	281	244.714	284	256	-3	-11.2857	inner	231	0.882322	0	0	0
one	AZI1ko_MG132	4	7	2	198	287.662	257.298	284	256	3.66162	1.29798	inner	231	32.9506	31.6938	0.137203	137
one	AZI1ko_MG132	4	8	3	128	751.867	305.156	749	308	2.86719	-2.84375	inner	231	27.1288	25.872	0.112	112
one	AZI1ko_MG132	4	9	3	110	743.164	310.155	749	308	-5.83636	2.15455	inner	231	20.7852	19.5284	0.0845386	85
one	AZI1ko_MG132	4	10	4	276	115.797	485.446	115	486	0.797101	-0.554348	inner	231	40.6691	39.4123	0.170616	171
one	AZI1ko_MG132	4	11	5	10	479.9	487.4	477	492	2.9	-4.6	inner	231	0.939147	0	0	0
one	AZI1ko_MG132	4	12	5	7	484.143	493.429	477	492	7.14286	1.42857	inner	231	0.771038	0	0	0
one	AZI1ko_MG132	4	13	5	10	480	499.2	477	492	3	7.2	inner	231	1.1449	0	0	0
one	AZI1ko_MG132	4	14	6	7	529	724.286	540	729	-11	-4.71429	inner	231	0.581033	0	0	0
one	AZI1ko_MG132	4	15	6	234	543.615	727.923	540	729	3.61538	-1.07692	inner	231	44.1083	42.8514	0.185504	186
one	AZI1ko_MG132	4	16	6	12	540.917	739.083	540	729	0.916667	10.0833	inner	231	0.91902	0	0	0
one	AZI1ko_MG132	4	17	7	4	957	878.75	953	878	4	0.75	inner	231	0.880232	0	0	0
one	AZI1ko_MG132	4	18	7	33	951.697	879.939	953	878	-1.30303	1.93939	inner	231	3.23676	1.97994	0.00857116	9
one	AZI1ko_MG132	4	19	8	26	704.308	943.923	710	949	-5.69231	-5.07692	inner	231	3.26125	2.00443	0.00867718	9
one	AZI1ko_MG132	4	20	8	63	706.016	948.587	710	949	-3.98413	-0.412698	inner	231	10.3996	9.14274	0.039579	40
one	AZI1ko_MG132	4	21	8	27	700.185	951.407	710	949	-9.81481	2.40741	inner	231	3.66496	2.40814	0.0104248	10
one	AZI1ko_MG132	4	22	8	17	714.412	953.412	710	949	4.41176	4.41176	inner	231	2.6781	1.42128	0.00615271	6
one	AZI1ko_MG132	5	1	1	13	377.385	164.615	371	173	6.38462	-8.38462	inner	231	1.9044	0.647582	0.00280339	3
one	AZI1ko_MG132	5	2	1	55	362.145	170	371	173	-8.85455	-3	inner	231	7.67996	6.42314	0.0278058	28
one	AZI1ko_MG132	5	3	1	14	366.786	168.5	371	173	-4.21429	-4.5	inner	231	2.18968	0.932865	0.00403838	4
one	AZI1ko_MG132	5	4	1	28	374.143	168.5	371	173	3.14286	-4.5	inner	231	3.97543	2.71861	0.0117689	12
one	AZI1ko_MG132	5	5	1	16	377.812	171.625	371	173	6.8125	-1.375	inner	231	1.7146	0.457775	0.00198171	2
one	AZI1ko_MG132	5	6	1	4	383	172.5	371	173	12	-0.5	inner	231	0.476371	0	0	0
one	AZI1ko_MG132	5	7	1	10	379.5	179.1	371	173	8.5	6.1	inner	231	1.08322	0	0	0
one	AZI1ko_MG132	5	8	1	111	372.234	178.973	371	173	1.23423	5.97297	inner	231	23.91	22.6532	0.0980657	98
one	AZI1ko_MG132	5	9	2	80	38.05	317.688	31	319	7.05	-1.3125	inner	231	23.2768	22.02	0.0953246	95
one	AZI1ko_MG132	5	10	2	296	28.3514	319.804	31	319	-2.64865	0.804054	inner	231	117.106	115.85	0.501513	502
one	AZI1ko_MG132	5	11	2	8	38.875	327.875	31	319	7.875	8.875	inner	231	2.33875	1.08193	0.00468368	5
one	AZI1ko_MG132	5	12	3	6	587.667	415.167	581	425	6.66667	-9.83333	inner	231	0.975906	0	0	0
one	AZI1ko_MG132	5	13	4	40	825.15	423.8	824	423	1.15	0.8	inner	231	7.2493	5.99248	0.0259415	26
one	AZI1ko_MG132	5	14	3	109	583.33	425.972	581	425	2.33028	0.972477	inner	231	20.6173	19.3605	0.0838116	84
one	AZI1ko_MG132	5	15	3	20	586.45	432.9	581	425	5.45	7.9	inner	231	2.99355	1.73673	0.00751829	8
one	AZI1ko_MG132	5	16	5	5	208.6	436.8	201	446	7.6	-9.2	inner	231	0.515435	0	0	0
one	AZI1ko_MG132	5	17	5	245	204.22	445.837	201	446	3.22041	-0.163265	inner	231	62.7146	61.4578	0.266051	266
one	AZI1ko_MG132	5	18	5	14	193	450.357	201	446	-8	4.35714	inner	231	1.57203	0.31521	0.00136455	1
one	AZI1ko_MG132	5	19	6	17	893.118	556.235	900	562	-6.88235	-5.76471	inner	231	2.84332	1.5865	0.00686797	7
one	AZI1ko_MG132	5	20	6	206	904.524	558.379	900	562	4.52427	-3.62136	inner	231	93.3975	92.1406	0.398877	399
one	AZI1ko_MG132	5	21	6	12	908.167	568.167	900	562	8.16667	6.16667	inner	231	2.09378	0.836962	0.00362321	4
one	AZI1ko_MG132	5	22	6	9	902.778	569	900	562	2.77778	7	inner	231	1.51441	0.257592	0.00111512	1
one	AZI1ko_MG132	5	23	7	28	362.321	729.714	360	740	2.32143	-10.2857	inner	231	4.02176	2.76494	0.0119694	12
one	AZI1ko_MG132	5	24	7	214	360.804	739.575	360	740	0.803738	-0.425234	inner	231	55.6437	54.3869	0.235441	235
one	AZI1ko_MG132	5	25	7	17	360.706	749.118	360	740	0.705882	9.11765	inner	231	2.1173	0.860476	0.003725	4
one	AZI1ko_MG132	5	26	8	40	650.075	812.4	646	821	4.075	-8.6	inner	231	7.19939	5.94257	0.0257254	26
one	AZI1ko_MG132	5	27	8	13	640.923	816.385	646	821	-5.07692	-4.61538	inner	231	2.08511	0.828295	0.00358569	4
one	AZI1ko_MG132	5	28	8	13	639.231	819.615	646	821	-6.76923	-1.38462	inner	231	1.55811	0.301294	0.0013043	1
one	AZI1ko_MG132	5	29	8	117	649.009	822.034	646	821	3.00855	1.03419	inner	231	27.4302	26.1734	0.113305	113
one	AZI1ko_MG132	5	30	8	32	640.281	825.094	646	821	-5.71875	4.09375	inner	231	5.25286	3.99604	0.0172989	17
one	AZI1ko_MG132	6	1	1	33	549.394	167.545	550	178	-0.606061	-10.4545	inner	231	3.44247	2.18565	0.00946167	9
one	AZI1ko_MG132	6	2	1	184	554.261	177.473	550	178	4.26087	-0.527174	inner	231	40.1234	38.8665	0.168253	168
one	AZI1ko_MG132	6	3	1	4	541	181.5	550	178	-9	3.5	inner	231	0.336675	0	0	0
one	AZI1ko_MG132	6	4	1	25	549.12	182.24	550	178	-0.88	4.24	inner	231	6.31942	5.0626	0.021916	22
one	AZI1ko_MG132	6	5	1	19	545.895	188.368	550	178	-4.10526	10.3684	inner	231	2.00017	0.743348	0.00321796	3
one	AZI1ko_MG132	6	6	1	4	550.25	189	550	178	0.25	11	inner	231	0.345647	0	0	0
one	AZI1ko_MG132	6	7	1	17	553.118	188.647	550	178	3.11765	10.6471	inner	231	3.35486	2.09804	0.00908244	9
one	AZI1ko_MG132	6	8	2	10	326	227.2	331	227	-5	0.2	inner	231	1.80191	0.545087	0.00235969	2
one	AZI1ko_MG132	6	9	2	16	337.938	226.875	331	227	6.9375	-0.125	inner	231	2.20223	0.945408	0.00409267	4
one	AZI1ko_MG132	6	10	2	13	336.615	233.077	331	227	5.61538	6.07692	inner	231	2.0978	0.840975	0.00364058	4
one	AZI1ko_MG132	6	11	3	25	777.52	409.48	779	420	-1.48	-10.52	inner	231	3.39001	2.13319	0.00923457	9
one	AZI1ko_MG132	6	12	3	4	767	416.5	779	420	-12	-3.5	inner	231	0.66096	0	0	0
one	AZI1ko_MG132	6	13	3	19	789.474	416.263	779	420	10.4737	-3.73684	inner	231	3.08814	1.83132	0.00792778	8
one	AZI1ko_MG132	6	14	3	41	784.268	416.512	779	420	5.26829	-3.4878	inner	231	14.7522	13.4954	0.0584215	58
one	AZI1ko_MG132	6	15	3	146	779.253	424.623	779	420	0.253425	4.62329	inner	231	34.3546	33.0978	0.143281	143
one	AZI1ko_MG132	6	16	3	15	769.8	422.333	779	420	-9.2	2.33333	inner	231	1.78225	0.525434	0.00227461	2
one	AZI1ko_MG132	6	17	3	15	789.933	422.6	779	420	10.9333	2.6	inner	231	1.66215	0.40533	0.00175468	2
one	AZI1ko_MG132	6	18	4	7	463.286	672	469	682	-5.71429	-10	inner	231	0.839734	0	0	0
one	AZI1ko_MG132	6	19	4	4	469.5	674.5	469	682	0.5	-7.5	inner	231	0.767849	0	0	0
one	AZI1ko_MG132	6	20	4	4	464	677.5	469	682	-5	-4.5	inner	231	1.05461	0	0	0
one	AZI1ko_MG132	6	21	4	189	473.963	684	469	682	4.96296	2	inner	231	39.4796	38.2228	0.165466	165
one	AZI1ko_MG132	6	22	5	36	251.5	722.333	249	727	2.5	-4.66667	inner	231	7.35784	6.10102	0.0264113	26
one	AZI1ko_MG132	6	23	5	11	255.545	723.182	249	727	6.54545	-3.81818	inner	231	2.0605	0.803682	0.00347914	3
one	AZI1ko_MG132	6	24	5	54	243.574	726.204	249	727	-5.42593	-0.796296	inner	231	9.81311	8.55629	0.0370402	37
one	AZI1ko_MG132	6	25	5	8	252.875	728.875	249	727	3.875	1.875	inner	231	1.2468	0	0	0
one	AZI1ko_MG132	6	26	6	29	807.345	891.414	810	896	-2.65517	-4.58621	inner	231	6.77742	5.5206	0.0238987	24
one	AZI1ko_MG132	6	27	6	18	809.667	898.167	810	896	-0.333333	2.16667	inner	231	4.06125	2.80443	0.0121404	12
one	AZI1ko_MG132	6	28	6	33	800.636	897.788	810	896	-9.36364	1.78788	inner	231	4.9172	3.66038	0.0158458	16
one	AZI1ko_MG132	6	29	6	4	809	899.75	810	896	-1	3.75	inner	231	0.551568	0	0	0
one	AZI1ko_MG132	6	30	6	4	806.5	900.5	810	896	-3.5	4.5	inner	231	0.513115	0	0	0
one	AZI1ko_MG132	7	1	1	20	459.75	85.4	458	96	1.75	-10.6	inner	231	1.86336	0.606535	0.00262569	3
one	AZI1ko_MG132	7	2	1	25	453.08	90.2	458	96	-4.92	-5.8	inner	231	2.03771	0.780885	0.00338045	3
one	AZI1ko_MG132	7	3	1	21	456.857	99.1905	458	96	-1.14286	3.19048	inner	231	2.24283	0.986012	0.00426845	4
one	AZI1ko_MG132	7	4	2	7	356.571	257.714	368	261	-11.4286	-3.28571	inner	231	0.600397	0	0	0
one	AZI1ko_MG132	7	5	2	50	366.88	258.28	368	261	-1.12	-2.72	inner	231	9.76753	8.51071	0.0368429	37
one	AZI1ko_MG132	7	6	2	116	366.397	264.853	368	261	-1.60345	3.85345	inner	231	15.0733	13.8165	0.0598117	60
one	AZI1ko_MG132	7	7	3	30	267.033	487.3	274	494	-6.96667	-6.7	inner	231	4.22438	2.96756	0.0128466	13
one	AZI1ko_MG132	7	8	3	4	269.75	487	274	494	-4.25	-7	inner	231	0.352834	0	0	0
one	AZI1ko_MG132	7	9	3	13	272.154	486.538	274	494	-1.84615	-7.46154	inner	231	0.96965	0	0	0
one	AZI1ko_MG132	7	10	3	183	275.934	494.639	274	494	1.93443	0.639344	inner	231	20.6574	19.4006	0.0839851	84
one	AZI1ko_MG132	7	11	4	212	903.042	539.547	902	538	1.04245	1.54717	inner	231	42.1572	40.9003	0.177058	177
one	AZI1ko_MG132	7	12	5	96	588.885	589.865	587	596	1.88542	-6.13542	inner	231	12.5585	11.3017	0.0489249	49
one	AZI1ko_MG132	7	13	6	138	187.667	596.174	187	596	0.666667	0.173913	inner	231	20.502	19.2452	0.0833126	83
one	AZI1ko_MG132	7	14	5	56	582.714	599.196	587	596	-4.28571	3.19643	inner	231	6.38811	5.13129	0.0222134	22
one	AZI1ko_MG132	7	15	5	17	589.765	599.118	587	596	2.76471	3.11765	inner	231	1.74617	0.489346	0.00211838	2
one	AZI1ko_MG132	7	16	5	6	588.833	601.167	587	596	1.83333	5.16667	inner	231	0.453574	0	0	0
one	AZI1ko_MG132	7	17	5	22	594.455	599.455	587	596	7.45455	3.45455	inner	231	2.25325	0.996434	0.00431357	4
one	AZI1ko_MG132	7	18	6	4	181.5	603.5	187	596	-5.5	7.5	inner	231	0.29102	0	0	0
one	AZI1ko_MG132	7	19	7	4	117.25	771.75	120	773	-2.75	-1.25	inner	231	0.50724	0	0	0
one	AZI1ko_MG132	7	20	7	172	126.029	774.535	120	773	6.02907	1.53488	inner	231	23.3963	22.1395	0.0958419	96
one	AZI1ko_MG132	7	21	8	8	861.5	898	863	906	-1.5	-8	inner	231	0.863722	0	0	0
one	AZI1ko_MG132	7	22	8	5	873.6	906.2	863	906	10.6	0.2	inner	231	0.401587	0	0	0
one	AZI1ko_MG132	7	23	8	54	858.611	907.167	863	906	-4.38889	1.16667	inner	231	4.62573	3.36891	0.014584	15
one	AZI1ko_MG132	7	24	8	97	867.237	910.959	863	906	4.23711	4.95876	inner	231	12.2119	10.9551	0.0474247	47
one	AZI1ko_MG132	8	1	1	11	225.545	52.5455	226	61	-0.454545	-8.45455	inner	231	0.868925	0	0	0
one	AZI1ko_MG132	8	2	1	175	226.154	62.3029	226	61	0.154286	1.30286	inner	231	20.6002	19.3434	0.0837375	84
one	AZI1ko_MG132	8	3	2	12	641.167	100.083	637	106	4.16667	-5.91667	inner	231	1.07456	0	0	0
one	AZI1ko_MG132	8	4	2	86	631.837	107.547	637	106	-5.16279	1.54651	inner	231	7.13295	5.87613	0.0254378	25
one	AZI1ko_MG132	8	5	2	62	639.387	108.71	637	106	2.3871	2.70968	inner	231	6.48608	5.22926	0.0226375	23
one	AZI1ko_MG132	8	6	3	57	910.702	198.526	912	203	-1.29825	-4.47368	inner	231	6.52346	5.26664	0.0227993	23
one	AZI1ko_MG132	8	7	3	47	917.979	199.532	912	203	5.97872	-3.46809	inner	231	4.70515	3.44833	0.0149278	15
one	AZI1ko_MG132	8	8	3	24	917	207.625	912	203	5	4.625	inner	231	1.88434	0.627517	0.00271652	3
one	AZI1ko_MG132	8	9	3	35	910.971	210.114	912	203	-1.02857	7.11429	inner	231	2.78439	1.52757	0.00661286	7
one	AZI1ko_MG132	8	10	4	6	522.333	394.167	521	401	1.33333	-6.83333	inner	231	0.621927	0	0	0
one	AZI1ko_MG132	8	11	4	13	527.769	400.077	521	401	6.76923	-0.923077	inner	231	0.91783	0	0	0
one	AZI1ko_MG132	8	12	4	70	514.029	400.771	521	401	-6.97143	-0.228571	inner	231	7.41975	6.16293	0.0266793	27
one	AZI1ko_MG132	8	13	4	14	531.786	401.5	521	401	10.7857	0.5	inner	231	1.01013	0	0	0
one	AZI1ko_MG132	8	14	4	26	514.115	408.462	521	401	-6.88462	7.46154	inner	231	2.24858	0.991765	0.00429335	4
one	AZI1ko_MG132	8	15	6	30	335.167	620.533	341	628	-5.83333	-7.46667	inner	231	3.37026	2.11344	0.00914909	9
one	AZI1ko_MG132	8	16	6	28	340.107	621.5	341	628	-0.892857	-6.5	inner	231	3.30359	2.04677	0.00886049	9
one	AZI1ko_MG132	8	17	6	7	341.143	627.714	341	628	0.142857	-0.285714	inner	231	0.801007	0	0	0
one	AZI1ko_MG132	8	18	6	10	342.4	630.5	341	628	1.4	2.5	inner	231	1.1039	0	0	0
one	AZI1ko_MG132	8	19	6	12	345.667	631.167	341	628	4.66667	3.16667	inner	231	1.25898	0.00215608	9.33368e-06	0
one	AZI1ko_MG132	8	20	7	243	58.2016	667.58	55	665	3.20165	2.58025	inner	231	36.2221	34.9653	0.151365	151
one	AZI1ko_MG132	8	21	8	403	705.3	675.576	706	677	-0.699752	-1.42432	inner	231	63.3185	62.0616	0.268665	269
one	AZI1ko_MG132	8	22	8	7	695.143	681.714	706	677	-10.8571	4.71429	inner	231	0.471199	0	0	0
one	AZI1ko_MG132	8	23	8	6	703.5	688.5	706	677	-2.5	11.5	inner	231	0.371725	0	0	0
one	AZI1ko_MG132	8	24	9	38	930.974	794.053	934	803	-3.02632	-8.94737	inner	231	3.74726	2.49044	0.0107811	11
one	AZI1ko_MG132	8	25	9	52	928.173	801.846	934	803	-5.82692	-1.15385	inner	231	4.85075	3.59393	0.0155581	16
one	AZI1ko_MG132	8	26	9	247	937.36	803.02	934	803	3.36032	0.0202429	inner	231	24.1864	22.9296	0.0992625	99
one	AZI1ko_MG132	8	27	10	14	445.286	851.571	443	858	2.28571	-6.42857	inner	231	0.939117	0	0	0
one	AZI1ko_MG132	8	28	10	4	448.75	851.25	443	858	5.75	-6.75	inner	231	0.277562	0	0	0
one	AZI1ko_MG132	8	29	10	33	440.424	859.667	443	858	-2.57576	1.66667	inner	231	2.94565	1.68883	0.00731094	7
one	AZI1ko_MG132	8	30	10	4	442.75	865	443	858	-0.25	7	inner	231	0.298634	0	0	0
one	AZI1ko_MG132	9	1	1	6	59	12.5	66	10	-7	2.5	inner	231	0.701305	0	0	0
one	AZI1ko_MG132	9	2	1	70	68.3429	10.5286	66	10	2.34286	0.528571	inner	231	9.42771	8.17089	0.0353718	35
one	AZI1ko_MG132	9	3	2	4	481.75	44.25	482	50	-0.25	-5.75	inner	231	0.29337	0	0	0
one	AZI1ko_MG132	9	4	2	19	477.211	46.8947	482	50	-4.78947	-3.10526	inner	231	2.50979	1.25297	0.00542411	5
one	AZI1ko_MG132	9	5	2	30	484.067	47.4333	482	50	2.06667	-2.56667	inner	231	4.05652	2.7997	0.0121199	12
one	AZI1ko_MG132	9	6	2	71	489.239	52.2958	482	50	7.23944	2.29577	inner	231	8.05206	6.79524	0.0294166	29
one	AZI1ko_MG132	9	7	2	4	483	55.75	482	50	1	5.75	inner	231	0.270863	0	0	0
one	AZI1ko_MG132	9	8	3	19	896.579	55.8947	907	55	-10.4211	0.894737	inner	231	2.00423	0.747407	0.00323553	3
one	AZI1ko_MG132	9	9	3	233	907.639	56.3906	907	55	0.639485	1.39056	inner	231	29.9215	28.6647	0.12409	124
one	AZI1ko_MG132	9	10	4	155	414.974	241.006	418	246	-3.02581	-4.99355	inner	231	20.4884	19.2316	0.0832538	83
one	AZI1ko_MG132	9	11	4	95	425.874	244.947	418	246	7.87368	-1.05263	inner	231	16.7096	15.4528	0.0668953	67
one	AZI1ko_MG132	9	12	4	7	413.714	248.286	418	246	-4.28571	2.28571	inner	231	0.476051	0	0	0
one	AZI1ko_MG132	9	13	5	4	71.25	274	79	273	-7.75	1	inner	231	0.258076	0	0	0
one	AZI1ko_MG132	9	14	5	242	79.9008	272.227	79	273	0.900826	-0.772727	inner	231	34.8607	33.6039	0.145471	145
one	AZI1ko_MG132	9	15	6	30	778.233	401.3	781	405	-2.76667	-3.7	inner	231	3.83812	2.5813	0.0111744	11
one	AZI1ko_MG132	9	16	6	15	788.2	403.133	781	405	7.2	-1.86667	inner	231	1.23746	0	0	0
one	AZI1ko_MG132	9	17	6	41	775.634	406.976	781	405	-5.36585	1.97561	inner	231	5.31957	4.06275	0.0175877	18
one	AZI1ko_MG132	9	18	6	4	784	408.5	781	405	3	3.5	inner	231	0.28658	0	0	0
one	AZI1ko_MG132	9	19	7	15	536.6	454.733	547	457	-10.4	-2.26667	inner	231	1.23145	0	0	0
one	AZI1ko_MG132	9	20	7	4	538.75	455	547	457	-8.25	-2	inner	231	0.263767	0	0	0
one	AZI1ko_MG132	9	21	7	38	541.474	456.526	547	457	-5.52632	-0.473684	inner	231	3.5882	2.33138	0.0100926	10
one	AZI1ko_MG132	9	22	7	71	549.113	460.169	547	457	2.11268	3.16901	inner	231	9.80081	8.54399	0.036987	37
one	AZI1ko_MG132	9	23	7	5	546.2	466.4	547	457	-0.8	9.4	inner	231	0.382712	0	0	0
one	AZI1ko_MG132	9	24	7	12	542.5	467.667	547	457	-4.5	10.6667	inner	231	0.950317	0	0	0
one	AZI1ko_MG132	9	25	8	6	87.1667	493.167	82	497	5.16667	-3.83333	inner	231	0.540597	0	0	0
one	AZI1ko_MG132	9	26	8	41	81.3659	499.317	82	497	-0.634146	2.31707	inner	231	5.53577	4.27895	0.0185236	19
one	AZI1ko_MG132	9	27	8	63	86.7619	499.302	82	497	4.7619	2.30159	inner	231	8.60233	7.34551	0.0317988	32
one	AZI1ko_MG132	9	28	8	63	74.6667	499.667	82	497	-7.33333	2.66667	inner	231	7.90918	6.65236	0.0287981	29
one	AZI1ko_MG132	9	29	8	5	79	503.4	82	497	-3	6.4	inner	231	0.470207	0	0	0
one	AZI1ko_MG132	9	30	9	215	690.898	660.079	691	662	-0.102326	-1.92093	inner	231	32.6819	31.425	0.136039	136
one	AZI1ko_MG132	9	31	9	4	699.75	658	691	662	8.75	-4	inner	231	0.294606	0	0	0
one	AZI1ko_MG132	9	32	10	247	436.506	663.543	437	665	-0.493927	-1.45749	inner	231	26.107	24.8501	0.107576	108
one	AZI1ko_MG132	9	33	10	6	446.333	664.167	437	665	9.33333	-0.833333	inner	231	0.406928	0	0	0
one	AZI1ko_MG132	9	34	11	10	926.2	708.1	928	719	-1.8	-10.9	inner	231	0.824598	0	0	0
one	AZI1ko_MG132	9	35	11	210	925.338	719.019	928	719	-2.6619	0.0190476	inner	231	30.7917	29.5349	0.127857	128
one	AZI1ko_MG132	9	36	11	10	916.8	721.5	928	719	-11.2	2.5	inner	231	0.870451	0	0	0
one	AZI1ko_MG132	9	37	13	14	769.786	842.643	768	849	1.78571	-6.35714	inner	231	1.25722	0.000401308	1.73726e-06	0
one	AZI1ko_MG132	9	38	12	263	280.479	844.498	281	843	-0.520913	1.4981	inner	231	48.7068	47.45	0.205411	205
one	AZI1ko_MG132	9	39	13	121	765.281	849.917	768	849	-2.71901	0.917355	inner	231	16.5765	15.3197	0.0663188	66
one	AZI1ko_MG132	9	40	13	4	774.5	854.5	768	849	6.5	5.5	inner	231	0.399268	0	0	0
one	AZI1ko_MG132	9	41	13	10	770	857.2	768	849	2	8.2	inner	231	0.832593	0	0	0
one	AZI1ko_MG132	10	1	1	135	79.8222	24	80	26	-0.177778	-2	inner	231	17.6037	16.3469	0.0707659	71
one	AZI1ko_MG132	10	2	1	10	68.5	25.5	80	26	-11.5	-0.5	inner	231	0.686198	0	0	0
one	AZI1ko_MG132	10	3	1	8	86.375	29.25	80	26	6.375	3.25	inner	231	0.482109	0	0	0
one	AZI1ko_MG132	10	4	1	14	69.1429	29.7143	80	26	-10.8571	3.71429	inner	231	1.09886	0	0	0
one	AZI1ko_MG132	10	5	1	55	73.9091	30.7091	80	26	-6.09091	4.70909	inner	231	7.27242	6.0156	0.0260416	26
one	AZI1ko_MG132	10	6	2	10	371.5	62	369	70	2.5	-8	inner	231	0.699535	0	0	0
one	AZI1ko_MG132	10	7	2	180	363.744	66.5556	369	70	-5.25556	-3.44444	inner	231	22.0042	20.7473	0.0898153	90
one	AZI1ko_MG132	10	8	2	19	373.842	74.3684	369	70	4.84211	4.36842	inner	231	1.84739	0.590575	0.0025566	3
one	AZI1ko_MG132	10	9	2	15	369.333	76.9333	369	70	0.333333	6.93333	inner	231	1.02972	0	0	0
one	AZI1ko_MG132	10	10	2	10	364.2	80.5	369	70	-4.8	10.5	inner	231	0.775052	0	0	0
one	AZI1ko_MG132	10	11	3	11	742.636	106.364	749	116	-6.36364	-9.63636	inner	231	1.10433	0	0	0
one	AZI1ko_MG132	10	12	3	22	748.227	110.955	749	116	-0.772727	-5.04545	inner	231	1.81187	0.555052	0.00240282	2
one	AZI1ko_MG132	10	13	3	6	760.333	113.167	749	116	11.3333	-2.83333	inner	231	0.615702	0	0	0
one	AZI1ko_MG132	10	14	3	18	745.611	118.167	749	116	-3.38889	2.16667	inner	231	1.59017	0.333353	0.00144309	1
one	AZI1ko_MG132	10	15	3	14	750.143	118	749	116	1.14286	2	inner	231	1.4005	0.143684	0.000622007	1
one	AZI1ko_MG132	10	16	4	14	270.571	353.357	270	360	0.571429	-6.64286	inner	231	1.37102	0.114203	0.000494386	0
one	AZI1ko_MG132	10	17	4	4	274	353.75	270	360	4	-6.25	inner	231	0.31841	0	0	0
one	AZI1ko_MG132	10	18	4	13	266.385	361.462	270	360	-3.61538	1.46154	inner	231	1.73759	0.480771	0.00208126	2
one	AZI1ko_MG132	10	19	4	20	269	367.5	270	360	-1	7.5	inner	231	1.45513	0.198311	0.000858489	1
one	AZI1ko_MG132	10	20	6	191	617.707	446.382	617	445	0.706806	1.3822	inner	231	19.2358	17.979	0.0778312	78
one	AZI1ko_MG132	10	21	7	5	915.2	585.4	918	597	-2.8	-11.6	inner	231	0.348074	0	0	0
one	AZI1ko_MG132	10	22	7	18	914.056	593	918	597	-3.94444	-4	inner	231	1.25856	0.00174416	7.55046e-06	0
one	AZI1ko_MG132	10	23	8	19	66.3158	671.211	67	677	-0.684211	-5.78947	inner	231	1.64187	0.385051	0.00166689	2
one	AZI1ko_MG132	10	24	8	55	74.2364	678.455	67	677	7.23636	1.45455	inner	231	5.92209	4.66527	0.020196	20
one	AZI1ko_MG132	10	25	8	10	61.8	679.5	67	677	-5.2	2.5	inner	231	0.909758	0	0	0
one	AZI1ko_MG132	10	26	8	27	70.963	683.111	67	677	3.96296	6.11111	inner	231	2.29728	1.04046	0.00450414	5
one	AZI1ko_MG132	10	27	9	257	508.198	728.179	509	729	-0.801556	-0.821012	inner	231	32.1496	30.8928	0.133735	134
one	AZI1ko_MG132	10	28	10	174	408.661	953.776	409	954	-0.33908	-0.224138	inner	231	22.1101	20.8533	0.0902741	90
one	AZI1ko_MG132	11	1	1	18	585.778	37.5	590	45	-4.22222	-7.5	inner	231	2.05385	0.797029	0.00345034	3
one	AZI1ko_MG132	11	2	1	28	591.821	42.1071	590	45	1.82143	-2.89286	inner	231	3.74199	2.48517	0.0107583	11
one	AZI1ko_MG132	11	3	2	180	18.5389	104.844	16	107	2.53889	-2.15556	inner	231	23.5787	22.3219	0.0966317	97
one	AZI1ko_MG132	11	4	3	173	255.717	273.012	255	278	0.716763	-4.98844	inner	231	28.3517	27.0949	0.117294	117
one	AZI1ko_MG132	11	5	3	15	250	280.667	255	278	-5	2.66667	inner	231	1.68814	0.431316	0.00186717	2
one	AZI1ko_MG132	11	6	3	14	256.5	288.286	255	278	1.5	10.2857	inner	231	1.03354	0	0	0
one	AZI1ko_MG132	11	7	4	33	647.788	338.788	643	345	4.78788	-6.21212	inner	231	3.41915	2.16233	0.00936074	9
one	AZI1ko_MG132	11	8	4	21	642.095	344.048	643	345	-0.904762	-0.952381	inner	231	1.79998	0.543165	0.00235136	2
one	AZI1ko_MG132	11	9	4	5	651	345.8	643	345	8	0.8	inner	231	0.445472	0	0	0
one	AZI1ko_MG132	11	10	5	26	820.308	491.154	811	496	9.30769	-4.84615	inner	231	2.45174	1.19492	0.00517283	5
one	AZI1ko_MG132	11	11	5	103	805.689	493.359	811	496	-5.31068	-2.64078	inner	231	18.234	16.9772	0.0734942	73
one	AZI1ko_MG132	11	12	5	51	814.549	496.431	811	496	3.54902	0.431373	inner	231	10.5703	9.31346	0.040318	40
one	AZI1ko_MG132	11	13	5	14	819.857	499.429	811	496	8.85714	3.42857	inner	231	1.1098	0	0	0
one	AZI1ko_MG132	11	14	5	21	801.619	500.476	811	496	-9.38095	4.47619	inner	231	1.86365	0.606825	0.00262695	3
one	AZI1ko_MG132	11	15	5	11	814.545	502.636	811	496	3.54545	6.63636	inner	231	0.902693	0	0	0
one	AZI1ko_MG132	11	16	5	17	803.647	504.588	811	496	-7.35294	8.58824	inner	231	2.40203	1.14521	0.00495762	5
one	AZI1ko_MG132	11	17	6	202	165.168	529.347	165	530	0.168317	-0.653465	inner	231	24.9481	23.6912	0.102559	103
one	AZI1ko_MG132	11	18	6	13	170.615	533.538	165	530	5.61538	3.53846	inner	231	1.01859	0	0	0
one	AZI1ko_MG132	11	19	6	6	160.833	540.167	165	530	-4.16667	10.1667	inner	231	0.466224	0	0	0
one	AZI1ko_MG132	11	20	7	8	471.5	549.125	471	560	0.5	-10.875	inner	231	0.638087	0	0	0
one	AZI1ko_MG132	11	21	7	4	468.5	550.5	471	560	-2.5	-9.5	inner	231	0.317845	0	0	0
one	AZI1ko_MG132	11	22	7	32	477.438	557.312	471	560	6.4375	-2.6875	inner	231	2.56286	1.30604	0.00565385	6
one	AZI1ko_MG132	11	23	7	63	467.444	560.825	471	560	-3.55556	0.825397	inner	231	11.9312	10.6744	0.0462095	46
one	AZI1ko_MG132	11	24	7	9	478.667	563	471	560	7.66667	3	inner	231	0.674983	0	0	0
one	AZI1ko_MG132	11	25	7	19	472.105	567.316	471	560	1.10526	7.31579	inner	231	1.69052	0.433697	0.00187747	2
one	AZI1ko_MG132	11	26	7	6	474.167	570.167	471	560	3.16667	10.1667	inner	231	0.478386	0	0	0
one	AZI1ko_MG132	11	27	7	26	466.385	569.615	471	560	-4.61538	9.61538	inner	231	2.12425	0.867434	0.00375513	4
one	AZI1ko_MG132	11	28	8	263	912.175	672.624	911	673	1.1749	-0.376426	inner	231	46.2533	44.9965	0.19479	195
one	AZI1ko_MG132	11	29	8	68	909.721	680.691	911	673	-1.27941	7.69118	inner	231	13.7799	12.5231	0.0542124	54
one	AZI1ko_MG132	11	30	9	184	141.88	840.88	142	843	-0.119565	-2.11957	inner	231	27.4995	26.2427	0.113605	114
one	AZI1ko_MG132	11	31	9	44	152.5	843.364	142	843	10.5	0.363636	inner	231	4.78222	3.5254	0.0152615	15
one	AZI1ko_MG132	11	32	9	11	131.091	844.636	142	843	-10.9091	1.63636	inner	231	0.947326	0	0	0
one	AZI1ko_MG132	11	33	9	33	148.939	850.576	142	843	6.93939	7.57576	inner	231	4.95996	3.70314	0.0160309	16
one	AZI1ko_MG132	11	34	9	6	135.167	853	142	843	-6.83333	10	inner	231	0.39704	0	0	0
one	AZI1ko_MG132	11	35	11	16	696.188	880.062	702	890	-5.8125	-9.9375	inner	231	1.24889	0	0	0
one	AZI1ko_MG132	11	36	11	111	705.081	891.748	702	890	3.08108	1.74775	inner	231	14.9547	13.6978	0.059298	59
one	AZI1ko_MG132	11	37	11	24	710.292	885.5	702	890	8.29167	-4.5	inner	231	4.02287	2.76605	0.0119743	12
one	AZI1ko_MG132	11	38	10	14	444.357	886.714	455	890	-10.6429	-3.28571	inner	231	2.95305	1.69623	0.00734298	7
one	AZI1ko_MG132	11	39	10	72	449.306	891.306	455	890	-5.69444	1.30556	inner	231	11.5047	10.2479	0.0443633	44
one	AZI1ko_MG132	11	40	10	8	461.125	890	455	890	6.125	0	inner	231	0.595056	0	0	0
one	AZI1ko_MG132	11	41	11	10	696.5	891	702	890	-5.5	1	inner	231	2.03049	0.773668	0.00334921	3
one	AZI1ko_MG132	11	42	11	33	712.242	892.03	702	890	10.2424	2.0303	inner	231	4.6701	3.41328	0.0147761	15
one	AZI1ko_MG132	11	43	11	6	698.333	893.167	702	890	-3.66667	3.16667	inner	231	1.07825	0	0	0
one	AZI1ko_MG132	11	44	10	34	456.471	895.971	455	890	1.47059	5.97059	inner	231	3.27919	2.02237	0.00875487	9
one	AZI1ko_MG132	11	45	10	6	453	899	455	890	-2	9	inner	231	0.449256	0	0	0
one	AZI1ko_MG132	11	46	11	12	699.5	901	702	890	-2.5	11	inner	231	0.936095	0	0	0
one	AZI1ko_MG132	12	1	1	20	588.35	32.55	590	37	-1.65	-4.45	inner	231	3.68574	2.42892	0.0105148	11
one	AZI1ko_MG132	12	2	1	24	593.75	41.25	590	37	3.75	4.25	inner	231	8.08219	6.82537	0.029547	30
one	AZI1ko_MG132	12	3	1	107	598.178	33.7477	590	37	8.17757	-3.25234	inner	231	16.2534	14.9966	0.0649203	65
one	AZI1ko_MG132	12	4	2	24	236.292	80	239	88	-2.70833	-8	inner	231	3.97552	2.7187	0.0117693	12
one	AZI1ko_MG132	12	5	2	18	247.889	86.5556	239	88	8.88889	-1.44444	inner	231	3.04668	1.78986	0.0077483	8
one	AZI1ko_MG132	12	6	3	4	531.5	254.5	537	265	-5.5	-10.5	inner	231	0.571786	0	0	0
one	AZI1ko_MG132	12	7	3	87	533.943	263.609	537	265	-3.05747	-1.3908	inner	231	21.5233	20.2665	0.0877336	88
one	AZI1ko_MG132	12	8	3	5	549	264.2	537	265	12	-0.8	inner	231	0.734112	0	0	0
one	AZI1ko_MG132	12	9	3	9	536.889	266.667	537	265	-0.111111	1.66667	inner	231	2.3536	1.09678	0.00474795	5
one	AZI1ko_MG132	12	10	3	78	543.013	268.769	537	265	6.01282	3.76923	inner	231	23.6345	22.3777	0.0968731	97
one	AZI1ko_MG132	12	11	3	15	533.6	272.867	537	265	-3.4	7.86667	inner	231	2.01386	0.757035	0.00327721	3
one	AZI1ko_MG132	12	12	4	22	209.227	335.545	209	346	0.227273	-10.4545	inner	231	2.9686	1.71178	0.00741029	7
one	AZI1ko_MG132	12	13	4	21	201.762	337.714	209	346	-7.2381	-8.28571	inner	231	4.62274	3.36592	0.0145711	15
one	AZI1ko_MG132	12	14	4	18	200.056	341.889	209	346	-8.94444	-4.11111	inner	231	2.5444	1.28758	0.00557392	6
one	AZI1ko_MG132	12	15	4	145	210.841	344.669	209	346	1.84138	-1.33103	inner	231	34.0744	32.8176	0.142068	142
one	AZI1ko_MG132	12	16	4	5	220.2	345.4	209	346	11.2	-0.6	inner	231	0.558144	0	0	0
one	AZI1ko_MG132	12	17	4	6	215	349.167	209	346	6	3.16667	inner	231	0.812009	0	0	0
one	AZI1ko_MG132	12	18	4	13	203.923	351.231	209	346	-5.07692	5.23077	inner	231	1.7191	0.462277	0.0020012	2
one	AZI1ko_MG132	12	19	5	84	835.012	571.94	831	576	4.0119	-4.05952	inner	231	17.336	16.0792	0.0696068	70
one	AZI1ko_MG132	12	20	5	32	825.625	573.5	831	576	-5.375	-2.5	inner	231	9.03787	7.78105	0.0336842	34
one	AZI1ko_MG132	12	21	5	37	831.649	579.784	831	576	0.648649	3.78378	inner	231	7.09461	5.83779	0.0252718	25
one	AZI1ko_MG132	12	22	6	15	301.6	630.533	293	633	8.6	-2.46667	inner	231	2.77337	1.51655	0.00656516	7
one	AZI1ko_MG132	12	23	6	28	298.429	632.25	293	633	5.42857	-0.75	inner	231	4.53536	3.27854	0.0141928	14
one	AZI1ko_MG132	12	24	6	12	286.083	635.667	293	633	-6.91667	2.66667	inner	231	2.08534	0.828524	0.00358668	4
one	AZI1ko_MG132	12	25	6	51	292.569	636.667	293	633	-0.431373	3.66667	inner	231	10.098	8.84122	0.0382737	38
one	AZI1ko_MG132	12	26	7	39	546.205	640.077	550	642	-3.79487	-1.92308	inner	231	9.89352	8.6367	0.0373883	37
one	AZI1ko_MG132	12	27	7	5	550.6	639.2	550	642	0.6	-2.8	inner	231	1.19855	0	0	0
one	AZI1ko_MG132	12	28	7	14	555.286	645.5	550	642	5.28571	3.5	inner	231	2.44636	1.18954	0.00514951	5
one	AZI1ko_MG132	12	29	7	13	546.231	647.769	550	642	-3.76923	5.76923	inner	231	2.3875	1.13068	0.00489473	5
one	AZI1ko_MG132	12	30	7	7	549.143	648.857	550	642	-0.857143	6.85714	inner	231	0.767132	0	0	0
one	AZI1ko_MG132	12	31	8	13	39.2308	687.769	31	691	8.23077	-3.23077	inner	231	1.53294	0.276117	0.00119531	1
one	AZI1ko_MG132	12	32	8	6	25.5	696.5	31	691	-5.5	5.5	inner	231	0.720043	0	0	0
one	AZI1ko_MG132	12	33	9	15	355.067	925.733	362	930	-6.93333	-4.26667	inner	231	3.60259	2.34577	0.0101549	10
one	AZI1ko_MG132	12	34	9	25	366.6	935.68	362	930	4.6	5.68	inner	231	4.09813	2.84131	0.0123	12
one	AZI1ko_MG132	12	35	9	23	364.043	941.174	362	930	2.04348	11.1739	inner	231	4.33516	3.07834	0.0133262	13
one	AZI1ko_MG132	13	1	1	357	314.821	121.496	315	122	-0.179272	-0.504202	inner	231	47.0642	45.8074	0.1983	198
one	AZI1ko_MG132	13	2	2	44	695.773	222.5	705	225	-9.22727	-2.5	inner	231	6.4741	5.21728	0.0225856	23
one	AZI1ko_MG132	13	3	2	233	705.635	225.163	705	225	0.635193	0.16309	inner	231	24.2083	22.9515	0.0993572	99
one	AZI1ko_MG132	13	4	3	52	466.596	404.615	471	413	-4.40385	-8.38462	inner	231	7.09836	5.84154	0.025288	25
one	AZI1ko_MG132	13	5	3	131	477.305	410.534	471	413	6.30534	-2.46565	inner	231	13.8091	12.5522	0.0543387	54
one	AZI1ko_MG132	13	6	3	8	463.875	413.125	471	413	-7.125	0.125	inner	231	0.704479	0	0	0
one	AZI1ko_MG132	13	7	3	20	469.15	417.6	471	413	-1.85	4.6	inner	231	1.59251	0.335688	0.00145319	1
one	AZI1ko_MG132	13	8	3	5	480.6	420.2	471	413	9.6	7.2	inner	231	0.29723	0	0	0
one	AZI1ko_MG132	13	9	4	14	833.143	420.357	824	427	9.14286	-6.64286	inner	231	1.21039	0	0	0
one	AZI1ko_MG132	13	10	3	6	468.167	422.833	471	413	-2.83333	9.83333	inner	231	0.482567	0	0	0
one	AZI1ko_MG132	13	11	4	268	823.601	428.769	824	427	-0.399254	1.76866	inner	231	30.6475	29.3907	0.127233	127
one	AZI1ko_MG132	13	12	5	328	220.274	563.729	220	563	0.27439	0.728659	inner	231	41.985	40.7282	0.176313	176
one	AZI1ko_MG132	13	13	6	13	631.923	617.385	626	621	5.92308	-3.61538	inner	231	0.961425	0	0	0
one	AZI1ko_MG132	13	14	6	12	622.5	625.5	626	621	-3.5	4.5	inner	231	0.947066	0	0	0
one	AZI1ko_MG132	13	15	6	25	630.04	624.84	626	621	4.04	3.84	inner	231	1.76214	0.505322	0.00218754	2
one	AZI1ko_MG132	13	16	8	326	884.518	832.46	884	834	0.518405	-1.53988	inner	231	45.0935	43.8367	0.189769	190
one	AZI1ko_MG132	13	17	9	72	495.889	910.014	489	912	6.88889	-1.98611	inner	231	7.73492	6.4781	0.0280437	28
one	AZI1ko_MG132	13	18	9	211	484.152	914.953	489	912	-4.84834	2.95261	inner	231	20.4218	19.165	0.0829654	83
one	AZI1ko_MG132	13	19	9	32	491.594	922.062	489	912	2.59375	10.0625	inner	231	3.16197	1.90515	0.00824742	8
one	AZI1ko_MG132	14	1	1	19	19.5789	98.1053	31	100	-11.4211	-1.89474	inner	231	1.32929	0.0724697	0.000313721	0
one	AZI1ko_MG132	14	2	1	32	28.75	98.6875	31	100	-2.25	-1.3125	inner	231	6.5169	5.26008	0.0227709	23
one	AZI1ko_MG132	14	3	1	198	34.2727	96.4192	31	100	3.27273	-3.58081	inner	231	36.4647	35.2079	0.152415	152
one	AZI1ko_MG132	14	4	1	139	28.7194	106.273	31	100	-2.28058	6.27338	inner	231	29.7475	28.4907	0.123336	123
one	AZI1ko_MG132	14	5	3	9	498.667	234.111	488	230	10.6667	4.11111	inner	231	0.779431	0	0	0
one	AZI1ko_MG132	14	6	4	57	853.193	315.298	856	320	-2.80702	-4.70175	inner	231	6.87082	5.614	0.024303	24
one	AZI1ko_MG132	14	7	4	11	845.364	317	856	320	-10.6364	-3	inner	231	0.793622	0	0	0
one	AZI1ko_MG132	14	8	4	5	847.6	316.6	856	320	-8.4	-3.4	inner	231	0.335866	0	0	0
one	AZI1ko_MG132	14	9	4	4	862.5	318.5	856	320	6.5	-1.5	inner	231	0.332891	0	0	0
one	AZI1ko_MG132	14	10	4	9	849.222	320.889	856	320	-6.77778	0.888889	inner	231	0.677546	0	0	0
one	AZI1ko_MG132	14	11	5	123	582.024	339.724	586	341	-3.97561	-1.27642	inner	231	17.7847	16.5279	0.0715492	72
one	AZI1ko_MG132	14	12	5	11	589.818	343.182	586	341	3.81818	2.18182	inner	231	1.03793	0	0	0
one	AZI1ko_MG132	14	13	6	21	202	390.476	205	398	-3	-7.52381	inner	231	1.564	0.307184	0.0013298	1
one	AZI1ko_MG132	14	14	6	6	209.667	393.833	205	398	4.66667	-4.16667	inner	231	0.359213	0	0	0
one	AZI1ko_MG132	14	15	6	138	206.355	401.196	205	398	1.35507	3.19565	inner	231	21.6992	20.4423	0.088495	88
one	AZI1ko_MG132	14	16	6	17	210.235	408.294	205	398	5.23529	10.2941	inner	231	1.12377	0	0	0
one	AZI1ko_MG132	14	17	7	412	271.998	746.808	272	747	-0.00242718	-0.191748	inner	231	74.5076	73.2508	0.317103	317
one	AZI1ko_MG132	14	18	8	127	581.787	791.835	579	799	2.7874	-7.16535	inner	231	21.0827	19.8259	0.0858263	86
one	AZI1ko_MG132	14	19	8	31	571.935	794	579	799	-7.06452	-5	inner	231	3.50475	2.24793	0.00973131	10
one	AZI1ko_MG132	14	20	8	46	588.565	799.043	579	799	9.56522	0.0434783	inner	231	5.24936	3.99254	0.0172837	17
one	AZI1ko_MG132	14	21	8	23	580	807.478	579	799	1	8.47826	inner	231	2.1724	0.915576	0.00396353	4
one	AZI1ko_MG132	15	1	1	81	136.975	118.914	135	123	1.97531	-4.08642	inner	231	9.87802	8.6212	0.0373212	37
one	AZI1ko_MG132	15	2	1	4	130	123.75	135	123	-5	0.75	inner	231	0.351461	0	0	0
one	AZI1ko_MG132	15	3	1	4	138.5	124.5	135	123	3.5	1.5	inner	231	0.347692	0	0	0
one	AZI1ko_MG132	15	4	1	7	133	127	135	123	-2	4	inner	231	0.657984	0	0	0
one	AZI1ko_MG132	15	5	2	277	623.614	143.014	626	144	-2.38628	-0.98556	inner	231	39.2111	37.9543	0.164304	164
one	AZI1ko_MG132	15	6	3	8	418.125	205.875	422	217	-3.875	-11.125	inner	231	1.08208	0	0	0
one	AZI1ko_MG132	15	7	3	118	429.356	217.449	422	217	7.35593	0.449153	inner	231	24.5785	23.3217	0.10096	101
one	AZI1ko_MG132	15	8	3	40	417.7	221.525	422	217	-4.3	4.525	inner	231	4.90686	3.65004	0.015801	16
one	AZI1ko_MG132	15	9	4	209	885.751	268.813	884	269	1.7512	-0.186603	inner	231	45.131	43.8742	0.189932	190
one	AZI1ko_MG132	15	10	5	29	247.655	438.345	252	447	-4.34483	-8.65517	inner	231	2.64311	1.38629	0.00600124	6
one	AZI1ko_MG132	15	11	5	29	253.966	438.552	252	447	1.96552	-8.44828	inner	231	3.47214	2.21532	0.00959015	10
one	AZI1ko_MG132	15	12	5	158	255.886	447.905	252	447	3.88608	0.905063	inner	231	28.3093	27.0525	0.11711	117
one	AZI1ko_MG132	15	13	6	10	616.9	448.5	614	453	2.9	-4.5	inner	231	0.938766	0	0	0
one	AZI1ko_MG132	15	14	6	9	621.111	454.667	614	453	7.11111	1.66667	inner	231	0.971923	0	0	0
one	AZI1ko_MG132	15	15	5	26	251.5	456.5	252	447	-0.5	9.5	inner	231	2.53751	1.28069	0.00554413	6
one	AZI1ko_MG132	15	16	6	11	616.818	460.182	614	453	2.81818	7.18182	inner	231	1.28472	0.0278981	0.000120771	0
one	AZI1ko_MG132	15	17	7	118	680.559	685.644	677	690	3.55932	-4.35593	inner	231	27.2854	26.0286	0.112678	113
one	AZI1ko_MG132	15	18	7	69	676.406	693.261	677	690	-0.594203	3.26087	inner	231	12.8956	11.6388	0.0503843	50
one	AZI1ko_MG132	15	19	7	5	688.4	694.2	677	690	11.4	4.2	inner	231	0.369314	0	0	0
one	AZI1ko_MG132	15	20	7	6	678.5	701	677	690	1.5	11	inner	231	0.504784	0	0	0
one	AZI1ko_MG132	15	21	8	122	841.672	909.459	847	911	-5.32787	-1.54098	inner	231	18.4888	17.232	0.0745972	75
one	AZI1ko_MG132	15	22	8	14	851.5	914.286	847	911	4.5	3.28571	inner	231	2.74563	1.48881	0.00644507	6
one	AZI1ko_MG132	16	1	1	224	931.268	44.058	933	44	-1.73214	0.0580357	inner	231	51.4319	50.1751	0.217208	217
one	AZI1ko_MG132	16	2	2	19	111.421	114.421	113	121	-1.57895	-6.57895	inner	231	4.10558	2.84876	0.0123323	12
one	AZI1ko_MG132	16	3	2	70	110.071	127.214	113	121	-2.92857	6.21429	inner	231	12.6908	11.434	0.0494978	49
one	AZI1ko_MG132	16	4	3	7	514.714	211	518	222	-3.28571	-11	inner	231	1.34771	0.0908874	0.000393452	0
one	AZI1ko_MG132	16	5	3	10	520.5	217	518	222	2.5	-5	inner	231	3.33198	2.07516	0.00898336	9
one	AZI1ko_MG132	16	6	3	7	512.714	219	518	222	-5.28571	-3	inner	231	1.66589	0.409068	0.00177086	2
one	AZI1ko_MG132	16	7	3	6	516.167	222.833	518	222	-1.83333	0.833333	inner	231	1.79878	0.541959	0.00234614	2
one	AZI1ko_MG132	16	8	3	26	519.538	224.654	518	222	1.53846	2.65385	inner	231	10.8367	9.57991	0.0414715	41
one	AZI1ko_MG132	16	9	3	13	511.154	227.538	518	222	-6.84615	5.53846	inner	231	2.28217	1.02535	0.00443874	4
one	AZI1ko_MG132	16	10	3	38	521.263	228.895	518	222	3.26316	6.89474	inner	231	16.0873	14.8304	0.064201	64
one	AZI1ko_MG132	16	11	3	16	512.5	231.562	518	222	-5.5	9.5625	inner	231	2.55624	1.29942	0.00562518	6
one	AZI1ko_MG132	16	12	4	44	263.841	248.977	257	252	6.84091	-3.02273	inner	231	10.8013	9.54445	0.041318	41
one	AZI1ko_MG132	16	13	4	28	247.107	251.321	257	252	-9.89286	-0.678571	inner	231	5.3516	4.09478	0.0177263	18
one	AZI1ko_MG132	16	14	4	53	254.717	252.377	257	252	-2.28302	0.377358	inner	231	20.4062	19.1494	0.0828977	83
one	AZI1ko_MG132	16	15	4	4	250.5	257	257	252	-6.5	5	inner	231	0.593164	0	0	0
one	AZI1ko_MG132	16	16	5	193	914.389	337.684	911	339	3.3886	-1.31606	inner	231	77.1481	75.8913	0.328534	329
one	AZI1ko_MG132	16	17	5	28	910.214	348.214	911	339	-0.785714	9.21429	inner	231	7.68858	6.43176	0.0278431	28
one	AZI1ko_MG132	16	18	6	192	43.1458	455.568	43	456	0.145833	-0.432292	inner	231	55.7035	54.4467	0.2357	236
one	AZI1ko_MG132	16	19	6	16	36.6875	462.938	43	456	-6.3125	6.9375	inner	231	4.33288	3.07606	0.0133163	13
one	AZI1ko_MG132	16	20	7	12	466.5	485	473	493	-6.5	-8	inner	231	2.61187	1.35505	0.00586602	6
one	AZI1ko_MG132	16	21	7	19	471.316	489.474	473	493	-1.68421	-3.52632	inner	231	3.36291	2.10609	0.00911725	9
one	AZI1ko_MG132	16	22	7	33	474.545	487.576	473	493	1.54545	-5.42424	inner	231	7.32276	6.06594	0.0262595	26
one	AZI1ko_MG132	16	23	7	22	480.182	487.682	473	493	7.18182	-5.31818	inner	231	4.06671	2.80989	0.012164	12
one	AZI1ko_MG132	16	24	7	19	482.947	493.105	473	493	9.94737	0.105263	inner	231	3.87582	2.619	0.0113377	11
one	AZI1ko_MG132	16	25	7	13	474.923	497.692	473	493	1.92308	4.69231	inner	231	2.55618	1.29936	0.00562492	6
one	AZI1ko_MG132	16	26	8	25	800.04	607.28	798	613	2.04	-5.72	inner	231	5.9852	4.72838	0.0204692	20
one	AZI1ko_MG132	16	27	8	15	805.133	606.267	798	613	7.13333	-6.73333	inner	231	2.38657	1.12975	0.0048907	5
one	AZI1ko_MG132	16	28	8	24	805.583	612.083	798	613	7.58333	-0.916667	inner	231	4.94212	3.6853	0.0159537	16
one	AZI1ko_MG132	16	29	8	104	792.865	612.683	798	613	-5.13462	-0.317308	inner	231	29.5453	28.2885	0.122461	122
one	AZI1ko_MG132	16	30	8	32	802.562	618.812	798	613	4.5625	5.8125	inner	231	6.80188	5.54506	0.0240046	24
one	AZI1ko_MG132	16	31	8	6	797	620.333	798	613	-1	7.33333	inner	231	1.03049	0	0	0
one	AZI1ko_MG132	16	32	9	71	307.831	762.972	305	769	2.83099	-6.02817	inner	231	20.5908	19.334	0.0836968	84
one	AZI1ko_MG132	16	33	9	10	297.2	769.5	305	769	-7.8	0.5	inner	231	3.03473	1.77791	0.00769658	8
one	AZI1ko_MG132	16	34	9	77	308.481	771.325	305	769	3.48052	2.32468	inner	231	22.9133	21.6564	0.0937508	94
one	AZI1ko_MG132	16	35	10	16	850.5	826.812	842	833	8.5	-6.1875	inner	231	3.03917	1.78235	0.0077158	8
one	AZI1ko_MG132	16	36	10	33	840.606	827.636	842	833	-1.39394	-5.36364	inner	231	10.5695	9.31272	0.0403148	40
one	AZI1ko_MG132	16	37	10	46	848.674	832.326	842	833	6.67391	-0.673913	inner	231	11.8876	10.6308	0.0460206	46
one	AZI1ko_MG132	16	38	10	43	842.419	839.558	842	833	0.418605	6.55814	inner	231	10.3344	9.07755	0.0392968	39
one	AZI1ko_MG132	16	39	10	5	834.2	842.4	842	833	-7.8	9.4	inner	231	1.03418	0	0	0
one	AZI1ko_MG132	17	1	1	38	616.105	66.8421	620	74	-3.89474	-7.15789	inner	231	11.0157	9.75888	0.0422462	42
one	AZI1ko_MG132	17	2	1	119	624.387	71.0252	620	74	4.38655	-2.97479	inner	231	51.1038	49.847	0.215788	216
one	AZI1ko_MG132	17	3	1	11	631.091	77.6364	620	74	11.0909	3.63636	inner	231	1.95686	0.700043	0.00303049	3
one	AZI1ko_MG132	17	4	1	37	624.432	79.5946	620	74	4.43243	5.59459	inner	231	13.8891	12.6323	0.0546854	55
one	AZI1ko_MG132	17	5	2	4	333.75	83	326	90	7.75	-7	inner	231	0.852613	0	0	0
one	AZI1ko_MG132	17	6	2	32	326.062	84.1562	326	90	0.0625	-5.84375	inner	231	9.64428	8.38746	0.0363094	36
one	AZI1ko_MG132	17	7	2	29	331.414	89	326	90	5.41379	-1	inner	231	9.11875	7.86193	0.0340343	34
one	AZI1ko_MG132	17	8	2	41	327.659	96.3171	326	90	1.65854	6.31707	inner	231	9.51498	8.25816	0.0357496	36
one	AZI1ko_MG132	17	9	3	28	80.3571	337.321	73	345	7.35714	-7.67857	inner	231	5.4855	4.22868	0.018306	18
one	AZI1ko_MG132	17	10	3	194	71.7165	345.443	73	345	-1.28351	0.443299	inner	231	60.4058	59.149	0.256056	256
one	AZI1ko_MG132	17	11	4	44	437.386	391.318	438	399	-0.613636	-7.68182	inner	231	9.1113	7.85448	0.0340021	34
one	AZI1ko_MG132	17	12	4	4	446.25	398	438	399	8.25	-1	inner	231	0.683162	0	0	0
one	AZI1ko_MG132	17	13	4	11	431.909	397	438	399	-6.09091	-2	inner	231	2.05988	0.803056	0.00347643	3
one	AZI1ko_MG132	17	14	4	46	433.587	402.957	438	399	-4.41304	3.95652	inner	231	12.7044	11.4476	0.0495566	50
one	AZI1ko_MG132	17	15	4	17	438.471	404.941	438	399	0.470588	5.94118	inner	231	4.27453	3.01771	0.0130637	13
one	AZI1ko_MG132	17	16	5	26	818.5	537.154	817	542	1.5	-4.84615	inner	231	9.52157	8.26475	0.0357781	36
one	AZI1ko_MG132	17	17	5	29	823.034	539.483	817	542	6.03448	-2.51724	inner	231	11.1333	9.87647	0.0427553	43
one	AZI1ko_MG132	17	18	5	7	812.429	542.286	817	542	-4.57143	0.285714	inner	231	1.42823	0.171409	0.000742031	1
one	AZI1ko_MG132	17	19	5	93	820.667	547.602	817	542	3.66667	5.60215	inner	231	36.4465	35.1897	0.152336	152
one	AZI1ko_MG132	17	20	6	21	824.571	556.143	819	554	5.57143	2.14286	inner	231	5.64308	4.38626	0.0189881	19
one	AZI1ko_MG132	17	21	7	6	232.833	622.167	235	631	-2.16667	-8.83333	inner	231	1.50518	0.24836	0.00107515	1
one	AZI1ko_MG132	17	22	7	31	239.548	626.387	235	631	4.54839	-4.6129	inner	231	9.13179	7.87497	0.0340908	34
one	AZI1ko_MG132	17	23	7	32	229.875	628.094	235	631	-5.125	-2.90625	inner	231	7.20864	5.95182	0.0257654	26
one	AZI1ko_MG132	17	24	7	73	238.11	637.712	235	631	3.10959	6.71233	inner	231	15.8022	14.5454	0.0629671	63
one	AZI1ko_MG132	17	25	8	28	514.143	654.393	510	659	4.14286	-4.60714	inner	231	6.90561	5.64879	0.0244536	24
one	AZI1ko_MG132	17	26	8	16	506.375	658.625	510	659	-3.625	-0.375	inner	231	5.72976	4.47294	0.0193634	19
one	AZI1ko_MG132	17	27	8	62	517.242	659.839	510	659	7.24194	0.83871	inner	231	16.7779	15.5211	0.0671909	67
one	AZI1ko_MG132	17	28	8	5	501.6	663.2	510	659	-8.4	4.2	inner	231	0.775647	0	0	0
one	AZI1ko_MG132	17	29	8	8	507.875	664.125	510	659	-2.125	5.125	inner	231	2.84132	1.5845	0.00685931	7
one	AZI1ko_MG132	17	30	8	4	506	668.25	510	659	-4	9.25	inner	231	0.613642	0	0	0
one	AZI1ko_MG132	17	31	8	9	511.556	668.667	510	659	1.55556	9.66667	inner	231	1.6976	0.440777	0.00190812	2
one	AZI1ko_MG132	17	32	9	6	390.167	808.333	390	820	0.166667	-11.6667	inner	231	0.868681	0	0	0
one	AZI1ko_MG132	17	33	9	182	392.291	816.17	390	820	2.29121	-3.82967	inner	231	58.9107	57.6539	0.249584	250
one	AZI1ko_MG132	17	34	10	8	555.625	850.25	552	857	3.625	-6.75	inner	231	1.43752	0.180702	0.000782259	1
one	AZI1ko_MG132	17	35	10	9	551.444	855.222	552	857	-0.555556	-1.77778	inner	231	2.91067	1.65385	0.00715954	7
one	AZI1ko_MG132	17	36	10	58	558.293	858.328	552	857	6.2931	1.32759	inner	231	17.4222	16.1653	0.0699798	70
one	AZI1ko_MG132	17	37	10	25	547.88	862.76	552	857	-4.12	5.76	inner	231	7.03589	5.77907	0.0250176	25
one	AZI1ko_MG132	18	1	1	5	544.8	6.6	548	3	-3.2	3.6	inner	231	0.525444	0	0	0
one	AZI1ko_MG132	18	2	2	9	139.111	39.7778	141	44	-1.88889	-4.22222	inner	231	1.13043	0	0	0
one	AZI1ko_MG132	18	3	2	28	145.071	43.5357	141	44	4.07143	-0.464286	inner	231	3.76931	2.51249	0.0108766	11
one	AZI1ko_MG132	18	4	2	53	140.151	44.717	141	44	-0.849057	0.716981	inner	231	8.03665	6.77983	0.0293499	29
one	AZI1ko_MG132	18	5	3	13	768.154	84.6154	766	89	2.15385	-4.38462	inner	231	1.62387	0.367045	0.00158894	2
one	AZI1ko_MG132	18	6	3	31	769.742	90.0968	766	89	3.74194	1.09677	inner	231	4.98183	3.72501	0.0161256	16
one	AZI1ko_MG132	18	7	4	121	6.71901	193.942	3	194	3.71901	-0.0578512	inner	231	17.1779	15.9211	0.0689225	69
one	AZI1ko_MG132	18	8	4	11	5.90909	204.636	3	194	2.90909	10.6364	inner	231	1.45043	0.193611	0.000838143	1
one	AZI1ko_MG132	18	9	5	20	381.25	218.7	371	223	10.25	-4.3	inner	231	1.90996	0.653137	0.00282743	3
one	AZI1ko_MG132	18	10	5	301	368.738	223.03	371	223	-2.26246	0.0299003	inner	231	49.5576	48.3007	0.209094	209
one	AZI1ko_MG132	18	11	6	21	565.524	294.857	563	301	2.52381	-6.14286	inner	231	3.69758	2.44076	0.0105661	11
one	AZI1ko_MG132	18	12	6	10	559	295.5	563	301	-4	-5.5	inner	231	1.1178	0	0	0
one	AZI1ko_MG132	18	13	6	71	570.704	299.831	563	301	7.70423	-1.16901	inner	231	14.5014	13.2446	0.0573359	57
one	AZI1ko_MG132	18	14	6	9	556.778	302.333	563	301	-6.22222	1.33333	inner	231	1.27495	0.0181323	7.84949e-05	0
one	AZI1ko_MG132	18	15	6	150	564.667	307.913	563	301	1.66667	6.91333	inner	231	29.557	28.3002	0.122512	123
one	AZI1ko_MG132	18	16	7	146	246.308	432.733	247	435	-0.691781	-2.26712	inner	231	31.0696	29.8127	0.12906	129
one	AZI1ko_MG132	18	17	7	16	256.062	438.812	247	435	9.0625	3.8125	inner	231	1.39979	0.142966	0.000618902	1
one	AZI1ko_MG132	18	18	7	4	235.5	439.5	247	435	-11.5	4.5	inner	231	0.368093	0	0	0
one	AZI1ko_MG132	18	19	7	34	239.706	440.029	247	435	-7.29412	5.02941	inner	231	5.49058	4.23376	0.018328	18
one	AZI1ko_MG132	18	20	8	163	268.675	581.81	264	581	4.67485	0.809816	inner	231	29.6878	28.431	0.123078	123
one	AZI1ko_MG132	18	21	9	37	694.73	676.811	695	683	-0.27027	-6.18919	inner	231	4.57635	3.31953	0.0143703	14
one	AZI1ko_MG132	18	22	9	189	695.138	685.757	695	683	0.137566	2.75661	inner	231	25.2506	23.9937	0.103869	104
one	AZI1ko_MG132	18	23	10	50	113.88	883.6	112	891	1.88	-7.4	inner	231	10.7659	9.50909	0.0411649	41
one	AZI1ko_MG132	18	24	10	11	115	897.636	112	891	3	6.63636	inner	231	1.68312	0.426296	0.00184544	2
one	AZI1ko_MG132	18	25	10	89	112.697	896.461	112	891	0.696629	5.46067	inner	231	17.749	16.4922	0.0713947	71
one	AZI1ko_MG132	18	26	10	13	105.308	899.923	112	891	-6.69231	8.92308	inner	231	1.63374	0.376918	0.00163168	2
one	AZI1ko_MG132	19	1	1	19	713.684	261.684	712	270	1.68421	-8.31579	inner	231	1.6511	0.394282	0.00170685	2
one	AZI1ko_MG132	19	2	1	18	718.389	263.556	712	270	6.38889	-6.44444	inner	231	1.60899	0.352168	0.00152453	2
one	AZI1ko_MG132	19	3	1	13	708.154	264.692	712	270	-3.84615	-5.30769	inner	231	0.951827	0	0	0
one	AZI1ko_MG132	19	4	1	6	706.5	271	712	270	-5.5	1	inner	231	0.940856	0	0	0
one	AZI1ko_MG132	19	5	1	91	716.615	276.066	712	270	4.61538	6.06593	inner	231	10.886	9.62921	0.0416849	42
one	AZI1ko_MG132	19	6	2	15	511.6	276.6	512	282	-0.4	-5.4	inner	231	2.10776	0.850939	0.00368372	4
one	AZI1ko_MG132	19	7	1	47	707.17	278.128	712	270	-4.82979	8.12766	inner	231	5.59486	4.33804	0.0187794	19
one	AZI1ko_MG132	19	8	3	37	311.541	279.757	305	285	6.54054	-5.24324	inner	231	5.09551	3.83869	0.0166177	17
one	AZI1ko_MG132	19	9	2	14	518.357	279.786	512	282	6.35714	-2.21429	inner	231	1.27079	0.0139666	6.04613e-05	0
one	AZI1ko_MG132	19	10	3	83	299.542	284.337	305	285	-5.45783	-0.662651	inner	231	12.0737	10.8169	0.0468263	47
one	AZI1ko_MG132	19	11	2	11	516	283.273	512	282	4	1.27273	inner	231	0.992706	0	0	0
one	AZI1ko_MG132	19	12	3	23	311	285.348	305	285	6	0.347826	inner	231	2.8351	1.57828	0.00683236	7
one	AZI1ko_MG132	19	13	2	23	509.13	286.261	512	282	-2.86957	4.26087	inner	231	3.52793	2.27111	0.00983165	10
one	AZI1ko_MG132	19	14	3	17	306.353	289.529	305	285	1.35294	4.52941	inner	231	1.83197	0.575148	0.00248982	2
one	AZI1ko_MG132	19	15	3	4	303.25	290	305	285	-1.75	5	inner	231	0.317281	0	0	0
one	AZI1ko_MG132	19	16	4	367	213.82	481.725	213	483	0.820163	-1.2752	inner	231	62.5053	61.2485	0.265145	265
one	AZI1ko_MG132	19	17	5	40	611.1	599.675	619	601	-7.9	-1.325	inner	231	4.52728	3.27046	0.0141578	14
one	AZI1ko_MG132	19	18	5	100	617.17	605.23	619	601	-1.83	4.23	inner	231	14.4141	13.1573	0.0569579	57
one	AZI1ko_MG132	19	19	5	61	625.77	603.82	619	601	6.77049	2.81967	inner	231	7.0387	5.78188	0.0250298	25
one	AZI1ko_MG132	19	20	6	223	814.108	744.798	813	745	1.10762	-0.201794	inner	231	28.544	27.2871	0.118126	118
one	AZI1ko_MG132	19	21	6	10	805.5	750	813	745	-7.5	5	inner	231	0.778515	0	0	0
one	AZI1ko_MG132	19	22	7	31	273.742	877.677	272	883	1.74194	-5.32258	inner	231	3.27402	2.0172	0.00873247	9
one	AZI1ko_MG132	19	23	7	13	269.923	880.692	272	883	-2.07692	-2.30769	inner	231	1.50112	0.244302	0.00105758	1
one	AZI1ko_MG132	19	24	7	20	276.2	882.35	272	883	4.2	-0.65	inner	231	1.70733	0.450512	0.00195027	2
one	AZI1ko_MG132	20	1	1	259	555.139	221.992	557	223	-1.861	-1.00772	inner	231	30.1312	28.8744	0.124997	125
one	AZI1ko_MG132	20	2	3	209	368.627	452.311	369	456	-0.373206	-3.689	inner	231	33.2782	32.0214	0.138621	139
one	AZI1ko_MG132	20	3	3	25	378.64	455.52	369	456	9.64	-0.48	inner	231	2.30413	1.04731	0.0045338	5
one	AZI1ko_MG132	20	4	3	10	358.5	458.5	369	456	-10.5	2.5	inner	231	0.645945	0	0	0
one	AZI1ko_MG132	20	5	3	7	361.286	460.143	369	456	-7.71429	4.14286	inner	231	0.407874	0	0	0
one	AZI1ko_MG132	20	6	3	4	359.25	462.75	369	456	-9.75	6.75	inner	231	0.251469	0	0	0
one	AZI1ko_MG132	20	7	4	45	819.489	539.467	830	539	-10.5111	0.466667	inner	231	3.17575	1.91893	0.00830707	8
one	AZI1ko_MG132	20	8	4	383	832.298	538.807	830	539	2.29765	-0.193211	inner	231	66.4926	65.2358	0.282406	282
one	AZI1ko_MG132	20	9	5	6	533.5	572.5	528	579	5.5	-6.5	inner	231	0.361135	0	0	0
one	AZI1ko_MG132	20	10	5	31	537.548	575.806	528	579	9.54839	-3.19355	inner	231	2.301	1.04418	0.00452026	5
one	AZI1ko_MG132	20	11	5	151	526.046	576.318	528	579	-1.95364	-2.68212	inner	231	18.3756	17.1188	0.0741075	74
one	AZI1ko_MG132	20	12	6	15	476.467	701.333	477	696	-0.533333	5.33333	inner	231	1.25154	0	0	0
one	AZI1ko_MG132	20	13	7	18	901.333	727.167	901	733	0.333333	-5.83333	inner	231	1.50098	0.244164	0.00105699	1
one	AZI1ko_MG132	20	14	7	46	906.283	729.87	901	733	5.28261	-3.13043	inner	231	4.32078	3.06396	0.0132639	13
one	AZI1ko_MG132	20	15	7	7	899.714	734	901	733	-1.28571	1	inner	231	1.03365	0	0	0
one	AZI1ko_MG132	20	16	7	9	906.111	736.333	901	733	5.11111	3.33333	inner	231	0.626032	0	0	0
one	AZI1ko_MG132	20	17	8	5	305	811.4	299	816	6	-4.6	inner	231	0.325155	0	0	0
one	AZI1ko_MG132	20	18	8	199	296.116	812.417	299	816	-2.88442	-3.58291	inner	231	18.1866	16.9298	0.0732892	73
one	AZI1ko_MG132	20	19	8	21	302.429	821.143	299	816	3.42857	5.14286	inner	231	2.16451	0.907688	0.00392938	4
one	AZI1ko_MG132	20	20	8	5	299.4	822.4	299	816	0.4	6.4	inner	231	0.471992	0	0	0
one	AZI1ko_MG132	21	1	1	264	558.867	104.765	558	103	0.867424	1.76515	inner	231	35.1808	33.9239	0.146857	147
one	AZI1ko_MG132	21	2	2	145	460.586	333.379	459	335	1.58621	-1.62069	inner	231	16.9536	15.6968	0.0679514	68
one	AZI1ko_MG132	21	3	3	28	739.286	350.214	740	358	-0.714286	-7.78571	inner	231	2.48104	1.22422	0.00529966	5
one	AZI1ko_MG132	21	4	3	27	745.815	356.407	740	358	5.81481	-1.59259	inner	231	3.27509	2.01827	0.0087371	9
one	AZI1ko_MG132	21	5	3	10	738.2	358.3	740	358	-1.8	0.3	inner	231	1.31911	0.0622919	0.000269662	0
one	AZI1ko_MG132	21	6	3	16	743.812	364.375	740	358	3.8125	6.375	inner	231	1.72436	0.467541	0.00202399	2
one	AZI1ko_MG132	21	7	3	4	738.5	367.5	740	358	-1.5	9.5	inner	231	0.259342	0	0	0
one	AZI1ko_MG132	21	8	4	7	67	388	62	399	5	-11	inner	231	0.626505	0	0	0
one	AZI1ko_MG132	21	9	4	20	60.3	391	62	399	-1.7	-8	inner	231	1.58592	0.329096	0.00142466	1
one	AZI1ko_MG132	21	10	4	25	52.08	395.2	62	399	-9.92	-3.8	inner	231	2.8968	1.63998	0.00709949	7
one	AZI1ko_MG132	21	11	4	36	68.9167	395.444	62	399	6.91667	-3.55556	inner	231	2.40758	1.15076	0.00498166	5
one	AZI1ko_MG132	21	12	4	5	62.6	399.2	62	399	0.6	0.2	inner	231	0.692958	0	0	0
one	AZI1ko_MG132	21	13	4	19	66.7368	405.105	62	399	4.73684	6.10526	inner	231	1.16139	0	0	0
one	AZI1ko_MG132	21	14	5	58	339.897	416.759	331	418	8.89655	-1.24138	inner	231	6.18206	4.92524	0.0213214	21
one	AZI1ko_MG132	21	15	5	23	337.478	422.826	331	418	6.47826	4.82609	inner	231	2.1084	0.85158	0.00368649	4
one	AZI1ko_MG132	21	16	6	44	689.068	522.75	690	530	-0.931818	-7.25	inner	231	5.1648	3.90798	0.0169177	17
one	AZI1ko_MG132	21	17	6	42	680.333	529.357	690	530	-9.66667	-0.642857	inner	231	3.64256	2.38574	0.0103279	10
one	AZI1ko_MG132	21	18	6	37	693.514	530.324	690	530	3.51351	0.324324	inner	231	4.35581	3.09899	0.0134155	13
one	AZI1ko_MG132	21	19	6	31	686.677	536.29	690	530	-3.32258	6.29032	inner	231	2.87597	1.61915	0.00700933	7
one	AZI1ko_MG132	21	20	6	4	696.5	535.5	690	530	6.5	5.5	inner	231	0.245533	0	0	0
one	AZI1ko_MG132	21	21	7	5	112.6	677.2	103	684	9.6	-6.8	inner	231	0.302281	0	0	0
one	AZI1ko_MG132	21	22	7	5	96.4	680.2	103	684	-6.6	-3.8	inner	231	0.3093	0	0	0
one	AZI1ko_MG132	21	23	7	199	103.543	687.302	103	684	0.542714	3.30151	inner	231	18.3394	17.0826	0.0739507	74
one	AZI1ko_MG132	21	24	8	4	481.25	755	476	766	5.25	-11	inner	231	0.250141	0	0	0
one	AZI1ko_MG132	21	25	8	112	479.295	762.759	476	766	3.29464	-3.24107	inner	231	12.6013	11.3445	0.0491104	49
one	AZI1ko_MG132	21	26	8	27	476.556	770.222	476	766	0.555556	4.22222	inner	231	2.41794	1.16112	0.00502651	5
one	AZI1ko_MG132	21	27	9	11	183.818	822.455	182	823	1.81818	-0.545455	inner	231	0.847166	0	0	0
one	AZI1ko_MG132	21	28	9	9	175.667	827.889	182	823	-6.33333	4.88889	inner	231	0.674464	0	0	0
one	AZI1ko_MG132	22	1	1	238	432.147	94.0336	429	98	3.14706	-3.96639	inner	231	54.3021	53.0452	0.229633	230
one	AZI1ko_MG132	22	2	2	9	728.889	234.111	729	241	-0.111111	-6.88889	inner	231	2.26751	1.01069	0.00437526	4
one	AZI1ko_MG132	22	3	2	15	728.933	239.733	729	241	-0.0666667	-1.26667	inner	231	4.18285	2.92603	0.0126668	13
one	AZI1ko_MG132	22	4	2	38	719.342	243	729	241	-9.65789	2	inner	231	7.6224	6.36558	0.0275566	28
one	AZI1ko_MG132	22	5	2	58	731.724	248.138	729	241	2.72414	7.13793	inner	231	9.73997	8.48315	0.0367236	37
one	AZI1ko_MG132	22	6	3	114	499.781	333.605	503	335	-3.2193	-1.39474	inner	231	38.6337	37.3769	0.161805	162
one	AZI1ko_MG132	22	7	3	30	507.933	333.933	503	335	4.93333	-1.06667	inner	231	7.51191	6.25509	0.0270783	27
one	AZI1ko_MG132	22	8	3	41	509.195	338.805	503	335	6.19512	3.80488	inner	231	8.88396	7.62714	0.0330179	33
one	AZI1ko_MG132	22	9	3	18	499.778	341.167	503	335	-3.22222	6.16667	inner	231	2.84955	1.59273	0.00689492	7
one	AZI1ko_MG132	22	10	4	6	59.5	488	64	492	-4.5	-4	inner	231	0.656901	0	0	0
one	AZI1ko_MG132	22	11	4	45	68.6444	486.422	64	492	4.64444	-5.57778	inner	231	9.91521	8.65839	0.0374822	37
one	AZI1ko_MG132	22	12	4	43	68.4419	492.86	64	492	4.44186	0.860465	inner	231	14.5456	13.2888	0.0575271	58
one	AZI1ko_MG132	22	13	4	22	60.4091	496.182	64	492	-3.59091	4.18182	inner	231	4.81314	3.55632	0.0153953	15
one	AZI1ko_MG132	22	14	4	7	61.4286	499.286	64	492	-2.57143	7.28571	inner	231	1.01932	0	0	0
one	AZI1ko_MG132	22	15	5	59	703.356	499.644	707	506	-3.64407	-6.35593	inner	231	10.2527	8.99587	0.0389432	39
one	AZI1ko_MG132	22	16	5	4	713.5	500.5	707	506	6.5	-5.5	inner	231	0.598428	0	0	0
one	AZI1ko_MG132	22	17	6	10	941.6	626.4	939	638	2.6	-11.6	inner	231	1.16101	0	0	0
one	AZI1ko_MG132	22	18	6	39	929.692	636.821	939	638	-9.30769	-1.17949	inner	231	7.68751	6.43069	0.0278385	28
one	AZI1ko_MG132	22	19	6	172	939.076	635.884	939	638	0.0755814	-2.11628	inner	231	53.2337	51.9769	0.225008	225
one	AZI1ko_MG132	22	20	6	4	951.25	638	939	638	12.25	0	inner	231	1.03194	0	0	0
one	AZI1ko_MG132	22	21	6	11	928.091	640.818	939	638	-10.9091	2.81818	inner	231	1.43677	0.179954	0.000779023	1
one	AZI1ko_MG132	22	22	6	9	948.444	638.667	939	638	9.44444	0.666667	inner	231	2.42515	1.16833	0.00505769	5
one	AZI1ko_MG132	22	23	7	193	718.187	704.036	719	706	-0.813472	-1.96373	inner	231	54.3028	53.046	0.229636	230
one	AZI1ko_MG132	22	24	7	15	708.867	707.533	719	706	-10.1333	1.53333	inner	231	1.87211	0.615294	0.00266361	3
one	AZI1ko_MG132	22	25	9	7	546.714	715	547	726	-0.285714	-11	inner	231	0.929381	0	0	0
one	AZI1ko_MG132	22	26	9	5	547	719	547	726	0	-7	inner	231	0.631083	0	0	0
one	AZI1ko_MG132	22	27	9	48	554.583	723.958	547	726	7.58333	-2.04167	inner	231	9.09464	7.83782	0.0339299	34
one	AZI1ko_MG132	22	28	9	195	543.79	728.051	547	726	-3.21026	2.05128	inner	231	43.5377	42.2809	0.183034	183
one	AZI1ko_MG132	22	29	10	7	288.143	949.143	286	953	2.14286	-3.85714	inner	231	1.04378	0	0	0
one	AZI1ko_MG132	22	30	10	41	284.878	951.39	286	953	-1.12195	-1.60976	inner	231	6.11528	4.85846	0.0210323	21
one	AZI1ko_MG132	22	31	10	37	291.919	951.378	286	953	5.91892	-1.62162	inner	231	5.53396	4.27714	0.0185158	19
one	AZI1ko_MG132	23	1	1	23	209.826	59.8696	212	66	-2.17391	-6.13043	inner	231	1.88453	0.627715	0.00271738	3
one	AZI1ko_MG132	23	2	1	71	207.282	68.5775	212	66	-4.71831	2.57746	inner	231	11.2766	10.0198	0.0433757	43
one	AZI1ko_MG132	23	3	1	111	214.838	68	212	66	2.83784	2	inner	231	14.0975	12.8407	0.0555873	56
one	AZI1ko_MG132	23	4	1	12	220.917	71.8333	212	66	8.91667	5.83333	inner	231	0.947204	0	0	0
one	AZI1ko_MG132	23	5	2	23	662.043	316.826	665	324	-2.95652	-7.17391	inner	231	2.06508	0.80826	0.00349896	3
one	AZI1ko_MG132	23	6	2	6	670.833	321.167	665	324	5.83333	-2.83333	inner	231	0.558984	0	0	0
one	AZI1ko_MG132	23	7	2	49	664.061	324.327	665	324	-0.938776	0.326531	inner	231	4.21833	2.96151	0.0128204	13
one	AZI1ko_MG132	23	8	3	80	33	413	35	417	-2	-4	inner	231	9.46725	8.21043	0.035543	36
one	AZI1ko_MG132	23	9	3	18	39.2222	419.889	35	417	4.22222	2.88889	inner	231	1.65779	0.400966	0.00173578	2
one	AZI1ko_MG132	23	10	4	128	487.508	551.195	484	554	3.50781	-2.80469	inner	231	16.2272	14.9704	0.0648069	65
one	AZI1ko_MG132	23	11	4	90	477.856	551.956	484	554	-6.14444	-2.04444	inner	231	14.5338	13.2769	0.0574759	57
one	AZI1ko_MG132	23	12	5	49	861.694	588.061	854	591	7.69388	-2.93878	inner	231	4.46409	3.20727	0.0138843	14
one	AZI1ko_MG132	23	13	5	93	849.538	591.086	854	591	-4.46237	0.0860215	inner	231	11.0979	9.84111	0.0426022	43
one	AZI1ko_MG132	23	14	5	32	860.438	593.25	854	591	6.4375	2.25	inner	231	2.43688	1.18006	0.00510849	5
one	AZI1ko_MG132	23	15	5	36	857.417	598.389	854	591	3.41667	7.38889	inner	231	3.30561	2.04879	0.00886921	9
one	AZI1ko_MG132	23	16	6	74	701.554	689.041	702	691	-0.445946	-1.95946	inner	231	16.4182	15.1614	0.0656338	66
one	AZI1ko_MG132	23	17	6	80	710	689.888	702	691	8	-1.1125	inner	231	11.2478	9.99096	0.0432509	43
one	AZI1ko_MG132	23	18	7	37	411.622	692.811	414	699	-2.37838	-6.18919	inner	231	5.56938	4.31256	0.0186691	19
one	AZI1ko_MG132	23	19	7	22	416.545	693.136	414	699	2.54545	-5.86364	inner	231	3.06328	1.80646	0.00782017	8
one	AZI1ko_MG132	23	20	7	18	419.444	693.611	414	699	5.44444	-5.38889	inner	231	2.10053	0.843706	0.00365241	4
one	AZI1ko_MG132	23	21	6	27	699.333	697.333	702	691	-2.66667	6.33333	inner	231	3.20343	1.94661	0.0084269	8
one	AZI1ko_MG132	23	22	6	11	707.455	697.636	702	691	5.45455	6.63636	inner	231	0.963821	0	0	0
one	AZI1ko_MG132	23	23	7	39	417.744	701.718	414	699	3.74359	2.71795	inner	231	8.77192	7.5151	0.0325329	33
one	AZI1ko_MG132	23	24	7	82	410.402	706.171	414	699	-3.59756	7.17073	inner	231	17.3778	16.121	0.0697878	70
one	AZI1ko_MG132	23	25	7	8	422.625	707.25	414	699	8.625	8.25	inner	231	0.702342	0	0	0
one	AZI1ko_MG132	23	26	8	13	132.231	914.769	141	918	-8.76923	-3.23077	inner	231	1.19823	0	0	0
one	AZI1ko_MG132	23	27	8	7	148.286	917.857	141	918	7.28571	-0.142857	inner	231	0.481483	0	0	0
one	AZI1ko_MG132	23	28	8	64	140.812	919.203	141	918	-0.1875	1.20312	inner	231	13.9513	12.6945	0.0549546	55
one	AZI1ko_MG132	23	29	8	8	131.625	924.25	141	918	-9.375	6.25	inner	231	0.579751	0	0	0
one	AZI1ko_MG132	23	30	8	9	139.333	927.889	141	918	-1.66667	9.88889	inner	231	0.659312	0	0	0
one	AZI1ko_MG132	24	1	3	9	692	42.8889	686	49	6	-6.11111	inner	231	0.722377	0	0	0
one	AZI1ko_MG132	24	2	3	163	681.988	45.5276	686	49	-4.01227	-3.47239	inner	231	23.6871	22.4303	0.0971007	97
one	AZI1ko_MG132	24	3	3	36	695.194	48.6389	686	49	9.19444	-0.361111	inner	231	7.29735	6.04053	0.0261495	26
one	AZI1ko_MG132	24	4	3	9	689.333	50.8889	686	49	3.33333	1.88889	inner	231	1.64298	0.386165	0.00167171	2
one	AZI1ko_MG132	24	5	3	50	689.14	58.22	686	49	3.14	9.22	inner	231	10.819	9.56216	0.0413946	41
one	AZI1ko_MG132	24	6	4	154	893.792	152.487	894	153	-0.207792	-0.512987	inner	231	22.7647	21.5078	0.0931075	93
one	AZI1ko_MG132	24	7	4	9	886.556	156.667	894	153	-7.44444	3.66667	inner	231	1.07294	0	0	0
one	AZI1ko_MG132	24	8	4	36	888.944	160.861	894	153	-5.05556	7.86111	inner	231	3.67936	2.42254	0.0104872	10
one	AZI1ko_MG132	24	9	4	28	898.929	161.857	894	153	4.92857	8.85714	inner	231	3.99765	2.74083	0.0118651	12
one	AZI1ko_MG132	24	10	5	13	161.615	222.385	158	228	3.61538	-5.61538	inner	231	1.43761	0.180794	0.000782656	1
one	AZI1ko_MG132	24	11	5	7	152.714	225	158	228	-5.28571	-3	inner	231	0.817533	0	0	0
one	AZI1ko_MG132	24	12	5	4	146.5	227.5	158	228	-11.5	-0.5	inner	231	0.418982	0	0	0
one	AZI1ko_MG132	24	13	6	21	885.905	392.429	881	402	4.90476	-9.57143	inner	231	2.84317	1.58635	0.00686731	7
one	AZI1ko_MG132	24	14	6	10	872.4	399	881	402	-8.6	-3	inner	231	0.987396	0	0	0
one	AZI1ko_MG132	24	15	6	84	878.131	402.155	881	402	-2.86905	0.154762	inner	231	16.5418	15.285	0.0661689	66
one	AZI1ko_MG132	24	16	6	4	889.25	401	881	402	8.25	-1	inner	231	0.424445	0	0	0
one	AZI1ko_MG132	24	17	6	56	886.875	402.607	881	402	5.875	0.607143	inner	231	9.32105	8.06423	0.0349101	35
one	AZI1ko_MG132	24	18	6	13	879.154	410.231	881	402	-1.84615	8.23077	inner	231	1.33587	0.0790463	0.000342192	0
one	AZI1ko_MG132	24	19	7	268	614.104	445.063	613	444	1.10448	1.06343	inner	231	53.3731	52.1163	0.225612	226
one	AZI1ko_MG132	24	20	8	28	242.929	516.821	243	520	-0.0714286	-3.17857	inner	231	5.58341	4.32659	0.0187298	19
one	AZI1ko_MG132	24	21	8	18	237.722	520.111	243	520	-5.27778	0.111111	inner	231	2.72206	1.46524	0.00634302	6
one	AZI1ko_MG132	24	22	8	4	244	519.75	243	520	1	-0.25	inner	231	0.628367	0	0	0
one	AZI1ko_MG132	24	23	9	75	49.1467	523.96	48	529	1.14667	-5.04	inner	231	11.7382	10.4814	0.045374	45
one	AZI1ko_MG132	24	24	9	4	57.5	524.5	48	529	9.5	-4.5	inner	231	0.331655	0	0	0
one	AZI1ko_MG132	24	25	10	269	247.885	525.703	251	531	-3.11524	-5.2974	inner	231	47.693	46.4362	0.201023	201
one	AZI1ko_MG132	24	26	10	5	239	532.2	251	531	-12	1.2	inner	231	0.380774	0	0	0
one	AZI1ko_MG132	24	27	10	30	255.5	536.933	251	531	4.5	5.93333	inner	231	3.00462	1.7478	0.00756625	8
one	AZI1ko_MG132	24	28	11	28	455.214	779.714	446	785	9.21429	-5.28571	inner	231	8.1308	6.87398	0.0297575	30
one	AZI1ko_MG132	24	29	11	278	444.09	784.381	446	785	-1.91007	-0.618705	inner	231	57.6489	56.3921	0.244122	244
one	AZI1ko_MG132	24	30	12	360	28.5583	828.878	28	829	0.558333	-0.122222	inner	231	85.6213	84.3644	0.365214	365
one	AZI1ko_MG132	24	31	12	5	17.6	823.2	28	829	-10.4	-5.8	inner	231	1.10703	0	0	0
one	AZI1ko_MG132	24	32	12	9	18.3333	829.667	28	829	-9.66667	0.666667	inner	231	0.974014	0	0	0
one	AZI1ko_MG132	24	33	12	6	27	840.333	28	829	-1	11.3333	inner	231	0.48333	0	0	0
one	AZI1ko_MG132	24	34	13	17	828.118	911.412	825	914	3.11765	-2.58824	inner	231	2.15846	0.901645	0.00390322	4
one	AZI1ko_MG132	24	35	13	8	830.5	922	825	914	5.5	8	inner	231	1.0518	0	0	0
one	AZI1ko_MG132	25	1	1	88	21.5227	99.75	22	101	-0.477273	-1.25	inner	231	12.6628	11.406	0.0493766	49
one	AZI1ko_MG132	25	2	1	108	28.6019	102.694	22	101	6.60185	1.69444	inner	231	14.2799	13.0231	0.056377	56
one	AZI1ko_MG132	25	3	2	4	778	113.25	769	116	9	-2.75	inner	231	0.261143	0	0	0
one	AZI1ko_MG132	25	4	2	20	777.6	115.45	769	116	8.6	-0.55	inner	231	1.56996	0.313135	0.00135556	1
one	AZI1ko_MG132	25	5	2	14	772.857	119.929	769	116	3.85714	3.92857	inner	231	1.00385	0	0	0
one	AZI1ko_MG132	25	6	3	5	43.8	130.4	41	133	2.8	-2.6	inner	231	0.3075	0	0	0
one	AZI1ko_MG132	25	7	4	9	627.889	168.556	627	168	0.888889	0.555556	inner	231	0.87155	0	0	0
one	AZI1ko_MG132	25	8	4	16	631	172.312	627	168	4	4.3125	inner	231	1.31099	0.0541741	0.00023452	0
one	AZI1ko_MG132	25	9	5	12	313.333	204.25	317	211	-3.66667	-6.75	inner	231	0.875273	0	0	0
one	AZI1ko_MG132	25	10	5	11	312.182	213.909	317	211	-4.81818	2.90909	inner	231	0.925429	0	0	0
one	AZI1ko_MG132	25	11	5	10	316.9	215.4	317	211	-0.1	4.4	inner	231	1.01238	0	0	0
one	AZI1ko_MG132	25	12	7	61	740.508	341.902	739	349	1.5082	-7.09836	inner	231	6.15534	4.89852	0.0212057	21
one	AZI1ko_MG132	25	13	6	22	477.318	343.818	478	348	-0.681818	-4.18182	inner	231	2.61602	1.3592	0.00588399	6
one	AZI1ko_MG132	25	14	6	39	479.846	350.846	478	348	1.84615	2.84615	inner	231	4.80345	3.54663	0.0153534	15
one	AZI1ko_MG132	25	15	7	13	745.231	351.231	739	349	6.23077	2.23077	inner	231	1.1293	0	0	0
one	AZI1ko_MG132	25	16	6	28	484.929	354.393	478	348	6.92857	6.39286	inner	231	2.80905	1.55223	0.0067196	7
one	AZI1ko_MG132	25	17	7	16	735.875	355.938	739	349	-3.125	6.9375	inner	231	1.38408	0.127265	0.00055093	1
one	AZI1ko_MG132	25	18	8	8	437.625	479	441	481	-3.375	-2	inner	231	0.897765	0	0	0
one	AZI1ko_MG132	25	19	8	17	436.059	481.647	441	481	-4.94118	0.647059	inner	231	2.01105	0.754228	0.00326505	3
one	AZI1ko_MG132	25	20	8	23	447.565	482.391	441	481	6.56522	1.3913	inner	231	1.62802	0.371196	0.00160691	2
one	AZI1ko_MG132	25	21	8	5	443.4	486.8	441	481	2.4	5.8	inner	231	0.350591	0	0	0
one	AZI1ko_MG132	25	22	8	7	441	487.714	441	481	0	6.71429	inner	231	0.48835	0	0	0
one	AZI1ko_MG132	25	23	8	5	440.4	491.8	441	481	-0.6	10.8	inner	231	0.379217	0	0	0
one	AZI1ko_MG132	25	24	9	5	106.4	600.6	112	608	-5.6	-7.4	inner	231	0.326741	0	0	0
one	AZI1ko_MG132	25	25	9	7	107.143	603.286	112	608	-4.85714	-4.71429	inner	231	0.506065	0	0	0
one	AZI1ko_MG132	25	26	9	86	118.105	605.535	112	608	6.10465	-2.46512	inner	231	6.94934	5.69252	0.0246429	25
one	AZI1ko_MG132	25	27	9	16	112.062	608.688	112	608	0.0625	0.6875	inner	231	1.48016	0.223336	0.000966821	1
one	AZI1ko_MG132	25	28	10	24	539.542	701.875	545	702	-5.45833	-0.125	inner	231	1.79463	0.537809	0.00232818	2
one	AZI1ko_MG132	25	29	10	15	547.6	703.267	545	702	2.6	1.26667	inner	231	1.24468	0	0	0
one	AZI1ko_MG132	25	30	11	7	180	781.714	185	786	-5	-4.28571	inner	231	0.412131	0	0	0
one	AZI1ko_MG132	25	31	11	12	187.667	790.75	185	786	2.66667	4.75	inner	231	0.921874	0	0	0
one	AZI1ko_MG132	25	32	12	6	634.833	951.167	624	956	10.8333	-4.83333	inner	231	0.370901	0	0	0
one	AZI1ko_MG132	25	33	12	199	624.472	951.603	624	956	0.472362	-4.39698	inner	231	17.5762	16.3193	0.0706465	71
one	AZI1ko_MG132	25	34	12	15	616.867	957.467	624	956	-7.13333	1.46667	inner	231	1.55204	0.295221	0.00127801	1
one	AZI1ko_MG132	1	1	1	18	49.4444	1.94444	49	16	0.444444	-14.0556	outer	231	1.35962	0.102805	0.000445042	0
one	AZI1ko_MG132	1	2	1	9	37.4444	8.11111	49	16	-11.5556	-7.88889	outer	231	0.672572	0	0	0
one	AZI1ko_MG132	1	3	1	4	65.5	14.5	49	16	16.5	-1.5	outer	231	0.366888	0	0	0
one	AZI1ko_MG132	1	4	2	4	445.5	18.5	447	109	-1.5	-90.5	outer	231	0.195163	0	0	0
one	AZI1ko_MG132	1	5	1	8	62.375	19	49	16	13.375	3	outer	231	0.470649	0	0	0
one	AZI1ko_MG132	1	6	1	4	86.5	22.5	49	16	37.5	6.5	outer	231	0.2177	0	0	0
one	AZI1ko_MG132	1	7	2	7	407.286	23	447	109	-39.7143	-86	outer	231	0.337087	0	0	0
one	AZI1ko_MG132	1	8	2	5	477.4	23.2	447	109	30.4	-85.8	outer	231	0.262806	0	0	0
one	AZI1ko_MG132	1	9	1	4	70.5	25.5	49	16	21.5	9.5	outer	231	0.228565	0	0	0
one	AZI1ko_MG132	1	10	1	8	78.875	25.875	49	16	29.875	9.875	outer	231	0.466621	0	0	0
one	AZI1ko_MG132	1	11	2	7	414	26.7143	447	109	-33	-82.2857	outer	231	0.332998	0	0	0
one	AZI1ko_MG132	1	12	1	16	60.5	27.1875	49	16	11.5	11.1875	outer	231	1.32784	0.0710201	0.000307446	0
one	AZI1ko_MG132	1	13	1	8	80.125	32.875	49	16	31.125	16.875	outer	231	0.427024	0	0	0
one	AZI1ko_MG132	1	14	2	6	384.167	33.1667	447	109	-62.8333	-75.8333	outer	231	0.251286	0	0	0
one	AZI1ko_MG132	1	15	2	4	499.5	33.5	447	109	52.5	-75.5	outer	231	0.208591	0	0	0
one	AZI1ko_MG132	1	16	1	4	107.5	36.5	49	16	58.5	20.5	outer	231	0.168338	0	0	0
one	AZI1ko_MG132	1	17	1	6	35.5	37	49	16	-13.5	21	outer	231	0.402853	0	0	0
one	AZI1ko_MG132	1	18	1	9	61.4444	37.8889	49	16	12.4444	21.8889	outer	231	0.441718	0	0	0
one	AZI1ko_MG132	1	19	1	10	82.2	37.5	49	16	33.2	21.5	outer	231	0.523934	0	0	0
one	AZI1ko_MG132	1	20	2	4	418.5	39.5	447	109	-28.5	-69.5	outer	231	0.208484	0	0	0
one	AZI1ko_MG132	1	21	2	9	386.667	40.7778	447	109	-60.3333	-68.2222	outer	231	0.505119	0	0	0
one	AZI1ko_MG132	1	22	1	9	24	44	49	16	-25	28	outer	231	0.515129	0	0	0
one	AZI1ko_MG132	1	23	2	13	383.615	46.3846	447	109	-63.3846	-62.6154	outer	231	0.757244	0	0	0
one	AZI1ko_MG132	1	24	2	5	432.8	45.6	447	109	-14.2	-63.4	outer	231	0.282277	0	0	0
one	AZI1ko_MG132	1	25	2	4	373.75	56	447	109	-73.25	-53	outer	231	0.248737	0	0	0
one	AZI1ko_MG132	1	26	2	6	439.5	57	447	109	-7.5	-52	outer	231	0.314748	0	0	0
one	AZI1ko_MG132	1	27	2	7	462	59.7143	447	109	15	-49.2857	outer	231	0.340291	0	0	0
one	AZI1ko_MG132	1	28	1	4	115.5	61.5	49	16	66.5	45.5	outer	231	0.196323	0	0	0
one	AZI1ko_MG132	1	29	2	11	405.182	60.8182	447	109	-41.8182	-48.1818	outer	231	0.621805	0	0	0
one	AZI1ko_MG132	1	30	2	9	369.444	68.2222	447	109	-77.5556	-40.7778	outer	231	0.46096	0	0	0
one	AZI1ko_MG132	1	31	2	4	424.5	74.5	447	109	-22.5	-34.5	outer	231	0.210101	0	0	0
one	AZI1ko_MG132	1	32	2	7	379	76.2857	447	109	-68	-32.7143	outer	231	0.331197	0	0	0
one	AZI1ko_MG132	1	33	2	9	385.111	78.6667	447	109	-61.8889	-30.3333	outer	231	0.521462	0	0	0
one	AZI1ko_MG132	1	34	2	10	406.2	78.5	447	109	-40.8	-30.5	outer	231	0.514916	0	0	0
one	AZI1ko_MG132	1	35	2	12	355.75	81.3333	447	109	-91.25	-27.6667	outer	231	0.727642	0	0	0
one	AZI1ko_MG132	1	36	2	7	425	83.2857	447	109	-22	-25.7143	outer	231	0.442985	0	0	0
one	AZI1ko_MG132	1	37	2	9	432	83	447	109	-15	-26	outer	231	0.549538	0	0	0
one	AZI1ko_MG132	1	38	2	5	419.4	84.8	447	109	-27.6	-24.2	outer	231	0.316045	0	0	0
one	AZI1ko_MG132	1	39	2	7	439.286	85	447	109	-7.71429	-24	outer	231	0.426291	0	0	0
one	AZI1ko_MG132	1	40	2	33	408.515	89.0303	447	109	-38.4848	-19.9697	outer	231	2.55731	1.30049	0.00562981	6
one	AZI1ko_MG132	1	41	2	8	388.25	90.25	447	109	-58.75	-18.75	outer	231	0.367651	0	0	0
one	AZI1ko_MG132	1	42	2	6	402.167	92.1667	447	109	-44.8333	-16.8333	outer	231	0.357198	0	0	0
one	AZI1ko_MG132	1	43	2	5	442.2	92.6	447	109	-4.8	-16.4	outer	231	0.406958	0	0	0
one	AZI1ko_MG132	1	44	2	4	374.5	92.5	447	109	-72.5	-16.5	outer	231	0.211322	0	0	0
one	AZI1ko_MG132	1	45	2	15	416.067	95.4	447	109	-30.9333	-13.6	outer	231	0.862425	0	0	0
one	AZI1ko_MG132	1	46	2	19	384.474	97.7368	447	109	-62.5263	-11.2632	outer	231	1.50045	0.24363	0.00105468	1
one	AZI1ko_MG132	1	47	2	6	410.5	101	447	109	-36.5	-8	outer	231	0.324483	0	0	0
one	AZI1ko_MG132	1	48	2	11	393.364	103.091	447	109	-53.6364	-5.90909	outer	231	0.58996	0	0	0
one	AZI1ko_MG132	1	49	2	7	403.714	104	447	109	-43.2857	-5	outer	231	0.430777	0	0	0
one	AZI1ko_MG132	1	50	2	4	434	106.5	447	109	-13	-2.5	outer	231	0.255085	0	0	0
one	AZI1ko_MG132	1	51	2	10	407.8	107	447	109	-39.2	-2	outer	231	0.680446	0	0	0
one	AZI1ko_MG132	1	52	2	11	514.636	108.545	447	109	67.6364	-0.454545	outer	231	0.532876	0	0	0
one	AZI1ko_MG132	1	53	2	12	370.5	110.5	447	109	-76.5	1.5	outer	231	0.695415	0	0	0
one	AZI1ko_MG132	1	54	2	9	433.556	111.778	447	109	-13.4444	2.77778	outer	231	0.605997	0	0	0
one	AZI1ko_MG132	1	55	2	4	422.5	111.5	447	109	-24.5	2.5	outer	231	0.228565	0	0	0
one	AZI1ko_MG132	1	56	2	4	489	114.25	447	109	42	5.25	outer	231	0.20087	0	0	0
one	AZI1ko_MG132	1	57	2	4	518.5	115.5	447	109	71.5	6.5	outer	231	0.189517	0	0	0
one	AZI1ko_MG132	1	58	2	12	399.667	115.75	447	109	-47.3333	6.75	outer	231	0.701732	0	0	0
one	AZI1ko_MG132	1	59	2	5	435.2	115.8	447	109	-11.8	6.8	outer	231	0.360906	0	0	0
one	AZI1ko_MG132	1	60	2	7	407.714	118	447	109	-39.2857	9	outer	231	0.362707	0	0	0
one	AZI1ko_MG132	1	61	2	14	370.357	120.214	447	109	-76.6429	11.2143	outer	231	0.965621	0	0	0
one	AZI1ko_MG132	1	62	2	7	381	119.714	447	109	-66	10.7143	outer	231	0.391348	0	0	0
one	AZI1ko_MG132	1	63	2	8	423.125	119.875	447	109	-23.875	10.875	outer	231	0.594858	0	0	0
one	AZI1ko_MG132	1	64	2	5	390.8	121.4	447	109	-56.2	12.4	outer	231	0.273365	0	0	0
one	AZI1ko_MG132	1	65	2	8	442.625	121.5	447	109	-4.375	12.5	outer	231	0.493095	0	0	0
one	AZI1ko_MG132	1	66	2	5	355.2	122.4	447	109	-91.8	13.4	outer	231	0.277211	0	0	0
one	AZI1ko_MG132	1	67	2	15	450.467	122.533	447	109	3.46667	13.5333	outer	231	0.93077	0	0	0
one	AZI1ko_MG132	1	68	2	6	417	123.5	447	109	-30	14.5	outer	231	0.343359	0	0	0
one	AZI1ko_MG132	1	69	2	14	467.714	124.214	447	109	20.7143	15.2143	outer	231	0.935485	0	0	0
one	AZI1ko_MG132	1	70	2	7	510	124.286	447	109	63	15.2857	outer	231	0.322438	0	0	0
one	AZI1ko_MG132	1	71	2	14	398.5	125.286	447	109	-48.5	16.2857	outer	231	1.09822	0	0	0
one	AZI1ko_MG132	1	72	2	7	423	126.286	447	109	-24	17.2857	outer	231	0.359258	0	0	0
one	AZI1ko_MG132	1	73	2	8	406.125	127.875	447	109	-40.875	18.875	outer	231	0.443992	0	0	0
one	AZI1ko_MG132	1	74	2	5	415	128	447	109	-32	19	outer	231	0.27422	0	0	0
one	AZI1ko_MG132	1	75	2	4	462.5	128.5	447	109	15.5	19.5	outer	231	0.20705	0	0	0
one	AZI1ko_MG132	1	76	2	5	427.6	131.2	447	109	-19.4	22.2	outer	231	0.325231	0	0	0
one	AZI1ko_MG132	1	77	2	15	443.733	131.4	447	109	-3.26667	22.4	outer	231	0.945068	0	0	0
one	AZI1ko_MG132	1	78	2	10	435.2	133.1	447	109	-11.8	24.1	outer	231	0.529397	0	0	0
one	AZI1ko_MG132	1	79	2	12	451.667	134.583	447	109	4.66667	25.5833	outer	231	0.587915	0	0	0
one	AZI1ko_MG132	1	80	2	13	408.538	134.385	447	109	-38.4615	25.3846	outer	231	0.773938	0	0	0
one	AZI1ko_MG132	1	81	2	15	372.867	136.467	447	109	-74.1333	27.4667	outer	231	0.943633	0	0	0
one	AZI1ko_MG132	1	82	2	9	411.111	139.333	447	109	-35.8889	30.3333	outer	231	0.525063	0	0	0
one	AZI1ko_MG132	1	83	2	7	541.714	137.857	447	109	94.7143	28.8571	outer	231	0.277424	0	0	0
one	AZI1ko_MG132	1	84	2	4	384.5	140.5	447	109	-62.5	31.5	outer	231	0.170657	0	0	0
one	AZI1ko_MG132	1	85	2	6	439.5	142	447	109	-7.5	33	outer	231	0.327352	0	0	0
one	AZI1ko_MG132	1	86	2	16	446.875	142.688	447	109	-0.125	33.6875	outer	231	0.890486	0	0	0
one	AZI1ko_MG132	1	87	2	5	419.2	146.6	447	109	-27.8	37.6	outer	231	0.243839	0	0	0
one	AZI1ko_MG132	1	88	2	10	410.8	147	447	109	-36.2	38	outer	231	0.693217	0	0	0
one	AZI1ko_MG132	1	89	2	10	363.5	147.8	447	109	-83.5	38.8	outer	231	0.493507	0	0	0
one	AZI1ko_MG132	1	90	2	10	526.7	148.3	447	109	79.7	39.3	outer	231	0.501472	0	0	0
one	AZI1ko_MG132	1	91	2	11	379.636	152.091	447	109	-67.3636	43.0909	outer	231	0.681041	0	0	0
one	AZI1ko_MG132	1	92	2	10	387.8	157	447	109	-59.2	48	outer	231	0.627817	0	0	0
one	AZI1ko_MG132	1	93	2	8	371.75	158.625	447	109	-75.25	49.625	outer	231	0.405386	0	0	0
one	AZI1ko_MG132	1	94	2	4	445.5	158.5	447	109	-1.5	49.5	outer	231	0.200671	0	0	0
one	AZI1ko_MG132	1	95	2	6	518.833	159.833	447	109	71.8333	50.8333	outer	231	0.327428	0	0	0
one	AZI1ko_MG132	1	96	2	4	466	161.75	447	109	19	52.75	outer	231	0.205463	0	0	0
one	AZI1ko_MG132	1	97	2	16	483.5	161.5	447	109	36.5	52.5	outer	231	1.27866	0.0218403	9.45467e-05	0
one	AZI1ko_MG132	1	98	2	4	431.5	167.5	447	109	-15.5	58.5	outer	231	0.21062	0	0	0
one	AZI1ko_MG132	1	99	2	4	381.5	173.5	447	109	-65.5	64.5	outer	231	0.205371	0	0	0
one	AZI1ko_MG132	1	100	2	5	383.2	182.4	447	109	-63.8	73.4	outer	231	0.238346	0	0	0
one	AZI1ko_MG132	1	101	2	5	457.4	185.2	447	109	10.4	76.2	outer	231	0.250919	0	0	0
one	AZI1ko_MG132	1	102	2	4	462.5	187.5	447	109	15.5	78.5	outer	231	0.179507	0	0	0
one	AZI1ko_MG132	1	103	2	6	397.5	189	447	109	-49.5	80	outer	231	0.296971	0	0	0
one	AZI1ko_MG132	1	104	2	12	409.5	195.5	447	109	-37.5	86.5	outer	231	0.669261	0	0	0
one	AZI1ko_MG132	1	105	2	10	455	203.2	447	109	8	94.2	outer	231	0.604547	0	0	0
one	AZI1ko_MG132	1	106	3	6	820	224.5	797	321	23	-96.5	outer	231	0.27303	0	0	0
one	AZI1ko_MG132	1	107	3	4	767	226.25	797	321	-30	-94.75	outer	231	0.133669	0	0	0
one	AZI1ko_MG132	1	108	3	11	796.909	232.818	797	321	-0.0909091	-88.1818	outer	231	0.50547	0	0	0
one	AZI1ko_MG132	1	109	3	6	785.5	239	797	321	-11.5	-82	outer	231	0.309041	0	0	0
one	AZI1ko_MG132	1	110	3	10	832	240.8	797	321	35	-80.2	outer	231	0.627192	0	0	0
one	AZI1ko_MG132	1	111	3	6	844.167	249.167	797	321	47.1667	-71.8333	outer	231	0.353307	0	0	0
one	AZI1ko_MG132	1	112	4	8	101	250.75	129	346	-28	-95.25	outer	231	0.344823	0	0	0
one	AZI1ko_MG132	1	113	4	12	124.5	250	129	346	-4.5	-96	outer	231	0.712459	0	0	0
one	AZI1ko_MG132	1	114	3	5	798	251	797	321	1	-70	outer	231	0.257465	0	0	0
one	AZI1ko_MG132	1	115	4	4	107.5	256.5	129	346	-21.5	-89.5	outer	231	0.232776	0	0	0
one	AZI1ko_MG132	1	116	3	18	797.667	257.722	797	321	0.666667	-63.2778	outer	231	1.16304	0	0	0
one	AZI1ko_MG132	1	117	4	4	113.5	258.5	129	346	-15.5	-87.5	outer	231	0.239033	0	0	0
one	AZI1ko_MG132	1	118	4	8	124.125	257.75	129	346	-4.875	-88.25	outer	231	0.460441	0	0	0
one	AZI1ko_MG132	1	119	3	4	777.5	258.5	797	321	-19.5	-62.5	outer	231	0.222965	0	0	0
one	AZI1ko_MG132	1	120	4	13	81.3846	260.385	129	346	-47.6154	-85.6154	outer	231	0.528695	0	0	0
one	AZI1ko_MG132	1	121	4	6	100	260.5	129	346	-29	-85.5	outer	231	0.332464	0	0	0
one	AZI1ko_MG132	1	122	3	4	802	261.5	797	321	5	-59.5	outer	231	0.231403	0	0	0
one	AZI1ko_MG132	1	123	3	7	751.714	262	797	321	-45.2857	-59	outer	231	0.360433	0	0	0
one	AZI1ko_MG132	1	124	3	4	847.5	261.5	797	321	50.5	-59.5	outer	231	0.192248	0	0	0
one	AZI1ko_MG132	1	125	4	5	74	264	129	346	-55	-82	outer	231	0.193088	0	0	0
one	AZI1ko_MG132	1	126	3	10	736	264.2	797	321	-61	-56.8	outer	231	0.698787	0	0	0
one	AZI1ko_MG132	1	127	3	10	759.6	268.5	797	321	-37.4	-52.5	outer	231	0.559075	0	0	0
one	AZI1ko_MG132	1	128	3	4	788.5	267.5	797	321	-8.5	-53.5	outer	231	0.207095	0	0	0
one	AZI1ko_MG132	1	129	3	4	738.5	269.5	797	321	-58.5	-51.5	outer	231	0.237247	0	0	0
one	AZI1ko_MG132	1	130	4	23	127.435	271.696	129	346	-1.56522	-74.3043	outer	231	1.73989	0.483075	0.00209123	2
one	AZI1ko_MG132	1	131	3	15	826.6	271.4	797	321	29.6	-49.6	outer	231	1.24137	0	0	0
one	AZI1ko_MG132	1	132	4	13	104.615	276.615	129	346	-24.3846	-69.3846	outer	231	0.936934	0	0	0
one	AZI1ko_MG132	1	133	4	7	138.714	276.857	129	346	9.71429	-69.1429	outer	231	0.360494	0	0	0
one	AZI1ko_MG132	1	134	4	10	70.5	278.8	129	346	-58.5	-67.2	outer	231	0.471885	0	0	0
one	AZI1ko_MG132	1	135	3	16	770	279.5	797	321	-27	-41.5	outer	231	1.19272	0	0	0
one	AZI1ko_MG132	1	136	3	7	862.286	280	797	321	65.2857	-41	outer	231	0.342626	0	0	0
one	AZI1ko_MG132	1	137	4	6	119.833	281.167	129	346	-9.16667	-64.8333	outer	231	0.360113	0	0	0
one	AZI1ko_MG132	1	138	3	4	782	280.5	797	321	-15	-40.5	outer	231	0.274403	0	0	0
one	AZI1ko_MG132	1	139	3	16	788.5	280.5	797	321	-8.5	-40.5	outer	231	1.26825	0.0114336	4.94962e-05	0
one	AZI1ko_MG132	1	140	3	7	835.286	282.429	797	321	38.2857	-38.5714	outer	231	0.371923	0	0	0
one	AZI1ko_MG132	1	141	4	5	144.8	283.4	129	346	15.8	-62.6	outer	231	0.246281	0	0	0
one	AZI1ko_MG132	1	142	4	9	109.889	285.667	129	346	-19.1111	-60.3333	outer	231	0.557504	0	0	0
one	AZI1ko_MG132	1	143	3	5	857.6	285.2	797	321	60.6	-35.8	outer	231	0.274311	0	0	0
one	AZI1ko_MG132	1	144	3	16	744.188	286.375	797	321	-52.8125	-34.625	outer	231	1.23989	0	0	0
one	AZI1ko_MG132	1	145	3	8	803	285.5	797	321	6	-35.5	outer	231	0.51722	0	0	0
one	AZI1ko_MG132	1	146	3	19	777.263	286.526	797	321	-19.7368	-34.4737	outer	231	1.70904	0.452221	0.00195767	2
one	AZI1ko_MG132	1	147	3	5	868	287	797	321	71	-34	outer	231	0.250477	0	0	0
one	AZI1ko_MG132	1	148	4	15	124.733	289.067	129	346	-4.26667	-56.9333	outer	231	0.780453	0	0	0
one	AZI1ko_MG132	1	149	4	4	88.75	289	129	346	-40.25	-57	outer	231	0.203387	0	0	0
one	AZI1ko_MG132	1	150	3	16	719.25	289.562	797	321	-77.75	-31.4375	outer	231	1.22901	0	0	0
one	AZI1ko_MG132	1	151	3	8	765	289.5	797	321	-32	-31.5	outer	231	0.630762	0	0	0
one	AZI1ko_MG132	1	152	3	14	810.214	289.643	797	321	13.2143	-31.3571	outer	231	0.924117	0	0	0
one	AZI1ko_MG132	1	153	4	4	53.5	291.5	129	346	-75.5	-54.5	outer	231	0.177264	0	0	0
one	AZI1ko_MG132	1	154	4	9	103	291.667	129	346	-26	-54.3333	outer	231	0.423545	0	0	0
one	AZI1ko_MG132	1	155	3	6	838.5	293	797	321	41.5	-28	outer	231	0.346822	0	0	0
one	AZI1ko_MG132	1	156	4	5	75.6	293.2	129	346	-53.4	-52.8	outer	231	0.259571	0	0	0
one	AZI1ko_MG132	1	157	3	16	755.25	292.375	797	321	-41.75	-28.625	outer	231	1.04929	0	0	0
one	AZI1ko_MG132	1	158	3	20	785.5	292.6	797	321	-11.5	-28.4	outer	231	1.59359	0.336771	0.00145788	1
one	AZI1ko_MG132	1	159	3	9	795.333	292.889	797	321	-1.66667	-28.1111	outer	231	0.571008	0	0	0
one	AZI1ko_MG132	1	160	3	8	730.875	294.875	797	321	-66.125	-26.125	outer	231	0.515419	0	0	0
one	AZI1ko_MG132	1	161	3	7	744.714	295	797	321	-52.2857	-26	outer	231	0.415839	0	0	0
one	AZI1ko_MG132	1	162	3	4	770.5	294.5	797	321	-26.5	-26.5	outer	231	0.24625	0	0	0
one	AZI1ko_MG132	1	163	3	5	832.8	296.6	797	321	35.8	-24.4	outer	231	0.265949	0	0	0
one	AZI1ko_MG132	1	164	3	6	845.5	298	797	321	48.5	-23	outer	231	0.338415	0	0	0
one	AZI1ko_MG132	1	165	4	4	96.5	298.5	129	346	-32.5	-47.5	outer	231	0.212238	0	0	0
one	AZI1ko_MG132	1	166	3	9	753.111	299.333	797	321	-43.8889	-21.6667	outer	231	0.520211	0	0	0
one	AZI1ko_MG132	1	167	3	25	776.8	299.2	797	321	-20.2	-21.8	outer	231	1.69874	0.441921	0.00191308	2
one	AZI1ko_MG132	1	168	4	15	110.4	299.6	129	346	-18.6	-46.4	outer	231	0.937057	0	0	0
one	AZI1ko_MG132	1	169	3	7	862	300.286	797	321	65	-20.7143	outer	231	0.415152	0	0	0
one	AZI1ko_MG132	1	170	3	11	768.091	301.364	797	321	-28.9091	-19.6364	outer	231	0.73753	0	0	0
one	AZI1ko_MG132	1	171	3	6	723.5	303	797	321	-73.5	-18	outer	231	0.407263	0	0	0
one	AZI1ko_MG132	1	172	3	13	758.385	303.923	797	321	-38.6154	-17.0769	outer	231	0.809094	0	0	0
one	AZI1ko_MG132	1	173	3	65	795.092	303.6	797	321	-1.90769	-17.4	outer	231	9.18117	7.92435	0.0343045	34
one	AZI1ko_MG132	1	174	4	13	100.615	305.385	129	346	-28.3846	-40.6154	outer	231	0.736751	0	0	0
one	AZI1ko_MG132	1	175	3	7	746.714	306	797	321	-50.2857	-15	outer	231	0.370642	0	0	0
one	AZI1ko_MG132	1	176	3	6	776.833	306.167	797	321	-20.1667	-14.8333	outer	231	0.347356	0	0	0
one	AZI1ko_MG132	1	177	4	9	132.889	306.667	129	346	3.88889	-39.3333	outer	231	0.551141	0	0	0
one	AZI1ko_MG132	1	178	3	8	804.875	308.875	797	321	7.875	-12.125	outer	231	0.472999	0	0	0
one	AZI1ko_MG132	1	179	3	16	811.375	309.875	797	321	14.375	-11.125	outer	231	0.985565	0	0	0
one	AZI1ko_MG132	1	180	3	6	744.5	310	797	321	-52.5	-11	outer	231	0.310094	0	0	0
one	AZI1ko_MG132	1	181	3	21	843.952	310.286	797	321	46.9524	-10.7143	outer	231	1.20893	0	0	0
one	AZI1ko_MG132	1	182	4	4	124.5	310.5	129	346	-4.5	-35.5	outer	231	0.204105	0	0	0
one	AZI1ko_MG132	1	183	4	4	137.5	311.5	129	346	8.5	-34.5	outer	231	0.193088	0	0	0
one	AZI1ko_MG132	1	184	3	17	785.824	311.765	797	321	-11.1765	-9.23529	outer	231	1.22281	0	0	0
one	AZI1ko_MG132	1	185	3	4	770.5	313.5	797	321	-26.5	-7.5	outer	231	0.194064	0	0	0
one	AZI1ko_MG132	1	186	4	10	85.8	316	129	346	-43.2	-30	outer	231	0.572747	0	0	0
one	AZI1ko_MG132	1	187	3	35	835.314	318.514	797	321	38.3143	-2.48571	outer	231	2.87399	1.61717	0.00700074	7
one	AZI1ko_MG132	1	188	3	8	847.125	318.125	797	321	50.125	-2.875	outer	231	0.572702	0	0	0
one	AZI1ko_MG132	1	189	3	4	723.5	319.5	797	321	-73.5	-1.5	outer	231	0.185428	0	0	0
one	AZI1ko_MG132	1	190	3	6	881.5	320	797	321	84.5	-1	outer	231	0.289326	0	0	0
one	AZI1ko_MG132	1	191	4	4	185.5	320.5	129	346	56.5	-25.5	outer	231	0.184649	0	0	0
one	AZI1ko_MG132	1	192	4	5	168.2	322.4	129	346	39.2	-23.6	outer	231	0.297887	0	0	0
one	AZI1ko_MG132	1	193	4	6	222.167	321.833	129	346	93.1667	-24.1667	outer	231	0.333211	0	0	0
one	AZI1ko_MG132	1	194	4	4	66.5	323.5	129	346	-62.5	-22.5	outer	231	0.206348	0	0	0
one	AZI1ko_MG132	1	195	3	4	810.5	322.5	797	321	13.5	1.5	outer	231	0.203876	0	0	0
one	AZI1ko_MG132	1	196	4	6	130	324.5	129	346	1	-21.5	outer	231	0.332784	0	0	0
one	AZI1ko_MG132	1	197	3	17	873.176	323.765	797	321	76.1765	2.76471	outer	231	0.937087	0	0	0
one	AZI1ko_MG132	1	198	4	4	53.5	324.5	129	346	-75.5	-21.5	outer	231	0.209705	0	0	0
one	AZI1ko_MG132	1	199	3	16	859.25	324.562	797	321	62.25	3.5625	outer	231	1.58683	0.330012	0.00142862	1
one	AZI1ko_MG132	1	200	3	9	766	327	797	321	-31	6	outer	231	0.478065	0	0	0
one	AZI1ko_MG132	1	201	3	6	706.5	328	797	321	-90.5	7	outer	231	0.358907	0	0	0
one	AZI1ko_MG132	1	202	4	11	77.4545	331.636	129	346	-51.5455	-14.3636	outer	231	0.62034	0	0	0
one	AZI1ko_MG132	1	203	4	7	33	334.286	129	346	-96	-11.7143	outer	231	0.333806	0	0	0
one	AZI1ko_MG132	1	204	3	15	848.133	334.533	797	321	51.1333	13.5333	outer	231	1.08034	0	0	0
one	AZI1ko_MG132	1	205	3	14	763.714	336.5	797	321	-33.2857	15.5	outer	231	0.91873	0	0	0
one	AZI1ko_MG132	1	206	4	4	44.5	338.5	129	346	-84.5	-7.5	outer	231	0.214405	0	0	0
one	AZI1ko_MG132	1	207	3	6	710	339.5	797	321	-87	18.5	outer	231	0.331167	0	0	0
one	AZI1ko_MG132	1	208	3	23	794.652	339.522	797	321	-2.34783	18.5217	outer	231	1.52842	0.2716	0.00117576	1
one	AZI1ko_MG132	1	209	3	4	710.5	344.5	797	321	-86.5	23.5	outer	231	0.303471	0	0	0
one	AZI1ko_MG132	1	210	3	5	761	352	797	321	-36	31	outer	231	0.268589	0	0	0
one	AZI1ko_MG132	1	211	4	7	98.7143	357	129	346	-30.2857	11	outer	231	0.473564	0	0	0
one	AZI1ko_MG132	1	212	3	6	773	357.167	797	321	-24	36.1667	outer	231	0.279866	0	0	0
one	AZI1ko_MG132	1	213	4	9	103	360	129	346	-26	14	outer	231	0.713619	0	0	0
one	AZI1ko_MG132	1	214	3	17	793.412	359.882	797	321	-3.58824	38.8824	outer	231	1.17685	0	0	0
one	AZI1ko_MG132	1	215	3	25	722.96	363.6	797	321	-74.04	42.6	outer	231	2.76065	1.50383	0.00651007	7
one	AZI1ko_MG132	1	216	4	10	157	367.9	129	346	28	21.9	outer	231	0.499275	0	0	0
one	AZI1ko_MG132	1	217	4	4	32.5	368.5	129	346	-96.5	22.5	outer	231	0.13341	0	0	0
one	AZI1ko_MG132	1	218	4	9	76.8889	376.778	129	346	-52.1111	30.7778	outer	231	0.55494	0	0	0
one	AZI1ko_MG132	1	219	4	5	155.6	379.2	129	346	26.6	33.2	outer	231	0.268162	0	0	0
one	AZI1ko_MG132	1	220	3	4	725.5	387.5	797	321	-71.5	66.5	outer	231	0.170626	0	0	0
one	AZI1ko_MG132	1	221	4	8	44.875	388.875	129	346	-84.125	42.875	outer	231	0.449699	0	0	0
one	AZI1ko_MG132	1	222	4	9	70.6667	390.556	129	346	-58.3333	44.5556	outer	231	0.441047	0	0	0
one	AZI1ko_MG132	1	223	4	4	159.5	397.5	129	346	30.5	51.5	outer	231	0.23125	0	0	0
one	AZI1ko_MG132	1	224	4	4	111.5	401.5	129	346	-17.5	55.5	outer	231	0.253223	0	0	0
one	AZI1ko_MG132	1	225	4	4	193.5	404.5	129	346	64.5	58.5	outer	231	0.21004	0	0	0
one	AZI1ko_MG132	1	226	3	6	841.5	408	797	321	44.5	87	outer	231	0.283497	0	0	0
one	AZI1ko_MG132	1	227	4	5	101.2	410.6	129	346	-27.8	64.6	outer	231	0.256031	0	0	0
one	AZI1ko_MG132	1	228	4	5	66.6	414.2	129	346	-62.4	68.2	outer	231	0.255283	0	0	0
one	AZI1ko_MG132	1	229	4	12	168.5	416.5	129	346	39.5	70.5	outer	231	0.586603	0	0	0
one	AZI1ko_MG132	1	230	3	7	796.571	419.857	797	321	-0.428571	98.8571	outer	231	0.268208	0	0	0
one	AZI1ko_MG132	1	231	4	9	165	423	129	346	36	77	outer	231	0.497093	0	0	0
one	AZI1ko_MG132	1	232	4	11	115.636	423.909	129	346	-13.3636	77.9091	outer	231	0.743267	0	0	0
one	AZI1ko_MG132	1	233	4	8	126.125	423.875	129	346	-2.875	77.875	outer	231	0.471595	0	0	0
one	AZI1ko_MG132	1	234	4	12	178.583	423.75	129	346	49.5833	77.75	outer	231	0.748302	0	0	0
one	AZI1ko_MG132	1	235	4	7	94.7143	427	129	346	-34.2857	81	outer	231	0.404257	0	0	0
one	AZI1ko_MG132	1	236	4	5	158.6	428.2	129	346	29.6	82.2	outer	231	0.300114	0	0	0
one	AZI1ko_MG132	1	237	4	6	159.5	435	129	346	30.5	89	outer	231	0.317357	0	0	0
one	AZI1ko_MG132	1	238	4	10	157.3	440.8	129	346	28.3	94.8	outer	231	0.481849	0	0	0
one	AZI1ko_MG132	1	239	5	9	490.667	483.111	422	529	68.6667	-45.8889	outer	231	0.519753	0	0	0
one	AZI1ko_MG132	1	240	5	8	449.875	493.125	422	529	27.875	-35.875	outer	231	0.42153	0	0	0
one	AZI1ko_MG132	1	241	5	11	452.364	503.545	422	529	30.3636	-25.4545	outer	231	0.547509	0	0	0
one	AZI1ko_MG132	1	242	5	10	439.5	507.2	422	529	17.5	-21.8	outer	231	0.443809	0	0	0
one	AZI1ko_MG132	1	243	5	11	408.636	511.455	422	529	-13.3636	-17.5455	outer	231	0.528603	0	0	0
one	AZI1ko_MG132	1	244	5	9	457.333	510.889	422	529	35.3333	-18.1111	outer	231	0.546273	0	0	0
one	AZI1ko_MG132	1	245	5	10	463.7	512.7	422	529	41.7	-16.3	outer	231	0.52874	0	0	0
one	AZI1ko_MG132	1	246	5	9	341.333	513.111	422	529	-80.6667	-15.8889	outer	231	0.518303	0	0	0
one	AZI1ko_MG132	1	247	5	5	473.8	515.4	422	529	51.8	-13.6	outer	231	0.249393	0	0	0
one	AZI1ko_MG132	1	248	5	5	437.6	520.2	422	529	15.6	-8.8	outer	231	0.277775	0	0	0
one	AZI1ko_MG132	1	249	5	9	408.333	523.778	422	529	-13.6667	-5.22222	outer	231	0.518074	0	0	0
one	AZI1ko_MG132	1	250	5	18	398.444	526.5	422	529	-23.5556	-2.5	outer	231	1.09345	0	0	0
one	AZI1ko_MG132	1	251	5	9	516	527	422	529	94	-2	outer	231	0.63743	0	0	0
one	AZI1ko_MG132	1	252	5	4	503.5	527.5	422	529	81.5	-1.5	outer	231	0.234165	0	0	0
one	AZI1ko_MG132	1	253	5	4	453.5	531.5	422	529	31.5	2.5	outer	231	0.328222	0	0	0
one	AZI1ko_MG132	1	254	5	12	385.5	534.5	422	529	-36.5	5.5	outer	231	0.730465	0	0	0
one	AZI1ko_MG132	1	255	5	4	476.5	536.5	422	529	54.5	7.5	outer	231	0.216297	0	0	0
one	AZI1ko_MG132	1	256	5	14	458.714	538.5	422	529	36.7143	9.5	outer	231	1.04248	0	0	0
one	AZI1ko_MG132	1	257	5	9	371	540	422	529	-51	11	outer	231	0.468971	0	0	0
one	AZI1ko_MG132	1	258	5	11	453.636	541.091	422	529	31.6364	12.0909	outer	231	0.719326	0	0	0
one	AZI1ko_MG132	1	259	5	6	420	542.5	422	529	-2	13.5	outer	231	0.347402	0	0	0
one	AZI1ko_MG132	1	260	5	5	414	543	422	529	-8	14	outer	231	0.288014	0	0	0
one	AZI1ko_MG132	1	261	5	12	406.25	546.333	422	529	-15.75	17.3333	outer	231	0.876036	0	0	0
one	AZI1ko_MG132	1	262	5	9	471.667	545.889	422	529	49.6667	16.8889	outer	231	0.49192	0	0	0
one	AZI1ko_MG132	1	263	5	6	519	545.5	422	529	97	16.5	outer	231	0.242496	0	0	0
one	AZI1ko_MG132	1	264	5	11	430.182	546.818	422	529	8.18182	17.8182	outer	231	0.77821	0	0	0
one	AZI1ko_MG132	1	265	5	5	402.8	551.4	422	529	-19.2	22.4	outer	231	0.235645	0	0	0
one	AZI1ko_MG132	1	266	5	9	413.333	552.111	422	529	-8.66667	23.1111	outer	231	0.480293	0	0	0
one	AZI1ko_MG132	1	267	5	6	518.5	552.5	422	529	96.5	23.5	outer	231	0.41001	0	0	0
one	AZI1ko_MG132	1	268	5	9	418.111	555.333	422	529	-3.88889	26.3333	outer	231	0.507774	0	0	0
one	AZI1ko_MG132	1	269	5	7	445.286	556	422	529	23.2857	27	outer	231	0.363516	0	0	0
one	AZI1ko_MG132	1	270	5	9	376	557	422	529	-46	28	outer	231	0.616129	0	0	0
one	AZI1ko_MG132	1	271	5	4	504.5	557.5	422	529	82.5	28.5	outer	231	0.175143	0	0	0
one	AZI1ko_MG132	1	272	5	6	355	559.5	422	529	-67	30.5	outer	231	0.312322	0	0	0
one	AZI1ko_MG132	1	273	5	4	408.5	560.5	422	529	-13.5	31.5	outer	231	0.212726	0	0	0
one	AZI1ko_MG132	1	274	5	15	437.533	561.4	422	529	15.5333	32.4	outer	231	0.85005	0	0	0
one	AZI1ko_MG132	1	275	5	4	431.5	563.5	422	529	9.5	34.5	outer	231	0.243824	0	0	0
one	AZI1ko_MG132	1	276	5	4	421.5	564.5	422	529	-0.5	35.5	outer	231	0.203159	0	0	0
one	AZI1ko_MG132	1	277	5	9	389.667	566.111	422	529	-32.3333	37.1111	outer	231	0.583154	0	0	0
one	AZI1ko_MG132	1	278	5	11	417.636	567.455	422	529	-4.36364	38.4545	outer	231	0.564599	0	0	0
one	AZI1ko_MG132	1	279	5	15	483.933	566.6	422	529	61.9333	37.6	outer	231	0.776761	0	0	0
one	AZI1ko_MG132	1	280	5	12	399.667	567.75	422	529	-22.3333	38.75	outer	231	0.676753	0	0	0
one	AZI1ko_MG132	1	281	5	6	429	567.5	422	529	7	38.5	outer	231	0.353979	0	0	0
one	AZI1ko_MG132	1	282	5	9	437.333	568.889	422	529	15.3333	39.8889	outer	231	0.530922	0	0	0
one	AZI1ko_MG132	1	283	5	11	489.636	569.455	422	529	67.6364	40.4545	outer	231	0.636011	0	0	0
one	AZI1ko_MG132	1	284	5	7	401.857	571.286	422	529	-20.1429	42.2857	outer	231	0.376242	0	0	0
one	AZI1ko_MG132	1	285	5	4	379.5	573.5	422	529	-42.5	44.5	outer	231	0.197055	0	0	0
one	AZI1ko_MG132	1	286	5	5	438.4	573.8	422	529	16.4	44.8	outer	231	0.267765	0	0	0
one	AZI1ko_MG132	1	287	5	4	453.5	577.5	422	529	31.5	48.5	outer	231	0.217594	0	0	0
one	AZI1ko_MG132	1	288	5	6	384	582.5	422	529	-38	53.5	outer	231	0.278798	0	0	0
one	AZI1ko_MG132	1	289	5	11	483.364	582.091	422	529	61.3636	53.0909	outer	231	0.678523	0	0	0
one	AZI1ko_MG132	1	290	5	7	417.286	583	422	529	-4.71429	54	outer	231	0.390875	0	0	0
one	AZI1ko_MG132	1	291	5	4	445.5	583.5	422	529	23.5	54.5	outer	231	0.202991	0	0	0
one	AZI1ko_MG132	1	292	5	4	495.5	589.5	422	529	73.5	60.5	outer	231	0.203265	0	0	0
one	AZI1ko_MG132	1	293	5	6	374	596.5	422	529	-48	67.5	outer	231	0.299977	0	0	0
one	AZI1ko_MG132	1	294	5	5	443.8	598.6	422	529	21.8	69.6	outer	231	0.239673	0	0	0
one	AZI1ko_MG132	1	295	5	4	452.5	600.5	422	529	30.5	71.5	outer	231	0.214191	0	0	0
one	AZI1ko_MG132	1	296	5	4	448.5	607.5	422	529	26.5	78.5	outer	231	0.207828	0	0	0
one	AZI1ko_MG132	1	297	5	10	405.3	609.3	422	529	-16.7	80.3	outer	231	0.578607	0	0	0
one	AZI1ko_MG132	1	298	5	8	437.5	620	422	529	15.5	91	outer	231	0.387961	0	0	0
one	AZI1ko_MG132	1	299	6	5	570.8	669.6	537	763	33.8	-93.4	outer	231	0.254948	0	0	0
one	AZI1ko_MG132	1	300	6	4	521.5	671.5	537	763	-15.5	-91.5	outer	231	0.175982	0	0	0
one	AZI1ko_MG132	1	301	6	4	480.5	681.5	537	763	-56.5	-81.5	outer	231	0.134661	0	0	0
one	AZI1ko_MG132	1	302	6	6	572	684.5	537	763	35	-78.5	outer	231	0.302373	0	0	0
one	AZI1ko_MG132	1	303	6	4	594.5	686.5	537	763	57.5	-76.5	outer	231	0.179629	0	0	0
one	AZI1ko_MG132	1	304	6	7	471	689	537	763	-66	-74	outer	231	0.307942	0	0	0
one	AZI1ko_MG132	1	305	6	11	490.091	694.364	537	763	-46.9091	-68.6364	outer	231	0.626169	0	0	0
one	AZI1ko_MG132	1	306	6	8	498	693.5	537	763	-39	-69.5	outer	231	0.465339	0	0	0
one	AZI1ko_MG132	1	307	6	5	473.4	699.2	537	763	-63.6	-63.8	outer	231	0.254795	0	0	0
one	AZI1ko_MG132	1	308	6	5	494.4	700.2	537	763	-42.6	-62.8	outer	231	0.258366	0	0	0
one	AZI1ko_MG132	1	309	6	5	613	702	537	763	76	-61	outer	231	0.247944	0	0	0
one	AZI1ko_MG132	1	310	6	4	576.5	703.5	537	763	39.5	-59.5	outer	231	0.225742	0	0	0
one	AZI1ko_MG132	1	311	6	13	521.615	703.615	537	763	-15.3846	-59.3846	outer	231	0.859281	0	0	0
one	AZI1ko_MG132	1	312	6	4	549.5	706	537	763	12.5	-57	outer	231	0.177584	0	0	0
one	AZI1ko_MG132	1	313	6	4	567.75	707	537	763	30.75	-56	outer	231	0.184741	0	0	0
one	AZI1ko_MG132	1	314	6	4	494.5	709.5	537	763	-42.5	-53.5	outer	231	0.191104	0	0	0
one	AZI1ko_MG132	1	315	6	10	577.4	712	537	763	40.4	-51	outer	231	0.478538	0	0	0
one	AZI1ko_MG132	1	316	6	12	547.5	713.5	537	763	10.5	-49.5	outer	231	0.624109	0	0	0
one	AZI1ko_MG132	1	317	6	4	593	714.75	537	763	56	-48.25	outer	231	0.203357	0	0	0
one	AZI1ko_MG132	1	318	6	11	516.364	721.909	537	763	-20.6364	-41.0909	outer	231	0.766033	0	0	0
one	AZI1ko_MG132	1	319	6	5	557.8	723.4	537	763	20.8	-39.6	outer	231	0.256443	0	0	0
one	AZI1ko_MG132	1	320	6	10	445.2	726.7	537	763	-91.8	-36.3	outer	231	0.494438	0	0	0
one	AZI1ko_MG132	1	321	6	14	541.714	727.5	537	763	4.71429	-35.5	outer	231	0.916945	0	0	0
one	AZI1ko_MG132	1	322	6	11	522.364	729.091	537	763	-14.6364	-33.9091	outer	231	0.631861	0	0	0
one	AZI1ko_MG132	1	323	6	5	582	730	537	763	45	-33	outer	231	0.241428	0	0	0
one	AZI1ko_MG132	1	324	6	4	449.5	734.5	537	763	-87.5	-28.5	outer	231	0.178576	0	0	0
one	AZI1ko_MG132	1	325	6	14	548.714	737.5	537	763	11.7143	-25.5	outer	231	0.899855	0	0	0
one	AZI1ko_MG132	1	326	6	13	605.154	741.308	537	763	68.1538	-21.6923	outer	231	0.716487	0	0	0
one	AZI1ko_MG132	1	327	6	7	563.714	744	537	763	26.7143	-19	outer	231	0.404547	0	0	0
one	AZI1ko_MG132	1	328	6	14	508.286	745.5	537	763	-28.7143	-17.5	outer	231	0.899275	0	0	0
one	AZI1ko_MG132	1	329	6	4	546	745.75	537	763	9	-17.25	outer	231	0.22887	0	0	0
one	AZI1ko_MG132	1	330	6	16	468.5	747	537	763	-68.5	-16	outer	231	1.06946	0	0	0
one	AZI1ko_MG132	1	331	6	5	484	748	537	763	-53	-15	outer	231	0.274205	0	0	0
one	AZI1ko_MG132	1	332	6	9	495	749	537	763	-42	-14	outer	231	0.604562	0	0	0
one	AZI1ko_MG132	1	333	6	6	475.5	751	537	763	-61.5	-12	outer	231	0.354223	0	0	0
one	AZI1ko_MG132	1	334	6	4	621.5	750.5	537	763	84.5	-12.5	outer	231	0.204395	0	0	0
one	AZI1ko_MG132	1	335	6	12	523.5	757.333	537	763	-13.5	-5.66667	outer	231	0.780011	0	0	0
one	AZI1ko_MG132	1	336	6	19	562.316	760	537	763	25.3158	-3	outer	231	1.43545	0.178627	0.000773276	1
one	AZI1ko_MG132	1	337	6	8	570	760.5	537	763	33	-2.5	outer	231	0.445991	0	0	0
one	AZI1ko_MG132	1	338	6	9	521.333	762.889	537	763	-15.6667	-0.111111	outer	231	0.588602	0	0	0
one	AZI1ko_MG132	1	339	6	15	478.467	767.6	537	763	-58.5333	4.6	outer	231	0.66334	0	0	0
one	AZI1ko_MG132	1	340	6	13	556.154	765.385	537	763	19.1538	2.38462	outer	231	0.861784	0	0	0
one	AZI1ko_MG132	1	341	7	7	312.714	767.429	323	866	-10.2857	-98.5714	outer	231	0.356268	0	0	0
one	AZI1ko_MG132	1	342	6	7	563	770.286	537	763	26	7.28571	outer	231	0.402914	0	0	0
one	AZI1ko_MG132	1	343	6	6	450	770.5	537	763	-87	7.5	outer	231	0.297597	0	0	0
one	AZI1ko_MG132	1	344	6	28	494.071	771.964	537	763	-42.9286	8.96429	outer	231	2.12097	0.864154	0.00374092	4
one	AZI1ko_MG132	1	345	6	9	468.667	773.889	537	763	-68.3333	10.8889	outer	231	0.503517	0	0	0
one	AZI1ko_MG132	1	346	6	15	545.467	774.467	537	763	8.46667	11.4667	outer	231	1.31244	0.0556238	0.000240795	0
one	AZI1ko_MG132	1	347	6	23	566.13	774.913	537	763	29.1304	11.913	outer	231	1.91431	0.657485	0.00284626	3
one	AZI1ko_MG132	1	348	7	5	305.4	776.2	323	866	-17.6	-89.8	outer	231	0.251911	0	0	0
one	AZI1ko_MG132	1	349	7	8	339.875	775.875	323	866	16.875	-90.125	outer	231	0.438025	0	0	0
one	AZI1ko_MG132	1	350	6	8	585.125	777.125	537	763	48.125	14.125	outer	231	0.428565	0	0	0
one	AZI1ko_MG132	1	351	6	6	472.833	778.167	537	763	-64.1667	15.1667	outer	231	0.316716	0	0	0
one	AZI1ko_MG132	1	352	6	10	522.7	777.7	537	763	-14.3	14.7	outer	231	0.646418	0	0	0
one	AZI1ko_MG132	1	353	7	5	275.6	778.6	323	866	-47.4	-87.4	outer	231	0.205737	0	0	0
one	AZI1ko_MG132	1	354	6	5	615	779	537	763	78	16	outer	231	0.272084	0	0	0
one	AZI1ko_MG132	1	355	7	4	319.5	780.5	323	866	-3.5	-85.5	outer	231	0.201938	0	0	0
one	AZI1ko_MG132	1	356	6	8	503.875	781.125	537	763	-33.125	18.125	outer	231	0.486503	0	0	0
one	AZI1ko_MG132	1	357	6	21	542.571	782.286	537	763	5.57143	19.2857	outer	231	1.56086	0.304041	0.00131619	1
one	AZI1ko_MG132	1	358	6	6	522.167	783.167	537	763	-14.8333	20.1667	outer	231	0.336355	0	0	0
one	AZI1ko_MG132	1	359	7	5	270.8	783.6	323	866	-52.2	-82.4	outer	231	0.248905	0	0	0
one	AZI1ko_MG132	1	360	6	6	517.833	784.167	537	763	-19.1667	21.1667	outer	231	0.319432	0	0	0
one	AZI1ko_MG132	1	361	7	14	337.071	786.286	323	866	14.0714	-79.7143	outer	231	0.730449	0	0	0
one	AZI1ko_MG132	1	362	6	10	602.8	788.3	537	763	65.8	25.3	outer	231	0.436744	0	0	0
one	AZI1ko_MG132	1	363	7	10	290.3	788.6	323	866	-32.7	-77.4	outer	231	0.452461	0	0	0
one	AZI1ko_MG132	1	364	6	7	530	788.286	537	763	-7	25.2857	outer	231	0.385077	0	0	0
one	AZI1ko_MG132	1	365	6	13	516.462	791.846	537	763	-20.5385	28.8462	outer	231	0.980682	0	0	0
one	AZI1ko_MG132	1	366	6	17	548.412	792.118	537	763	11.4118	29.1176	outer	231	1.11391	0	0	0
one	AZI1ko_MG132	1	367	7	8	366.125	794.125	323	866	43.125	-71.875	outer	231	0.429282	0	0	0
one	AZI1ko_MG132	1	368	6	4	498.5	795.5	537	763	-38.5	32.5	outer	231	0.210452	0	0	0
one	AZI1ko_MG132	1	369	6	16	602.688	794.062	537	763	65.6875	31.0625	outer	231	0.839872	0	0	0
one	AZI1ko_MG132	1	370	7	4	359.5	795.5	323	866	36.5	-70.5	outer	231	0.243153	0	0	0
one	AZI1ko_MG132	1	371	6	8	538.5	796	537	763	1.5	33	outer	231	0.381155	0	0	0
one	AZI1ko_MG132	1	372	7	4	321.5	798.5	323	866	-1.5	-67.5	outer	231	0.18201	0	0	0
one	AZI1ko_MG132	1	373	6	13	509.615	800.385	537	763	-27.3846	37.3846	outer	231	0.789654	0	0	0
one	AZI1ko_MG132	1	374	6	4	547.5	800.5	537	763	10.5	37.5	outer	231	0.181079	0	0	0
one	AZI1ko_MG132	1	375	6	17	528.588	800.118	537	763	-8.41176	37.1176	outer	231	1.2213	0	0	0
one	AZI1ko_MG132	1	376	6	17	557.118	801.588	537	763	20.1176	38.5882	outer	231	1.19773	0	0	0
one	AZI1ko_MG132	1	377	6	13	537.385	804.385	537	763	0.384615	41.3846	outer	231	0.816907	0	0	0
one	AZI1ko_MG132	1	378	7	9	370	805	323	866	47	-61	outer	231	0.648692	0	0	0
one	AZI1ko_MG132	1	379	6	4	547.5	807.5	537	763	10.5	44.5	outer	231	0.222263	0	0	0
one	AZI1ko_MG132	1	380	7	12	403.5	809.5	323	866	80.5	-56.5	outer	231	0.495491	0	0	0
one	AZI1ko_MG132	1	381	6	13	534.615	809.615	537	763	-2.38462	46.6154	outer	231	0.786542	0	0	0
one	AZI1ko_MG132	1	382	6	17	517	811.353	537	763	-20	48.3529	outer	231	1.45032	0.193504	0.000837681	1
one	AZI1ko_MG132	1	383	6	4	542.5	811.5	537	763	5.5	48.5	outer	231	0.233524	0	0	0
one	AZI1ko_MG132	1	384	7	4	372.5	814.5	323	866	49.5	-51.5	outer	231	0.184909	0	0	0
one	AZI1ko_MG132	1	385	7	4	389.5	817.5	323	866	66.5	-48.5	outer	231	0.226566	0	0	0
one	AZI1ko_MG132	1	386	6	11	494.818	816.545	537	763	-42.1818	53.5455	outer	231	0.597116	0	0	0
one	AZI1ko_MG132	1	387	6	12	539.5	820.5	537	763	2.5	57.5	outer	231	0.631968	0	0	0
one	AZI1ko_MG132	1	388	6	8	547.125	820.125	537	763	10.125	57.125	outer	231	0.462547	0	0	0
one	AZI1ko_MG132	1	389	6	8	563.5	820.125	537	763	26.5	57.125	outer	231	0.487129	0	0	0
one	AZI1ko_MG132	1	390	6	4	584.5	819.5	537	763	47.5	56.5	outer	231	0.227344	0	0	0
one	AZI1ko_MG132	1	391	7	17	382.176	823.588	323	866	59.1765	-42.4118	outer	231	0.840284	0	0	0
one	AZI1ko_MG132	1	392	6	4	483.5	828.5	537	763	-53.5	65.5	outer	231	0.196872	0	0	0
one	AZI1ko_MG132	1	393	6	4	516.5	827.5	537	763	-20.5	64.5	outer	231	0.233768	0	0	0
one	AZI1ko_MG132	1	394	7	4	388.5	834.5	323	866	65.5	-31.5	outer	231	0.195468	0	0	0
one	AZI1ko_MG132	1	395	7	6	288	834.5	323	866	-35	-31.5	outer	231	0.23151	0	0	0
one	AZI1ko_MG132	1	396	6	9	532.444	834.667	537	763	-4.55556	71.6667	outer	231	0.517968	0	0	0
one	AZI1ko_MG132	1	397	6	6	604.333	835.5	537	763	67.3333	72.5	outer	231	0.264271	0	0	0
one	AZI1ko_MG132	1	398	6	7	511.286	838	537	763	-25.7143	75	outer	231	0.397803	0	0	0
one	AZI1ko_MG132	1	399	6	4	549.5	841.5	537	763	12.5	78.5	outer	231	0.214664	0	0	0
one	AZI1ko_MG132	1	400	6	4	578.5	843.5	537	763	41.5	80.5	outer	231	0.204929	0	0	0
one	AZI1ko_MG132	1	401	7	4	405.5	852.5	323	866	82.5	-13.5	outer	231	0.194705	0	0	0
one	AZI1ko_MG132	1	402	7	4	406.5	857.5	323	866	83.5	-8.5	outer	231	0.191714	0	0	0
one	AZI1ko_MG132	1	403	7	6	380.167	860.167	323	866	57.1667	-5.83333	outer	231	0.300206	0	0	0
one	AZI1ko_MG132	1	404	7	6	365.5	863	323	866	42.5	-3	outer	231	0.288472	0	0	0
one	AZI1ko_MG132	1	405	7	4	415.5	864.5	323	866	92.5	-1.5	outer	231	0.204089	0	0	0
one	AZI1ko_MG132	1	406	7	7	246.714	881	323	866	-76.2857	15	outer	231	0.328923	0	0	0
one	AZI1ko_MG132	1	407	7	7	369	884.714	323	866	46	18.7143	outer	231	0.329885	0	0	0
one	AZI1ko_MG132	2	1	1	6	930.5	1	899	89	31.5	-88	outer	231	0.30425	0	0	0
one	AZI1ko_MG132	2	2	1	5	899.4	3.2	899	89	0.4	-85.8	outer	231	0.276402	0	0	0
one	AZI1ko_MG132	2	3	1	4	946.5	4.5	899	89	47.5	-84.5	outer	231	0.191958	0	0	0
one	AZI1ko_MG132	2	4	1	6	844.5	20	899	89	-54.5	-69	outer	231	0.281346	0	0	0
one	AZI1ko_MG132	2	5	1	7	899	21.7143	899	89	0	-67.2857	outer	231	0.370367	0	0	0
one	AZI1ko_MG132	2	6	1	6	931	22.5	899	89	32	-66.5	outer	231	0.274754	0	0	0
one	AZI1ko_MG132	2	7	1	9	826	28	899	89	-73	-61	outer	231	0.511513	0	0	0
one	AZI1ko_MG132	2	8	1	4	903.5	27.5	899	89	4.5	-61.5	outer	231	0.207858	0	0	0
one	AZI1ko_MG132	2	9	1	6	940	27.5	899	89	41	-61.5	outer	231	0.310826	0	0	0
one	AZI1ko_MG132	2	10	1	4	843.5	28.5	899	89	-55.5	-60.5	outer	231	0.214771	0	0	0
one	AZI1ko_MG132	2	11	1	4	879.5	35.5	899	89	-19.5	-53.5	outer	231	0.18117	0	0	0
one	AZI1ko_MG132	2	12	1	9	906.667	39.2222	899	89	7.66667	-49.7778	outer	231	0.456779	0	0	0
one	AZI1ko_MG132	2	13	1	14	924.5	39.2857	899	89	25.5	-49.7143	outer	231	0.885405	0	0	0
one	AZI1ko_MG132	2	14	1	4	851.5	43.5	899	89	-47.5	-45.5	outer	231	0.183444	0	0	0
one	AZI1ko_MG132	2	15	1	4	895.5	45.5	899	89	-3.5	-43.5	outer	231	0.195483	0	0	0
one	AZI1ko_MG132	2	16	1	17	865.059	50.2941	899	89	-33.9412	-38.7059	outer	231	1.09128	0	0	0
one	AZI1ko_MG132	2	17	1	10	948.2	52	899	89	49.2	-37	outer	231	0.598016	0	0	0
one	AZI1ko_MG132	2	18	1	8	889.125	52.875	899	89	-9.875	-36.125	outer	231	0.374594	0	0	0
one	AZI1ko_MG132	2	19	1	14	908.5	53.2857	899	89	9.5	-35.7143	outer	231	0.739193	0	0	0
one	AZI1ko_MG132	2	20	1	6	834	54.5	899	89	-65	-34.5	outer	231	0.257633	0	0	0
one	AZI1ko_MG132	2	21	1	10	927.8	57.7	899	89	28.8	-31.3	outer	231	0.597147	0	0	0
one	AZI1ko_MG132	2	22	1	4	839.5	69.5	899	89	-59.5	-19.5	outer	231	0.166384	0	0	0
one	AZI1ko_MG132	2	23	1	10	919.8	72	899	89	20.8	-17	outer	231	0.651591	0	0	0
one	AZI1ko_MG132	2	24	1	8	940	72.5	899	89	41	-16.5	outer	231	0.408438	0	0	0
one	AZI1ko_MG132	2	25	1	4	887.5	81.5	899	89	-11.5	-7.5	outer	231	0.27303	0	0	0
one	AZI1ko_MG132	2	26	1	6	913.833	80.8333	899	89	14.8333	-8.16667	outer	231	0.434424	0	0	0
one	AZI1ko_MG132	2	27	1	9	877.111	84.6667	899	89	-21.8889	-4.33333	outer	231	0.525124	0	0	0
one	AZI1ko_MG132	2	28	1	12	814.5	87.5	899	89	-84.5	-1.5	outer	231	0.558511	0	0	0
one	AZI1ko_MG132	2	29	1	4	951.5	86.5	899	89	52.5	-2.5	outer	231	0.189929	0	0	0
one	AZI1ko_MG132	2	30	2	7	548.286	88	526	178	22.2857	-90	outer	231	0.350134	0	0	0
one	AZI1ko_MG132	2	31	2	7	509.286	90	526	178	-16.7143	-88	outer	231	0.42089	0	0	0
one	AZI1ko_MG132	2	32	2	7	571.857	90.2857	526	178	45.8571	-87.7143	outer	231	0.3066	0	0	0
one	AZI1ko_MG132	2	33	2	5	522.2	90.4	526	178	-3.8	-87.6	outer	231	0.226169	0	0	0
one	AZI1ko_MG132	2	34	2	12	490	93.5	526	178	-36	-84.5	outer	231	0.792386	0	0	0
one	AZI1ko_MG132	2	35	2	5	549	94	526	178	23	-84	outer	231	0.25951	0	0	0
one	AZI1ko_MG132	2	36	1	9	925	94	899	89	26	5	outer	231	0.635248	0	0	0
one	AZI1ko_MG132	2	37	1	8	940.5	93.5	899	89	41.5	4.5	outer	231	0.420386	0	0	0
one	AZI1ko_MG132	2	38	2	16	504	94.5	526	178	-22	-83.5	outer	231	0.983062	0	0	0
one	AZI1ko_MG132	2	39	1	9	887.111	96.8889	899	89	-11.8889	7.88889	outer	231	0.652949	0	0	0
one	AZI1ko_MG132	2	40	1	4	875.5	99.5	899	89	-23.5	10.5	outer	231	0.228977	0	0	0
one	AZI1ko_MG132	2	41	1	14	939.714	101.5	899	89	40.7143	12.5	outer	231	0.973846	0	0	0
one	AZI1ko_MG132	2	42	2	4	468.5	101.5	526	178	-57.5	-76.5	outer	231	0.2094	0	0	0
one	AZI1ko_MG132	2	43	2	9	484	103	526	178	-42	-75	outer	231	0.666484	0	0	0
one	AZI1ko_MG132	2	44	1	14	897.286	108.143	899	89	-1.71429	19.1429	outer	231	1.13034	0	0	0
one	AZI1ko_MG132	2	45	1	10	923.8	108	899	89	24.8	19	outer	231	0.633539	0	0	0
one	AZI1ko_MG132	2	46	1	17	860.412	108.118	899	89	-38.5882	19.1176	outer	231	1.11478	0	0	0
one	AZI1ko_MG132	2	47	2	7	573.714	112	526	178	47.7143	-66	outer	231	0.379507	0	0	0
one	AZI1ko_MG132	2	48	1	5	954.2	111.6	899	89	55.2	22.6	outer	231	0.268421	0	0	0
one	AZI1ko_MG132	2	49	2	10	459.5	115	526	178	-66.5	-63	outer	231	0.519326	0	0	0
one	AZI1ko_MG132	2	50	2	4	587.5	115.5	526	178	61.5	-62.5	outer	231	0.1879	0	0	0
one	AZI1ko_MG132	2	51	1	9	915.111	116.667	899	89	16.1111	27.6667	outer	231	0.545174	0	0	0
one	AZI1ko_MG132	2	52	2	12	532.75	116.25	526	178	6.75	-61.75	outer	231	0.638987	0	0	0
one	AZI1ko_MG132	2	53	1	4	900.5	116.5	899	89	1.5	27.5	outer	231	0.206378	0	0	0
one	AZI1ko_MG132	2	54	2	14	574.286	117.5	526	178	48.2857	-60.5	outer	231	0.752422	0	0	0
one	AZI1ko_MG132	2	55	1	4	836.5	120.5	899	89	-62.5	31.5	outer	231	0.181903	0	0	0
one	AZI1ko_MG132	2	56	2	16	512.5	122.5	526	178	-13.5	-55.5	outer	231	0.968734	0	0	0
one	AZI1ko_MG132	2	57	1	7	931	121.714	899	89	32	32.7143	outer	231	0.397162	0	0	0
one	AZI1ko_MG132	2	58	2	5	444.2	122.6	526	178	-81.8	-55.4	outer	231	0.24828	0	0	0
one	AZI1ko_MG132	2	59	2	10	526.5	122.8	526	178	0.5	-55.2	outer	231	0.549905	0	0	0
one	AZI1ko_MG132	2	60	1	14	887.5	123.286	899	89	-11.5	34.2857	outer	231	0.867781	0	0	0
one	AZI1ko_MG132	2	61	1	10	910	122.8	899	89	11	33.8	outer	231	0.793149	0	0	0
one	AZI1ko_MG132	2	62	2	11	532.182	130.182	526	178	6.18182	-47.8182	outer	231	0.673808	0	0	0
one	AZI1ko_MG132	2	63	1	8	909.875	129.875	899	89	10.875	40.875	outer	231	0.452644	0	0	0
one	AZI1ko_MG132	2	64	1	19	917.158	131	899	89	18.1579	42	outer	231	1.43282	0.176002	0.000761914	1
one	AZI1ko_MG132	2	65	2	20	547.65	134.8	526	178	21.65	-43.2	outer	231	1.1292	0	0	0
one	AZI1ko_MG132	2	66	2	7	506.286	136	526	178	-19.7143	-42	outer	231	0.363226	0	0	0
one	AZI1ko_MG132	2	67	1	12	918.5	139.5	899	89	19.5	50.5	outer	231	0.791836	0	0	0
one	AZI1ko_MG132	2	68	2	4	590.5	139.5	526	178	64.5	-38.5	outer	231	0.216144	0	0	0
one	AZI1ko_MG132	2	69	2	5	531.2	140.6	526	178	5.2	-37.4	outer	231	0.274952	0	0	0
one	AZI1ko_MG132	2	70	2	7	610.286	143	526	178	84.2857	-35	outer	231	0.356039	0	0	0
one	AZI1ko_MG132	2	71	2	21	537.667	144.333	526	178	11.6667	-33.6667	outer	231	1.71727	0.460446	0.00199327	2
one	AZI1ko_MG132	2	72	2	7	562.714	144	526	178	36.7143	-34	outer	231	0.406073	0	0	0
one	AZI1ko_MG132	2	73	1	5	911.8	144.6	899	89	12.8	55.6	outer	231	0.284092	0	0	0
one	AZI1ko_MG132	2	74	2	10	601.5	151.5	526	178	75.5	-26.5	outer	231	0.48603	0	0	0
one	AZI1ko_MG132	2	75	2	6	575.167	152.833	526	178	49.1667	-25.1667	outer	231	0.330999	0	0	0
one	AZI1ko_MG132	2	76	2	7	536	155.286	526	178	10	-22.7143	outer	231	0.573953	0	0	0
one	AZI1ko_MG132	2	77	1	8	955.875	156.125	899	89	56.875	67.125	outer	231	0.41854	0	0	0
one	AZI1ko_MG132	2	78	1	4	921.5	159.5	899	89	22.5	70.5	outer	231	0.195346	0	0	0
one	AZI1ko_MG132	2	79	1	4	908.5	160.5	899	89	9.5	71.5	outer	231	0.237552	0	0	0
one	AZI1ko_MG132	2	80	2	12	557.5	160.5	526	178	31.5	-17.5	outer	231	0.629725	0	0	0
one	AZI1ko_MG132	2	81	2	27	535.593	161.556	526	178	9.59259	-16.4444	outer	231	3.07408	1.81726	0.00786694	8
one	AZI1ko_MG132	2	82	2	5	584.2	164.4	526	178	58.2	-13.6	outer	231	0.259602	0	0	0
one	AZI1ko_MG132	2	83	1	5	935.6	165.8	899	89	36.6	76.8	outer	231	0.255222	0	0	0
one	AZI1ko_MG132	2	84	2	25	549.56	167.8	526	178	23.56	-10.2	outer	231	2.09049	0.833666	0.00360894	4
one	AZI1ko_MG132	2	85	2	15	556	168.333	526	178	30	-9.66667	outer	231	1.36167	0.104849	0.000453893	0
one	AZI1ko_MG132	2	86	2	12	545.833	180.833	526	178	19.8333	2.83333	outer	231	0.780285	0	0	0
one	AZI1ko_MG132	2	87	2	10	593	189.8	526	178	67	11.8	outer	231	0.613504	0	0	0
one	AZI1ko_MG132	2	88	2	7	552.714	191	526	178	26.7143	13	outer	231	0.440467	0	0	0
one	AZI1ko_MG132	2	89	2	6	580.833	193.833	526	178	54.8333	15.8333	outer	231	0.295888	0	0	0
one	AZI1ko_MG132	2	90	2	7	568	200.714	526	178	42	22.7143	outer	231	0.358206	0	0	0
one	AZI1ko_MG132	2	91	2	5	482.2	208.4	526	178	-43.8	30.4	outer	231	0.245335	0	0	0
one	AZI1ko_MG132	2	92	2	5	540.4	223.2	526	178	14.4	45.2	outer	231	0.272587	0	0	0
one	AZI1ko_MG132	2	93	2	4	608.5	227.5	526	178	82.5	49.5	outer	231	0.18143	0	0	0
one	AZI1ko_MG132	2	94	2	9	584.889	229.333	526	178	58.8889	51.3333	outer	231	0.481529	0	0	0
one	AZI1ko_MG132	2	95	2	12	462.5	238.5	526	178	-63.5	60.5	outer	231	0.703746	0	0	0
one	AZI1ko_MG132	2	96	2	8	489	241.5	526	178	-37	63.5	outer	231	0.444923	0	0	0
one	AZI1ko_MG132	2	97	2	6	464.167	255.167	526	178	-61.8333	77.1667	outer	231	0.274784	0	0	0
one	AZI1ko_MG132	2	98	2	8	482.75	266.75	526	178	-43.25	88.75	outer	231	0.293187	0	0	0
one	AZI1ko_MG132	2	99	2	8	534.125	272.875	526	178	8.125	94.875	outer	231	0.377935	0	0	0
one	AZI1ko_MG132	2	100	2	15	510	273.733	526	178	-16	95.7333	outer	231	0.899138	0	0	0
one	AZI1ko_MG132	2	101	3	4	131.5	331.5	108	417	23.5	-85.5	outer	231	0.186969	0	0	0
one	AZI1ko_MG132	2	102	3	5	74.8	338.6	108	417	-33.2	-78.4	outer	231	0.232609	0	0	0
one	AZI1ko_MG132	2	103	3	10	182.2	359	108	417	74.2	-58	outer	231	0.679179	0	0	0
one	AZI1ko_MG132	2	104	3	4	144.5	362.5	108	417	36.5	-54.5	outer	231	0.235218	0	0	0
one	AZI1ko_MG132	2	105	3	4	179.5	364.5	108	417	71.5	-52.5	outer	231	0.278584	0	0	0
one	AZI1ko_MG132	2	106	3	9	40.1111	376.556	108	417	-67.8889	-40.4444	outer	231	0.491539	0	0	0
one	AZI1ko_MG132	2	107	4	5	295.2	389	284	472	11.2	-83	outer	231	0.274022	0	0	0
one	AZI1ko_MG132	2	108	4	20	307	392.3	284	472	23	-79.7	outer	231	1.00119	0	0	0
one	AZI1ko_MG132	2	109	4	6	235.5	397.5	284	472	-48.5	-74.5	outer	231	0.287388	0	0	0
one	AZI1ko_MG132	2	110	3	14	111.429	400.786	108	417	3.42857	-16.2143	outer	231	0.84947	0	0	0
one	AZI1ko_MG132	2	111	3	5	191	401	108	417	83	-16	outer	231	0.286305	0	0	0
one	AZI1ko_MG132	2	112	4	12	245.5	400.5	284	472	-38.5	-71.5	outer	231	0.587121	0	0	0
one	AZI1ko_MG132	2	113	3	7	44.7143	405	108	417	-63.2857	-12	outer	231	0.4336	0	0	0
one	AZI1ko_MG132	2	114	4	4	324.5	405.5	284	472	40.5	-66.5	outer	231	0.232868	0	0	0
one	AZI1ko_MG132	2	115	3	21	97.7143	406.048	108	417	-10.2857	-10.9524	outer	231	1.80317	0.546354	0.00236517	2
one	AZI1ko_MG132	2	116	4	10	351.5	407.2	284	472	67.5	-64.8	outer	231	0.57818	0	0	0
one	AZI1ko_MG132	2	117	4	4	238.5	408.5	284	472	-45.5	-63.5	outer	231	0.199023	0	0	0
one	AZI1ko_MG132	2	118	4	4	318.5	415.5	284	472	34.5	-56.5	outer	231	0.208499	0	0	0
one	AZI1ko_MG132	2	119	4	19	327.632	415.526	284	472	43.6316	-56.4737	outer	231	1.36783	0.111014	0.00048058	0
one	AZI1ko_MG132	2	120	4	4	296.5	417.5	284	472	12.5	-54.5	outer	231	0.216327	0	0	0
one	AZI1ko_MG132	2	121	3	5	176.2	418.6	108	417	68.2	1.6	outer	231	0.299413	0	0	0
one	AZI1ko_MG132	2	122	4	8	211.5	418	284	472	-72.5	-54	outer	231	0.422126	0	0	0
one	AZI1ko_MG132	2	123	3	5	52.2	418.4	108	417	-55.8	1.4	outer	231	0.286534	0	0	0
one	AZI1ko_MG132	2	124	4	15	357.867	420.533	284	472	73.8667	-51.4667	outer	231	1.20633	0	0	0
one	AZI1ko_MG132	2	125	3	4	77	422.75	108	417	-31	5.75	outer	231	0.238987	0	0	0
one	AZI1ko_MG132	2	126	5	6	832.5	422	805	515	27.5	-93	outer	231	0.28069	0	0	0
one	AZI1ko_MG132	2	127	3	9	47	425	108	417	-61	8	outer	231	0.665568	0	0	0
one	AZI1ko_MG132	2	128	5	16	810.812	428.375	805	515	5.8125	-86.625	outer	231	1.14228	0	0	0
one	AZI1ko_MG132	2	129	4	4	214.5	432.5	284	472	-69.5	-39.5	outer	231	0.226749	0	0	0
one	AZI1ko_MG132	2	130	3	17	127.118	436.412	108	417	19.1176	19.4118	outer	231	1.12737	0	0	0
one	AZI1ko_MG132	2	131	3	15	104.4	437.4	108	417	-3.6	20.4	outer	231	1.47562	0.218804	0.000947202	1
one	AZI1ko_MG132	2	132	3	12	118.5	437.5	108	417	10.5	20.5	outer	231	0.839414	0	0	0
one	AZI1ko_MG132	2	133	3	9	129.667	442.111	108	417	21.6667	25.1111	outer	231	0.686931	0	0	0
one	AZI1ko_MG132	2	134	5	15	764.4	442.6	805	515	-40.6	-72.4	outer	231	1.10892	0	0	0
one	AZI1ko_MG132	2	135	4	8	262.25	443.625	284	472	-21.75	-28.375	outer	231	0.456748	0	0	0
one	AZI1ko_MG132	2	136	4	8	206.25	445.625	284	472	-77.75	-26.375	outer	231	0.484764	0	0	0
one	AZI1ko_MG132	2	137	4	4	340.5	446.5	284	472	56.5	-25.5	outer	231	0.245945	0	0	0
one	AZI1ko_MG132	2	138	5	6	776	446.5	805	515	-29	-68.5	outer	231	0.389853	0	0	0
one	AZI1ko_MG132	2	139	3	11	102.182	446.455	108	417	-5.81818	29.4545	outer	231	0.826276	0	0	0
one	AZI1ko_MG132	2	140	4	6	287.5	448	284	472	3.5	-24	outer	231	0.350256	0	0	0
one	AZI1ko_MG132	2	141	3	8	166.875	448.375	108	417	58.875	31.375	outer	231	0.485771	0	0	0
one	AZI1ko_MG132	2	142	4	9	303.111	449.444	284	472	19.1111	-22.5556	outer	231	0.574701	0	0	0
one	AZI1ko_MG132	2	143	4	4	371.5	451.5	284	472	87.5	-20.5	outer	231	0.186267	0	0	0
one	AZI1ko_MG132	2	144	5	4	826.5	451.5	805	515	21.5	-63.5	outer	231	0.184573	0	0	0
one	AZI1ko_MG132	2	145	3	7	127.286	452	108	417	19.2857	35	outer	231	0.48162	0	0	0
one	AZI1ko_MG132	2	146	5	8	762.125	453.125	805	515	-42.875	-61.875	outer	231	0.439124	0	0	0
one	AZI1ko_MG132	2	147	4	11	284.091	456.364	284	472	0.0909091	-15.6364	outer	231	0.802975	0	0	0
one	AZI1ko_MG132	2	148	5	7	788	456.714	805	515	-17	-58.2857	outer	231	0.386954	0	0	0
one	AZI1ko_MG132	2	149	4	7	304	458.286	284	472	20	-13.7143	outer	231	0.466957	0	0	0
one	AZI1ko_MG132	2	150	4	10	197.5	458.8	284	472	-86.5	-13.2	outer	231	0.636164	0	0	0
one	AZI1ko_MG132	2	151	4	18	317.056	459.111	284	472	33.0556	-12.8889	outer	231	1.00159	0	0	0
one	AZI1ko_MG132	2	152	4	10	277.2	459.6	284	472	-6.8	-12.4	outer	231	0.988647	0	0	0
one	AZI1ko_MG132	2	153	5	10	771.1	459.6	805	515	-33.9	-55.4	outer	231	0.551431	0	0	0
one	AZI1ko_MG132	2	154	4	5	207.2	460.4	284	472	-76.8	-11.6	outer	231	0.25742	0	0	0
one	AZI1ko_MG132	2	155	5	4	778.5	460.5	805	515	-26.5	-54.5	outer	231	0.224567	0	0	0
one	AZI1ko_MG132	2	156	4	13	294.923	462.846	284	472	10.9231	-9.15385	outer	231	0.955291	0	0	0
one	AZI1ko_MG132	2	157	5	8	783.875	462.875	805	515	-21.125	-52.125	outer	231	0.544884	0	0	0
one	AZI1ko_MG132	2	158	4	6	258.833	465	284	472	-25.1667	-7	outer	231	0.316503	0	0	0
one	AZI1ko_MG132	2	159	4	7	356.286	464	284	472	72.2857	-8	outer	231	0.359304	0	0	0
one	AZI1ko_MG132	2	160	4	8	236.125	465.125	284	472	-47.875	-6.875	outer	231	0.468544	0	0	0
one	AZI1ko_MG132	2	161	5	4	823	464.25	805	515	18	-50.75	outer	231	0.18822	0	0	0
one	AZI1ko_MG132	2	162	3	6	166.167	466.833	108	417	58.1667	49.8333	outer	231	0.344503	0	0	0
one	AZI1ko_MG132	2	163	5	9	757	467	805	515	-48	-48	outer	231	0.532677	0	0	0
one	AZI1ko_MG132	2	164	3	7	100	467.714	108	417	-8	50.7143	outer	231	0.471565	0	0	0
one	AZI1ko_MG132	2	165	5	6	728.5	468	805	515	-76.5	-47	outer	231	0.302861	0	0	0
one	AZI1ko_MG132	2	166	4	8	270.125	469.875	284	472	-13.875	-2.125	outer	231	0.491768	0	0	0
one	AZI1ko_MG132	2	167	3	4	87.5	471.5	108	417	-20.5	54.5	outer	231	0.232624	0	0	0
one	AZI1ko_MG132	2	168	5	4	793.5	472.5	805	515	-11.5	-42.5	outer	231	0.225086	0	0	0
one	AZI1ko_MG132	2	169	3	6	113	473.5	108	417	5	56.5	outer	231	0.304891	0	0	0
one	AZI1ko_MG132	2	170	3	7	119.286	476.571	108	417	11.2857	59.5714	outer	231	0.382238	0	0	0
one	AZI1ko_MG132	2	171	4	15	270.067	476.4	284	472	-13.9333	4.4	outer	231	1.03767	0	0	0
one	AZI1ko_MG132	2	172	5	19	748.263	477.158	805	515	-56.7368	-37.8421	outer	231	1.18651	0	0	0
one	AZI1ko_MG132	2	173	3	9	143	478	108	417	35	61	outer	231	0.640131	0	0	0
one	AZI1ko_MG132	2	174	3	5	153.2	477.4	108	417	45.2	60.4	outer	231	0.249149	0	0	0
one	AZI1ko_MG132	2	175	5	19	776.421	481.895	805	515	-28.5789	-33.1053	outer	231	1.68658	0.42976	0.00186043	2
one	AZI1ko_MG132	2	176	3	5	126.6	483.2	108	417	18.6	66.2	outer	231	0.285069	0	0	0
one	AZI1ko_MG132	2	177	3	6	162.5	487	108	417	54.5	70	outer	231	0.339315	0	0	0
one	AZI1ko_MG132	2	178	4	13	265.385	486.615	284	472	-18.6154	14.6154	outer	231	0.824598	0	0	0
one	AZI1ko_MG132	2	179	4	8	281.875	486.875	284	472	-2.125	14.875	outer	231	0.52343	0	0	0
one	AZI1ko_MG132	2	180	3	14	88.3571	487.286	108	417	-19.6429	70.2857	outer	231	0.946136	0	0	0
one	AZI1ko_MG132	2	181	5	13	732.385	487.615	805	515	-72.6154	-27.3846	outer	231	0.766949	0	0	0
one	AZI1ko_MG132	2	182	5	17	747.412	488.882	805	515	-57.5882	-26.1176	outer	231	1.07205	0	0	0
one	AZI1ko_MG132	2	183	5	7	719	488.714	805	515	-86	-26.2857	outer	231	0.401953	0	0	0
one	AZI1ko_MG132	2	184	4	4	219.5	490.5	284	472	-64.5	18.5	outer	231	0.267231	0	0	0
one	AZI1ko_MG132	2	185	5	13	726.385	492.385	805	515	-78.6154	-22.6154	outer	231	0.742687	0	0	0
one	AZI1ko_MG132	2	186	3	4	89.5	494.5	108	417	-18.5	77.5	outer	231	0.239719	0	0	0
one	AZI1ko_MG132	2	187	3	9	81	495	108	417	-27	78	outer	231	0.549813	0	0	0
one	AZI1ko_MG132	2	188	4	4	214.5	495.5	284	472	-69.5	23.5	outer	231	0.2056	0	0	0
one	AZI1ko_MG132	2	189	5	7	768.286	496	805	515	-36.7143	-19	outer	231	0.394949	0	0	0
one	AZI1ko_MG132	2	190	4	5	271.8	498.2	284	472	-12.2	26.2	outer	231	0.284321	0	0	0
one	AZI1ko_MG132	2	191	5	6	758.167	498.167	805	515	-46.8333	-16.8333	outer	231	0.328771	0	0	0
one	AZI1ko_MG132	2	192	3	4	131.5	498.5	108	417	23.5	81.5	outer	231	0.21326	0	0	0
one	AZI1ko_MG132	2	193	5	4	740.5	501.5	805	515	-64.5	-13.5	outer	231	0.223163	0	0	0
one	AZI1ko_MG132	2	194	5	4	792	500.25	805	515	-13	-14.75	outer	231	0.215808	0	0	0
one	AZI1ko_MG132	2	195	3	14	104.286	504.5	108	417	-3.71429	87.5	outer	231	1.12656	0	0	0
one	AZI1ko_MG132	2	196	3	4	110.5	505.5	108	417	2.5	88.5	outer	231	0.21857	0	0	0
one	AZI1ko_MG132	2	197	5	13	789.385	506.615	805	515	-15.6154	-8.38462	outer	231	0.930709	0	0	0
one	AZI1ko_MG132	2	198	4	12	334.333	509.25	284	472	50.3333	37.25	outer	231	0.672282	0	0	0
one	AZI1ko_MG132	2	199	5	4	721.5	509.5	805	515	-83.5	-5.5	outer	231	0.208347	0	0	0
one	AZI1ko_MG132	2	200	5	9	786.333	510.889	805	515	-18.6667	-4.11111	outer	231	0.620218	0	0	0
one	AZI1ko_MG132	2	201	5	4	890.5	513.5	805	515	85.5	-1.5	outer	231	0.190021	0	0	0
one	AZI1ko_MG132	2	202	3	5	114.8	515.6	108	417	6.8	98.6	outer	231	0.189761	0	0	0
one	AZI1ko_MG132	2	203	3	8	97	515.625	108	417	-11	98.625	outer	231	0.45977	0	0	0
one	AZI1ko_MG132	2	204	5	9	720.111	516.333	805	515	-84.8889	1.33333	outer	231	0.530556	0	0	0
one	AZI1ko_MG132	2	205	5	4	826.5	520.5	805	515	21.5	5.5	outer	231	0.243168	0	0	0
one	AZI1ko_MG132	2	206	4	4	235.5	523.5	284	472	-48.5	51.5	outer	231	0.256229	0	0	0
one	AZI1ko_MG132	2	207	5	7	715.714	526	805	515	-89.2857	11	outer	231	0.385077	0	0	0
one	AZI1ko_MG132	2	208	4	11	265.545	529.364	284	472	-18.4545	57.3636	outer	231	0.550729	0	0	0
one	AZI1ko_MG132	2	209	4	5	215.6	531.8	284	472	-68.4	59.8	outer	231	0.24773	0	0	0
one	AZI1ko_MG132	2	210	5	9	719.556	532.889	805	515	-85.4444	17.8889	outer	231	0.463279	0	0	0
one	AZI1ko_MG132	2	211	5	14	804.714	532.5	805	515	-0.285714	17.5	outer	231	1.01976	0	0	0
one	AZI1ko_MG132	2	212	5	21	814.571	533.905	805	515	9.57143	18.9048	outer	231	1.22863	0	0	0
one	AZI1ko_MG132	2	213	4	7	233.286	535	284	472	-50.7143	63	outer	231	0.433555	0	0	0
one	AZI1ko_MG132	2	214	5	4	800.5	535.5	805	515	-4.5	20.5	outer	231	0.284459	0	0	0
one	AZI1ko_MG132	2	215	5	19	805.158	538.158	805	515	0.157895	23.1579	outer	231	1.78776	0.530942	0.00229845	2
one	AZI1ko_MG132	2	216	5	4	742.5	538.5	805	515	-62.5	23.5	outer	231	0.222339	0	0	0
one	AZI1ko_MG132	2	217	5	4	827.5	543.5	805	515	22.5	28.5	outer	231	0.218341	0	0	0
one	AZI1ko_MG132	2	218	5	10	772	545.2	805	515	-33	30.2	outer	231	0.7944	0	0	0
one	AZI1ko_MG132	2	219	5	4	797.5	545.5	805	515	-7.5	30.5	outer	231	0.202411	0	0	0
one	AZI1ko_MG132	2	220	5	6	717.5	546	805	515	-87.5	31	outer	231	0.268376	0	0	0
one	AZI1ko_MG132	2	221	5	5	898.2	547.4	805	515	93.2	32.4	outer	231	0.196887	0	0	0
one	AZI1ko_MG132	2	222	5	5	755.8	547.6	805	515	-49.2	32.6	outer	231	0.292653	0	0	0
one	AZI1ko_MG132	2	223	5	4	785.5	550.5	805	515	-19.5	35.5	outer	231	0.22887	0	0	0
one	AZI1ko_MG132	2	224	6	12	129.5	553	138	651	-8.5	-98	outer	231	0.794934	0	0	0
one	AZI1ko_MG132	2	225	5	12	754.5	564.5	805	515	-50.5	49.5	outer	231	0.632929	0	0	0
one	AZI1ko_MG132	2	226	5	14	738.286	565.5	805	515	-66.7143	50.5	outer	231	0.927413	0	0	0
one	AZI1ko_MG132	2	227	4	5	258.6	567.2	284	472	-25.4	95.2	outer	231	0.248539	0	0	0
one	AZI1ko_MG132	2	228	5	7	818.429	566.714	805	515	13.4286	51.7143	outer	231	0.333333	0	0	0
one	AZI1ko_MG132	2	229	5	6	740.5	572	805	515	-64.5	57	outer	231	0.29955	0	0	0
one	AZI1ko_MG132	2	230	6	4	158.5	576.5	138	651	20.5	-74.5	outer	231	0.197971	0	0	0
one	AZI1ko_MG132	2	231	5	7	738.714	588.429	805	515	-66.2857	73.4286	outer	231	0.306294	0	0	0
one	AZI1ko_MG132	2	232	5	6	759.5	597	805	515	-45.5	82	outer	231	0.294911	0	0	0
one	AZI1ko_MG132	2	233	6	4	101.5	601.5	138	651	-36.5	-49.5	outer	231	0.218677	0	0	0
one	AZI1ko_MG132	2	234	6	9	188.667	602.111	138	651	50.6667	-48.8889	outer	231	0.530465	0	0	0
one	AZI1ko_MG132	2	235	6	7	178.714	607	138	651	40.7143	-44	outer	231	0.392905	0	0	0
one	AZI1ko_MG132	2	236	6	5	130.2	629.4	138	651	-7.8	-21.6	outer	231	0.324437	0	0	0
one	AZI1ko_MG132	2	237	6	8	141.125	629.875	138	651	3.125	-21.125	outer	231	0.579263	0	0	0
one	AZI1ko_MG132	2	238	6	4	202.5	634.5	138	651	64.5	-16.5	outer	231	0.238056	0	0	0
one	AZI1ko_MG132	2	239	6	31	176.452	641.581	138	651	38.4516	-9.41935	outer	231	4.35669	3.09987	0.0134194	13
one	AZI1ko_MG132	2	240	6	4	223.5	644.5	138	651	85.5	-6.5	outer	231	0.25835	0	0	0
one	AZI1ko_MG132	2	241	6	4	101.5	649.5	138	651	-36.5	-1.5	outer	231	0.233127	0	0	0
one	AZI1ko_MG132	2	242	7	4	384.5	651.5	376	743	8.5	-91.5	outer	231	0.218814	0	0	0
one	AZI1ko_MG132	2	243	6	4	151.5	656.5	138	651	13.5	5.5	outer	231	0.201068	0	0	0
one	AZI1ko_MG132	2	244	7	5	409.2	659.4	376	743	33.2	-83.6	outer	231	0.271824	0	0	0
one	AZI1ko_MG132	2	245	6	8	136.875	665.125	138	651	-1.125	14.125	outer	231	0.583291	0	0	0
one	AZI1ko_MG132	2	246	6	4	161.5	666.5	138	651	23.5	15.5	outer	231	0.234607	0	0	0
one	AZI1ko_MG132	2	247	7	4	348.5	665.5	376	743	-27.5	-77.5	outer	231	0.211093	0	0	0
one	AZI1ko_MG132	2	248	7	13	387.231	665.231	376	743	11.2308	-77.7692	outer	231	0.684749	0	0	0
one	AZI1ko_MG132	2	249	7	4	372.5	667.5	376	743	-3.5	-75.5	outer	231	0.195071	0	0	0
one	AZI1ko_MG132	2	250	7	7	379.714	668	376	743	3.71429	-75	outer	231	0.397543	0	0	0
one	AZI1ko_MG132	2	251	6	15	134.867	670.533	138	651	-3.13333	19.5333	outer	231	1.39091	0.134086	0.000580457	1
one	AZI1ko_MG132	2	252	6	4	127.5	672.5	138	651	-10.5	21.5	outer	231	0.238193	0	0	0
one	AZI1ko_MG132	2	253	6	10	154.5	672.8	138	651	16.5	21.8	outer	231	0.599695	0	0	0
one	AZI1ko_MG132	2	254	6	16	124.562	676.25	138	651	-13.4375	25.25	outer	231	1.198	0	0	0
one	AZI1ko_MG132	2	255	6	26	157.846	677.115	138	651	19.8462	26.1154	outer	231	2.05861	0.80179	0.00347095	3
one	AZI1ko_MG132	2	256	7	11	392.636	680.091	376	743	16.6364	-62.9091	outer	231	0.826795	0	0	0
one	AZI1ko_MG132	2	257	7	11	344.909	680.636	376	743	-31.0909	-62.3636	outer	231	0.615503	0	0	0
one	AZI1ko_MG132	2	258	7	6	337.833	686.333	376	743	-38.1667	-56.6667	outer	231	0.27248	0	0	0
one	AZI1ko_MG132	2	259	6	17	144	690	138	651	6	39	outer	231	1.2643	0.0074815	3.23875e-05	0
one	AZI1ko_MG132	2	260	7	6	342.167	689.833	376	743	-33.8333	-53.1667	outer	231	0.32018	0	0	0
one	AZI1ko_MG132	2	261	6	20	133.25	692.35	138	651	-4.75	41.35	outer	231	1.3953	0.13848	0.000599481	1
one	AZI1ko_MG132	2	262	6	5	189.2	691.4	138	651	51.2	40.4	outer	231	0.269444	0	0	0
one	AZI1ko_MG132	2	263	7	4	299.5	691.5	376	743	-76.5	-51.5	outer	231	0.203906	0	0	0
one	AZI1ko_MG132	2	264	6	7	118	692.714	138	651	-20	41.7143	outer	231	0.428534	0	0	0
one	AZI1ko_MG132	2	265	7	4	348	692.5	376	743	-28	-50.5	outer	231	0.201724	0	0	0
one	AZI1ko_MG132	2	266	7	13	448.385	693.385	376	743	72.3846	-49.6154	outer	231	0.839704	0	0	0
one	AZI1ko_MG132	2	267	6	5	212.4	696.8	138	651	74.4	45.8	outer	231	0.280766	0	0	0
one	AZI1ko_MG132	2	268	6	10	138.2	699	138	651	0.2	48	outer	231	0.716457	0	0	0
one	AZI1ko_MG132	2	269	7	23	371	702.043	376	743	-5	-40.9565	outer	231	1.5872	0.330378	0.00143021	1
one	AZI1ko_MG132	2	270	7	7	456	703.286	376	743	80	-39.7143	outer	231	0.338476	0	0	0
one	AZI1ko_MG132	2	271	6	10	164.8	705	138	651	26.8	54	outer	231	0.738796	0	0	0
one	AZI1ko_MG132	2	272	6	34	139.853	706.529	138	651	1.85294	55.5294	outer	231	2.37501	1.11819	0.00484063	5
one	AZI1ko_MG132	2	273	6	28	178.893	707.036	138	651	40.8929	56.0357	outer	231	2.34932	1.0925	0.00472946	5
one	AZI1ko_MG132	2	274	6	4	219	708.5	138	651	81	57.5	outer	231	0.167544	0	0	0
one	AZI1ko_MG132	2	275	6	17	126.471	711.647	138	651	-11.5294	60.6471	outer	231	1.33327	0.0764523	0.000330962	0
one	AZI1ko_MG132	2	276	6	11	186.091	712.364	138	651	48.0909	61.3636	outer	231	0.780056	0	0	0
one	AZI1ko_MG132	2	277	7	9	351	712	376	743	-25	-31	outer	231	0.532464	0	0	0
one	AZI1ko_MG132	2	278	6	8	154.375	712.75	138	651	16.375	61.75	outer	231	0.526833	0	0	0
one	AZI1ko_MG132	2	279	6	9	171	713	138	651	33	62	outer	231	0.697749	0	0	0
one	AZI1ko_MG132	2	280	6	9	139.111	714.333	138	651	1.11111	63.3333	outer	231	0.721782	0	0	0
one	AZI1ko_MG132	2	281	7	22	373.091	716.182	376	743	-2.90909	-26.8182	outer	231	1.76533	0.508511	0.00220135	2
one	AZI1ko_MG132	2	282	6	14	159.786	717.714	138	651	21.7857	66.7143	outer	231	0.954116	0	0	0
one	AZI1ko_MG132	2	283	7	4	446.5	718.5	376	743	70.5	-24.5	outer	231	0.216327	0	0	0
one	AZI1ko_MG132	2	284	6	9	172	719	138	651	34	68	outer	231	0.599924	0	0	0
one	AZI1ko_MG132	2	285	7	13	323.769	719.462	376	743	-52.2308	-23.5385	outer	231	0.759121	0	0	0
one	AZI1ko_MG132	2	286	6	17	191.765	721.765	138	651	53.7647	70.7647	outer	231	1.16542	0	0	0
one	AZI1ko_MG132	2	287	6	7	141	722.714	138	651	3	71.7143	outer	231	0.472526	0	0	0
one	AZI1ko_MG132	2	288	6	12	147	722.5	138	651	9	71.5	outer	231	0.765621	0	0	0
one	AZI1ko_MG132	2	289	6	14	165.786	723.643	138	651	27.7857	72.6429	outer	231	0.845243	0	0	0
one	AZI1ko_MG132	2	290	6	6	177.833	724.167	138	651	39.8333	73.1667	outer	231	0.42266	0	0	0
one	AZI1ko_MG132	2	291	6	7	186.571	724.286	138	651	48.5714	73.2857	outer	231	0.397757	0	0	0
one	AZI1ko_MG132	2	292	7	6	376.667	728.5	376	743	0.666667	-14.5	outer	231	0.380789	0	0	0
one	AZI1ko_MG132	2	293	6	5	139.4	729.8	138	651	1.4	78.8	outer	231	0.347814	0	0	0
one	AZI1ko_MG132	2	294	7	4	431.5	733.5	376	743	55.5	-9.5	outer	231	0.196902	0	0	0
one	AZI1ko_MG132	2	295	6	14	172.286	734.5	138	651	34.2857	83.5	outer	231	0.922072	0	0	0
one	AZI1ko_MG132	2	296	7	7	460	735.286	376	743	84	-7.71429	outer	231	0.33373	0	0	0
one	AZI1ko_MG132	2	297	6	4	152.5	736.5	138	651	14.5	85.5	outer	231	0.255863	0	0	0
one	AZI1ko_MG132	2	298	6	8	119.125	737.125	138	651	-18.875	86.125	outer	231	0.494942	0	0	0
one	AZI1ko_MG132	2	299	6	26	133.615	739.462	138	651	-4.38462	88.4615	outer	231	1.92645	0.669632	0.00289884	3
one	AZI1ko_MG132	2	300	6	14	149.357	741.929	138	651	11.3571	90.9286	outer	231	1.01094	0	0	0
one	AZI1ko_MG132	2	301	6	10	162	744.8	138	651	24	93.8	outer	231	0.63975	0	0	0
one	AZI1ko_MG132	2	302	6	4	157	748.5	138	651	19	97.5	outer	231	0.202548	0	0	0
one	AZI1ko_MG132	2	303	7	9	371.444	755.556	376	743	-4.55556	12.5556	outer	231	0.530739	0	0	0
one	AZI1ko_MG132	2	304	7	12	361.5	755.5	376	743	-14.5	12.5	outer	231	0.835492	0	0	0
one	AZI1ko_MG132	2	305	7	5	331.2	758.4	376	743	-44.8	15.4	outer	231	0.264714	0	0	0
one	AZI1ko_MG132	2	306	7	17	337.588	761.118	376	743	-38.4118	18.1176	outer	231	1.2985	0.041677	0.00018042	0
one	AZI1ko_MG132	2	307	7	17	363.353	765	376	743	-12.6471	22	outer	231	1.68643	0.429607	0.00185977	2
one	AZI1ko_MG132	2	308	7	4	311.5	770.5	376	743	-64.5	27.5	outer	231	0.256931	0	0	0
one	AZI1ko_MG132	2	309	7	4	358.5	772.5	376	743	-17.5	29.5	outer	231	0.264988	0	0	0
one	AZI1ko_MG132	2	310	7	4	337.5	776.5	376	743	-38.5	33.5	outer	231	0.226566	0	0	0
one	AZI1ko_MG132	2	311	7	4	305.5	781.5	376	743	-70.5	38.5	outer	231	0.215717	0	0	0
one	AZI1ko_MG132	2	312	7	5	362.4	781.2	376	743	-13.6	38.2	outer	231	0.339742	0	0	0
one	AZI1ko_MG132	2	313	7	10	354.8	785.7	376	743	-21.2	42.7	outer	231	0.566751	0	0	0
one	AZI1ko_MG132	2	314	7	4	308.5	789.5	376	743	-67.5	46.5	outer	231	0.18793	0	0	0
one	AZI1ko_MG132	2	315	7	7	383.714	792	376	743	7.71429	49	outer	231	0.398352	0	0	0
one	AZI1ko_MG132	2	316	7	8	321.875	794.125	376	743	-54.125	51.125	outer	231	0.462242	0	0	0
one	AZI1ko_MG132	2	317	7	5	339.8	793.6	376	743	-36.2	50.6	outer	231	0.323186	0	0	0
one	AZI1ko_MG132	2	318	7	16	372.875	796.875	376	743	-3.125	53.875	outer	231	0.984695	0	0	0
one	AZI1ko_MG132	2	319	7	4	378.5	798.5	376	743	2.5	55.5	outer	231	0.233356	0	0	0
one	AZI1ko_MG132	2	320	7	8	326.125	817.875	376	743	-49.875	74.875	outer	231	0.439429	0	0	0
one	AZI1ko_MG132	2	321	7	4	383.5	823.5	376	743	7.5	80.5	outer	231	0.20676	0	0	0
one	AZI1ko_MG132	2	322	7	10	415	829.2	376	743	39	86.2	outer	231	0.71696	0	0	0
one	AZI1ko_MG132	2	323	7	10	392.7	830.7	376	743	16.7	87.7	outer	231	0.570077	0	0	0
one	AZI1ko_MG132	2	324	7	4	407.5	829.5	376	743	31.5	86.5	outer	231	0.204074	0	0	0
one	AZI1ko_MG132	3	1	1	6	811.833	2.16667	843	21	-31.1667	-18.8333	outer	231	0.327687	0	0	0
one	AZI1ko_MG132	3	2	1	4	791.5	2.5	843	21	-51.5	-18.5	outer	231	0.211429	0	0	0
one	AZI1ko_MG132	3	3	1	9	818.889	3.33333	843	21	-24.1111	-17.6667	outer	231	0.513436	0	0	0
one	AZI1ko_MG132	3	4	1	12	862.583	4.75	843	21	19.5833	-16.25	outer	231	0.852018	0	0	0
one	AZI1ko_MG132	3	5	2	4	693.5	6.5	741	53	-47.5	-46.5	outer	231	0.231968	0	0	0
one	AZI1ko_MG132	3	6	1	7	802.286	7	843	21	-40.7143	-14	outer	231	0.520226	0	0	0
one	AZI1ko_MG132	3	7	2	4	717.5	8.5	741	53	-23.5	-44.5	outer	231	0.189761	0	0	0
one	AZI1ko_MG132	3	8	1	5	937.4	10.2	843	21	94.4	-10.8	outer	231	0.27013	0	0	0
one	AZI1ko_MG132	3	9	3	4	406.5	11.5	429	59	-22.5	-47.5	outer	231	0.199374	0	0	0
one	AZI1ko_MG132	3	10	1	39	871.846	13.8205	843	21	28.8462	-7.17949	outer	231	4.82281	3.56599	0.0154372	15
one	AZI1ko_MG132	3	11	1	4	912.5	14.5	843	21	69.5	-6.5	outer	231	0.193744	0	0	0
one	AZI1ko_MG132	3	12	2	7	739.429	18.1429	741	53	-1.57143	-34.8571	outer	231	0.327749	0	0	0
one	AZI1ko_MG132	3	13	1	4	939.5	18.5	843	21	96.5	-2.5	outer	231	0.215763	0	0	0
one	AZI1ko_MG132	3	14	1	12	829.167	18.4167	843	21	-13.8333	-2.58333	outer	231	0.730922	0	0	0
one	AZI1ko_MG132	3	15	3	14	517.5	21.2857	429	59	88.5	-37.7143	outer	231	1.04558	0	0	0
one	AZI1ko_MG132	3	16	1	11	893.364	22.0909	843	21	50.3636	1.09091	outer	231	0.676661	0	0	0
one	AZI1ko_MG132	3	17	2	8	784.875	23.125	741	53	43.875	-29.875	outer	231	0.491844	0	0	0
one	AZI1ko_MG132	3	18	1	12	809.417	23.25	843	21	-33.5833	2.25	outer	231	0.782666	0	0	0
one	AZI1ko_MG132	3	19	2	6	718.5	26	741	53	-22.5	-27	outer	231	0.303975	0	0	0
one	AZI1ko_MG132	3	20	2	4	696.5	29.5	741	53	-44.5	-23.5	outer	231	0.194476	0	0	0
one	AZI1ko_MG132	3	21	1	27	854.222	29.4815	843	21	11.2222	8.48148	outer	231	1.99959	0.742768	0.00321545	3
one	AZI1ko_MG132	3	22	2	7	667.286	31	741	53	-73.7143	-22	outer	231	0.329885	0	0	0
one	AZI1ko_MG132	3	23	1	21	823.667	31.6667	843	21	-19.3333	10.6667	outer	231	1.59017	0.333353	0.00144309	1
one	AZI1ko_MG132	3	24	1	16	861.562	31.75	843	21	18.5625	10.75	outer	231	1.22344	0	0	0
one	AZI1ko_MG132	3	25	2	9	789.111	32.3333	741	53	48.1111	-20.6667	outer	231	0.510948	0	0	0
one	AZI1ko_MG132	3	26	2	4	688	34.75	741	53	-53	-18.25	outer	231	0.195163	0	0	0
one	AZI1ko_MG132	3	27	1	32	835.438	34.0938	843	21	-7.5625	13.0938	outer	231	2.68891	1.43209	0.00619954	6
one	AZI1ko_MG132	3	28	1	8	848.5	33.75	843	21	5.5	12.75	outer	231	0.540459	0	0	0
one	AZI1ko_MG132	3	29	3	8	485	36.5	429	59	56	-22.5	outer	231	0.478508	0	0	0
one	AZI1ko_MG132	3	30	3	5	438	37	429	59	9	-22	outer	231	0.300603	0	0	0
one	AZI1ko_MG132	3	31	1	9	930	40	843	21	87	19	outer	231	0.463874	0	0	0
one	AZI1ko_MG132	3	32	1	21	813.286	42.381	843	21	-29.7143	21.381	outer	231	1.63792	0.381099	0.00164978	2
one	AZI1ko_MG132	3	33	1	43	833.488	42.3488	843	21	-9.51163	21.3488	outer	231	4.7424	3.48558	0.0150891	15
one	AZI1ko_MG132	3	34	1	14	894.286	42.5	843	21	51.2857	21.5	outer	231	1.00871	0	0	0
one	AZI1ko_MG132	3	35	3	5	379.6	42.8	429	59	-49.4	-16.2	outer	231	0.286503	0	0	0
one	AZI1ko_MG132	3	36	1	6	848	43.8333	843	21	5	22.8333	outer	231	0.443091	0	0	0
one	AZI1ko_MG132	3	37	2	13	668.615	46.3846	741	53	-72.3846	-6.61538	outer	231	0.630991	0	0	0
one	AZI1ko_MG132	3	38	2	12	790.667	46.25	741	53	49.6667	-6.75	outer	231	0.697642	0	0	0
one	AZI1ko_MG132	3	39	1	20	864.2	49.8	843	21	21.2	28.8	outer	231	1.55959	0.302774	0.00131071	1
one	AZI1ko_MG132	3	40	1	11	813.091	50.6364	843	21	-29.9091	29.6364	outer	231	0.696376	0	0	0
one	AZI1ko_MG132	3	41	1	4	837.5	51.5	843	21	-5.5	30.5	outer	231	0.306844	0	0	0
one	AZI1ko_MG132	3	42	1	17	851.882	51.2353	843	21	8.88235	30.2353	outer	231	1.38045	0.123633	0.000535209	1
one	AZI1ko_MG132	3	43	1	6	876	50.5	843	21	33	29.5	outer	231	0.427192	0	0	0
one	AZI1ko_MG132	3	44	1	5	923.2	50.4	843	21	80.2	29.4	outer	231	0.238361	0	0	0
one	AZI1ko_MG132	3	45	1	6	806.5	53	843	21	-36.5	32	outer	231	0.357702	0	0	0
one	AZI1ko_MG132	3	46	1	21	828.619	51.2857	843	21	-14.381	30.2857	outer	231	1.67044	0.413616	0.00179054	2
one	AZI1ko_MG132	3	47	2	5	706.8	53.6	741	53	-34.2	0.6	outer	231	0.231189	0	0	0
one	AZI1ko_MG132	3	48	2	8	716.5	54	741	53	-24.5	1	outer	231	0.439521	0	0	0
one	AZI1ko_MG132	3	49	2	4	654.5	54.5	741	53	-86.5	1.5	outer	231	0.182803	0	0	0
one	AZI1ko_MG132	3	50	1	17	842.118	55.7059	843	21	-0.882353	34.7059	outer	231	1.30944	0.0526177	0.000227782	0
one	AZI1ko_MG132	3	51	3	9	399.889	56.3333	429	59	-29.1111	-2.66667	outer	231	0.559243	0	0	0
one	AZI1ko_MG132	3	52	1	4	823.5	56.5	843	21	-19.5	35.5	outer	231	0.250324	0	0	0
one	AZI1ko_MG132	3	53	1	26	852.269	58.3846	843	21	9.26923	37.3846	outer	231	2.49931	1.24249	0.00537873	5
one	AZI1ko_MG132	3	54	1	9	912.111	57.3333	843	21	69.1111	36.3333	outer	231	0.50692	0	0	0
one	AZI1ko_MG132	3	55	1	19	815.579	59.8947	843	21	-27.4211	38.8947	outer	231	1.76265	0.505826	0.00218972	2
one	AZI1ko_MG132	3	56	1	7	875	58.7143	843	21	32	37.7143	outer	231	0.49099	0	0	0
one	AZI1ko_MG132	3	57	3	8	515.875	59.875	429	59	86.875	0.875	outer	231	0.505089	0	0	0
one	AZI1ko_MG132	3	58	2	18	793.722	59.7778	741	53	52.7222	6.77778	outer	231	1.01337	0	0	0
one	AZI1ko_MG132	3	59	2	7	775.286	60.8571	741	53	34.2857	7.85714	outer	231	0.345205	0	0	0
one	AZI1ko_MG132	3	60	1	6	866.5	61	843	21	23.5	40	outer	231	0.424872	0	0	0
one	AZI1ko_MG132	3	61	1	13	822.077	62.2308	843	21	-20.9231	41.2308	outer	231	0.807675	0	0	0
one	AZI1ko_MG132	3	62	3	7	488	63.2857	429	59	59	4.28571	outer	231	0.41239	0	0	0
one	AZI1ko_MG132	3	63	2	7	711.286	64	741	53	-29.7143	11	outer	231	0.322744	0	0	0
one	AZI1ko_MG132	3	64	3	5	383.8	67.4	429	59	-45.2	8.4	outer	231	0.294041	0	0	0
one	AZI1ko_MG132	3	65	2	10	793.3	67.7	741	53	52.3	14.7	outer	231	0.594354	0	0	0
one	AZI1ko_MG132	3	66	1	4	865.5	68.5	843	21	22.5	47.5	outer	231	0.231403	0	0	0
one	AZI1ko_MG132	3	67	1	4	860.5	69.5	843	21	17.5	48.5	outer	231	0.254002	0	0	0
one	AZI1ko_MG132	3	68	2	4	777.5	72.5	741	53	36.5	19.5	outer	231	0.19942	0	0	0
one	AZI1ko_MG132	3	69	3	7	422.714	76	429	59	-6.28571	17	outer	231	0.402914	0	0	0
one	AZI1ko_MG132	3	70	1	17	808.118	76.4118	843	21	-34.8824	55.4118	outer	231	1.28655	0.0297292	0.000128698	0
one	AZI1ko_MG132	3	71	1	6	826.333	77.6667	843	21	-16.6667	56.6667	outer	231	0.372747	0	0	0
one	AZI1ko_MG132	3	72	1	11	837.182	78.8182	843	21	-5.81818	57.8182	outer	231	0.729961	0	0	0
one	AZI1ko_MG132	3	73	3	9	518.333	84.1111	429	59	89.3333	25.1111	outer	231	0.465827	0	0	0
one	AZI1ko_MG132	3	74	1	10	817.2	84	843	21	-25.8	63	outer	231	0.616342	0	0	0
one	AZI1ko_MG132	3	75	2	8	790.875	84.875	741	53	49.875	31.875	outer	231	0.431434	0	0	0
one	AZI1ko_MG132	3	76	1	6	846.5	85	843	21	3.5	64	outer	231	0.318837	0	0	0
one	AZI1ko_MG132	3	77	1	14	910	86.8571	843	21	67	65.8571	outer	231	0.792996	0	0	0
one	AZI1ko_MG132	3	78	3	4	487.5	88.5	429	59	58.5	29.5	outer	231	0.220127	0	0	0
one	AZI1ko_MG132	3	79	3	7	493.714	88	429	59	64.7143	29	outer	231	0.4168	0	0	0
one	AZI1ko_MG132	3	80	2	7	804	88	741	53	63	35	outer	231	0.367819	0	0	0
one	AZI1ko_MG132	3	81	3	5	450.4	89.2	429	59	21.4	30.2	outer	231	0.309209	0	0	0
one	AZI1ko_MG132	3	82	3	4	478.5	90.5	429	59	49.5	31.5	outer	231	0.2159	0	0	0
one	AZI1ko_MG132	3	83	1	15	828.867	91.2	843	21	-14.1333	70.2	outer	231	1.1857	0	0	0
one	AZI1ko_MG132	3	84	1	5	835.2	92.4	843	21	-7.8	71.4	outer	231	0.293889	0	0	0
one	AZI1ko_MG132	3	85	2	15	790.6	92.6	741	53	49.6	39.6	outer	231	0.98053	0	0	0
one	AZI1ko_MG132	3	86	4	6	394.833	95.8333	405	135	-10.1667	-39.1667	outer	231	0.367453	0	0	0
one	AZI1ko_MG132	3	87	1	5	831.8	97.6	843	21	-11.2	76.6	outer	231	0.311513	0	0	0
one	AZI1ko_MG132	3	88	2	10	684.5	98.2	741	53	-56.5	45.2	outer	231	0.472251	0	0	0
one	AZI1ko_MG132	3	89	3	4	467.5	98.5	429	59	38.5	39.5	outer	231	0.238041	0	0	0
one	AZI1ko_MG132	3	90	4	4	374.5	100.5	405	135	-30.5	-34.5	outer	231	0.23476	0	0	0
one	AZI1ko_MG132	3	91	1	4	834.5	101.5	843	21	-8.5	80.5	outer	231	0.254826	0	0	0
one	AZI1ko_MG132	3	92	4	12	347.5	102.5	405	135	-57.5	-32.5	outer	231	0.691997	0	0	0
one	AZI1ko_MG132	3	93	2	14	731.286	102.5	741	53	-9.71429	49.5	outer	231	0.913344	0	0	0
one	AZI1ko_MG132	3	94	1	7	845	102.714	843	21	2	81.7143	outer	231	0.384756	0	0	0
one	AZI1ko_MG132	3	95	2	9	792.111	104.333	741	53	51.1111	51.3333	outer	231	0.556146	0	0	0
one	AZI1ko_MG132	3	96	1	4	822.5	104.5	843	21	-20.5	83.5	outer	231	0.196796	0	0	0
one	AZI1ko_MG132	3	97	2	10	739.2	104.9	741	53	-1.8	51.9	outer	231	0.541512	0	0	0
one	AZI1ko_MG132	3	98	3	5	500.2	105.6	429	59	71.2	46.6	outer	231	0.279164	0	0	0
one	AZI1ko_MG132	3	99	1	18	838.889	106.278	843	21	-4.11111	85.2778	outer	231	1.36098	0.104163	0.000450921	0
one	AZI1ko_MG132	3	100	1	4	855.5	106.5	843	21	12.5	85.5	outer	231	0.214069	0	0	0
one	AZI1ko_MG132	3	101	1	15	830.267	109.067	843	21	-12.7333	88.0667	outer	231	0.895018	0	0	0
one	AZI1ko_MG132	3	102	4	5	367.8	111.6	405	135	-37.2	-23.4	outer	231	0.299428	0	0	0
one	AZI1ko_MG132	3	103	2	12	726.5	112.5	741	53	-14.5	59.5	outer	231	0.696376	0	0	0
one	AZI1ko_MG132	3	104	2	12	788.583	117.25	741	53	47.5833	64.25	outer	231	0.684794	0	0	0
one	AZI1ko_MG132	3	105	3	5	508.6	118.2	429	59	79.6	59.2	outer	231	0.262364	0	0	0
one	AZI1ko_MG132	3	106	2	4	758.5	118.5	741	53	17.5	65.5	outer	231	0.192157	0	0	0
one	AZI1ko_MG132	3	107	4	4	403.5	121.5	405	135	-1.5	-13.5	outer	231	0.178424	0	0	0
one	AZI1ko_MG132	3	108	2	9	805.111	121.333	741	53	64.1111	68.3333	outer	231	0.59234	0	0	0
one	AZI1ko_MG132	3	109	4	7	350	121.714	405	135	-55	-13.2857	outer	231	0.353765	0	0	0
one	AZI1ko_MG132	3	110	2	15	730.467	123.867	741	53	-10.5333	70.8667	outer	231	0.985534	0	0	0
one	AZI1ko_MG132	3	111	4	4	391.5	125.5	405	135	-13.5	-9.5	outer	231	0.210346	0	0	0
one	AZI1ko_MG132	3	112	4	4	462.5	126.5	405	135	57.5	-8.5	outer	231	0.274052	0	0	0
one	AZI1ko_MG132	3	113	6	7	164.714	127	203	218	-38.2857	-91	outer	231	0.23415	0	0	0
one	AZI1ko_MG132	3	114	6	4	231.5	128.5	203	218	28.5	-89.5	outer	231	0.231907	0	0	0
one	AZI1ko_MG132	3	115	2	5	753	131	741	53	12	78	outer	231	0.222339	0	0	0
one	AZI1ko_MG132	3	116	6	8	261.875	138.875	203	218	58.875	-79.125	outer	231	0.348714	0	0	0
one	AZI1ko_MG132	3	117	6	6	224.167	140.167	203	218	21.1667	-77.8333	outer	231	0.453803	0	0	0
one	AZI1ko_MG132	3	118	6	4	245.5	144.5	203	218	42.5	-73.5	outer	231	0.173571	0	0	0
one	AZI1ko_MG132	3	119	4	18	457.5	144	405	135	52.5	9	outer	231	1.70825	0.451428	0.00195423	2
one	AZI1ko_MG132	3	120	2	6	724.5	150	741	53	-16.5	97	outer	231	0.240909	0	0	0
one	AZI1ko_MG132	3	121	4	11	442.636	151.091	405	135	37.6364	16.0909	outer	231	0.797818	0	0	0
one	AZI1ko_MG132	3	122	2	16	744.375	151.312	741	53	3.375	98.3125	outer	231	0.658686	0	0	0
one	AZI1ko_MG132	3	123	6	8	202.125	152.125	203	218	-0.875	-65.875	outer	231	0.469215	0	0	0
one	AZI1ko_MG132	3	124	2	5	730.2	151.6	741	53	-10.8	98.6	outer	231	0.201785	0	0	0
one	AZI1ko_MG132	3	125	5	6	390.167	154.833	405	171	-14.8333	-16.1667	outer	231	0.381201	0	0	0
one	AZI1ko_MG132	3	126	5	6	407.5	157.667	405	171	2.5	-13.3333	outer	231	0.450278	0	0	0
one	AZI1ko_MG132	3	127	5	7	481.286	158.571	405	171	76.2857	-12.4286	outer	231	0.391257	0	0	0
one	AZI1ko_MG132	3	128	6	8	232	165.5	203	218	29	-52.5	outer	231	0.478614	0	0	0
one	AZI1ko_MG132	3	129	6	12	188.5	167.5	203	218	-14.5	-50.5	outer	231	0.746532	0	0	0
one	AZI1ko_MG132	3	130	5	76	418.5	168.618	405	171	13.5	-2.38158	outer	231	12.5015	11.2447	0.0486783	49
one	AZI1ko_MG132	3	131	6	14	248.5	167.714	203	218	45.5	-50.2857	outer	231	0.854185	0	0	0
one	AZI1ko_MG132	3	132	6	5	265.2	167.4	203	218	62.2	-50.6	outer	231	0.289815	0	0	0
one	AZI1ko_MG132	3	133	5	9	446	169	405	171	41	-2	outer	231	0.683284	0	0	0
one	AZI1ko_MG132	3	134	6	6	204	170.5	203	218	1	-47.5	outer	231	0.334554	0	0	0
one	AZI1ko_MG132	3	135	6	8	256.125	171.125	203	218	53.125	-46.875	outer	231	0.503227	0	0	0
one	AZI1ko_MG132	3	136	6	4	230.5	172.5	203	218	27.5	-45.5	outer	231	0.232547	0	0	0
one	AZI1ko_MG132	3	137	6	6	277.833	175.833	203	218	74.8333	-42.1667	outer	231	0.285908	0	0	0
one	AZI1ko_MG132	3	138	6	5	252.8	177.4	203	218	49.8	-40.6	outer	231	0.25919	0	0	0
one	AZI1ko_MG132	3	139	5	12	321.5	178.5	405	171	-83.5	7.5	outer	231	0.583841	0	0	0
one	AZI1ko_MG132	3	140	6	7	205.286	181	203	218	2.28571	-37	outer	231	0.435248	0	0	0
one	AZI1ko_MG132	3	141	6	4	227.5	181.5	203	218	24.5	-36.5	outer	231	0.207385	0	0	0
one	AZI1ko_MG132	3	142	6	13	181.769	183.846	203	218	-21.2308	-34.1538	outer	231	0.759411	0	0	0
one	AZI1ko_MG132	3	143	5	4	407	184.25	405	171	2	13.25	outer	231	0.213672	0	0	0
one	AZI1ko_MG132	3	144	6	11	234.182	185.818	203	218	31.1818	-32.1818	outer	231	0.730526	0	0	0
one	AZI1ko_MG132	3	145	5	11	495.909	186.364	405	171	90.9091	15.3636	outer	231	0.787045	0	0	0
one	AZI1ko_MG132	3	146	6	4	123.5	186.5	203	218	-79.5	-31.5	outer	231	0.211963	0	0	0
one	AZI1ko_MG132	3	147	6	12	282.5	190.5	203	218	79.5	-27.5	outer	231	0.611414	0	0	0
one	AZI1ko_MG132	3	148	5	9	412	190	405	171	7	19	outer	231	0.742123	0	0	0
one	AZI1ko_MG132	3	149	5	10	425	192.5	405	171	20	21.5	outer	231	0.653758	0	0	0
one	AZI1ko_MG132	3	150	6	4	196	194.5	203	218	-7	-23.5	outer	231	0.229526	0	0	0
one	AZI1ko_MG132	3	151	5	7	408.286	194	405	171	3.28571	23	outer	231	0.370245	0	0	0
one	AZI1ko_MG132	3	152	5	9	438.667	193.889	405	171	33.6667	22.8889	outer	231	0.495033	0	0	0
one	AZI1ko_MG132	3	153	6	13	234.231	195.846	203	218	31.2308	-22.1538	outer	231	0.622629	0	0	0
one	AZI1ko_MG132	3	154	6	12	265.5	198.5	203	218	62.5	-19.5	outer	231	0.613993	0	0	0
one	AZI1ko_MG132	3	155	6	6	164	199.5	203	218	-39	-18.5	outer	231	0.345068	0	0	0
one	AZI1ko_MG132	3	156	5	13	414.615	199.385	405	171	9.61538	28.3846	outer	231	0.823651	0	0	0
one	AZI1ko_MG132	3	157	6	7	188	202	203	218	-15	-16	outer	231	0.498299	0	0	0
one	AZI1ko_MG132	3	158	6	8	277.5	201.25	203	218	74.5	-16.75	outer	231	0.360311	0	0	0
one	AZI1ko_MG132	3	159	6	4	209.5	203.5	203	218	6.5	-14.5	outer	231	0.235828	0	0	0
one	AZI1ko_MG132	3	160	5	4	444.5	204.5	405	171	39.5	33.5	outer	231	0.213642	0	0	0
one	AZI1ko_MG132	3	161	6	4	193.5	207.5	203	218	-9.5	-10.5	outer	231	0.21239	0	0	0
one	AZI1ko_MG132	3	162	5	4	445.5	209.5	405	171	40.5	38.5	outer	231	0.22179	0	0	0
one	AZI1ko_MG132	3	163	7	15	680.067	208.6	673	306	7.06667	-97.4	outer	231	0.706676	0	0	0
one	AZI1ko_MG132	3	164	6	7	176	211.286	203	218	-27	-6.71429	outer	231	0.553643	0	0	0
one	AZI1ko_MG132	3	165	5	4	430.5	214.5	405	171	25.5	43.5	outer	231	0.188846	0	0	0
one	AZI1ko_MG132	3	166	5	7	319.714	215	405	171	-85.2857	44	outer	231	0.379522	0	0	0
one	AZI1ko_MG132	3	167	7	4	677	214.5	673	306	4	-91.5	outer	231	0.20351	0	0	0
one	AZI1ko_MG132	3	168	6	8	278	215.5	203	218	75	-2.5	outer	231	0.398184	0	0	0
one	AZI1ko_MG132	3	169	7	5	663.2	216.6	673	306	-9.8	-89.4	outer	231	0.273579	0	0	0
one	AZI1ko_MG132	3	170	7	12	706.5	215.5	673	306	33.5	-90.5	outer	231	0.62005	0	0	0
one	AZI1ko_MG132	3	171	6	7	216.429	215.714	203	218	13.4286	-2.28571	outer	231	0.341299	0	0	0
one	AZI1ko_MG132	3	172	6	13	293.385	217.615	203	218	90.3846	-0.384615	outer	231	0.897459	0	0	0
one	AZI1ko_MG132	3	173	5	9	480.667	218.889	405	171	75.6667	47.8889	outer	231	0.435492	0	0	0
one	AZI1ko_MG132	3	174	6	5	189.6	218.6	203	218	-13.4	0.6	outer	231	0.321431	0	0	0
one	AZI1ko_MG132	3	175	6	6	232.167	223.833	203	218	29.1667	5.83333	outer	231	0.395361	0	0	0
one	AZI1ko_MG132	3	176	6	7	141.286	225	203	218	-61.7143	7	outer	231	0.35787	0	0	0
one	AZI1ko_MG132	3	177	5	14	417.286	224.5	405	171	12.2857	53.5	outer	231	0.850721	0	0	0
one	AZI1ko_MG132	3	178	7	7	706	230.286	673	306	33	-75.7143	outer	231	0.400031	0	0	0
one	AZI1ko_MG132	3	179	7	8	729.125	229.875	673	306	56.125	-76.125	outer	231	0.410483	0	0	0
one	AZI1ko_MG132	3	180	6	6	165.167	230.833	203	218	-37.8333	12.8333	outer	231	0.346838	0	0	0
one	AZI1ko_MG132	3	181	6	4	239.5	231.5	203	218	36.5	13.5	outer	231	0.218601	0	0	0
one	AZI1ko_MG132	3	182	6	12	157.5	232.5	203	218	-45.5	14.5	outer	231	0.670207	0	0	0
one	AZI1ko_MG132	3	183	6	8	170.875	231.875	203	218	-32.125	13.875	outer	231	0.45124	0	0	0
one	AZI1ko_MG132	3	184	5	8	391.5	236.5	405	171	-13.5	65.5	outer	231	0.462959	0	0	0
one	AZI1ko_MG132	3	185	6	9	122	237	203	218	-81	19	outer	231	0.543282	0	0	0
one	AZI1ko_MG132	3	186	6	8	207.125	237.125	203	218	4.125	19.125	outer	231	0.467735	0	0	0
one	AZI1ko_MG132	3	187	6	12	194	238.5	203	218	-9	20.5	outer	231	0.854185	0	0	0
one	AZI1ko_MG132	3	188	6	5	169.4	239.2	203	218	-33.6	21.2	outer	231	0.292546	0	0	0
one	AZI1ko_MG132	3	189	5	7	428.286	240	405	171	23.2857	69	outer	231	0.371084	0	0	0
one	AZI1ko_MG132	3	190	7	13	665.615	241.385	673	306	-7.38462	-64.6154	outer	231	0.797284	0	0	0
one	AZI1ko_MG132	3	191	5	18	448.5	241.222	405	171	43.5	70.2222	outer	231	1.43798	0.18116	0.000784241	1
one	AZI1ko_MG132	3	192	6	4	186.5	242.5	203	218	-16.5	24.5	outer	231	0.198062	0	0	0
one	AZI1ko_MG132	3	193	6	4	225.5	243.5	203	218	22.5	25.5	outer	231	0.2271	0	0	0
one	AZI1ko_MG132	3	194	7	5	709.8	244.4	673	306	36.8	-61.6	outer	231	0.242023	0	0	0
one	AZI1ko_MG132	3	195	7	4	691.5	245.5	673	306	18.5	-60.5	outer	231	0.217487	0	0	0
one	AZI1ko_MG132	3	196	5	4	346	245.75	405	171	-59	74.75	outer	231	0.202853	0	0	0
one	AZI1ko_MG132	3	197	7	17	750	246.706	673	306	77	-59.2941	outer	231	0.968627	0	0	0
one	AZI1ko_MG132	3	198	6	13	225.385	253.615	203	218	22.3846	35.6154	outer	231	0.730831	0	0	0
one	AZI1ko_MG132	3	199	5	7	457	255.571	405	171	52	84.5714	outer	231	0.376287	0	0	0
one	AZI1ko_MG132	3	200	6	7	211	256.286	203	218	8	38.2857	outer	231	0.384375	0	0	0
one	AZI1ko_MG132	3	201	6	4	231.5	257.5	203	218	28.5	39.5	outer	231	0.24213	0	0	0
one	AZI1ko_MG132	3	202	5	6	356.167	257.167	405	171	-48.8333	86.1667	outer	231	0.272404	0	0	0
one	AZI1ko_MG132	3	203	7	4	715.5	257.5	673	306	42.5	-48.5	outer	231	0.19884	0	0	0
one	AZI1ko_MG132	3	204	6	8	170.875	258.875	203	218	-32.125	40.875	outer	231	0.421439	0	0	0
one	AZI1ko_MG132	3	205	7	5	608.8	258.6	673	306	-64.2	-47.4	outer	231	0.239612	0	0	0
one	AZI1ko_MG132	3	206	7	17	695.118	259.588	673	306	22.1176	-46.4118	outer	231	1.3612	0.104376	0.000451845	0
one	AZI1ko_MG132	3	207	7	13	747.462	259	673	306	74.4615	-47	outer	231	0.749783	0	0	0
one	AZI1ko_MG132	3	208	6	6	161.667	264.167	203	218	-41.3333	46.1667	outer	231	0.320607	0	0	0
one	AZI1ko_MG132	3	209	6	4	239.5	265	203	218	36.5	47	outer	231	0.184146	0	0	0
one	AZI1ko_MG132	3	210	7	4	703.5	264.5	673	306	30.5	-41.5	outer	231	0.20296	0	0	0
one	AZI1ko_MG132	3	211	7	13	659.615	270.615	673	306	-13.3846	-35.3846	outer	231	0.782635	0	0	0
one	AZI1ko_MG132	3	212	7	13	685.385	272.615	673	306	12.3846	-33.3846	outer	231	0.69279	0	0	0
one	AZI1ko_MG132	3	213	7	4	710.5	273.5	673	306	37.5	-32.5	outer	231	0.231052	0	0	0
one	AZI1ko_MG132	3	214	6	4	196.5	275.5	203	218	-6.5	57.5	outer	231	0.22945	0	0	0
one	AZI1ko_MG132	3	215	7	5	707	278	673	306	34	-28	outer	231	0.268833	0	0	0
one	AZI1ko_MG132	3	216	7	9	618	284	673	306	-55	-22	outer	231	0.487846	0	0	0
one	AZI1ko_MG132	3	217	7	8	693.5	286.5	673	306	20.5	-19.5	outer	231	0.541436	0	0	0
one	AZI1ko_MG132	3	218	7	4	728.5	286.5	673	306	55.5	-19.5	outer	231	0.19646	0	0	0
one	AZI1ko_MG132	3	219	6	10	181.2	287	203	218	-21.8	69	outer	231	0.626429	0	0	0
one	AZI1ko_MG132	3	220	7	17	687.588	288.118	673	306	14.5882	-17.8824	outer	231	1.28339	0.0265706	0.000115024	0
one	AZI1ko_MG132	3	221	7	17	678.588	292.941	673	306	5.58824	-13.0588	outer	231	1.41479	0.157966	0.000683836	1
one	AZI1ko_MG132	3	222	7	12	694.583	291.25	673	306	21.5833	-14.75	outer	231	1.02432	0	0	0
one	AZI1ko_MG132	3	223	7	17	706.118	292.588	673	306	33.1176	-13.4118	outer	231	1.55314	0.29632	0.00128277	1
one	AZI1ko_MG132	3	224	7	16	667.125	292.812	673	306	-5.875	-13.1875	outer	231	1.12387	0	0	0
one	AZI1ko_MG132	3	225	7	9	711	294	673	306	38	-12	outer	231	0.539635	0	0	0
one	AZI1ko_MG132	3	226	6	9	143.667	297.111	203	218	-59.3333	79.1111	outer	231	0.401007	0	0	0
one	AZI1ko_MG132	3	227	7	19	686.316	297.842	673	306	13.3158	-8.15789	outer	231	1.96211	0.705292	0.00305321	3
one	AZI1ko_MG132	3	228	6	7	183.286	300	203	218	-19.7143	82	outer	231	0.391943	0	0	0
one	AZI1ko_MG132	3	229	6	7	149.286	301	203	218	-53.7143	83	outer	231	0.352163	0	0	0
one	AZI1ko_MG132	3	230	7	5	708.8	301.6	673	306	35.8	-4.4	outer	231	0.267872	0	0	0
one	AZI1ko_MG132	3	231	7	6	767	302.5	673	306	94	-3.5	outer	231	0.269703	0	0	0
one	AZI1ko_MG132	3	232	7	6	715.833	313.833	673	306	42.8333	7.83333	outer	231	0.312154	0	0	0
one	AZI1ko_MG132	3	233	6	9	186	315	203	218	-17	97	outer	231	0.364462	0	0	0
one	AZI1ko_MG132	3	234	7	5	701.2	319.6	673	306	28.2	13.6	outer	231	0.271611	0	0	0
one	AZI1ko_MG132	3	235	7	28	712.214	320.786	673	306	39.2143	14.7857	outer	231	2.22475	0.96793	0.00419017	4
one	AZI1ko_MG132	3	236	7	4	695.5	323.5	673	306	22.5	17.5	outer	231	0.243473	0	0	0
one	AZI1ko_MG132	3	237	7	22	684.682	323.545	673	306	11.6818	17.5455	outer	231	1.24186	0	0	0
one	AZI1ko_MG132	3	238	7	7	660	324.714	673	306	-13	18.7143	outer	231	0.337377	0	0	0
one	AZI1ko_MG132	3	239	7	10	671.3	327.3	673	306	-1.7	21.3	outer	231	0.644617	0	0	0
one	AZI1ko_MG132	3	240	7	10	723.2	327	673	306	50.2	21	outer	231	0.69189	0	0	0
one	AZI1ko_MG132	3	241	7	6	731.5	327	673	306	58.5	21	outer	231	0.301884	0	0	0
one	AZI1ko_MG132	3	242	7	13	599.615	330.615	673	306	-73.3846	24.6154	outer	231	0.980041	0	0	0
one	AZI1ko_MG132	3	243	7	6	679	331.5	673	306	6	25.5	outer	231	0.36553	0	0	0
one	AZI1ko_MG132	3	244	7	7	686	334.286	673	306	13	28.2857	outer	231	0.383749	0	0	0
one	AZI1ko_MG132	3	245	7	4	672.5	341.5	673	306	-0.5	35.5	outer	231	0.210925	0	0	0
one	AZI1ko_MG132	3	246	7	4	705.5	340.5	673	306	32.5	34.5	outer	231	0.192096	0	0	0
one	AZI1ko_MG132	3	247	7	18	669	345.667	673	306	-4	39.6667	outer	231	1.13124	0	0	0
one	AZI1ko_MG132	3	248	8	8	393.875	352.125	373	447	20.875	-94.875	outer	231	0.412329	0	0	0
one	AZI1ko_MG132	3	249	8	6	362.833	353.167	373	447	-10.1667	-93.8333	outer	231	0.324849	0	0	0
one	AZI1ko_MG132	3	250	8	7	351.286	354	373	447	-21.7143	-93	outer	231	0.32694	0	0	0
one	AZI1ko_MG132	3	251	7	9	655.111	355.667	673	306	-17.8889	49.6667	outer	231	0.468513	0	0	0
one	AZI1ko_MG132	3	252	7	9	687.889	359.667	673	306	14.8889	53.6667	outer	231	0.486961	0	0	0
one	AZI1ko_MG132	3	253	7	4	635.5	359.5	673	306	-37.5	53.5	outer	231	0.210086	0	0	0
one	AZI1ko_MG132	3	254	7	5	675.2	359.4	673	306	2.2	53.4	outer	231	0.239811	0	0	0
one	AZI1ko_MG132	3	255	9	6	872.167	359.833	888	457	-15.8333	-97.1667	outer	231	0.208713	0	0	0
one	AZI1ko_MG132	3	256	9	7	909.714	361	888	457	21.7143	-96	outer	231	0.302037	0	0	0
one	AZI1ko_MG132	3	257	7	4	663.5	361.5	673	306	-9.5	55.5	outer	231	0.194614	0	0	0
one	AZI1ko_MG132	3	258	7	4	640.5	362.5	673	306	-32.5	56.5	outer	231	0.176181	0	0	0
one	AZI1ko_MG132	3	259	8	6	351.167	364.833	373	447	-21.8333	-82.1667	outer	231	0.335546	0	0	0
one	AZI1ko_MG132	3	260	7	4	645.5	365.5	673	306	-27.5	59.5	outer	231	0.219516	0	0	0
one	AZI1ko_MG132	3	261	7	4	735.25	367.75	673	306	62.25	61.75	outer	231	0.168719	0	0	0
one	AZI1ko_MG132	3	262	9	4	876.75	367	888	457	-11.25	-90	outer	231	0.189487	0	0	0
one	AZI1ko_MG132	3	263	8	8	382.5	368.5	373	447	9.5	-78.5	outer	231	0.441367	0	0	0
one	AZI1ko_MG132	3	264	7	8	626.125	371.875	673	306	-46.875	65.875	outer	231	0.392462	0	0	0
one	AZI1ko_MG132	3	265	9	12	882.083	377.5	888	457	-5.91667	-79.5	outer	231	0.582727	0	0	0
one	AZI1ko_MG132	3	266	8	6	437.5	378	373	447	64.5	-69	outer	231	0.302358	0	0	0
one	AZI1ko_MG132	3	267	9	7	860.286	377.571	888	457	-27.7143	-79.4286	outer	231	0.302708	0	0	0
one	AZI1ko_MG132	3	268	9	12	924.25	379.667	888	457	36.25	-77.3333	outer	231	0.691005	0	0	0
one	AZI1ko_MG132	3	269	8	6	330.833	381.167	373	447	-42.1667	-65.8333	outer	231	0.330007	0	0	0
one	AZI1ko_MG132	3	270	7	4	670.5	381.5	673	306	-2.5	75.5	outer	231	0.221515	0	0	0
one	AZI1ko_MG132	3	271	7	9	625.333	381.889	673	306	-47.6667	75.8889	outer	231	0.41326	0	0	0
one	AZI1ko_MG132	3	272	9	10	823	387.8	888	457	-65	-69.2	outer	231	0.592996	0	0	0
one	AZI1ko_MG132	3	273	7	4	657.5	390.5	673	306	-15.5	84.5	outer	231	0.17792	0	0	0
one	AZI1ko_MG132	3	274	8	9	343.889	392.333	373	447	-29.1111	-54.6667	outer	231	0.566873	0	0	0
one	AZI1ko_MG132	3	275	9	4	881	391.75	888	457	-7	-65.25	outer	231	0.169894	0	0	0
one	AZI1ko_MG132	3	276	8	11	297.364	394.091	373	447	-75.6364	-52.9091	outer	231	0.628779	0	0	0
one	AZI1ko_MG132	3	277	8	12	314.25	394.667	373	447	-58.75	-52.3333	outer	231	0.694194	0	0	0
one	AZI1ko_MG132	3	278	9	4	958.75	395	888	457	70.75	-62	outer	231	0.162829	0	0	0
one	AZI1ko_MG132	3	279	7	9	636.889	397.889	673	306	-36.1111	91.8889	outer	231	0.419181	0	0	0
one	AZI1ko_MG132	3	280	9	14	875.286	400.5	888	457	-12.7143	-56.5	outer	231	0.860945	0	0	0
one	AZI1ko_MG132	3	281	8	6	311.833	401.833	373	447	-61.1667	-45.1667	outer	231	0.313085	0	0	0
one	AZI1ko_MG132	3	282	9	4	890.5	401.5	888	457	2.5	-55.5	outer	231	0.247929	0	0	0
one	AZI1ko_MG132	3	283	8	7	348.286	403	373	447	-24.7143	-44	outer	231	0.409415	0	0	0
one	AZI1ko_MG132	3	284	9	4	806.5	403.5	888	457	-81.5	-53.5	outer	231	0.210819	0	0	0
one	AZI1ko_MG132	3	285	9	7	838	403.286	888	457	-50	-53.7143	outer	231	0.379995	0	0	0
one	AZI1ko_MG132	3	286	9	4	828.5	404.5	888	457	-59.5	-52.5	outer	231	0.214588	0	0	0
one	AZI1ko_MG132	3	287	8	7	307	404.714	373	447	-66	-42.2857	outer	231	0.364446	0	0	0
one	AZI1ko_MG132	3	288	9	13	908.615	404.615	888	457	20.6154	-52.3846	outer	231	0.727092	0	0	0
one	AZI1ko_MG132	3	289	9	4	928.5	405.5	888	457	40.5	-51.5	outer	231	0.210407	0	0	0
one	AZI1ko_MG132	3	290	8	4	406.5	406.5	373	447	33.5	-40.5	outer	231	0.211032	0	0	0
one	AZI1ko_MG132	3	291	9	10	855.7	407.7	888	457	-32.3	-49.3	outer	231	0.43711	0	0	0
one	AZI1ko_MG132	3	292	8	6	282	409.5	373	447	-91	-37.5	outer	231	0.263478	0	0	0
one	AZI1ko_MG132	3	293	8	7	347	408.714	373	447	-26	-38.2857	outer	231	0.387625	0	0	0
one	AZI1ko_MG132	3	294	9	9	838	411	888	457	-50	-46	outer	231	0.455253	0	0	0
one	AZI1ko_MG132	3	295	9	18	925.5	412	888	457	37.5	-45	outer	231	1.61097	0.354151	0.00153312	2
one	AZI1ko_MG132	3	296	8	10	315.7	413.2	373	447	-57.3	-33.8	outer	231	0.519661	0	0	0
one	AZI1ko_MG132	3	297	9	6	954.5	412	888	457	66.5	-45	outer	231	0.280812	0	0	0
one	AZI1ko_MG132	3	298	9	5	889.4	413.8	888	457	1.4	-43.2	outer	231	0.250904	0	0	0
one	AZI1ko_MG132	3	299	9	7	813.714	415.429	888	457	-74.2857	-41.5714	outer	231	0.329122	0	0	0
one	AZI1ko_MG132	3	300	9	6	904.5	418	888	457	16.5	-39	outer	231	0.337972	0	0	0
one	AZI1ko_MG132	3	301	9	15	820.133	418	888	457	-67.8667	-39	outer	231	0.767422	0	0	0
one	AZI1ko_MG132	3	302	9	9	875.889	419.333	888	457	-12.1111	-37.6667	outer	231	0.466575	0	0	0
one	AZI1ko_MG132	3	303	9	4	885.5	420.5	888	457	-2.5	-36.5	outer	231	0.19585	0	0	0
one	AZI1ko_MG132	3	304	9	9	927.333	422.111	888	457	39.3333	-34.8889	outer	231	0.481498	0	0	0
one	AZI1ko_MG132	3	305	8	10	355.5	424	373	447	-17.5	-23	outer	231	0.614847	0	0	0
one	AZI1ko_MG132	3	306	9	12	912.5	423.5	888	457	24.5	-33.5	outer	231	0.642847	0	0	0
one	AZI1ko_MG132	3	307	9	21	891.857	425.143	888	457	3.85714	-31.8571	outer	231	1.41001	0.15319	0.00066316	1
one	AZI1ko_MG132	3	308	9	7	944.714	425.286	888	457	56.7143	-31.7143	outer	231	0.352453	0	0	0
one	AZI1ko_MG132	3	309	10	7	212.714	428	218	525	-5.28571	-97	outer	231	0.385183	0	0	0
one	AZI1ko_MG132	3	310	8	10	318	428.5	373	447	-55	-18.5	outer	231	0.573632	0	0	0
one	AZI1ko_MG132	3	311	9	4	921.5	430.5	888	457	33.5	-26.5	outer	231	0.257374	0	0	0
one	AZI1ko_MG132	3	312	9	5	957.4	430.8	888	457	69.4	-26.2	outer	231	0.276143	0	0	0
one	AZI1ko_MG132	3	313	10	9	184	433	218	525	-34	-92	outer	231	0.446677	0	0	0
one	AZI1ko_MG132	3	314	9	4	885	434.25	888	457	-3	-22.75	outer	231	0.229175	0	0	0
one	AZI1ko_MG132	3	315	9	13	877.154	435.538	888	457	-10.8462	-21.4615	outer	231	0.751614	0	0	0
one	AZI1ko_MG132	3	316	9	12	908.5	435.667	888	457	20.5	-21.3333	outer	231	0.726925	0	0	0
one	AZI1ko_MG132	3	317	8	11	345.727	438.091	373	447	-27.2727	-8.90909	outer	231	0.574853	0	0	0
one	AZI1ko_MG132	3	318	9	20	889.5	437.5	888	457	1.5	-19.5	outer	231	1.29551	0.0386862	0.000167473	0
one	AZI1ko_MG132	3	319	9	4	800.5	437.5	888	457	-87.5	-19.5	outer	231	0.181765	0	0	0
one	AZI1ko_MG132	3	320	8	4	286.5	438.5	373	447	-86.5	-8.5	outer	231	0.194522	0	0	0
one	AZI1ko_MG132	3	321	9	12	844.5	439.5	888	457	-43.5	-17.5	outer	231	0.660487	0	0	0
one	AZI1ko_MG132	3	322	10	10	195.5	442.8	218	525	-22.5	-82.2	outer	231	0.589288	0	0	0
one	AZI1ko_MG132	3	323	10	11	211.545	443.364	218	525	-6.45455	-81.6364	outer	231	0.537453	0	0	0
one	AZI1ko_MG132	3	324	8	17	305.647	443	373	447	-67.3529	-4	outer	231	1.3234	0.0665797	0.000288224	0
one	AZI1ko_MG132	3	325	8	12	353.5	443.5	373	447	-19.5	-3.5	outer	231	0.72607	0	0	0
one	AZI1ko_MG132	3	326	9	4	798.5	443.5	888	457	-89.5	-13.5	outer	231	0.183795	0	0	0
one	AZI1ko_MG132	3	327	8	6	337	444.5	373	447	-36	-2.5	outer	231	0.33724	0	0	0
one	AZI1ko_MG132	3	328	9	4	813.5	443.5	888	457	-74.5	-13.5	outer	231	0.203037	0	0	0
one	AZI1ko_MG132	3	329	9	9	893.889	444.889	888	457	5.88889	-12.1111	outer	231	0.414649	0	0	0
one	AZI1ko_MG132	3	330	8	8	299	445.5	373	447	-74	-1.5	outer	231	0.426947	0	0	0
one	AZI1ko_MG132	3	331	8	13	328.846	446.538	373	447	-44.1538	-0.461538	outer	231	0.81181	0	0	0
one	AZI1ko_MG132	3	332	8	8	345.375	448	373	447	-27.625	1	outer	231	0.396643	0	0	0
one	AZI1ko_MG132	3	333	8	10	322	448.8	373	447	-51	1.8	outer	231	0.632761	0	0	0
one	AZI1ko_MG132	3	334	8	7	359.571	447.429	373	447	-13.4286	0.428571	outer	231	0.3906	0	0	0
one	AZI1ko_MG132	3	335	9	4	859.5	448.5	888	457	-28.5	-8.5	outer	231	0.217166	0	0	0
one	AZI1ko_MG132	3	336	9	9	935	452	888	457	47	-5	outer	231	0.48127	0	0	0
one	AZI1ko_MG132	3	337	9	6	859.833	453.333	888	457	-28.1667	-3.66667	outer	231	0.284108	0	0	0
one	AZI1ko_MG132	3	338	8	17	361.471	455.706	373	447	-11.5294	8.70588	outer	231	1.43268	0.175865	0.00076132	1
one	AZI1ko_MG132	3	339	9	17	902.412	454.882	888	457	14.4118	-2.11765	outer	231	1.06429	0	0	0
one	AZI1ko_MG132	3	340	8	10	307.7	456.3	373	447	-65.3	9.3	outer	231	0.579385	0	0	0
one	AZI1ko_MG132	3	341	8	19	345.263	458.158	373	447	-27.7368	11.1579	outer	231	1.12381	0	0	0
one	AZI1ko_MG132	3	342	8	4	290.5	458.5	373	447	-82.5	11.5	outer	231	0.283467	0	0	0
one	AZI1ko_MG132	3	343	8	26	380.962	460.5	373	447	7.96154	13.5	outer	231	2.52699	1.27017	0.00549855	5
one	AZI1ko_MG132	3	344	9	7	858.714	461	888	457	-29.2857	4	outer	231	0.404517	0	0	0
one	AZI1ko_MG132	3	345	10	9	235.667	463.111	218	525	17.6667	-61.8889	outer	231	0.536599	0	0	0
one	AZI1ko_MG132	3	346	8	16	360.562	464.375	373	447	-12.4375	17.375	outer	231	0.952361	0	0	0
one	AZI1ko_MG132	3	347	9	19	876.158	465.421	888	457	-11.8421	8.42105	outer	231	1.33283	0.0760098	0.000329047	0
one	AZI1ko_MG132	3	348	10	15	169.6	466.4	218	525	-48.4	-58.6	outer	231	1.23311	0	0	0
one	AZI1ko_MG132	3	349	9	10	816.2	467.5	888	457	-71.8	10.5	outer	231	0.496193	0	0	0
one	AZI1ko_MG132	3	350	9	5	864	468	888	457	-24	11	outer	231	0.256809	0	0	0
one	AZI1ko_MG132	3	351	10	5	283.6	468.8	218	525	65.6	-56.2	outer	231	0.246616	0	0	0
one	AZI1ko_MG132	3	352	9	6	869	468.5	888	457	-19	11.5	outer	231	0.313054	0	0	0
one	AZI1ko_MG132	3	353	8	13	367	470.154	373	447	-6	23.1538	outer	231	0.730968	0	0	0
one	AZI1ko_MG132	3	354	9	9	857.111	470.667	888	457	-30.8889	13.6667	outer	231	0.572488	0	0	0
one	AZI1ko_MG132	3	355	8	7	302	471.286	373	447	-71	24.2857	outer	231	0.354406	0	0	0
one	AZI1ko_MG132	3	356	8	16	374.625	471.25	373	447	1.625	24.25	outer	231	1.43746	0.180641	0.000781995	1
one	AZI1ko_MG132	3	357	10	7	201	471.714	218	525	-17	-53.2857	outer	231	0.385122	0	0	0
one	AZI1ko_MG132	3	358	10	9	268.333	471.889	218	525	50.3333	-53.1111	outer	231	0.476692	0	0	0
one	AZI1ko_MG132	3	359	9	9	832	473	888	457	-56	16	outer	231	0.560357	0	0	0
one	AZI1ko_MG132	3	360	9	13	849.385	472.615	888	457	-38.6154	15.6154	outer	231	0.851713	0	0	0
one	AZI1ko_MG132	3	361	8	15	382.467	475.133	373	447	9.46667	28.1333	outer	231	1.10585	0	0	0
one	AZI1ko_MG132	3	362	8	5	423.2	475.4	373	447	50.2	28.4	outer	231	0.269017	0	0	0
one	AZI1ko_MG132	3	363	10	33	144.788	476.152	218	525	-73.2121	-48.8485	outer	231	5.81624	4.55942	0.0197377	20
one	AZI1ko_MG132	3	364	10	4	256	475.25	218	525	38	-49.75	outer	231	0.2159	0	0	0
one	AZI1ko_MG132	3	365	10	4	228.5	476.5	218	525	10.5	-48.5	outer	231	0.249531	0	0	0
one	AZI1ko_MG132	3	366	9	5	867	479	888	457	-21	22	outer	231	0.256001	0	0	0
one	AZI1ko_MG132	3	367	10	7	265.286	480	218	525	47.2857	-45	outer	231	0.38468	0	0	0
one	AZI1ko_MG132	3	368	10	8	226.125	480.875	218	525	8.125	-44.125	outer	231	0.521614	0	0	0
one	AZI1ko_MG132	3	369	8	9	300	482	373	447	-73	35	outer	231	0.486137	0	0	0
one	AZI1ko_MG132	3	370	8	13	332.615	483.615	373	447	-40.3846	36.6154	outer	231	0.86453	0	0	0
one	AZI1ko_MG132	3	371	9	14	858.5	483.714	888	457	-29.5	26.7143	outer	231	0.902266	0	0	0
one	AZI1ko_MG132	3	372	9	10	828.9	486.2	888	457	-59.1	29.2	outer	231	0.516899	0	0	0
one	AZI1ko_MG132	3	373	9	13	840.385	485.615	888	457	-47.6154	28.6154	outer	231	0.67599	0	0	0
one	AZI1ko_MG132	3	374	10	17	227.882	487.412	218	525	9.88235	-37.5882	outer	231	1.19739	0	0	0
one	AZI1ko_MG132	3	375	10	4	268.5	487.5	218	525	50.5	-37.5	outer	231	0.200366	0	0	0
one	AZI1ko_MG132	3	376	8	4	402.5	488.5	373	447	29.5	41.5	outer	231	0.216953	0	0	0
one	AZI1ko_MG132	3	377	8	7	359	489	373	447	-14	42	outer	231	0.372686	0	0	0
one	AZI1ko_MG132	3	378	9	4	881.5	488.5	888	457	-6.5	31.5	outer	231	0.221485	0	0	0
one	AZI1ko_MG132	3	379	9	4	914.5	488.5	888	457	26.5	31.5	outer	231	0.173617	0	0	0
one	AZI1ko_MG132	3	380	8	5	442.8	489.4	373	447	69.8	42.4	outer	231	0.229847	0	0	0
one	AZI1ko_MG132	3	381	9	6	955.167	490.833	888	457	67.1667	33.8333	outer	231	0.32224	0	0	0
one	AZI1ko_MG132	3	382	8	4	386.5	491.5	373	447	13.5	44.5	outer	231	0.191379	0	0	0
one	AZI1ko_MG132	3	383	10	8	233.125	492.875	218	525	15.125	-32.125	outer	231	0.530587	0	0	0
one	AZI1ko_MG132	3	384	10	10	221.8	494	218	525	3.8	-31	outer	231	0.669078	0	0	0
one	AZI1ko_MG132	3	385	10	6	241	494.5	218	525	23	-30.5	outer	231	0.392538	0	0	0
one	AZI1ko_MG132	3	386	8	10	444.2	498	373	447	71.2	51	outer	231	0.591684	0	0	0
one	AZI1ko_MG132	3	387	10	5	209.6	500.2	218	525	-8.4	-24.8	outer	231	0.255894	0	0	0
one	AZI1ko_MG132	3	388	9	4	875.5	500.5	888	457	-12.5	43.5	outer	231	0.231708	0	0	0
one	AZI1ko_MG132	3	389	10	8	228.875	502.125	218	525	10.875	-22.875	outer	231	0.472175	0	0	0
one	AZI1ko_MG132	3	390	8	4	454.5	504	373	447	81.5	57	outer	231	0.152773	0	0	0
one	AZI1ko_MG132	3	391	10	4	236.5	506	218	525	18.5	-19	outer	231	0.219776	0	0	0
one	AZI1ko_MG132	3	392	9	5	824.8	504.6	888	457	-63.2	47.6	outer	231	0.240299	0	0	0
one	AZI1ko_MG132	3	393	10	9	252	506	218	525	34	-19	outer	231	0.751537	0	0	0
one	AZI1ko_MG132	3	394	10	7	217.571	505.286	218	525	-0.428571	-19.7143	outer	231	0.372686	0	0	0
one	AZI1ko_MG132	3	395	8	20	383.5	507.5	373	447	10.5	60.5	outer	231	1.05237	0	0	0
one	AZI1ko_MG132	3	396	8	15	394.867	506.8	373	447	21.8667	59.8	outer	231	0.818601	0	0	0
one	AZI1ko_MG132	3	397	9	7	883.286	507	888	457	-4.71429	50	outer	231	0.383505	0	0	0
one	AZI1ko_MG132	3	398	10	9	186.889	512.333	218	525	-31.1111	-12.6667	outer	231	0.516869	0	0	0
one	AZI1ko_MG132	3	399	8	7	444.714	512	373	447	71.7143	65	outer	231	0.359609	0	0	0
one	AZI1ko_MG132	3	400	10	5	268.6	514.2	218	525	50.6	-10.8	outer	231	0.272984	0	0	0
one	AZI1ko_MG132	3	401	10	17	236.588	515.118	218	525	18.5882	-9.88235	outer	231	1.65035	0.393535	0.00170361	2
one	AZI1ko_MG132	3	402	10	10	207.3	515.3	218	525	-10.7	-9.7	outer	231	0.511452	0	0	0
one	AZI1ko_MG132	3	403	10	8	180.125	518.875	218	525	-37.875	-6.125	outer	231	0.481483	0	0	0
one	AZI1ko_MG132	3	404	8	5	413.2	519.4	373	447	40.2	72.4	outer	231	0.235279	0	0	0
one	AZI1ko_MG132	3	405	10	5	246.6	522.2	218	525	28.6	-2.8	outer	231	0.349126	0	0	0
one	AZI1ko_MG132	3	406	10	19	202.526	524.158	218	525	-15.4737	-0.842105	outer	231	1.23093	0	0	0
one	AZI1ko_MG132	3	407	8	10	372.6	524.5	373	447	-0.4	77.5	outer	231	0.456352	0	0	0
one	AZI1ko_MG132	3	408	10	7	237	527.714	218	525	19	2.71429	outer	231	0.397375	0	0	0
one	AZI1ko_MG132	3	409	10	19	256.579	530.053	218	525	38.5789	5.05263	outer	231	1.34098	0.0841581	0.000364321	0
one	AZI1ko_MG132	3	410	10	5	265.2	529.6	218	525	47.2	4.6	outer	231	0.23151	0	0	0
one	AZI1ko_MG132	3	411	9	4	924.5	532.5	888	457	36.5	75.5	outer	231	0.221592	0	0	0
one	AZI1ko_MG132	3	412	10	4	312.5	534.5	218	525	94.5	9.5	outer	231	0.194522	0	0	0
one	AZI1ko_MG132	3	413	10	14	217.714	540.5	218	525	-0.285714	15.5	outer	231	0.919997	0	0	0
one	AZI1ko_MG132	3	414	10	7	169	544.286	218	525	-49	19.2857	outer	231	0.455756	0	0	0
one	AZI1ko_MG132	3	415	10	4	139.5	545.5	218	525	-78.5	20.5	outer	231	0.198947	0	0	0
one	AZI1ko_MG132	3	416	10	14	202.214	548.286	218	525	-15.7857	23.2857	outer	231	0.661158	0	0	0
one	AZI1ko_MG132	3	417	10	8	249.125	549.125	218	525	31.125	24.125	outer	231	0.482658	0	0	0
one	AZI1ko_MG132	3	418	10	9	126.333	559.111	218	525	-91.6667	34.1111	outer	231	0.452476	0	0	0
one	AZI1ko_MG132	3	419	10	4	266.5	560.5	218	525	48.5	35.5	outer	231	0.167422	0	0	0
one	AZI1ko_MG132	3	420	10	8	273.125	566.875	218	525	55.125	41.875	outer	231	0.413077	0	0	0
one	AZI1ko_MG132	3	421	10	7	171	573.714	218	525	-47	48.7143	outer	231	0.34667	0	0	0
one	AZI1ko_MG132	3	422	10	4	183.5	592.5	218	525	-34.5	67.5	outer	231	0.209262	0	0	0
one	AZI1ko_MG132	3	423	10	5	151.4	593.2	218	525	-66.6	68.2	outer	231	0.244129	0	0	0
one	AZI1ko_MG132	3	424	10	5	286.8	593.6	218	525	68.8	68.6	outer	231	0.247715	0	0	0
one	AZI1ko_MG132	3	425	10	11	181.091	598.636	218	525	-36.9091	73.6364	outer	231	0.595315	0	0	0
one	AZI1ko_MG132	3	426	10	7	225.286	603	218	525	7.28571	78	outer	231	0.346548	0	0	0
one	AZI1ko_MG132	3	427	10	6	236.5	613	218	525	18.5	88	outer	231	0.268833	0	0	0
one	AZI1ko_MG132	3	428	10	11	260.727	614	218	525	42.7273	89	outer	231	0.67921	0	0	0
one	AZI1ko_MG132	3	429	12	8	239	745.5	230	832	9	-86.5	outer	231	0.421225	0	0	0
one	AZI1ko_MG132	3	430	11	7	476	748.714	536	825	-60	-76.2857	outer	231	0.390433	0	0	0
one	AZI1ko_MG132	3	431	11	11	576.364	751.455	536	825	40.3636	-73.5455	outer	231	0.609689	0	0	0
one	AZI1ko_MG132	3	432	12	6	166.833	755.5	230	832	-63.1667	-76.5	outer	231	0.222492	0	0	0
one	AZI1ko_MG132	3	433	11	8	480	755	536	825	-56	-70	outer	231	0.442329	0	0	0
one	AZI1ko_MG132	3	434	11	5	540.8	757.6	536	825	4.8	-67.4	outer	231	0.279026	0	0	0
one	AZI1ko_MG132	3	435	12	5	255.8	762.6	230	832	25.8	-69.4	outer	231	0.281224	0	0	0
one	AZI1ko_MG132	3	436	11	6	608	763.5	536	825	72	-61.5	outer	231	0.313771	0	0	0
one	AZI1ko_MG132	3	437	12	5	182.8	766.4	230	832	-47.2	-65.6	outer	231	0.235874	0	0	0
one	AZI1ko_MG132	3	438	11	10	502.2	766.5	536	825	-33.8	-58.5	outer	231	0.565911	0	0	0
one	AZI1ko_MG132	3	439	12	7	171	768.286	230	832	-59	-63.7143	outer	231	0.320943	0	0	0
one	AZI1ko_MG132	3	440	12	6	263.833	768.833	230	832	33.8333	-63.1667	outer	231	0.294652	0	0	0
one	AZI1ko_MG132	3	441	12	6	249.5	770	230	832	19.5	-62	outer	231	0.256474	0	0	0
one	AZI1ko_MG132	3	442	12	4	299.5	783.5	230	832	69.5	-48.5	outer	231	0.187732	0	0	0
one	AZI1ko_MG132	3	443	11	9	602.111	784.667	536	825	66.1111	-40.3333	outer	231	0.455405	0	0	0
one	AZI1ko_MG132	3	444	11	7	591.571	784.286	536	825	55.5714	-40.7143	outer	231	0.397742	0	0	0
one	AZI1ko_MG132	3	445	12	9	290.889	788.667	230	832	60.8889	-43.3333	outer	231	0.506996	0	0	0
one	AZI1ko_MG132	3	446	12	4	200.5	789.5	230	832	-29.5	-42.5	outer	231	0.20293	0	0	0
one	AZI1ko_MG132	3	447	12	4	236	791.25	230	832	6	-40.75	outer	231	0.187427	0	0	0
one	AZI1ko_MG132	3	448	12	4	153.5	792.5	230	832	-76.5	-39.5	outer	231	0.235401	0	0	0
one	AZI1ko_MG132	3	449	11	5	524.8	793.6	536	825	-11.2	-31.4	outer	231	0.271183	0	0	0
one	AZI1ko_MG132	3	450	12	26	188.462	796.923	230	832	-41.5385	-35.0769	outer	231	2.98746	1.73064	0.00749194	7
one	AZI1ko_MG132	3	451	11	6	499	799.5	536	825	-37	-25.5	outer	231	0.315358	0	0	0
one	AZI1ko_MG132	3	452	12	4	211.5	801.5	230	832	-18.5	-30.5	outer	231	0.223621	0	0	0
one	AZI1ko_MG132	3	453	12	9	219.667	802.111	230	832	-10.3333	-29.8889	outer	231	0.639628	0	0	0
one	AZI1ko_MG132	3	454	11	4	525.5	802.5	536	825	-10.5	-22.5	outer	231	0.21825	0	0	0
one	AZI1ko_MG132	3	455	12	7	206.286	804	230	832	-23.7143	-28	outer	231	0.467887	0	0	0
one	AZI1ko_MG132	3	456	12	15	239.133	804.533	230	832	9.13333	-27.4667	outer	231	1.07535	0	0	0
one	AZI1ko_MG132	3	457	12	16	185.438	808.125	230	832	-44.5625	-23.875	outer	231	0.953017	0	0	0
one	AZI1ko_MG132	3	458	12	17	204.059	809.471	230	832	-25.9412	-22.5294	outer	231	1.05248	0	0	0
one	AZI1ko_MG132	3	459	12	8	166.875	810.875	230	832	-63.125	-21.125	outer	231	0.367605	0	0	0
one	AZI1ko_MG132	3	460	12	9	194	811	230	832	-36	-21	outer	231	0.468879	0	0	0
one	AZI1ko_MG132	3	461	11	20	443.4	811.05	536	825	-92.6	-13.95	outer	231	1.32599	0.0691737	0.000299453	0
one	AZI1ko_MG132	3	462	11	9	565	812	536	825	29	-13	outer	231	0.756466	0	0	0
one	AZI1ko_MG132	3	463	12	7	259.286	815	230	832	29.2857	-17	outer	231	0.383886	0	0	0
one	AZI1ko_MG132	3	464	11	4	567.5	817.5	536	825	31.5	-7.5	outer	231	0.218494	0	0	0
one	AZI1ko_MG132	3	465	12	7	224	819.571	230	832	-6	-12.4286	outer	231	0.372702	0	0	0
one	AZI1ko_MG132	3	466	11	26	520.923	820.808	536	825	-15.0769	-4.19231	outer	231	2.06763	0.810808	0.00350999	4
one	AZI1ko_MG132	3	467	12	8	193.125	822.125	230	832	-36.875	-9.875	outer	231	0.34818	0	0	0
one	AZI1ko_MG132	3	468	12	9	241.889	822.667	230	832	11.8889	-9.33333	outer	231	0.62446	0	0	0
one	AZI1ko_MG132	3	469	12	5	249.2	822.4	230	832	19.2	-9.6	outer	231	0.269352	0	0	0
one	AZI1ko_MG132	3	470	11	13	549.846	823.077	536	825	13.8462	-1.92308	outer	231	1.29686	0.0400443	0.000173352	0
one	AZI1ko_MG132	3	471	12	4	261.5	824.5	230	832	31.5	-7.5	outer	231	0.189746	0	0	0
one	AZI1ko_MG132	3	472	12	11	155.455	827.636	230	832	-74.5455	-4.36364	outer	231	0.583764	0	0	0
one	AZI1ko_MG132	3	473	12	10	207.8	828.5	230	832	-22.2	-3.5	outer	231	0.723339	0	0	0
one	AZI1ko_MG132	3	474	12	16	216.562	831.688	230	832	-13.4375	-0.3125	outer	231	1.15612	0	0	0
one	AZI1ko_MG132	3	475	11	11	515.091	832.364	536	825	-20.9091	7.36364	outer	231	0.808209	0	0	0
one	AZI1ko_MG132	3	476	12	6	178	833.5	230	832	-52	1.5	outer	231	0.278691	0	0	0
one	AZI1ko_MG132	3	477	11	9	560	833	536	825	24	8	outer	231	0.675883	0	0	0
one	AZI1ko_MG132	3	478	11	9	565.889	833.333	536	825	29.8889	8.33333	outer	231	0.661845	0	0	0
one	AZI1ko_MG132	3	479	11	9	497	834	536	825	-39	9	outer	231	0.586252	0	0	0
one	AZI1ko_MG132	3	480	11	9	526.111	837.667	536	825	-9.88889	12.6667	outer	231	0.592447	0	0	0
one	AZI1ko_MG132	3	481	12	4	215	838.5	230	832	-15	6.5	outer	231	0.302907	0	0	0
one	AZI1ko_MG132	3	482	11	16	504.625	837.75	536	825	-31.375	12.75	outer	231	1.02409	0	0	0
one	AZI1ko_MG132	3	483	11	4	568.5	839.5	536	825	32.5	14.5	outer	231	0.255573	0	0	0
one	AZI1ko_MG132	3	484	11	12	564.167	839.917	536	825	28.1667	14.9167	outer	231	1.09781	0	0	0
one	AZI1ko_MG132	3	485	12	4	244.5	842.5	230	832	14.5	10.5	outer	231	0.233692	0	0	0
one	AZI1ko_MG132	3	486	11	6	552	843.5	536	825	16	18.5	outer	231	0.402441	0	0	0
one	AZI1ko_MG132	3	487	12	7	273	843.714	230	832	43	11.7143	outer	231	0.466789	0	0	0
one	AZI1ko_MG132	3	488	11	6	509.5	843	536	825	-26.5	18	outer	231	0.390982	0	0	0
one	AZI1ko_MG132	3	489	11	14	544.286	842.286	536	825	8.28571	17.2857	outer	231	1.0367	0	0	0
one	AZI1ko_MG132	3	490	12	4	213	845.75	230	832	-17	13.75	outer	231	0.279652	0	0	0
one	AZI1ko_MG132	3	491	12	15	204.267	846.667	230	832	-25.7333	14.6667	outer	231	1.14067	0	0	0
one	AZI1ko_MG132	3	492	11	4	588.5	845.5	536	825	52.5	20.5	outer	231	0.236606	0	0	0
one	AZI1ko_MG132	3	493	12	7	161	846.714	230	832	-69	14.7143	outer	231	0.358099	0	0	0
one	AZI1ko_MG132	3	494	12	7	172	850	230	832	-58	18	outer	231	0.35436	0	0	0
one	AZI1ko_MG132	3	495	11	9	534.333	848.889	536	825	-1.66667	23.8889	outer	231	0.516274	0	0	0
one	AZI1ko_MG132	3	496	11	9	582.111	849.667	536	825	46.1111	24.6667	outer	231	0.769543	0	0	0
one	AZI1ko_MG132	3	497	11	14	574.714	851	536	825	38.7143	26	outer	231	1.01172	0	0	0
one	AZI1ko_MG132	3	498	12	4	197.5	851.5	230	832	-32.5	19.5	outer	231	0.201862	0	0	0
one	AZI1ko_MG132	3	499	11	17	591.882	851.412	536	825	55.8824	26.4118	outer	231	1.22173	0	0	0
one	AZI1ko_MG132	3	500	11	5	603.8	851.4	536	825	67.8	26.4	outer	231	0.274296	0	0	0
one	AZI1ko_MG132	3	501	11	21	544.429	852.333	536	825	8.42857	27.3333	outer	231	1.65791	0.401088	0.00173631	2
one	AZI1ko_MG132	3	502	11	6	446	853.5	536	825	-90	28.5	outer	231	0.290608	0	0	0
one	AZI1ko_MG132	3	503	11	27	564.037	852.111	536	825	28.037	27.1111	outer	231	2.34873	1.09191	0.00472688	5
one	AZI1ko_MG132	3	504	11	19	531.895	853.579	536	825	-4.10526	28.5789	outer	231	1.52499	0.268167	0.00116089	1
one	AZI1ko_MG132	3	505	12	10	205.2	856	230	832	-24.8	24	outer	231	0.579324	0	0	0
one	AZI1ko_MG132	3	506	12	7	224.714	856	230	832	-5.28571	24	outer	231	0.370306	0	0	0
one	AZI1ko_MG132	3	507	11	17	573.941	858.882	536	825	37.9412	33.8824	outer	231	1.04027	0	0	0
one	AZI1ko_MG132	3	508	12	8	136.125	858.125	230	832	-93.875	26.125	outer	231	0.413947	0	0	0
one	AZI1ko_MG132	3	509	11	4	508.5	857.5	536	825	-27.5	32.5	outer	231	0.223941	0	0	0
one	AZI1ko_MG132	3	510	11	5	620.8	858.4	536	825	84.8	33.4	outer	231	0.286992	0	0	0
one	AZI1ko_MG132	3	511	12	9	220	859	230	832	-10	27	outer	231	0.469032	0	0	0
one	AZI1ko_MG132	3	512	11	11	453.364	859.091	536	825	-82.6364	34.0909	outer	231	0.65098	0	0	0
one	AZI1ko_MG132	3	513	11	14	514.357	859.214	536	825	-21.6429	34.2143	outer	231	0.853468	0	0	0
one	AZI1ko_MG132	3	514	11	4	582.75	859	536	825	46.75	34	outer	231	0.266636	0	0	0
one	AZI1ko_MG132	3	515	11	4	544.5	859.5	536	825	8.5	34.5	outer	231	0.245304	0	0	0
one	AZI1ko_MG132	3	516	11	6	523.333	861.167	536	825	-12.6667	36.1667	outer	231	0.334096	0	0	0
one	AZI1ko_MG132	3	517	11	6	557.167	861.167	536	825	21.1667	36.1667	outer	231	0.428046	0	0	0
one	AZI1ko_MG132	3	518	11	10	603.8	861	536	825	67.8	36	outer	231	0.651911	0	0	0
one	AZI1ko_MG132	3	519	11	5	462.4	861.8	536	825	-73.6	36.8	outer	231	0.283894	0	0	0
one	AZI1ko_MG132	3	520	11	17	552.176	863.294	536	825	16.1765	38.2941	outer	231	1.34076	0.0839445	0.000363396	0
one	AZI1ko_MG132	3	521	12	7	242.286	865	230	832	12.2857	33	outer	231	0.376989	0	0	0
one	AZI1ko_MG132	3	522	11	7	561.286	865	536	825	25.2857	40	outer	231	0.437705	0	0	0
one	AZI1ko_MG132	3	523	11	4	570.5	865.5	536	825	34.5	40.5	outer	231	0.28333	0	0	0
one	AZI1ko_MG132	3	524	11	4	610	866.5	536	825	74	41.5	outer	231	0.225559	0	0	0
one	AZI1ko_MG132	3	525	11	4	587.5	867.5	536	825	51.5	42.5	outer	231	0.207248	0	0	0
one	AZI1ko_MG132	3	526	11	4	523.25	869.75	536	825	-12.75	44.75	outer	231	0.212436	0	0	0
one	AZI1ko_MG132	3	527	11	9	572.889	870.667	536	825	36.8889	45.6667	outer	231	0.503487	0	0	0
one	AZI1ko_MG132	3	528	12	5	159.8	870.6	230	832	-70.2	38.6	outer	231	0.229953	0	0	0
one	AZI1ko_MG132	3	529	12	8	250.125	871.125	230	832	20.125	39.125	outer	231	0.431098	0	0	0
one	AZI1ko_MG132	3	530	11	10	473	870.8	536	825	-63	45.8	outer	231	0.597131	0	0	0
one	AZI1ko_MG132	3	531	11	6	547	870.5	536	825	11	45.5	outer	231	0.33286	0	0	0
one	AZI1ko_MG132	3	532	11	13	596.615	871.385	536	825	60.6154	46.3846	outer	231	0.887648	0	0	0
one	AZI1ko_MG132	3	533	11	18	560.167	873.833	536	825	24.1667	48.8333	outer	231	1.20658	0	0	0
one	AZI1ko_MG132	3	534	11	4	522.5	873.5	536	825	-13.5	48.5	outer	231	0.26038	0	0	0
one	AZI1ko_MG132	3	535	11	14	569.714	874.5	536	825	33.7143	49.5	outer	231	0.936568	0	0	0
one	AZI1ko_MG132	3	536	12	7	276	874.714	230	832	46	42.7143	outer	231	0.327108	0	0	0
one	AZI1ko_MG132	3	537	11	7	508	875.286	536	825	-28	50.2857	outer	231	0.393805	0	0	0
one	AZI1ko_MG132	3	538	12	11	229.545	876.364	230	832	-0.454545	44.3636	outer	231	0.540108	0	0	0
one	AZI1ko_MG132	3	539	12	4	267.5	876.5	230	832	37.5	44.5	outer	231	0.187778	0	0	0
one	AZI1ko_MG132	3	540	11	8	574.875	876.125	536	825	38.875	51.125	outer	231	0.553124	0	0	0
one	AZI1ko_MG132	3	541	11	14	552.5	876.714	536	825	16.5	51.7143	outer	231	1.17699	0	0	0
one	AZI1ko_MG132	3	542	11	4	539.5	877.5	536	825	3.5	52.5	outer	231	0.211124	0	0	0
one	AZI1ko_MG132	3	543	11	6	587	877.5	536	825	51	52.5	outer	231	0.393256	0	0	0
one	AZI1ko_MG132	3	544	12	4	303	878.25	230	832	73	46.25	outer	231	0.209506	0	0	0
one	AZI1ko_MG132	3	545	11	12	610.667	880.25	536	825	74.6667	55.25	outer	231	0.791363	0	0	0
one	AZI1ko_MG132	3	546	11	22	499.409	883	536	825	-36.5909	58	outer	231	1.16973	0	0	0
one	AZI1ko_MG132	3	547	11	21	555.143	882.19	536	825	19.1429	57.1905	outer	231	1.71843	0.461605	0.00199829	2
[truncated: 120,253 more rows]

## Sheet: Extended Data Fig. 3g
Replicate	Sample	Area (pixels^2)		Rep	Sample	N		Kruskal-Wallis ANOVA with a post-hoc Dunn test to assess pairwise differences
one	CETN2ko_DMSO	1		one	CETN2ko_DMSO	210		comparison	Z.stat	P.adj
one	CETN2ko_DMSO	1		one	CETN2ko_MG132	255		CETN2ko_MG - WT_MG	0.373403	0.431057	ns
one	CETN2ko_DMSO	1		one	FOPko_DMSO	253		FOPko_MG - WT_MG	1.04391	0.208497	ns
one	CETN2ko_DMSO	1		one	FOPko_MG132	178		OFD1ko_MG - WT_MG	1.57172	0.0870123	ns
one	CETN2ko_DMSO	1		one	OFD1ko_DMSO	226		PCM1ko_MG - WT_MG	-4.73055	1.73726e-06	****
one	CETN2ko_DMSO	1		one	OFD1ko_MG132	207
one	CETN2ko_DMSO	1		one	PCM1ko_DMSO	252
one	CETN2ko_DMSO	1		one	PCM1ko_MG132	211
one	CETN2ko_DMSO	1		one	WT_DMSO	199
one	CETN2ko_DMSO	1		one	WT_MG132	230
one	CETN2ko_DMSO	1		two	CETN2ko_DMSO	201
one	CETN2ko_DMSO	1		two	CETN2ko_MG132	179
one	CETN2ko_DMSO	1		two	FOPko_DMSO	203
one	CETN2ko_DMSO	2		two	FOPko_MG132	174
one	CETN2ko_DMSO	5		two	OFD1ko_DMSO	196
one	CETN2ko_DMSO	1		two	OFD1ko_MG132	170
one	CETN2ko_DMSO	1		two	PCM1ko_DMSO	267
one	CETN2ko_DMSO	1		two	PCM1ko_MG132	218
one	CETN2ko_DMSO	1		two	WT_DMSO	201
one	CETN2ko_DMSO	1		two	WT_MG132	184
one	CETN2ko_DMSO	1
one	CETN2ko_DMSO	1
one	CETN2ko_DMSO	1
one	CETN2ko_DMSO	1
one	CETN2ko_DMSO	1
one	CETN2ko_DMSO	1
one	CETN2ko_DMSO	1
one	CETN2ko_DMSO	4
one	CETN2ko_DMSO	1
one	CETN2ko_DMSO	1
one	CETN2ko_DMSO	3
one	CETN2ko_DMSO	1
one	CETN2ko_DMSO	1
one	CETN2ko_DMSO	1
one	CETN2ko_DMSO	1
one	CETN2ko_DMSO	1
one	CETN2ko_DMSO	1
one	CETN2ko_DMSO	1
one	CETN2ko_DMSO	1
one	CETN2ko_DMSO	1
one	CETN2ko_DMSO	1
one	CETN2ko_DMSO	1
one	CETN2ko_DMSO	1
one	CETN2ko_DMSO	1
one	CETN2ko_DMSO	1
one	CETN2ko_DMSO	1
one	CETN2ko_DMSO	1
one	CETN2ko_DMSO	1
one	CETN2ko_DMSO	1
one	CETN2ko_DMSO	1
one	CETN2ko_DMSO	24
one	CETN2ko_DMSO	1
one	CETN2ko_DMSO	1
one	CETN2ko_DMSO	1
one	CETN2ko_DMSO	1
one	CETN2ko_DMSO	1
one	CETN2ko_DMSO	1
one	CETN2ko_DMSO	1
one	CETN2ko_DMSO	1
one	CETN2ko_DMSO	1
one	CETN2ko_DMSO	1
one	CETN2ko_DMSO	1
one	CETN2ko_DMSO	1
one	CETN2ko_DMSO	1
one	CETN2ko_DMSO	1
one	CETN2ko_DMSO	1
one	CETN2ko_DMSO	1
one	CETN2ko_DMSO	1
one	CETN2ko_DMSO	1
one	CETN2ko_DMSO	1
one	CETN2ko_DMSO	1
one	CETN2ko_DMSO	1
one	CETN2ko_DMSO	1
one	CETN2ko_DMSO	1
one	CETN2ko_DMSO	1
one	CETN2ko_DMSO	1
one	CETN2ko_DMSO	1
one	CETN2ko_DMSO	1
one	CETN2ko_DMSO	1
one	CETN2ko_DMSO	1
one	CETN2ko_DMSO	1
one	CETN2ko_DMSO	1
one	CETN2ko_DMSO	1
one	CETN2ko_DMSO	1
one	CETN2ko_DMSO	5
one	CETN2ko_DMSO	1
one	CETN2ko_DMSO	1
one	CETN2ko_DMSO	1
one	CETN2ko_DMSO	1
one	CETN2ko_DMSO	1
one	CETN2ko_DMSO	1
one	CETN2ko_DMSO	1
one	CETN2ko_DMSO	1
one	CETN2ko_DMSO	1
one	CETN2ko_DMSO	1
one	CETN2ko_DMSO	1
one	CETN2ko_DMSO	1
one	CETN2ko_DMSO	1
one	CETN2ko_DMSO	1
one	CETN2ko_DMSO	1
one	CETN2ko_DMSO	1
one	CETN2ko_DMSO	1
one	CETN2ko_DMSO	1
one	CETN2ko_DMSO	1
one	CETN2ko_DMSO	1
one	CETN2ko_DMSO	1
one	CETN2ko_DMSO	1
one	CETN2ko_DMSO	1
one	CETN2ko_DMSO	1
one	CETN2ko_DMSO	1
one	CETN2ko_DMSO	1
one	CETN2ko_DMSO	1
one	CETN2ko_DMSO	1
one	CETN2ko_DMSO	1
one	CETN2ko_DMSO	1
one	CETN2ko_DMSO	1
one	CETN2ko_DMSO	1
one	CETN2ko_DMSO	1
one	CETN2ko_DMSO	1
one	CETN2ko_DMSO	1
one	CETN2ko_DMSO	1
one	CETN2ko_DMSO	1
one	CETN2ko_DMSO	1
one	CETN2ko_DMSO	1
one	CETN2ko_DMSO	38
one	CETN2ko_DMSO	1
one	CETN2ko_DMSO	1
one	CETN2ko_DMSO	1
one	CETN2ko_DMSO	1
one	CETN2ko_DMSO	1
one	CETN2ko_DMSO	1
one	CETN2ko_DMSO	1
one	CETN2ko_DMSO	1
one	CETN2ko_DMSO	1
one	CETN2ko_DMSO	1
one	CETN2ko_DMSO	1
one	CETN2ko_DMSO	1
one	CETN2ko_DMSO	1
one	CETN2ko_DMSO	1
one	CETN2ko_DMSO	1
one	CETN2ko_DMSO	1
one	CETN2ko_DMSO	1
one	CETN2ko_DMSO	1
one	CETN2ko_DMSO	1
one	CETN2ko_DMSO	1
one	CETN2ko_DMSO	1
one	CETN2ko_DMSO	1
one	CETN2ko_DMSO	1
one	CETN2ko_DMSO	1
one	CETN2ko_DMSO	1
one	CETN2ko_DMSO	1
one	CETN2ko_DMSO	1
one	CETN2ko_DMSO	1
one	CETN2ko_DMSO	1
one	CETN2ko_DMSO	1
one	CETN2ko_DMSO	1
one	CETN2ko_DMSO	1
one	CETN2ko_DMSO	1
one	CETN2ko_DMSO	1
one	CETN2ko_DMSO	1
one	CETN2ko_DMSO	1
one	CETN2ko_DMSO	1
one	CETN2ko_DMSO	1
one	CETN2ko_DMSO	1
one	CETN2ko_DMSO	1
one	CETN2ko_DMSO	1
one	CETN2ko_DMSO	1
one	CETN2ko_DMSO	1
one	CETN2ko_DMSO	1
one	CETN2ko_DMSO	1
one	CETN2ko_DMSO	1
one	CETN2ko_DMSO	1
one	CETN2ko_DMSO	1
one	CETN2ko_DMSO	1
one	CETN2ko_DMSO	1
one	CETN2ko_DMSO	1
one	CETN2ko_DMSO	1
one	CETN2ko_DMSO	1
one	CETN2ko_DMSO	1
one	CETN2ko_DMSO	1
one	CETN2ko_DMSO	1
one	CETN2ko_DMSO	1
one	CETN2ko_DMSO	1
one	CETN2ko_DMSO	1
one	CETN2ko_DMSO	1
one	CETN2ko_DMSO	1
one	CETN2ko_DMSO	1
one	CETN2ko_DMSO	1
one	CETN2ko_DMSO	4
one	CETN2ko_DMSO	1
one	CETN2ko_DMSO	1
one	CETN2ko_DMSO	1
one	CETN2ko_DMSO	1
one	CETN2ko_DMSO	1
one	CETN2ko_DMSO	1
one	CETN2ko_DMSO	1
one	CETN2ko_DMSO	1
one	CETN2ko_DMSO	1
one	CETN2ko_DMSO	1
one	CETN2ko_DMSO	1
one	CETN2ko_DMSO	1
one	CETN2ko_DMSO	1
one	CETN2ko_DMSO	1
one	CETN2ko_DMSO	1
one	CETN2ko_DMSO	1
one	CETN2ko_DMSO	1
one	CETN2ko_DMSO	1
one	CETN2ko_DMSO	1
one	CETN2ko_DMSO	1
one	CETN2ko_DMSO	1
one	CETN2ko_MG132	62
one	CETN2ko_MG132	289
one	CETN2ko_MG132	211
one	CETN2ko_MG132	1
one	CETN2ko_MG132	171
one	CETN2ko_MG132	202
one	CETN2ko_MG132	262
one	CETN2ko_MG132	178
one	CETN2ko_MG132	18
one	CETN2ko_MG132	192
one	CETN2ko_MG132	72
one	CETN2ko_MG132	1
one	CETN2ko_MG132	2
one	CETN2ko_MG132	403
one	CETN2ko_MG132	527
one	CETN2ko_MG132	7
one	CETN2ko_MG132	8
one	CETN2ko_MG132	254
one	CETN2ko_MG132	255
one	CETN2ko_MG132	294
one	CETN2ko_MG132	281
one	CETN2ko_MG132	36
one	CETN2ko_MG132	121
one	CETN2ko_MG132	230
one	CETN2ko_MG132	88
one	CETN2ko_MG132	181
one	CETN2ko_MG132	197
one	CETN2ko_MG132	412
one	CETN2ko_MG132	1
one	CETN2ko_MG132	148
one	CETN2ko_MG132	8
one	CETN2ko_MG132	145
one	CETN2ko_MG132	1
one	CETN2ko_MG132	128
one	CETN2ko_MG132	284
one	CETN2ko_MG132	61
one	CETN2ko_MG132	82
one	CETN2ko_MG132	1
one	CETN2ko_MG132	284
one	CETN2ko_MG132	111
one	CETN2ko_MG132	38
one	CETN2ko_MG132	83
one	CETN2ko_MG132	1
one	CETN2ko_MG132	1
one	CETN2ko_MG132	1
one	CETN2ko_MG132	189
one	CETN2ko_MG132	372
one	CETN2ko_MG132	52
one	CETN2ko_MG132	33
one	CETN2ko_MG132	68
one	CETN2ko_MG132	59
one	CETN2ko_MG132	66
one	CETN2ko_MG132	74
one	CETN2ko_MG132	168
one	CETN2ko_MG132	401
one	CETN2ko_MG132	1
one	CETN2ko_MG132	1
one	CETN2ko_MG132	69
one	CETN2ko_MG132	144
one	CETN2ko_MG132	351
one	CETN2ko_MG132	341
one	CETN2ko_MG132	1
one	CETN2ko_MG132	201
one	CETN2ko_MG132	21
one	CETN2ko_MG132	222
one	CETN2ko_MG132	317
one	CETN2ko_MG132	1
one	CETN2ko_MG132	282
one	CETN2ko_MG132	52
one	CETN2ko_MG132	123
one	CETN2ko_MG132	1
one	CETN2ko_MG132	304
one	CETN2ko_MG132	1
one	CETN2ko_MG132	1
one	CETN2ko_MG132	1
one	CETN2ko_MG132	268
one	CETN2ko_MG132	60
one	CETN2ko_MG132	56
one	CETN2ko_MG132	203
one	CETN2ko_MG132	241
one	CETN2ko_MG132	142
one	CETN2ko_MG132	193
one	CETN2ko_MG132	1
one	CETN2ko_MG132	245
one	CETN2ko_MG132	1
one	CETN2ko_MG132	207
one	CETN2ko_MG132	170
one	CETN2ko_MG132	126
one	CETN2ko_MG132	174
one	CETN2ko_MG132	1
one	CETN2ko_MG132	347
one	CETN2ko_MG132	92
one	CETN2ko_MG132	40
one	CETN2ko_MG132	18
one	CETN2ko_MG132	37
one	CETN2ko_MG132	166
one	CETN2ko_MG132	24
one	CETN2ko_MG132	201
one	CETN2ko_MG132	3
one	CETN2ko_MG132	1
one	CETN2ko_MG132	282
one	CETN2ko_MG132	268
one	CETN2ko_MG132	73
one	CETN2ko_MG132	222
one	CETN2ko_MG132	1
one	CETN2ko_MG132	76
one	CETN2ko_MG132	1
one	CETN2ko_MG132	222
one	CETN2ko_MG132	1
one	CETN2ko_MG132	209
one	CETN2ko_MG132	1
one	CETN2ko_MG132	276
one	CETN2ko_MG132	51
one	CETN2ko_MG132	62
one	CETN2ko_MG132	298
one	CETN2ko_MG132	1
one	CETN2ko_MG132	251
one	CETN2ko_MG132	194
one	CETN2ko_MG132	1
one	CETN2ko_MG132	361
one	CETN2ko_MG132	1
one	CETN2ko_MG132	1
one	CETN2ko_MG132	129
one	CETN2ko_MG132	53
one	CETN2ko_MG132	62
one	CETN2ko_MG132	140
one	CETN2ko_MG132	1
one	CETN2ko_MG132	167
one	CETN2ko_MG132	300
one	CETN2ko_MG132	1
one	CETN2ko_MG132	49
one	CETN2ko_MG132	241
one	CETN2ko_MG132	42
one	CETN2ko_MG132	130
one	CETN2ko_MG132	288
one	CETN2ko_MG132	1
one	CETN2ko_MG132	53
one	CETN2ko_MG132	171
one	CETN2ko_MG132	121
one	CETN2ko_MG132	327
one	CETN2ko_MG132	27
one	CETN2ko_MG132	259
one	CETN2ko_MG132	220
one	CETN2ko_MG132	112
one	CETN2ko_MG132	331
one	CETN2ko_MG132	192
one	CETN2ko_MG132	1
one	CETN2ko_MG132	1
one	CETN2ko_MG132	168
one	CETN2ko_MG132	129
one	CETN2ko_MG132	478
one	CETN2ko_MG132	1
one	CETN2ko_MG132	404
one	CETN2ko_MG132	14
one	CETN2ko_MG132	29
one	CETN2ko_MG132	97
one	CETN2ko_MG132	56
one	CETN2ko_MG132	239
one	CETN2ko_MG132	170
one	CETN2ko_MG132	348
one	CETN2ko_MG132	1
one	CETN2ko_MG132	266
one	CETN2ko_MG132	77
one	CETN2ko_MG132	1
one	CETN2ko_MG132	448
one	CETN2ko_MG132	1
one	CETN2ko_MG132	33
one	CETN2ko_MG132	234
one	CETN2ko_MG132	327
one	CETN2ko_MG132	161
one	CETN2ko_MG132	198
one	CETN2ko_MG132	105
one	CETN2ko_MG132	197
one	CETN2ko_MG132	1
one	CETN2ko_MG132	112
one	CETN2ko_MG132	63
one	CETN2ko_MG132	237
one	CETN2ko_MG132	236
one	CETN2ko_MG132	1
one	CETN2ko_MG132	194
one	CETN2ko_MG132	1
one	CETN2ko_MG132	244
one	CETN2ko_MG132	159
one	CETN2ko_MG132	362
one	CETN2ko_MG132	1
one	CETN2ko_MG132	57
one	CETN2ko_MG132	68
one	CETN2ko_MG132	25
one	CETN2ko_MG132	389
one	CETN2ko_MG132	232
one	CETN2ko_MG132	181
one	CETN2ko_MG132	60
one	CETN2ko_MG132	1
one	CETN2ko_MG132	234
one	CETN2ko_MG132	188
one	CETN2ko_MG132	1
one	CETN2ko_MG132	14
one	CETN2ko_MG132	137
one	CETN2ko_MG132	1
one	CETN2ko_MG132	300
one	CETN2ko_MG132	417
one	CETN2ko_MG132	287
one	CETN2ko_MG132	1
one	CETN2ko_MG132	536
one	CETN2ko_MG132	479
one	CETN2ko_MG132	28
one	CETN2ko_MG132	547
one	CETN2ko_MG132	205
one	CETN2ko_MG132	198
one	CETN2ko_MG132	252
one	CETN2ko_MG132	21
one	CETN2ko_MG132	323
one	CETN2ko_MG132	1
one	CETN2ko_MG132	55
one	CETN2ko_MG132	1
one	CETN2ko_MG132	386
one	CETN2ko_MG132	323
one	CETN2ko_MG132	374
one	CETN2ko_MG132	118
one	CETN2ko_MG132	42
one	CETN2ko_MG132	281
one	CETN2ko_MG132	309
one	CETN2ko_MG132	350
one	CETN2ko_MG132	332
one	CETN2ko_MG132	168
one	CETN2ko_MG132	84
one	CETN2ko_MG132	145
one	CETN2ko_MG132	125
one	CETN2ko_MG132	51
one	CETN2ko_MG132	1
one	CETN2ko_MG132	77
one	CETN2ko_MG132	1
one	CETN2ko_MG132	121
one	CETN2ko_MG132	112
one	CETN2ko_MG132	304
one	CETN2ko_MG132	27
one	CETN2ko_MG132	24
one	CETN2ko_MG132	215
one	CETN2ko_MG132	39
one	CETN2ko_MG132	259
one	CETN2ko_MG132	210
one	CETN2ko_MG132	145
one	CETN2ko_MG132	195
one	CETN2ko_MG132	156
one	CETN2ko_MG132	1
one	CETN2ko_MG132	1
one	CETN2ko_MG132	54
one	CETN2ko_MG132	175
one	CETN2ko_MG132	536
one	CETN2ko_MG132	188
one	CETN2ko_MG132	85
one	CETN2ko_MG132	339
one	CETN2ko_MG132	808
one	CETN2ko_MG132	149
one	CETN2ko_MG132	323
one	FOPko_DMSO	1
one	FOPko_DMSO	1
one	FOPko_DMSO	1
one	FOPko_DMSO	1
one	FOPko_DMSO	1
one	FOPko_DMSO	1
one	FOPko_DMSO	7
one	FOPko_DMSO	1
one	FOPko_DMSO	1
one	FOPko_DMSO	1
one	FOPko_DMSO	1
one	FOPko_DMSO	1
one	FOPko_DMSO	1
one	FOPko_DMSO	1
one	FOPko_DMSO	1
one	FOPko_DMSO	1
one	FOPko_DMSO	1
one	FOPko_DMSO	1
one	FOPko_DMSO	1
one	FOPko_DMSO	1
one	FOPko_DMSO	1
one	FOPko_DMSO	1
one	FOPko_DMSO	1
one	FOPko_DMSO	1
one	FOPko_DMSO	1
one	FOPko_DMSO	1
one	FOPko_DMSO	1
one	FOPko_DMSO	16
one	FOPko_DMSO	1
one	FOPko_DMSO	1
one	FOPko_DMSO	1
one	FOPko_DMSO	1
one	FOPko_DMSO	1
one	FOPko_DMSO	1
one	FOPko_DMSO	1
one	FOPko_DMSO	1
one	FOPko_DMSO	1
one	FOPko_DMSO	8
one	FOPko_DMSO	1
one	FOPko_DMSO	1
one	FOPko_DMSO	1
one	FOPko_DMSO	1
one	FOPko_DMSO	1
one	FOPko_DMSO	1
one	FOPko_DMSO	1
one	FOPko_DMSO	1
one	FOPko_DMSO	1
one	FOPko_DMSO	1
one	FOPko_DMSO	1
one	FOPko_DMSO	1
one	FOPko_DMSO	1
one	FOPko_DMSO	1
one	FOPko_DMSO	1
one	FOPko_DMSO	1
one	FOPko_DMSO	1
one	FOPko_DMSO	1
one	FOPko_DMSO	1
one	FOPko_DMSO	1
one	FOPko_DMSO	1
one	FOPko_DMSO	1
one	FOPko_DMSO	1
one	FOPko_DMSO	1
one	FOPko_DMSO	1
one	FOPko_DMSO	1
one	FOPko_DMSO	1
one	FOPko_DMSO	1
one	FOPko_DMSO	1
one	FOPko_DMSO	1
one	FOPko_DMSO	1
one	FOPko_DMSO	1
one	FOPko_DMSO	1
one	FOPko_DMSO	1
one	FOPko_DMSO	1
one	FOPko_DMSO	1
one	FOPko_DMSO	1
one	FOPko_DMSO	1
one	FOPko_DMSO	1
one	FOPko_DMSO	1
one	FOPko_DMSO	1
one	FOPko_DMSO	1
one	FOPko_DMSO	1
one	FOPko_DMSO	1
one	FOPko_DMSO	1
one	FOPko_DMSO	1
one	FOPko_DMSO	1
one	FOPko_DMSO	1
one	FOPko_DMSO	1
one	FOPko_DMSO	1
one	FOPko_DMSO	1
one	FOPko_DMSO	1
one	FOPko_DMSO	1
one	FOPko_DMSO	1
one	FOPko_DMSO	1
one	FOPko_DMSO	1
one	FOPko_DMSO	1
one	FOPko_DMSO	1
one	FOPko_DMSO	1
one	FOPko_DMSO	1
one	FOPko_DMSO	1
one	FOPko_DMSO	1
one	FOPko_DMSO	1
one	FOPko_DMSO	1
one	FOPko_DMSO	1
one	FOPko_DMSO	1
one	FOPko_DMSO	1
one	FOPko_DMSO	1
one	FOPko_DMSO	1
one	FOPko_DMSO	1
one	FOPko_DMSO	1
one	FOPko_DMSO	1
one	FOPko_DMSO	1
one	FOPko_DMSO	1
one	FOPko_DMSO	1
one	FOPko_DMSO	1
one	FOPko_DMSO	1
one	FOPko_DMSO	1
one	FOPko_DMSO	1
one	FOPko_DMSO	1
one	FOPko_DMSO	1
one	FOPko_DMSO	1
one	FOPko_DMSO	1
one	FOPko_DMSO	1
one	FOPko_DMSO	1
one	FOPko_DMSO	1
one	FOPko_DMSO	1
one	FOPko_DMSO	1
one	FOPko_DMSO	1
one	FOPko_DMSO	1
one	FOPko_DMSO	1
one	FOPko_DMSO	1
one	FOPko_DMSO	1
one	FOPko_DMSO	1
one	FOPko_DMSO	1
one	FOPko_DMSO	1
one	FOPko_DMSO	1
one	FOPko_DMSO	1
one	FOPko_DMSO	1
one	FOPko_DMSO	1
one	FOPko_DMSO	1
one	FOPko_DMSO	1
one	FOPko_DMSO	1
one	FOPko_DMSO	1
one	FOPko_DMSO	1
one	FOPko_DMSO	1
one	FOPko_DMSO	1
one	FOPko_DMSO	1
one	FOPko_DMSO	1
one	FOPko_DMSO	5
one	FOPko_DMSO	1
one	FOPko_DMSO	1
one	FOPko_DMSO	1
one	FOPko_DMSO	1
one	FOPko_DMSO	1
one	FOPko_DMSO	1
one	FOPko_DMSO	1
one	FOPko_DMSO	1
one	FOPko_DMSO	1
one	FOPko_DMSO	1
one	FOPko_DMSO	1
one	FOPko_DMSO	1
one	FOPko_DMSO	1
one	FOPko_DMSO	1
one	FOPko_DMSO	1
one	FOPko_DMSO	1
one	FOPko_DMSO	1
one	FOPko_DMSO	1
one	FOPko_DMSO	1
one	FOPko_DMSO	1
one	FOPko_DMSO	1
one	FOPko_DMSO	1
one	FOPko_DMSO	1
one	FOPko_DMSO	1
one	FOPko_DMSO	1
one	FOPko_DMSO	1
one	FOPko_DMSO	1
one	FOPko_DMSO	1
one	FOPko_DMSO	1
one	FOPko_DMSO	1
one	FOPko_DMSO	1
one	FOPko_DMSO	1
one	FOPko_DMSO	1
one	FOPko_DMSO	1
one	FOPko_DMSO	1
one	FOPko_DMSO	1
one	FOPko_DMSO	1
one	FOPko_DMSO	1
one	FOPko_DMSO	1
one	FOPko_DMSO	1
one	FOPko_DMSO	1
one	FOPko_DMSO	1
one	FOPko_DMSO	1
one	FOPko_DMSO	1
one	FOPko_DMSO	1
one	FOPko_DMSO	1
one	FOPko_DMSO	1
one	FOPko_DMSO	1
one	FOPko_DMSO	1
one	FOPko_DMSO	1
one	FOPko_DMSO	1
one	FOPko_DMSO	1
one	FOPko_DMSO	1
one	FOPko_DMSO	1
one	FOPko_DMSO	1
one	FOPko_DMSO	1
one	FOPko_DMSO	1
one	FOPko_DMSO	1
one	FOPko_DMSO	1
one	FOPko_DMSO	1
one	FOPko_DMSO	1
one	FOPko_DMSO	1
one	FOPko_DMSO	1
one	FOPko_DMSO	1
one	FOPko_DMSO	1
one	FOPko_DMSO	1
one	FOPko_DMSO	1
one	FOPko_DMSO	1
one	FOPko_DMSO	1
one	FOPko_DMSO	1
one	FOPko_DMSO	1
one	FOPko_DMSO	1
one	FOPko_DMSO	1
one	FOPko_DMSO	1
one	FOPko_DMSO	1
one	FOPko_DMSO	1
one	FOPko_DMSO	1
one	FOPko_DMSO	25
one	FOPko_DMSO	1
one	FOPko_DMSO	1
one	FOPko_DMSO	1
one	FOPko_DMSO	1
one	FOPko_DMSO	1
one	FOPko_DMSO	1
one	FOPko_DMSO	1
one	FOPko_DMSO	1
one	FOPko_DMSO	1
one	FOPko_DMSO	1
one	FOPko_DMSO	1
one	FOPko_DMSO	1
one	FOPko_DMSO	1
one	FOPko_DMSO	1
one	FOPko_DMSO	1
one	FOPko_DMSO	1
one	FOPko_DMSO	1
one	FOPko_DMSO	1
one	FOPko_DMSO	1
one	FOPko_DMSO	1
one	FOPko_DMSO	1
one	FOPko_DMSO	1
one	FOPko_DMSO	1
one	FOPko_DMSO	1
one	FOPko_DMSO	1
one	FOPko_DMSO	1
one	FOPko_DMSO	1
one	FOPko_MG132	20
one	FOPko_MG132	690
one	FOPko_MG132	63
one	FOPko_MG132	58
one	FOPko_MG132	147
one	FOPko_MG132	331
one	FOPko_MG132	192
one	FOPko_MG132	695
one	FOPko_MG132	68
one	FOPko_MG132	191
one	FOPko_MG132	158
one	FOPko_MG132	67
one	FOPko_MG132	100
one	FOPko_MG132	1
one	FOPko_MG132	1
one	FOPko_MG132	110
one	FOPko_MG132	1
one	FOPko_MG132	204
one	FOPko_MG132	233
one	FOPko_MG132	60
one	FOPko_MG132	291
one	FOPko_MG132	51
one	FOPko_MG132	82
one	FOPko_MG132	1
one	FOPko_MG132	270
one	FOPko_MG132	364
one	FOPko_MG132	320
one	FOPko_MG132	1132
one	FOPko_MG132	598
one	FOPko_MG132	547
one	FOPko_MG132	151
one	FOPko_MG132	364
one	FOPko_MG132	212
one	FOPko_MG132	35
one	FOPko_MG132	260
one	FOPko_MG132	141
one	FOPko_MG132	301
one	FOPko_MG132	1
one	FOPko_MG132	1
one	FOPko_MG132	1
one	FOPko_MG132	272
one	FOPko_MG132	411
one	FOPko_MG132	127
one	FOPko_MG132	103
one	FOPko_MG132	366
one	FOPko_MG132	350
one	FOPko_MG132	241
one	FOPko_MG132	124
one	FOPko_MG132	361
one	FOPko_MG132	139
one	FOPko_MG132	1
one	FOPko_MG132	675
one	FOPko_MG132	168
one	FOPko_MG132	1
one	FOPko_MG132	438
one	FOPko_MG132	9
one	FOPko_MG132	218
one	FOPko_MG132	624
one	FOPko_MG132	1047
one	FOPko_MG132	272
one	FOPko_MG132	260
one	FOPko_MG132	284
one	FOPko_MG132	343
one	FOPko_MG132	142
one	FOPko_MG132	143
one	FOPko_MG132	100
one	FOPko_MG132	311
one	FOPko_MG132	89
one	FOPko_MG132	281
one	FOPko_MG132	85
one	FOPko_MG132	203
one	FOPko_MG132	143
one	FOPko_MG132	13
one	FOPko_MG132	203
one	FOPko_MG132	1
one	FOPko_MG132	153
one	FOPko_MG132	226
one	FOPko_MG132	282
one	FOPko_MG132	126
one	FOPko_MG132	1
one	FOPko_MG132	343
one	FOPko_MG132	215
one	FOPko_MG132	123
one	FOPko_MG132	233
one	FOPko_MG132	108
one	FOPko_MG132	1
one	FOPko_MG132	328
one	FOPko_MG132	1
one	FOPko_MG132	244
one	FOPko_MG132	158
one	FOPko_MG132	1
one	FOPko_MG132	420
one	FOPko_MG132	1
one	FOPko_MG132	79
one	FOPko_MG132	241
one	FOPko_MG132	203
one	FOPko_MG132	760
one	FOPko_MG132	330
one	FOPko_MG132	196
one	FOPko_MG132	284
one	FOPko_MG132	1
one	FOPko_MG132	511
one	FOPko_MG132	414
one	FOPko_MG132	400
one	FOPko_MG132	90
one	FOPko_MG132	427
one	FOPko_MG132	180
one	FOPko_MG132	250
one	FOPko_MG132	37
one	FOPko_MG132	188
one	FOPko_MG132	1
one	FOPko_MG132	18
one	FOPko_MG132	234
one	FOPko_MG132	205
one	FOPko_MG132	419
one	FOPko_MG132	353
one	FOPko_MG132	291
one	FOPko_MG132	344
one	FOPko_MG132	268
one	FOPko_MG132	68
one	FOPko_MG132	8
one	FOPko_MG132	687
one	FOPko_MG132	281
one	FOPko_MG132	288
one	FOPko_MG132	318
one	FOPko_MG132	165
one	FOPko_MG132	83
one	FOPko_MG132	539
one	FOPko_MG132	122
one	FOPko_MG132	120
one	FOPko_MG132	73
one	FOPko_MG132	460
one	FOPko_MG132	593
one	FOPko_MG132	319
one	FOPko_MG132	104
one	FOPko_MG132	65
one	FOPko_MG132	1
one	FOPko_MG132	1015
one	FOPko_MG132	188
one	FOPko_MG132	64
one	FOPko_MG132	291
one	FOPko_MG132	18
one	FOPko_MG132	51
one	FOPko_MG132	89
one	FOPko_MG132	339
one	FOPko_MG132	307
one	FOPko_MG132	784
one	FOPko_MG132	7
one	FOPko_MG132	815
one	FOPko_MG132	389
one	FOPko_MG132	242
one	FOPko_MG132	146
one	FOPko_MG132	1
one	FOPko_MG132	242
one	FOPko_MG132	241
one	FOPko_MG132	203
one	FOPko_MG132	244
one	FOPko_MG132	455
one	FOPko_MG132	1
one	FOPko_MG132	558
one	FOPko_MG132	595
one	FOPko_MG132	104
one	FOPko_MG132	1
one	FOPko_MG132	258
one	FOPko_MG132	118
one	FOPko_MG132	358
one	FOPko_MG132	192
one	FOPko_MG132	867
one	FOPko_MG132	418
one	FOPko_MG132	68
one	FOPko_MG132	1
one	FOPko_MG132	63
one	FOPko_MG132	344
one	FOPko_MG132	301
one	FOPko_MG132	151
one	FOPko_MG132	359
one	FOPko_MG132	544
one	FOPko_MG132	87
one	OFD1ko_DMSO	1
one	OFD1ko_DMSO	1
one	OFD1ko_DMSO	1
one	OFD1ko_DMSO	1
one	OFD1ko_DMSO	1
one	OFD1ko_DMSO	1
one	OFD1ko_DMSO	1
one	OFD1ko_DMSO	1
one	OFD1ko_DMSO	1
one	OFD1ko_DMSO	1
one	OFD1ko_DMSO	1
one	OFD1ko_DMSO	1
one	OFD1ko_DMSO	1
one	OFD1ko_DMSO	1
one	OFD1ko_DMSO	1
one	OFD1ko_DMSO	1
one	OFD1ko_DMSO	1
one	OFD1ko_DMSO	1
one	OFD1ko_DMSO	1
one	OFD1ko_DMSO	1
one	OFD1ko_DMSO	1
one	OFD1ko_DMSO	1
one	OFD1ko_DMSO	1
one	OFD1ko_DMSO	1
one	OFD1ko_DMSO	1
one	OFD1ko_DMSO	1
one	OFD1ko_DMSO	1
one	OFD1ko_DMSO	1
one	OFD1ko_DMSO	1
one	OFD1ko_DMSO	1
one	OFD1ko_DMSO	1
one	OFD1ko_DMSO	1
one	OFD1ko_DMSO	1
one	OFD1ko_DMSO	1
one	OFD1ko_DMSO	1
one	OFD1ko_DMSO	1
one	OFD1ko_DMSO	5
one	OFD1ko_DMSO	1
one	OFD1ko_DMSO	3
one	OFD1ko_DMSO	1
one	OFD1ko_DMSO	1
one	OFD1ko_DMSO	1
one	OFD1ko_DMSO	1
one	OFD1ko_DMSO	1
one	OFD1ko_DMSO	1
one	OFD1ko_DMSO	1
one	OFD1ko_DMSO	1
one	OFD1ko_DMSO	6
one	OFD1ko_DMSO	1
one	OFD1ko_DMSO	5
one	OFD1ko_DMSO	1
one	OFD1ko_DMSO	1
one	OFD1ko_DMSO	4
one	OFD1ko_DMSO	1
one	OFD1ko_DMSO	1
one	OFD1ko_DMSO	1
one	OFD1ko_DMSO	13
one	OFD1ko_DMSO	1
one	OFD1ko_DMSO	1
one	OFD1ko_DMSO	1
one	OFD1ko_DMSO	1
one	OFD1ko_DMSO	1
one	OFD1ko_DMSO	1
one	OFD1ko_DMSO	1
one	OFD1ko_DMSO	23
one	OFD1ko_DMSO	1
one	OFD1ko_DMSO	8
one	OFD1ko_DMSO	1
one	OFD1ko_DMSO	1
one	OFD1ko_DMSO	1
one	OFD1ko_DMSO	1
one	OFD1ko_DMSO	1
one	OFD1ko_DMSO	9
one	OFD1ko_DMSO	17
one	OFD1ko_DMSO	2
one	OFD1ko_DMSO	1
one	OFD1ko_DMSO	1
one	OFD1ko_DMSO	1
one	OFD1ko_DMSO	1
one	OFD1ko_DMSO	1
one	OFD1ko_DMSO	1
one	OFD1ko_DMSO	1
one	OFD1ko_DMSO	1
one	OFD1ko_DMSO	1
one	OFD1ko_DMSO	1
one	OFD1ko_DMSO	1
one	OFD1ko_DMSO	1
one	OFD1ko_DMSO	1
one	OFD1ko_DMSO	1
one	OFD1ko_DMSO	10
one	OFD1ko_DMSO	1
one	OFD1ko_DMSO	1
one	OFD1ko_DMSO	1
one	OFD1ko_DMSO	3
one	OFD1ko_DMSO	1
one	OFD1ko_DMSO	1
one	OFD1ko_DMSO	2
one	OFD1ko_DMSO	1
one	OFD1ko_DMSO	1
one	OFD1ko_DMSO	1
one	OFD1ko_DMSO	1
one	OFD1ko_DMSO	1
one	OFD1ko_DMSO	1
one	OFD1ko_DMSO	1
one	OFD1ko_DMSO	1
one	OFD1ko_DMSO	1
one	OFD1ko_DMSO	1
one	OFD1ko_DMSO	1
one	OFD1ko_DMSO	1
one	OFD1ko_DMSO	1
one	OFD1ko_DMSO	1
one	OFD1ko_DMSO	14
one	OFD1ko_DMSO	1
one	OFD1ko_DMSO	45
one	OFD1ko_DMSO	1
one	OFD1ko_DMSO	24
one	OFD1ko_DMSO	1
one	OFD1ko_DMSO	1
one	OFD1ko_DMSO	1
one	OFD1ko_DMSO	1
one	OFD1ko_DMSO	1
one	OFD1ko_DMSO	1
one	OFD1ko_DMSO	1
one	OFD1ko_DMSO	1
one	OFD1ko_DMSO	1
one	OFD1ko_DMSO	1
one	OFD1ko_DMSO	1
one	OFD1ko_DMSO	1
one	OFD1ko_DMSO	1
one	OFD1ko_DMSO	1
one	OFD1ko_DMSO	1
one	OFD1ko_DMSO	1
one	OFD1ko_DMSO	1
one	OFD1ko_DMSO	1
one	OFD1ko_DMSO	1
one	OFD1ko_DMSO	1
one	OFD1ko_DMSO	1
one	OFD1ko_DMSO	1
one	OFD1ko_DMSO	1
one	OFD1ko_DMSO	1
one	OFD1ko_DMSO	9
one	OFD1ko_DMSO	1
one	OFD1ko_DMSO	1
one	OFD1ko_DMSO	1
one	OFD1ko_DMSO	1
one	OFD1ko_DMSO	1
one	OFD1ko_DMSO	1
one	OFD1ko_DMSO	1
one	OFD1ko_DMSO	1
one	OFD1ko_DMSO	1
one	OFD1ko_DMSO	1
one	OFD1ko_DMSO	1
one	OFD1ko_DMSO	1
one	OFD1ko_DMSO	1
one	OFD1ko_DMSO	1
one	OFD1ko_DMSO	1
one	OFD1ko_DMSO	1
one	OFD1ko_DMSO	1
one	OFD1ko_DMSO	1
one	OFD1ko_DMSO	1
one	OFD1ko_DMSO	1
one	OFD1ko_DMSO	1
one	OFD1ko_DMSO	1
one	OFD1ko_DMSO	1
one	OFD1ko_DMSO	1
one	OFD1ko_DMSO	1
one	OFD1ko_DMSO	1
one	OFD1ko_DMSO	1
one	OFD1ko_DMSO	1
one	OFD1ko_DMSO	1
one	OFD1ko_DMSO	1
one	OFD1ko_DMSO	1
one	OFD1ko_DMSO	1
one	OFD1ko_DMSO	1
one	OFD1ko_DMSO	1
one	OFD1ko_DMSO	1
one	OFD1ko_DMSO	1
one	OFD1ko_DMSO	1
one	OFD1ko_DMSO	1
one	OFD1ko_DMSO	1
one	OFD1ko_DMSO	1
one	OFD1ko_DMSO	1
one	OFD1ko_DMSO	1
one	OFD1ko_DMSO	1
one	OFD1ko_DMSO	1
one	OFD1ko_DMSO	1
one	OFD1ko_DMSO	1
one	OFD1ko_DMSO	1
one	OFD1ko_DMSO	1
one	OFD1ko_DMSO	1
one	OFD1ko_DMSO	1
one	OFD1ko_DMSO	1
one	OFD1ko_DMSO	1
one	OFD1ko_DMSO	1
one	OFD1ko_DMSO	1
one	OFD1ko_DMSO	1
one	OFD1ko_DMSO	1
one	OFD1ko_DMSO	1
one	OFD1ko_DMSO	1
one	OFD1ko_DMSO	1
one	OFD1ko_DMSO	1
one	OFD1ko_DMSO	1
one	OFD1ko_DMSO	1
one	OFD1ko_DMSO	1
one	OFD1ko_DMSO	1
one	OFD1ko_DMSO	1
one	OFD1ko_DMSO	1
one	OFD1ko_DMSO	1
one	OFD1ko_DMSO	1
one	OFD1ko_DMSO	1
one	OFD1ko_DMSO	1
one	OFD1ko_DMSO	1
one	OFD1ko_DMSO	1
one	OFD1ko_DMSO	1
one	OFD1ko_DMSO	1
one	OFD1ko_DMSO	1
one	OFD1ko_DMSO	1
one	OFD1ko_DMSO	1
one	OFD1ko_DMSO	1
one	OFD1ko_DMSO	1
one	OFD1ko_DMSO	1
one	OFD1ko_DMSO	4
one	OFD1ko_DMSO	1
one	OFD1ko_DMSO	1
one	OFD1ko_DMSO	1
one	OFD1ko_DMSO	1
one	OFD1ko_MG132	374
one	OFD1ko_MG132	122
one	OFD1ko_MG132	100
one	OFD1ko_MG132	360
one	OFD1ko_MG132	375
one	OFD1ko_MG132	1
one	OFD1ko_MG132	258
one	OFD1ko_MG132	416
one	OFD1ko_MG132	796
one	OFD1ko_MG132	90
one	OFD1ko_MG132	206
one	OFD1ko_MG132	307
one	OFD1ko_MG132	241
one	OFD1ko_MG132	148
one	OFD1ko_MG132	202
one	OFD1ko_MG132	1
one	OFD1ko_MG132	77
one	OFD1ko_MG132	1
one	OFD1ko_MG132	107
one	OFD1ko_MG132	47
one	OFD1ko_MG132	1
one	OFD1ko_MG132	174
one	OFD1ko_MG132	57
one	OFD1ko_MG132	467
one	OFD1ko_MG132	236
one	OFD1ko_MG132	266
one	OFD1ko_MG132	74
one	OFD1ko_MG132	375
one	OFD1ko_MG132	187
one	OFD1ko_MG132	1
one	OFD1ko_MG132	133
one	OFD1ko_MG132	158
one	OFD1ko_MG132	227
one	OFD1ko_MG132	64
one	OFD1ko_MG132	178
one	OFD1ko_MG132	75
one	OFD1ko_MG132	406
one	OFD1ko_MG132	89
one	OFD1ko_MG132	147
one	OFD1ko_MG132	555
one	OFD1ko_MG132	160
one	OFD1ko_MG132	209
one	OFD1ko_MG132	402
one	OFD1ko_MG132	328
one	OFD1ko_MG132	86
one	OFD1ko_MG132	100
one	OFD1ko_MG132	608
one	OFD1ko_MG132	178
one	OFD1ko_MG132	104
one	OFD1ko_MG132	342
one	OFD1ko_MG132	126
one	OFD1ko_MG132	530
one	OFD1ko_MG132	90
one	OFD1ko_MG132	453
one	OFD1ko_MG132	1
one	OFD1ko_MG132	190
one	OFD1ko_MG132	252
one	OFD1ko_MG132	61
one	OFD1ko_MG132	71
one	OFD1ko_MG132	2
one	OFD1ko_MG132	487
one	OFD1ko_MG132	422
one	OFD1ko_MG132	274
one	OFD1ko_MG132	86
one	OFD1ko_MG132	329
one	OFD1ko_MG132	130
one	OFD1ko_MG132	301
one	OFD1ko_MG132	316
one	OFD1ko_MG132	1
one	OFD1ko_MG132	267
one	OFD1ko_MG132	204
one	OFD1ko_MG132	1
one	OFD1ko_MG132	1
one	OFD1ko_MG132	174
one	OFD1ko_MG132	1
one	OFD1ko_MG132	283
one	OFD1ko_MG132	212
one	OFD1ko_MG132	1
one	OFD1ko_MG132	201
one	OFD1ko_MG132	1
one	OFD1ko_MG132	301
one	OFD1ko_MG132	911
one	OFD1ko_MG132	54
one	OFD1ko_MG132	171
one	OFD1ko_MG132	1
one	OFD1ko_MG132	222
one	OFD1ko_MG132	541
one	OFD1ko_MG132	158
one	OFD1ko_MG132	260
one	OFD1ko_MG132	307
one	OFD1ko_MG132	269
one	OFD1ko_MG132	58
one	OFD1ko_MG132	259
one	OFD1ko_MG132	902
one	OFD1ko_MG132	304
one	OFD1ko_MG132	1128
one	OFD1ko_MG132	1
one	OFD1ko_MG132	9
one	OFD1ko_MG132	1
one	OFD1ko_MG132	1
one	OFD1ko_MG132	636
one	OFD1ko_MG132	313
one	OFD1ko_MG132	1
one	OFD1ko_MG132	172
one	OFD1ko_MG132	105
one	OFD1ko_MG132	307
one	OFD1ko_MG132	60
one	OFD1ko_MG132	1
one	OFD1ko_MG132	499
one	OFD1ko_MG132	295
one	OFD1ko_MG132	438
one	OFD1ko_MG132	58
one	OFD1ko_MG132	153
one	OFD1ko_MG132	430
one	OFD1ko_MG132	309
one	OFD1ko_MG132	1
one	OFD1ko_MG132	1
one	OFD1ko_MG132	101
one	OFD1ko_MG132	133
one	OFD1ko_MG132	18
one	OFD1ko_MG132	457
one	OFD1ko_MG132	299
one	OFD1ko_MG132	1
one	OFD1ko_MG132	87
one	OFD1ko_MG132	378
one	OFD1ko_MG132	404
one	OFD1ko_MG132	63
one	OFD1ko_MG132	218
one	OFD1ko_MG132	578
one	OFD1ko_MG132	172
one	OFD1ko_MG132	201
one	OFD1ko_MG132	1
one	OFD1ko_MG132	275
one	OFD1ko_MG132	239
one	OFD1ko_MG132	163
one	OFD1ko_MG132	679
one	OFD1ko_MG132	1
one	OFD1ko_MG132	343
one	OFD1ko_MG132	702
one	OFD1ko_MG132	260
one	OFD1ko_MG132	1
one	OFD1ko_MG132	160
one	OFD1ko_MG132	1
one	OFD1ko_MG132	301
one	OFD1ko_MG132	260
one	OFD1ko_MG132	392
one	OFD1ko_MG132	106
one	OFD1ko_MG132	103
one	OFD1ko_MG132	172
one	OFD1ko_MG132	1
one	OFD1ko_MG132	1
one	OFD1ko_MG132	197
one	OFD1ko_MG132	1
one	OFD1ko_MG132	1
one	OFD1ko_MG132	22
one	OFD1ko_MG132	333
one	OFD1ko_MG132	119
one	OFD1ko_MG132	253
one	OFD1ko_MG132	56
one	OFD1ko_MG132	1
one	OFD1ko_MG132	55
one	OFD1ko_MG132	168
one	OFD1ko_MG132	319
one	OFD1ko_MG132	357
one	OFD1ko_MG132	435
one	OFD1ko_MG132	516
one	OFD1ko_MG132	145
one	OFD1ko_MG132	197
one	OFD1ko_MG132	192
one	OFD1ko_MG132	99
one	OFD1ko_MG132	64
one	OFD1ko_MG132	1
one	OFD1ko_MG132	342
one	OFD1ko_MG132	411
one	OFD1ko_MG132	108
one	OFD1ko_MG132	318
one	OFD1ko_MG132	107
one	OFD1ko_MG132	235
one	OFD1ko_MG132	164
one	OFD1ko_MG132	230
one	OFD1ko_MG132	3417
one	OFD1ko_MG132	1
one	OFD1ko_MG132	19
one	OFD1ko_MG132	197
one	OFD1ko_MG132	1
one	OFD1ko_MG132	37
one	OFD1ko_MG132	202
one	OFD1ko_MG132	1
one	OFD1ko_MG132	263
one	OFD1ko_MG132	185
one	OFD1ko_MG132	164
one	OFD1ko_MG132	58
one	OFD1ko_MG132	48
one	OFD1ko_MG132	1
one	OFD1ko_MG132	114
one	OFD1ko_MG132	134
one	OFD1ko_MG132	368
one	OFD1ko_MG132	188
one	OFD1ko_MG132	43
one	OFD1ko_MG132	242
one	OFD1ko_MG132	109
one	OFD1ko_MG132	414
one	OFD1ko_MG132	123
one	OFD1ko_MG132	221
one	OFD1ko_MG132	135
one	OFD1ko_MG132	122
one	OFD1ko_MG132	211
one	PCM1ko_DMSO	1
one	PCM1ko_DMSO	1
one	PCM1ko_DMSO	1
one	PCM1ko_DMSO	1
one	PCM1ko_DMSO	1
one	PCM1ko_DMSO	1
one	PCM1ko_DMSO	1
one	PCM1ko_DMSO	1
one	PCM1ko_DMSO	1
one	PCM1ko_DMSO	1
one	PCM1ko_DMSO	1
one	PCM1ko_DMSO	1
one	PCM1ko_DMSO	1
one	PCM1ko_DMSO	1
one	PCM1ko_DMSO	1
one	PCM1ko_DMSO	1
one	PCM1ko_DMSO	1
one	PCM1ko_DMSO	1
one	PCM1ko_DMSO	1
one	PCM1ko_DMSO	1
one	PCM1ko_DMSO	1
one	PCM1ko_DMSO	1
one	PCM1ko_DMSO	1
one	PCM1ko_DMSO	1
one	PCM1ko_DMSO	1
one	PCM1ko_DMSO	1
one	PCM1ko_DMSO	1
one	PCM1ko_DMSO	1
one	PCM1ko_DMSO	1
one	PCM1ko_DMSO	1
one	PCM1ko_DMSO	1
one	PCM1ko_DMSO	1
one	PCM1ko_DMSO	1
one	PCM1ko_DMSO	1
one	PCM1ko_DMSO	1
one	PCM1ko_DMSO	1
one	PCM1ko_DMSO	1
one	PCM1ko_DMSO	1
one	PCM1ko_DMSO	1
one	PCM1ko_DMSO	1
one	PCM1ko_DMSO	1
one	PCM1ko_DMSO	1
one	PCM1ko_DMSO	1
one	PCM1ko_DMSO	1
one	PCM1ko_DMSO	1
one	PCM1ko_DMSO	1
one	PCM1ko_DMSO	1
one	PCM1ko_DMSO	4
one	PCM1ko_DMSO	1
one	PCM1ko_DMSO	1
one	PCM1ko_DMSO	1
one	PCM1ko_DMSO	1
one	PCM1ko_DMSO	1
one	PCM1ko_DMSO	1
one	PCM1ko_DMSO	1
one	PCM1ko_DMSO	1
one	PCM1ko_DMSO	1
one	PCM1ko_DMSO	1
one	PCM1ko_DMSO	1
one	PCM1ko_DMSO	1
one	PCM1ko_DMSO	1
one	PCM1ko_DMSO	1
one	PCM1ko_DMSO	1
one	PCM1ko_DMSO	1
one	PCM1ko_DMSO	1
one	PCM1ko_DMSO	1
one	PCM1ko_DMSO	1
one	PCM1ko_DMSO	1
one	PCM1ko_DMSO	1
one	PCM1ko_DMSO	1
one	PCM1ko_DMSO	1
one	PCM1ko_DMSO	1
one	PCM1ko_DMSO	1
one	PCM1ko_DMSO	1
one	PCM1ko_DMSO	1
one	PCM1ko_DMSO	13
one	PCM1ko_DMSO	1
one	PCM1ko_DMSO	1
one	PCM1ko_DMSO	1
one	PCM1ko_DMSO	1
one	PCM1ko_DMSO	23
one	PCM1ko_DMSO	1
one	PCM1ko_DMSO	1
one	PCM1ko_DMSO	1
one	PCM1ko_DMSO	1
one	PCM1ko_DMSO	1
one	PCM1ko_DMSO	1
one	PCM1ko_DMSO	1
one	PCM1ko_DMSO	1
one	PCM1ko_DMSO	1
one	PCM1ko_DMSO	1
one	PCM1ko_DMSO	1
one	PCM1ko_DMSO	1
one	PCM1ko_DMSO	1
one	PCM1ko_DMSO	1
one	PCM1ko_DMSO	1
one	PCM1ko_DMSO	1
one	PCM1ko_DMSO	1
one	PCM1ko_DMSO	1
one	PCM1ko_DMSO	1
one	PCM1ko_DMSO	1
one	PCM1ko_DMSO	1
one	PCM1ko_DMSO	2
one	PCM1ko_DMSO	1
one	PCM1ko_DMSO	17
one	PCM1ko_DMSO	1
one	PCM1ko_DMSO	1
one	PCM1ko_DMSO	1
one	PCM1ko_DMSO	1
one	PCM1ko_DMSO	1
one	PCM1ko_DMSO	1
one	PCM1ko_DMSO	1
one	PCM1ko_DMSO	1
one	PCM1ko_DMSO	1
one	PCM1ko_DMSO	1
one	PCM1ko_DMSO	1
one	PCM1ko_DMSO	1
one	PCM1ko_DMSO	1
one	PCM1ko_DMSO	1
one	PCM1ko_DMSO	1
one	PCM1ko_DMSO	1
one	PCM1ko_DMSO	1
one	PCM1ko_DMSO	1
one	PCM1ko_DMSO	1
one	PCM1ko_DMSO	1
one	PCM1ko_DMSO	1
one	PCM1ko_DMSO	1
one	PCM1ko_DMSO	1
one	PCM1ko_DMSO	1
one	PCM1ko_DMSO	1
one	PCM1ko_DMSO	1
one	PCM1ko_DMSO	1
one	PCM1ko_DMSO	1
one	PCM1ko_DMSO	1
one	PCM1ko_DMSO	1
one	PCM1ko_DMSO	1
one	PCM1ko_DMSO	1
one	PCM1ko_DMSO	1
one	PCM1ko_DMSO	1
one	PCM1ko_DMSO	1
one	PCM1ko_DMSO	1
one	PCM1ko_DMSO	1
one	PCM1ko_DMSO	1
one	PCM1ko_DMSO	1
one	PCM1ko_DMSO	1
one	PCM1ko_DMSO	1
one	PCM1ko_DMSO	1
one	PCM1ko_DMSO	1
one	PCM1ko_DMSO	1
one	PCM1ko_DMSO	1
one	PCM1ko_DMSO	1
one	PCM1ko_DMSO	1
one	PCM1ko_DMSO	1
one	PCM1ko_DMSO	1
one	PCM1ko_DMSO	1
one	PCM1ko_DMSO	1
one	PCM1ko_DMSO	1
one	PCM1ko_DMSO	1
one	PCM1ko_DMSO	1
one	PCM1ko_DMSO	1
one	PCM1ko_DMSO	1
one	PCM1ko_DMSO	19
one	PCM1ko_DMSO	1
one	PCM1ko_DMSO	1
one	PCM1ko_DMSO	1
one	PCM1ko_DMSO	1
one	PCM1ko_DMSO	1
one	PCM1ko_DMSO	1
one	PCM1ko_DMSO	1
one	PCM1ko_DMSO	1
one	PCM1ko_DMSO	1
one	PCM1ko_DMSO	1
one	PCM1ko_DMSO	1
one	PCM1ko_DMSO	1
one	PCM1ko_DMSO	1
one	PCM1ko_DMSO	1
one	PCM1ko_DMSO	1
one	PCM1ko_DMSO	1
one	PCM1ko_DMSO	7
one	PCM1ko_DMSO	1
one	PCM1ko_DMSO	1
one	PCM1ko_DMSO	1
one	PCM1ko_DMSO	1
one	PCM1ko_DMSO	1
one	PCM1ko_DMSO	1
one	PCM1ko_DMSO	1
one	PCM1ko_DMSO	1
one	PCM1ko_DMSO	1
one	PCM1ko_DMSO	1
one	PCM1ko_DMSO	1
one	PCM1ko_DMSO	1
one	PCM1ko_DMSO	1
one	PCM1ko_DMSO	1
one	PCM1ko_DMSO	1
one	PCM1ko_DMSO	1
one	PCM1ko_DMSO	1
one	PCM1ko_DMSO	1
one	PCM1ko_DMSO	1
one	PCM1ko_DMSO	1
one	PCM1ko_DMSO	1
one	PCM1ko_DMSO	1
one	PCM1ko_DMSO	1
one	PCM1ko_DMSO	1
one	PCM1ko_DMSO	1
one	PCM1ko_DMSO	1
one	PCM1ko_DMSO	1
one	PCM1ko_DMSO	1
one	PCM1ko_DMSO	1
one	PCM1ko_DMSO	1
one	PCM1ko_DMSO	1
one	PCM1ko_DMSO	1
one	PCM1ko_DMSO	74
one	PCM1ko_DMSO	1
one	PCM1ko_DMSO	1
one	PCM1ko_DMSO	1
one	PCM1ko_DMSO	1
one	PCM1ko_DMSO	1
one	PCM1ko_DMSO	1
one	PCM1ko_DMSO	1
one	PCM1ko_DMSO	1
one	PCM1ko_DMSO	1
one	PCM1ko_DMSO	1
one	PCM1ko_DMSO	1
one	PCM1ko_DMSO	1
one	PCM1ko_DMSO	1
one	PCM1ko_DMSO	1
one	PCM1ko_DMSO	7
one	PCM1ko_DMSO	1
one	PCM1ko_DMSO	1
one	PCM1ko_DMSO	1
one	PCM1ko_DMSO	1
one	PCM1ko_DMSO	1
one	PCM1ko_DMSO	1
one	PCM1ko_DMSO	1
one	PCM1ko_DMSO	1
one	PCM1ko_DMSO	1
one	PCM1ko_DMSO	1
one	PCM1ko_DMSO	1
one	PCM1ko_DMSO	1
one	PCM1ko_DMSO	1
one	PCM1ko_DMSO	1
one	PCM1ko_DMSO	1
one	PCM1ko_DMSO	1
one	PCM1ko_DMSO	1
one	PCM1ko_DMSO	1
one	PCM1ko_DMSO	1
one	PCM1ko_DMSO	1
one	PCM1ko_DMSO	1
one	PCM1ko_DMSO	1
one	PCM1ko_DMSO	1
one	PCM1ko_DMSO	1
one	PCM1ko_DMSO	1
one	PCM1ko_MG132	101
one	PCM1ko_MG132	43
one	PCM1ko_MG132	116
one	PCM1ko_MG132	48
one	PCM1ko_MG132	1
one	PCM1ko_MG132	1
one	PCM1ko_MG132	55
one	PCM1ko_MG132	119
one	PCM1ko_MG132	115
one	PCM1ko_MG132	82
one	PCM1ko_MG132	97
one	PCM1ko_MG132	75
one	PCM1ko_MG132	111
one	PCM1ko_MG132	71
one	PCM1ko_MG132	85
one	PCM1ko_MG132	266
one	PCM1ko_MG132	39
one	PCM1ko_MG132	150
one	PCM1ko_MG132	65
one	PCM1ko_MG132	12363
one	PCM1ko_MG132	109
one	PCM1ko_MG132	2919
one	PCM1ko_MG132	1
one	PCM1ko_MG132	250
one	PCM1ko_MG132	373
one	PCM1ko_MG132	220
one	PCM1ko_MG132	345
one	PCM1ko_MG132	1
one	PCM1ko_MG132	119
one	PCM1ko_MG132	183
one	PCM1ko_MG132	75
one	PCM1ko_MG132	97
one	PCM1ko_MG132	86
one	PCM1ko_MG132	24
one	PCM1ko_MG132	60
one	PCM1ko_MG132	98
one	PCM1ko_MG132	373
one	PCM1ko_MG132	21
one	PCM1ko_MG132	1
one	PCM1ko_MG132	1
one	PCM1ko_MG132	189
one	PCM1ko_MG132	6
one	PCM1ko_MG132	164
one	PCM1ko_MG132	136
one	PCM1ko_MG132	142
one	PCM1ko_MG132	94
one	PCM1ko_MG132	77
one	PCM1ko_MG132	1
one	PCM1ko_MG132	153
one	PCM1ko_MG132	263
one	PCM1ko_MG132	131
one	PCM1ko_MG132	201
one	PCM1ko_MG132	659
one	PCM1ko_MG132	130
one	PCM1ko_MG132	222
one	PCM1ko_MG132	1
one	PCM1ko_MG132	1
one	PCM1ko_MG132	160
one	PCM1ko_MG132	217
one	PCM1ko_MG132	6
one	PCM1ko_MG132	33
one	PCM1ko_MG132	81
one	PCM1ko_MG132	132
one	PCM1ko_MG132	158
one	PCM1ko_MG132	134
one	PCM1ko_MG132	126
one	PCM1ko_MG132	179
one	PCM1ko_MG132	130
one	PCM1ko_MG132	1
one	PCM1ko_MG132	137
one	PCM1ko_MG132	158
one	PCM1ko_MG132	91
one	PCM1ko_MG132	114
one	PCM1ko_MG132	96
one	PCM1ko_MG132	115
one	PCM1ko_MG132	228
one	PCM1ko_MG132	1
one	PCM1ko_MG132	179
one	PCM1ko_MG132	3030
one	PCM1ko_MG132	228
one	PCM1ko_MG132	118
one	PCM1ko_MG132	101
one	PCM1ko_MG132	68
one	PCM1ko_MG132	257
one	PCM1ko_MG132	79
one	PCM1ko_MG132	92
one	PCM1ko_MG132	1
one	PCM1ko_MG132	168
one	PCM1ko_MG132	1
one	PCM1ko_MG132	189
one	PCM1ko_MG132	1
one	PCM1ko_MG132	1
one	PCM1ko_MG132	1
one	PCM1ko_MG132	59
one	PCM1ko_MG132	1
one	PCM1ko_MG132	29
one	PCM1ko_MG132	54
one	PCM1ko_MG132	158
one	PCM1ko_MG132	73
one	PCM1ko_MG132	152
one	PCM1ko_MG132	1
one	PCM1ko_MG132	1
one	PCM1ko_MG132	207
one	PCM1ko_MG132	1
one	PCM1ko_MG132	173
one	PCM1ko_MG132	24
one	PCM1ko_MG132	143
one	PCM1ko_MG132	395
one	PCM1ko_MG132	1
one	PCM1ko_MG132	112
one	PCM1ko_MG132	254
one	PCM1ko_MG132	100
one	PCM1ko_MG132	1
one	PCM1ko_MG132	63
one	PCM1ko_MG132	1
one	PCM1ko_MG132	42
one	PCM1ko_MG132	196
one	PCM1ko_MG132	7
one	PCM1ko_MG132	1
one	PCM1ko_MG132	1
one	PCM1ko_MG132	1
one	PCM1ko_MG132	128
one	PCM1ko_MG132	62
one	PCM1ko_MG132	103
one	PCM1ko_MG132	75
one	PCM1ko_MG132	1
one	PCM1ko_MG132	1
one	PCM1ko_MG132	39
one	PCM1ko_MG132	1
one	PCM1ko_MG132	61
one	PCM1ko_MG132	1
one	PCM1ko_MG132	98
one	PCM1ko_MG132	1
one	PCM1ko_MG132	98
one	PCM1ko_MG132	66
one	PCM1ko_MG132	1
one	PCM1ko_MG132	15
one	PCM1ko_MG132	1
one	PCM1ko_MG132	25
one	PCM1ko_MG132	83
one	PCM1ko_MG132	40
one	PCM1ko_MG132	92
one	PCM1ko_MG132	35
one	PCM1ko_MG132	22
one	PCM1ko_MG132	1
one	PCM1ko_MG132	1
one	PCM1ko_MG132	90
one	PCM1ko_MG132	88
one	PCM1ko_MG132	1
one	PCM1ko_MG132	175
one	PCM1ko_MG132	70
one	PCM1ko_MG132	385
one	PCM1ko_MG132	1
one	PCM1ko_MG132	80
one	PCM1ko_MG132	1
one	PCM1ko_MG132	159
one	PCM1ko_MG132	223
one	PCM1ko_MG132	1
one	PCM1ko_MG132	169
one	PCM1ko_MG132	1
one	PCM1ko_MG132	280
one	PCM1ko_MG132	12
one	PCM1ko_MG132	115
one	PCM1ko_MG132	135
one	PCM1ko_MG132	17
one	PCM1ko_MG132	172
one	PCM1ko_MG132	21
one	PCM1ko_MG132	77
one	PCM1ko_MG132	1
one	PCM1ko_MG132	1
one	PCM1ko_MG132	37
one	PCM1ko_MG132	1
one	PCM1ko_MG132	1
one	PCM1ko_MG132	21
one	PCM1ko_MG132	1
one	PCM1ko_MG132	1
one	PCM1ko_MG132	1
one	PCM1ko_MG132	1
one	PCM1ko_MG132	1
one	PCM1ko_MG132	1
one	PCM1ko_MG132	231
one	PCM1ko_MG132	1
one	PCM1ko_MG132	96
one	PCM1ko_MG132	165
one	PCM1ko_MG132	1
one	PCM1ko_MG132	16
one	PCM1ko_MG132	99
one	PCM1ko_MG132	1
one	PCM1ko_MG132	276
one	PCM1ko_MG132	72
one	PCM1ko_MG132	1
one	PCM1ko_MG132	119
one	PCM1ko_MG132	141
one	PCM1ko_MG132	1
one	PCM1ko_MG132	70
one	PCM1ko_MG132	121
one	PCM1ko_MG132	11
one	PCM1ko_MG132	74
one	PCM1ko_MG132	1
one	PCM1ko_MG132	1
one	PCM1ko_MG132	27
one	PCM1ko_MG132	184
one	PCM1ko_MG132	102
one	PCM1ko_MG132	176
one	PCM1ko_MG132	1
one	PCM1ko_MG132	82
one	PCM1ko_MG132	269
one	PCM1ko_MG132	98
one	PCM1ko_MG132	16
one	PCM1ko_MG132	125
one	PCM1ko_MG132	208
one	WT_DMSO	1
one	WT_DMSO	1
one	WT_DMSO	1
one	WT_DMSO	1
one	WT_DMSO	1
one	WT_DMSO	1
one	WT_DMSO	1
one	WT_DMSO	1
one	WT_DMSO	1
one	WT_DMSO	1
one	WT_DMSO	1
one	WT_DMSO	1
one	WT_DMSO	1
one	WT_DMSO	1
one	WT_DMSO	1
one	WT_DMSO	7
one	WT_DMSO	1
one	WT_DMSO	1
one	WT_DMSO	1
one	WT_DMSO	1
one	WT_DMSO	1
one	WT_DMSO	1
one	WT_DMSO	1
one	WT_DMSO	1
one	WT_DMSO	1
one	WT_DMSO	1
one	WT_DMSO	1
one	WT_DMSO	1
one	WT_DMSO	1
one	WT_DMSO	1
one	WT_DMSO	1
one	WT_DMSO	1
one	WT_DMSO	1
one	WT_DMSO	5
one	WT_DMSO	1
one	WT_DMSO	1
one	WT_DMSO	1
one	WT_DMSO	1
one	WT_DMSO	1
one	WT_DMSO	1
one	WT_DMSO	1
one	WT_DMSO	1
one	WT_DMSO	1
one	WT_DMSO	1
one	WT_DMSO	1
one	WT_DMSO	1
one	WT_DMSO	1
one	WT_DMSO	1
one	WT_DMSO	6
one	WT_DMSO	1
one	WT_DMSO	1
one	WT_DMSO	1
one	WT_DMSO	1
one	WT_DMSO	1
one	WT_DMSO	10
one	WT_DMSO	1
one	WT_DMSO	1
one	WT_DMSO	1
one	WT_DMSO	1
one	WT_DMSO	1
one	WT_DMSO	1
one	WT_DMSO	1
one	WT_DMSO	1
one	WT_DMSO	1
one	WT_DMSO	1
one	WT_DMSO	1
one	WT_DMSO	1
one	WT_DMSO	1
one	WT_DMSO	1
one	WT_DMSO	1
one	WT_DMSO	1
one	WT_DMSO	1
one	WT_DMSO	1
one	WT_DMSO	1
one	WT_DMSO	1
one	WT_DMSO	1
one	WT_DMSO	1
one	WT_DMSO	1
one	WT_DMSO	1
one	WT_DMSO	1
one	WT_DMSO	1
one	WT_DMSO	1
one	WT_DMSO	1
one	WT_DMSO	1
one	WT_DMSO	1
one	WT_DMSO	1
one	WT_DMSO	1
one	WT_DMSO	1
one	WT_DMSO	1
one	WT_DMSO	1
one	WT_DMSO	1
one	WT_DMSO	1
one	WT_DMSO	1
one	WT_DMSO	1
one	WT_DMSO	1
one	WT_DMSO	1
one	WT_DMSO	1
one	WT_DMSO	1
one	WT_DMSO	1
one	WT_DMSO	1
one	WT_DMSO	1
one	WT_DMSO	1
one	WT_DMSO	1
one	WT_DMSO	1
one	WT_DMSO	1
one	WT_DMSO	1
one	WT_DMSO	1
one	WT_DMSO	1
one	WT_DMSO	1
one	WT_DMSO	1
one	WT_DMSO	1
one	WT_DMSO	1
one	WT_DMSO	1
one	WT_DMSO	1
one	WT_DMSO	1
one	WT_DMSO	1
one	WT_DMSO	1
one	WT_DMSO	1
one	WT_DMSO	1
one	WT_DMSO	1
one	WT_DMSO	1
one	WT_DMSO	1
one	WT_DMSO	17
one	WT_DMSO	1
one	WT_DMSO	1
one	WT_DMSO	1
one	WT_DMSO	1
one	WT_DMSO	1
one	WT_DMSO	1
one	WT_DMSO	1
one	WT_DMSO	5
one	WT_DMSO	4
one	WT_DMSO	1
one	WT_DMSO	1
one	WT_DMSO	1
one	WT_DMSO	1
one	WT_DMSO	1
one	WT_DMSO	1
one	WT_DMSO	1
one	WT_DMSO	1
one	WT_DMSO	1
one	WT_DMSO	1
one	WT_DMSO	1
one	WT_DMSO	1
one	WT_DMSO	1
one	WT_DMSO	1
one	WT_DMSO	1
one	WT_DMSO	1
one	WT_DMSO	1
one	WT_DMSO	1
one	WT_DMSO	1
one	WT_DMSO	1
one	WT_DMSO	1
one	WT_DMSO	1
one	WT_DMSO	1
one	WT_DMSO	1
one	WT_DMSO	1
one	WT_DMSO	1
one	WT_DMSO	1
one	WT_DMSO	1
one	WT_DMSO	1
one	WT_DMSO	1
one	WT_DMSO	1
one	WT_DMSO	1
one	WT_DMSO	1
one	WT_DMSO	1
one	WT_DMSO	1
one	WT_DMSO	1
one	WT_DMSO	1
one	WT_DMSO	1
one	WT_DMSO	1
one	WT_DMSO	1
one	WT_DMSO	1
one	WT_DMSO	1
one	WT_DMSO	1
one	WT_DMSO	1
one	WT_DMSO	1
one	WT_DMSO	1
one	WT_DMSO	1
one	WT_DMSO	1
one	WT_DMSO	1
one	WT_DMSO	1
one	WT_DMSO	11
one	WT_DMSO	13
one	WT_DMSO	1
one	WT_DMSO	1
one	WT_DMSO	1
one	WT_DMSO	1
one	WT_DMSO	1
one	WT_DMSO	1
one	WT_DMSO	1
one	WT_DMSO	1
one	WT_DMSO	1
one	WT_DMSO	1
one	WT_DMSO	1
one	WT_DMSO	1
one	WT_DMSO	1
one	WT_DMSO	1
one	WT_DMSO	1
one	WT_MG132	110
one	WT_MG132	275
one	WT_MG132	199
one	WT_MG132	162
one	WT_MG132	1
one	WT_MG132	217
one	WT_MG132	116
one	WT_MG132	110
[truncated: 2,215 more rows]

## Sheet: Extended Data Fig. 3k
Replicate	Sample	Image	Object	Parent Object	Satellite Area	Position x	Position y	Centre x	Centre y	Normalized x	Normalized y	Satellite type	Number of cells	Integrated PCM1 Intensity	Integrated PCM1 Intensity bckgnd sub	Normalized PCM1 Intensity per cell	Normalized PCM1 Intensity rescaled		Rep	Sample	N
one	PCM1kosiGL2_Unt	3	1	5	5	360.8	256.6	368	255	-7.2	1.6	inner	211	0.459419	0	0	0		one	PCM1kosiGL2_Unt	211
one	PCM1kosiGL2_Unt	4	1	12	13	840.615	838.615	837	843	3.61538	-4.38462	inner	211	1.5098	0.17865	0.000846682	1		one	PCM1kosiKIAA0753_Unt	174
one	PCM1kosiGL2_Unt	10	1	5	7	242	272	233	280	9	-8	inner	211	0.544839	0	0	0		one	PCM1kosiPIBF1_Unt	154
one	PCM1kosiGL2_Unt	15	1	9	4	823.5	735.5	820	743	3.5	-7.5	inner	211	0.449271	0	0	0		one	WTsiGL2_Unt	268
one	PCM1kosiGL2_Unt	19	1	12	25	285.84	924.56	291	934	-5.16	-9.44	inner	211	4.22199	2.89083	0.0137006	14		one	WTsiKIAA0753_Unt	235
one	PCM1kosiGL2_Unt	19	2	12	51	287.137	940.647	291	934	-3.86275	6.64706	inner	211	11.1672	9.83609	0.0466165	47		one	WTsiPIBF1_Unt	139
one	PCM1kosiGL2_Unt	20	7	5	4	774.5	296.5	813	366	-38.5	-69.5	outer	211	0.547356	0	0	0		two	PCM1kosiGL2_Unt	242
one	PCM1kosiGL2_Unt	20	8	5	12	743.5	386.5	813	366	-69.5	20.5	outer	211	1.56509	0.233933	0.00110869	1		two	PCM1kosiKIAA0753_Unt	188
one	PCM1kosiGL2_Unt	20	9	8	4	336.5	645.5	370	711	-33.5	-65.5	outer	211	0.490837	0	0	0		two	PCM1kosiPIBF1_Unt	117
one	PCM1kosiGL2_Unt	20	10	8	4	344.5	804.5	370	711	-25.5	93.5	outer	211	0.459693	0	0	0		two	WTsiGL2_Unt	281
one	PCM1kosiGL2_Unt	4	5	10	5	434.8	711.6	505	685	-70.2	26.6	outer	211	0.592523	0	0	0		two	WTsiKIAA0753_Unt	212
one	PCM1kosiGL2_Unt	4	6	11	4	1130.5	740.5	1111	762	19.5	-21.5	outer	211	0.541604	0	0	0		two	WTsiPIBF1_Unt	180
one	PCM1kosiGL2_Unt	4	7	12	6	849.167	853.833	837	843	12.1667	10.8333	outer	211	0.825681	0	0	0
one	PCM1kosiGL2_Unt	4	8	12	7	825.286	883	837	843	-11.7143	40	outer	211	0.997223	0	0	0
one	PCM1kosiGL2_Unt	5	1	4	4	714.5	100.5	729	186	-14.5	-85.5	outer	211	0.43566	0	0	0
one	PCM1kosiGL2_Unt	5	2	4	8	709.875	104.875	729	186	-19.125	-81.125	outer	211	1.01616	0	0	0
one	PCM1kosiGL2_Unt	5	3	4	4	785.5	252.5	729	186	56.5	66.5	outer	211	0.451423	0	0	0
one	PCM1kosiGL2_Unt	5	4	10	6	790.5	942	707	908	83.5	34	outer	211	0.641184	0	0	0
one	PCM1kosiGL2_Unt	7	1	4	6	288.5	280	277	356	11.5	-76	outer	211	0.712886	0	0	0
one	PCM1kosiGL2_Unt	7	2	11	10	843.5	803	877	885	-33.5	-82	outer	211	1.372	0.0408457	0.000193582	0
one	PCM1kosiGL2_Unt	7	3	12	4	951.5	817.5	970	893	-18.5	-75.5	outer	211	0.457954	0	0	0
one	PCM1kosiGL2_Unt	7	4	11	5	836	848	877	885	-41	-37	outer	211	0.586877	0	0	0
one	PCM1kosiGL2_Unt	7	5	13	5	799	871	868	896	-69	-25	outer	211	0.639292	0	0	0
one	PCM1kosiGL2_Unt	9	1	6	4	991.75	373	929	391	62.75	-18	outer	211	0.459754	0	0	0
one	PCM1kosiGL2_Unt	9	2	8	4	650.5	649.5	623	589	27.5	60.5	outer	211	0.465446	0	0	0
one	PCM1kosiGL2_Unt	9	3	9	4	288.5	729.5	215	688	73.5	41.5	outer	211	0.498207	0	0	0
one	PCM1kosiGL2_Unt	1	1	4	7	684	213.714	750	268	-66	-54.2857	outer	211	0.843961	0	0	0
one	PCM1kosiGL2_Unt	1	2	6	6	1033.83	382.833	1020	467	13.8333	-84.1667	outer	211	0.757397	0	0	0
one	PCM1kosiGL2_Unt	1	3	6	10	983.2	456	1020	467	-36.8	-11	outer	211	1.51043	0.179276	0.000849647	1
one	PCM1kosiGL2_Unt	1	4	7	4	920.5	480.5	846	476	74.5	4.5	outer	211	0.509148	0	0	0
one	PCM1kosiGL2_Unt	1	5	7	8	795.125	531.875	846	476	-50.875	55.875	outer	211	0.977752	0	0	0
one	PCM1kosiGL2_Unt	1	6	7	5	906.8	554.8	846	476	60.8	78.8	outer	211	0.604669	0	0	0
one	PCM1kosiGL2_Unt	1	7	11	8	562.5	817	510	881	52.5	-64	outer	211	1.05086	0	0	0
one	PCM1kosiGL2_Unt	1	8	12	7	642.286	846	673	894	-30.7143	-48	outer	211	0.860105	0	0	0
one	PCM1kosiGL2_Unt	1	9	12	5	659.8	866.4	673	894	-13.2	-27.6	outer	211	0.605432	0	0	0
one	PCM1kosiGL2_Unt	1	10	12	4	761.5	880.5	673	894	88.5	-13.5	outer	211	0.471992	0	0	0
one	PCM1kosiGL2_Unt	3	1	2	5	914.8	30.4	871	100	43.8	-69.6	outer	211	0.602258	0	0	0
one	PCM1kosiGL2_Unt	3	2	2	8	904.875	45.875	871	100	33.875	-54.125	outer	211	1.02408	0	0	0
one	PCM1kosiGL2_Unt	3	3	1	8	643.875	91.125	571	28	72.875	63.125	outer	211	1.05353	0	0	0
one	PCM1kosiGL2_Unt	3	4	4	5	1002.2	143.4	1050	159	-47.8	-15.6	outer	211	0.604913	0	0	0
one	PCM1kosiGL2_Unt	3	5	6	4	774.5	326.5	705	339	69.5	-12.5	outer	211	0.493004	0	0	0
one	PCM1kosiGL2_Unt	3	6	8	9	325.111	413.333	313	496	12.1111	-82.6667	outer	211	1.27868	0	0	0
one	PCM1kosiGL2_Unt	3	7	7	5	968.2	495.6	1050	446	-81.8	49.6	outer	211	0.579904	0	0	0
one	PCM1kosiGL2_Unt	3	8	7	4	1052.5	505.5	1050	446	2.5	59.5	outer	211	0.496101	0	0	0
one	PCM1kosiGL2_Unt	3	9	10	6	710.5	672	612	665	98.5	7	outer	211	0.826764	0	0	0
one	PCM1kosiGL2_Unt	3	10	10	4	627.5	687.5	612	665	15.5	22.5	outer	211	0.491829	0	0	0
one	PCM1kosiGL2_Unt	4	1	4	6	853.833	303.167	845	229	8.83333	74.1667	outer	211	0.757153	0	0	0
one	PCM1kosiGL2_Unt	4	2	7	4	582.5	321.5	545	344	37.5	-22.5	outer	211	0.546502	0	0	0
one	PCM1kosiGL2_Unt	4	3	6	4	959.5	359.5	974	323	-14.5	36.5	outer	211	0.433204	0	0	0
one	PCM1kosiGL2_Unt	4	4	7	4	520.5	409.5	545	344	-24.5	65.5	outer	211	0.421057	0	0	0
one	PCM1kosiGL2_Unt	15	5	9	8	757.125	669.875	820	743	-62.875	-73.125	outer	211	1.12078	0	0	0
one	PCM1kosiGL2_Unt	15	6	9	9	762.667	671.111	820	743	-57.3333	-71.8889	outer	211	1.25812	0	0	0
one	PCM1kosiGL2_Unt	15	7	9	12	762.5	678.5	820	743	-57.5	-64.5	outer	211	1.57061	0.239457	0.00113487	1
one	PCM1kosiGL2_Unt	15	8	8	6	534.5	679	497	656	37.5	23	outer	211	0.688624	0	0	0
one	PCM1kosiGL2_Unt	15	9	9	4	748.5	704.5	820	743	-71.5	-38.5	outer	211	0.396078	0	0	0
one	PCM1kosiGL2_Unt	16	1	6	8	174.125	335.125	231	416	-56.875	-80.875	outer	211	1.0524	0	0	0
one	PCM1kosiGL2_Unt	16	2	9	4	175.5	553.5	119	609	56.5	-55.5	outer	211	0.433738	0	0	0
one	PCM1kosiGL2_Unt	16	3	10	4	810.5	650.5	821	687	-10.5	-36.5	outer	211	0.450202	0	0	0
one	PCM1kosiGL2_Unt	18	1	5	6	436	309.5	414	350	22	-40.5	outer	211	0.735943	0	0	0
one	PCM1kosiGL2_Unt	18	2	8	5	668.2	602.4	620	659	48.2	-56.6	outer	211	0.565011	0	0	0
one	PCM1kosiGL2_Unt	18	3	8	4	550.25	628	620	659	-69.75	-31	outer	211	0.504036	0	0	0
one	PCM1kosiGL2_Unt	18	4	10	4	187.5	904.5	207	918	-19.5	-13.5	outer	211	0.548165	0	0	0
one	PCM1kosiGL2_Unt	18	5	10	5	189.4	909.2	207	918	-17.6	-8.8	outer	211	0.689387	0	0	0
one	PCM1kosiGL2_Unt	18	6	10	7	267.286	921	207	918	60.2857	3	outer	211	0.86302	0	0	0
one	PCM1kosiGL2_Unt	19	1	2	4	816.5	78.5	818	131	-1.5	-52.5	outer	211	0.507317	0	0	0
one	PCM1kosiGL2_Unt	19	2	2	4	874.5	176.5	818	131	56.5	45.5	outer	211	0.461662	0	0	0
one	PCM1kosiGL2_Unt	9	4	11	4	596.5	772.5	617	830	-20.5	-57.5	outer	211	0.466072	0	0	0
one	PCM1kosiGL2_Unt	9	5	12	4	514.5	778.5	531	835	-16.5	-56.5	outer	211	0.457389	0	0	0
one	PCM1kosiGL2_Unt	9	6	10	18	962.778	815.5	1055	802	-92.2222	13.5	outer	211	3.72766	2.3965	0.0113578	11
one	PCM1kosiGL2_Unt	9	7	11	4	691.5	849.5	617	830	74.5	19.5	outer	211	0.455436	0	0	0
one	PCM1kosiGL2_Unt	9	8	11	4	604.25	881	617	830	-12.75	51	outer	211	0.475868	0	0	0
one	PCM1kosiGL2_Unt	10	1	5	6	174.5	282	233	280	-58.5	2	outer	211	0.853483	0	0	0
one	PCM1kosiGL2_Unt	10	2	5	6	184.833	315.833	233	280	-48.1667	35.8333	outer	211	0.797314	0	0	0
one	PCM1kosiGL2_Unt	10	3	5	7	188	324.714	233	280	-45	44.7143	outer	211	1.04755	0	0	0
one	PCM1kosiGL2_Unt	11	1	7	7	972.714	425	1055	450	-82.2857	-25	outer	211	0.856306	0	0	0
one	PCM1kosiGL2_Unt	11	2	10	7	540	669.714	630	665	-90	4.71429	outer	211	0.963485	0	0	0
one	PCM1kosiGL2_Unt	12	1	4	4	823.5	337.5	768	321	55.5	16.5	outer	211	0.511421	0	0	0
one	PCM1kosiGL2_Unt	12	2	6	5	176.4	369.8	154	450	22.4	-80.2	outer	211	0.721447	0	0	0
one	PCM1kosiGL2_Unt	12	3	4	8	794	402.5	768	321	26	81.5	outer	211	1.01984	0	0	0
one	PCM1kosiGL2_Unt	12	4	7	4	697.5	527.5	713	583	-15.5	-55.5	outer	211	0.501427	0	0	0
one	PCM1kosiGL2_Unt	12	5	9	7	656	789.286	695	825	-39	-35.7143	outer	211	0.867567	0	0	0
one	PCM1kosiGL2_Unt	12	6	9	6	788	812.5	695	825	93	-12.5	outer	211	0.672801	0	0	0
one	PCM1kosiGL2_Unt	12	7	10	5	1271.6	844.2	1214	889	57.6	-44.8	outer	211	0.585779	0	0	0
one	PCM1kosiGL2_Unt	12	8	9	8	673.125	880.875	695	825	-21.875	55.875	outer	211	0.937255	0	0	0
one	PCM1kosiGL2_Unt	12	9	9	7	663.286	908	695	825	-31.7143	83	outer	211	0.815412	0	0	0
one	PCM1kosiGL2_Unt	14	1	9	29	448.897	882.172	379	846	69.8966	36.1724	outer	211	4.41642	3.08526	0.0146221	15
one	PCM1kosiGL2_Unt	15	1	6	13	898	460.692	949	537	-51	-76.3077	outer	211	1.6566	0.325442	0.00154238	2
one	PCM1kosiGL2_Unt	15	2	6	6	891.167	462.167	949	537	-57.8333	-74.8333	outer	211	0.781491	0	0	0
one	PCM1kosiGL2_Unt	15	3	6	4	1022.5	487.5	949	537	73.5	-49.5	outer	211	0.595132	0	0	0
one	PCM1kosiGL2_Unt	15	4	6	4	1047.5	550.5	949	537	98.5	13.5	outer	211	0.363745	0	0	0
one	PCM1kosiGL2_Unt	19	13	12	16	240.5	914.5	291	934	-50.5	-19.5	outer	211	2.59776	1.2666	0.00600286	6
one	PCM1kosiGL2_Unt	19	14	12	7	284	922	291	934	-7	-12	outer	211	1.10495	0	0	0
one	PCM1kosiGL2_Unt	19	15	12	5	241.2	932.6	291	934	-49.8	-1.4	outer	211	0.565103	0	0	0
one	PCM1kosiGL2_Unt	19	3	7	13	992.538	325.154	1001	423	-8.46154	-97.8462	outer	211	1.95225	0.621101	0.0029436	3
one	PCM1kosiGL2_Unt	19	4	7	7	981.571	334.714	1001	423	-19.4286	-88.2857	outer	211	0.785519	0	0	0
one	PCM1kosiGL2_Unt	19	5	7	7	1029.29	344	1001	423	28.2857	-79	outer	211	0.842817	0	0	0
one	PCM1kosiGL2_Unt	19	6	7	5	949	351	1001	423	-52	-72	outer	211	0.583871	0	0	0
one	PCM1kosiGL2_Unt	19	7	5	4	311.5	368.5	316	386	-4.5	-17.5	outer	211	0.552697	0	0	0
one	PCM1kosiGL2_Unt	19	8	8	6	704	445.5	653	454	51	-8.5	outer	211	0.689952	0	0	0
one	PCM1kosiGL2_Unt	19	9	8	8	714	472.5	653	454	61	18.5	outer	211	1.22994	0	0	0
one	PCM1kosiGL2_Unt	19	10	12	4	254.5	848.5	291	934	-36.5	-85.5	outer	211	0.423957	0	0	0
one	PCM1kosiGL2_Unt	19	11	10	4	1045.5	863.5	1051	809	-5.5	54.5	outer	211	0.450843	0	0	0
one	PCM1kosiGL2_Unt	19	12	12	11	261.091	880.364	291	934	-29.9091	-53.6364	outer	211	1.32685	0	0	0
one	PCM1kosiGL2_Unt	19	17	12	16	269	937.5	291	934	-22	3.5	outer	211	2.0144	0.683251	0.00323815	3
one	PCM1kosiGL2_Unt	19	18	12	4	246.5	940.5	291	934	-44.5	6.5	outer	211	0.509377	0	0	0
one	PCM1kosiGL2_Unt	20	1	3	7	520.714	192.571	596	248	-75.2857	-55.4286	outer	211	0.881575	0	0	0
one	PCM1kosiGL2_Unt	19	16	12	16	249.562	934.25	291	934	-41.4375	0.25	outer	211	2.53381	1.20265	0.00569977	6
one	PCM1kosiGL2_Unt	20	3	2	9	1269.11	199.667	1321	163	-51.8889	36.6667	outer	211	1.39286	0.0617047	0.00029244	0
one	PCM1kosiGL2_Unt	20	4	3	10	505.2	231.5	596	248	-90.8	-16.5	outer	211	1.50527	0.174118	0.000825204	1
one	PCM1kosiGL2_Unt	20	5	3	5	553.8	246.4	596	248	-42.2	-1.6	outer	211	0.619196	0	0	0
one	PCM1kosiGL2_Unt	20	2	3	4	537.5	196.5	596	248	-58.5	-51.5	outer	211	0.473381	0	0	0
one	PCM1kosiGL2_Unt	20	6	3	5	579.8	290.6	596	248	-16.2	42.6	outer	211	0.54786	0	0	0
one	PCM1kosiKIAA0753_Unt	44	3	12	26	712.538	842	703	847	9.53846	-5	inner	174	2.93758	1.60642	0.00923231	9
one	PCM1kosiKIAA0753_Unt	44	4	12	11	694.545	845.636	703	847	-8.45455	-1.36364	inner	174	0.829267	0	0	0
one	PCM1kosiKIAA0753_Unt	44	5	12	8	709.875	846.875	703	847	6.875	-0.125	inner	174	0.672694	0	0	0
one	PCM1kosiKIAA0753_Unt	45	10	10	10	493.1	651.7	483	658	10.1	-6.3	inner	174	1.43914	0.107985	0.000620606	1
one	PCM1kosiKIAA0753_Unt	45	11	10	6	471.333	654.167	483	658	-11.6667	-3.83333	inner	174	1.00887	0	0	0
one	PCM1kosiKIAA0753_Unt	45	12	10	12	491	666.167	483	658	8	8.16667	inner	174	1.46326	0.13211	0.000759252	1
one	PCM1kosiKIAA0753_Unt	47	1	3	4	516.5	316.5	521	314	-4.5	2.5	inner	174	0.38056	0	0	0
one	PCM1kosiKIAA0753_Unt	45	1	5	12	873.667	335.667	870	330	3.66667	5.66667	inner	174	1.08606	0	0	0
one	PCM1kosiKIAA0753_Unt	45	2	7	6	872.833	368	879	373	-6.16667	-5	inner	174	0.546593	0	0	0
one	PCM1kosiKIAA0753_Unt	45	3	7	28	871	374.857	879	373	-8	1.85714	inner	174	2.47655	1.1454	0.00658276	7
one	PCM1kosiKIAA0753_Unt	45	4	7	6	888.167	380.833	879	373	9.16667	7.83333	inner	174	0.672297	0	0	0
one	PCM1kosiKIAA0753_Unt	45	5	7	6	878.833	384.5	879	373	-0.166667	11.5	inner	174	0.508812	0	0	0
one	PCM1kosiKIAA0753_Unt	45	6	8	39	863.641	387.051	866	394	-2.35897	-6.94872	inner	174	5.87268	4.54152	0.0261007	26
one	PCM1kosiKIAA0753_Unt	45	7	8	31	874.839	390.581	866	394	8.83871	-3.41935	inner	174	5.09726	3.76611	0.0216443	22
one	PCM1kosiKIAA0753_Unt	45	8	8	6	875	402.5	866	394	9	8.5	inner	174	0.688716	0	0	0
one	PCM1kosiKIAA0753_Unt	45	9	10	7	488.429	647.286	483	658	5.42857	-10.7143	inner	174	0.659556	0	0	0
one	PCM1kosiKIAA0753_Unt	45	41	10	38	454.974	662.553	483	658	-28.0263	4.55263	outer	174	9.72758	8.39643	0.0482553	48
one	PCM1kosiKIAA0753_Unt	45	42	10	14	497.5	667.286	483	658	14.5	9.28571	outer	174	2.1734	0.84225	0.00484051	5
one	PCM1kosiKIAA0753_Unt	45	43	10	14	504.5	667.714	483	658	21.5	9.71429	outer	174	2.19324	0.862086	0.00495452	5
one	PCM1kosiKIAA0753_Unt	45	44	10	4	492.5	670.5	483	658	9.5	12.5	outer	174	0.526482	0	0	0
one	PCM1kosiKIAA0753_Unt	45	45	10	24	450	672.292	483	658	-33	14.2917	outer	174	5.30361	3.97245	0.0228302	23
one	PCM1kosiKIAA0753_Unt	45	46	10	19	462.842	671.842	483	658	-20.1579	13.8421	outer	174	5.29158	3.96043	0.0227611	23
one	PCM1kosiKIAA0753_Unt	45	47	10	22	481.091	673.227	483	658	-1.90909	15.2273	outer	174	4.4613	3.13014	0.0179893	18
one	PCM1kosiKIAA0753_Unt	45	48	10	20	442.75	673.75	483	658	-40.25	15.75	outer	174	4.27225	2.9411	0.0169029	17
one	PCM1kosiKIAA0753_Unt	45	49	10	21	476.19	676.429	483	658	-6.80952	18.4286	outer	174	4.44622	3.11507	0.0179027	18
one	PCM1kosiKIAA0753_Unt	45	50	10	7	541	676.714	483	658	58	18.7143	outer	174	0.914916	0	0	0
one	PCM1kosiKIAA0753_Unt	45	51	10	6	494.833	684.167	483	658	11.8333	26.1667	outer	174	0.781262	0	0	0
one	PCM1kosiKIAA0753_Unt	45	52	11	7	787	684.286	867	721	-80	-36.7143	outer	174	0.959106	0	0	0
one	PCM1kosiKIAA0753_Unt	45	53	10	11	454.636	688.091	483	658	-28.3636	30.0909	outer	174	1.40798	0.0768265	0.000441532	0
one	PCM1kosiKIAA0753_Unt	45	54	14	4	704.5	689.5	681	761	23.5	-71.5	outer	174	0.420264	0	0	0
one	PCM1kosiKIAA0753_Unt	45	55	10	7	521.714	698	483	658	38.7143	40	outer	174	0.878309	0	0	0
one	PCM1kosiKIAA0753_Unt	45	56	10	5	460.8	700.6	483	658	-22.2	42.6	outer	174	0.573327	0	0	0
one	PCM1kosiKIAA0753_Unt	45	57	10	5	485.8	700.6	483	658	2.8	42.6	outer	174	0.58378	0	0	0
one	PCM1kosiKIAA0753_Unt	45	58	10	4	478.5	704.5	483	658	-4.5	46.5	outer	174	0.544381	0	0	0
one	PCM1kosiKIAA0753_Unt	45	59	10	9	499	704	483	658	16	46	outer	174	1.14562	0	0	0
one	PCM1kosiKIAA0753_Unt	52	1	8	5	320.8	641.6	316	639	4.8	2.6	inner	174	0.495018	0	0	0
one	PCM1kosiKIAA0753_Unt	54	1	6	8	319.375	772.75	328	781	-8.625	-8.25	inner	174	0.736751	0	0	0
one	PCM1kosiKIAA0753_Unt	43	2	4	22	707.909	349.909	757	301	-49.0909	48.9091	outer	174	4.74789	3.41674	0.0196364	20
one	PCM1kosiKIAA0753_Unt	43	3	5	4	133.5	513.5	180	470	-46.5	43.5	outer	174	0.544625	0	0	0
one	PCM1kosiKIAA0753_Unt	43	4	7	7	540.286	690	510	609	30.2857	81	outer	174	0.942138	0	0	0
one	PCM1kosiKIAA0753_Unt	44	1	5	7	866.714	185	821	259	45.7143	-74	outer	174	0.880552	0	0	0
one	PCM1kosiKIAA0753_Unt	44	2	5	4	769.5	187.5	821	259	-51.5	-71.5	outer	174	0.432532	0	0	0
one	PCM1kosiKIAA0753_Unt	44	3	5	5	795.4	199.8	821	259	-25.6	-59.2	outer	174	0.571756	0	0	0
one	PCM1kosiKIAA0753_Unt	44	4	5	14	802.5	198.714	821	259	-18.5	-60.2857	outer	174	2.23934	0.908184	0.00521945	5
one	PCM1kosiKIAA0753_Unt	44	5	5	6	807.167	201.833	821	259	-13.8333	-57.1667	outer	174	0.830015	0	0	0
one	PCM1kosiKIAA0753_Unt	44	6	5	4	791.5	211.5	821	259	-29.5	-47.5	outer	174	0.453895	0	0	0
one	PCM1kosiKIAA0753_Unt	44	7	5	4	859.5	214.5	821	259	38.5	-44.5	outer	174	0.469764	0	0	0
one	PCM1kosiKIAA0753_Unt	44	8	5	9	809	215	821	259	-12	-44	outer	174	1.35978	0.0286233	0.000164502	0
one	PCM1kosiKIAA0753_Unt	44	9	5	4	838.5	217.5	821	259	17.5	-41.5	outer	174	0.513664	0	0	0
one	PCM1kosiKIAA0753_Unt	44	10	5	14	846.5	221.5	821	259	25.5	-37.5	outer	174	2.64059	1.30944	0.00752549	8
one	PCM1kosiKIAA0753_Unt	44	11	5	21	785.857	225.238	821	259	-35.1429	-33.7619	outer	174	3.29053	1.95938	0.0112608	11
one	PCM1kosiKIAA0753_Unt	44	12	5	4	806.5	235.5	821	259	-14.5	-23.5	outer	174	0.489357	0	0	0
one	PCM1kosiKIAA0753_Unt	44	13	5	14	822.643	243.143	821	259	1.64286	-15.8571	outer	174	2.37809	1.04693	0.00601686	6
one	PCM1kosiKIAA0753_Unt	44	14	5	22	783.591	243.591	821	259	-37.4091	-15.4091	outer	174	3.31589	1.98474	0.0114065	11
one	PCM1kosiKIAA0753_Unt	44	15	5	9	748	246	821	259	-73	-13	outer	174	1.11759	0	0	0
one	PCM1kosiKIAA0753_Unt	44	16	5	9	753	248	821	259	-68	-11	outer	174	1.19881	0	0	0
one	PCM1kosiKIAA0753_Unt	44	17	5	4	759.5	259.5	821	259	-61.5	0.5	outer	174	0.530144	0	0	0
one	PCM1kosiKIAA0753_Unt	44	18	5	4	872.5	259.5	821	259	51.5	0.5	outer	174	0.606058	0	0	0
one	PCM1kosiKIAA0753_Unt	44	19	5	5	748.8	262.4	821	259	-72.2	3.4	outer	174	0.627237	0	0	0
one	PCM1kosiKIAA0753_Unt	44	20	5	4	800.5	263.5	821	259	-20.5	4.5	outer	174	0.432822	0	0	0
one	PCM1kosiKIAA0753_Unt	44	21	5	5	866.4	265.2	821	259	45.4	6.2	outer	174	0.551369	0	0	0
one	PCM1kosiKIAA0753_Unt	44	22	5	16	841.125	268.812	821	259	20.125	9.8125	outer	174	1.97765	0.646492	0.00371547	4
one	PCM1kosiKIAA0753_Unt	44	23	5	4	760.5	269.5	821	259	-60.5	10.5	outer	174	0.491279	0	0	0
one	PCM1kosiKIAA0753_Unt	44	24	5	20	797.4	271.05	821	259	-23.6	12.05	outer	174	2.49557	1.16441	0.00669203	7
one	PCM1kosiKIAA0753_Unt	44	25	5	19	810.947	272.842	821	259	-10.0526	13.8421	outer	174	2.69702	1.36586	0.00784979	8
one	PCM1kosiKIAA0753_Unt	44	26	5	13	803.615	274.154	821	259	-17.3846	15.1538	outer	174	1.94247	0.61132	0.00351333	4
one	PCM1kosiKIAA0753_Unt	44	27	5	23	877.913	275.957	821	259	56.913	16.9565	outer	174	3.30434	1.97319	0.0113402	11
one	PCM1kosiKIAA0753_Unt	44	28	5	9	783.333	278.111	821	259	-37.6667	19.1111	outer	174	1.14006	0	0	0
one	PCM1kosiKIAA0753_Unt	44	29	5	6	829.5	279	821	259	8.5	20	outer	174	0.766445	0	0	0
one	PCM1kosiKIAA0753_Unt	44	30	5	4	862.5	284.5	821	259	41.5	25.5	outer	174	0.494881	0	0	0
one	PCM1kosiKIAA0753_Unt	44	31	5	8	845.875	287.125	821	259	24.875	28.125	outer	174	1.07276	0	0	0
one	PCM1kosiKIAA0753_Unt	44	32	5	8	810	289	821	259	-11	30	outer	174	0.942397	0	0	0
one	PCM1kosiKIAA0753_Unt	44	33	5	7	816	289.714	821	259	-5	30.7143	outer	174	0.803891	0	0	0
one	PCM1kosiKIAA0753_Unt	44	34	5	10	796	295.2	821	259	-25	36.2	outer	174	1.28022	0	0	0
one	PCM1kosiKIAA0753_Unt	44	35	5	6	873.833	296.833	821	259	52.8333	37.8333	outer	174	0.638682	0	0	0
one	PCM1kosiKIAA0753_Unt	44	36	5	12	869.5	301.5	821	259	48.5	42.5	outer	174	1.51122	0.180069	0.00103488	1
one	PCM1kosiKIAA0753_Unt	44	37	5	25	820.52	300.76	821	259	-0.48	41.76	outer	174	4.54208	3.21092	0.0184536	18
one	PCM1kosiKIAA0753_Unt	44	38	5	11	843.909	309.364	821	259	22.9091	50.3636	outer	174	1.64839	0.317232	0.00182317	2
one	PCM1kosiKIAA0753_Unt	44	39	5	7	768	310.286	821	259	-53	51.2857	outer	174	0.963607	0	0	0
one	PCM1kosiKIAA0753_Unt	44	40	5	4	803.5	316.5	821	259	-17.5	57.5	outer	174	0.382422	0	0	0
one	PCM1kosiKIAA0753_Unt	44	41	5	10	822.5	318	821	259	1.5	59	outer	174	0.987274	0	0	0
one	PCM1kosiKIAA0753_Unt	44	42	8	13	1301.85	384.615	1320	409	-18.1538	-24.3846	outer	174	1.59974	0.268587	0.0015436	2
one	PCM1kosiKIAA0753_Unt	44	43	7	5	354.4	418.2	397	413	-42.6	5.2	outer	174	0.566278	0	0	0
one	PCM1kosiKIAA0753_Unt	44	44	8	4	1330.5	453.5	1320	409	10.5	44.5	outer	174	0.623728	0	0	0
one	PCM1kosiKIAA0753_Unt	44	45	8	30	1306.83	467.733	1320	409	-13.1667	58.7333	outer	174	3.37256	2.04141	0.0117322	12
one	PCM1kosiKIAA0753_Unt	44	46	10	6	693.833	523.833	671	533	22.8333	-9.16667	outer	174	0.764279	0	0	0
one	PCM1kosiKIAA0753_Unt	44	47	10	11	736.182	579.818	671	533	65.1818	46.8182	outer	174	1.6455	0.314348	0.0018066	2
one	PCM1kosiKIAA0753_Unt	44	48	10	6	679.5	613	671	533	8.5	80	outer	174	0.640848	0	0	0
one	PCM1kosiKIAA0753_Unt	44	49	12	4	699.5	762.5	703	847	-3.5	-84.5	outer	174	0.475242	0	0	0
one	PCM1kosiKIAA0753_Unt	44	50	12	7	634.286	790	703	847	-68.7143	-57	outer	174	0.948119	0	0	0
one	PCM1kosiKIAA0753_Unt	44	51	12	15	702.933	814.867	703	847	-0.0666667	-32.1333	outer	174	1.84465	0.513494	0.00295111	3
one	PCM1kosiKIAA0753_Unt	44	52	12	8	720.125	828.125	703	847	17.125	-18.875	outer	174	1.02899	0	0	0
one	PCM1kosiKIAA0753_Unt	44	53	12	14	710.5	828.714	703	847	7.5	-18.2857	outer	174	1.92178	0.590628	0.00339442	3
one	PCM1kosiKIAA0753_Unt	44	54	12	4	647.5	840.5	703	847	-55.5	-6.5	outer	174	0.470619	0	0	0
one	PCM1kosiKIAA0753_Unt	44	55	12	5	657.8	841.4	703	847	-45.2	-5.6	outer	174	0.736812	0	0	0
one	PCM1kosiKIAA0753_Unt	44	56	12	9	675.667	844.111	703	847	-27.3333	-2.88889	outer	174	1.25138	0	0	0
one	PCM1kosiKIAA0753_Unt	44	57	14	6	731	929.5	760	897	-29	32.5	outer	174	0.630884	0	0	0
one	PCM1kosiKIAA0753_Unt	45	1	5	4	834.5	283.5	870	330	-35.5	-46.5	outer	174	0.457389	0	0	0
one	PCM1kosiKIAA0753_Unt	45	2	5	6	841.5	308	870	330	-28.5	-22	outer	174	0.705074	0	0	0
one	PCM1kosiKIAA0753_Unt	45	3	3	4	426.5	314.5	383	237	43.5	77.5	outer	174	0.504616	0	0	0
one	PCM1kosiKIAA0753_Unt	45	4	5	9	852.889	322.667	870	330	-17.1111	-7.33333	outer	174	1.13793	0	0	0
one	PCM1kosiKIAA0753_Unt	45	5	5	7	831	324.286	870	330	-39	-5.71429	outer	174	0.95169	0	0	0
one	PCM1kosiKIAA0753_Unt	45	6	5	9	833.889	334.889	870	330	-36.1111	4.88889	outer	174	1.06502	0	0	0
one	PCM1kosiKIAA0753_Unt	45	7	6	4	497.5	339.5	591	360	-93.5	-20.5	outer	174	0.411032	0	0	0
one	PCM1kosiKIAA0753_Unt	45	8	5	14	892.643	345.214	870	330	22.6429	15.2143	outer	174	2.33542	1.00427	0.00577167	6
one	PCM1kosiKIAA0753_Unt	45	9	5	5	870.8	350.6	870	330	0.8	20.6	outer	174	0.599405	0	0	0
one	PCM1kosiKIAA0753_Unt	45	10	7	8	891	352.5	879	373	12	-20.5	outer	174	1.1024	0	0	0
one	PCM1kosiKIAA0753_Unt	45	11	7	19	896.211	354.632	879	373	17.2105	-18.3684	outer	174	3.36774	2.03659	0.0117045	12
one	PCM1kosiKIAA0753_Unt	45	12	5	21	824.905	356.619	870	330	-45.0952	26.619	outer	174	3.28505	1.9539	0.0112293	11
one	PCM1kosiKIAA0753_Unt	45	13	7	10	893.2	377	879	373	14.2	4	outer	174	1.12654	0	0	0
one	PCM1kosiKIAA0753_Unt	45	14	7	11	866.545	378.909	879	373	-12.4545	5.90909	outer	174	0.924346	0	0	0
one	PCM1kosiKIAA0753_Unt	45	15	7	10	889.9	381.7	879	373	10.9	8.7	outer	174	1.07024	0	0	0
one	PCM1kosiKIAA0753_Unt	45	16	7	22	910.409	393.818	879	373	31.4091	20.8182	outer	174	3.8956	2.56444	0.0147382	15
one	PCM1kosiKIAA0753_Unt	45	17	8	11	876.545	403.818	866	394	10.5455	9.81818	outer	174	2.00424	0.673088	0.00386832	4
one	PCM1kosiKIAA0753_Unt	45	18	7	8	916	405.5	879	373	37	32.5	outer	174	1.06107	0	0	0
one	PCM1kosiKIAA0753_Unt	45	19	8	8	908.875	408.875	866	394	42.875	14.875	outer	174	1.03328	0	0	0
one	PCM1kosiKIAA0753_Unt	45	20	8	16	928.5	421	866	394	62.5	27	outer	174	2.69209	1.36093	0.00782146	8
one	PCM1kosiKIAA0753_Unt	45	21	8	9	784.111	427.333	866	394	-81.8889	33.3333	outer	174	1.18511	0	0	0
one	PCM1kosiKIAA0753_Unt	45	22	8	4	910.75	428	866	394	44.75	34	outer	174	0.507729	0	0	0
one	PCM1kosiKIAA0753_Unt	45	23	8	7	932	428.714	866	394	66	34.7143	outer	174	0.924086	0	0	0
one	PCM1kosiKIAA0753_Unt	45	24	8	6	921.5	431	866	394	55.5	37	outer	174	0.697963	0	0	0
one	PCM1kosiKIAA0753_Unt	45	25	10	9	484.111	580.333	483	658	1.11111	-77.6667	outer	174	1.22002	0	0	0
one	PCM1kosiKIAA0753_Unt	45	26	10	11	458.364	613.909	483	658	-24.6364	-44.0909	outer	174	1.43778	0.106627	0.000612801	1
one	PCM1kosiKIAA0753_Unt	45	27	10	19	438.632	625.789	483	658	-44.3684	-32.2105	outer	174	3.80461	2.47345	0.0142153	14
one	PCM1kosiKIAA0753_Unt	45	28	10	17	449.412	629.118	483	658	-33.5882	-28.8824	outer	174	3.114	1.78285	0.0102462	10
one	PCM1kosiKIAA0753_Unt	45	29	10	21	444.381	632.952	483	658	-38.619	-25.0476	outer	174	3.75225	2.4211	0.0139144	14
one	PCM1kosiKIAA0753_Unt	45	30	10	4	500.5	633.5	483	658	17.5	-24.5	outer	174	0.45243	0	0	0
one	PCM1kosiKIAA0753_Unt	45	31	10	15	437.6	641.4	483	658	-45.4	-16.6	outer	174	2.471	1.13985	0.00655084	7
one	PCM1kosiKIAA0753_Unt	45	32	10	14	453.5	641.286	483	658	-29.5	-16.7143	outer	174	1.91229	0.581137	0.00333987	3
one	PCM1kosiKIAA0753_Unt	45	33	10	36	486.861	642.361	483	658	3.86111	-15.6389	outer	174	7.36083	6.02968	0.0346533	35
one	PCM1kosiKIAA0753_Unt	45	34	10	11	524.818	641.182	483	658	41.8182	-16.8182	outer	174	1.76056	0.429401	0.00246782	2
one	PCM1kosiKIAA0753_Unt	45	35	10	7	465	644.714	483	658	-18	-13.2857	outer	174	0.850126	0	0	0
one	PCM1kosiKIAA0753_Unt	45	36	10	21	446.381	645.714	483	658	-36.619	-12.2857	outer	174	3.99417	2.66302	0.0153047	15
one	PCM1kosiKIAA0753_Unt	45	37	10	16	494.188	649.5	483	658	11.1875	-8.5	outer	174	3.30353	1.97238	0.0113355	11
one	PCM1kosiKIAA0753_Unt	45	38	10	9	469.778	653.778	483	658	-13.2222	-4.22222	outer	174	1.31907	0	0	0
one	PCM1kosiKIAA0753_Unt	45	39	10	27	510.37	654.963	483	658	27.3704	-3.03704	outer	174	4.44514	3.11398	0.0178964	18
one	PCM1kosiKIAA0753_Unt	45	40	10	18	443.5	661.222	483	658	-39.5	3.22222	outer	174	3.22261	1.89146	0.0108705	11
one	PCM1kosiKIAA0753_Unt	55	4	12	4	573.5	843.5	658	863	-84.5	-19.5	outer	174	0.494453	0	0	0
one	PCM1kosiKIAA0753_Unt	55	5	12	5	614.8	937.6	658	863	-43.2	74.6	outer	174	0.559487	0	0	0
one	PCM1kosiKIAA0753_Unt	55	6	12	4	685.25	940	658	863	27.25	77	outer	174	0.449729	0	0	0
one	PCM1kosiKIAA0753_Unt	56	1	3	4	1034.5	291.5	997	358	37.5	-66.5	outer	174	0.48217	0	0	0
one	PCM1kosiKIAA0753_Unt	56	2	6	5	762	726	715	774	47	-48	outer	174	0.619348	0	0	0
one	PCM1kosiKIAA0753_Unt	56	3	6	7	706	788.286	715	774	-9	14.2857	outer	174	0.953201	0	0	0
one	PCM1kosiKIAA0753_Unt	57	1	1	13	669	106.692	586	74	83	32.6923	outer	174	2.05916	0.728005	0.00418394	4
one	PCM1kosiKIAA0753_Unt	57	2	2	6	908.833	187.833	1000	170	-91.1667	17.8333	outer	174	0.735653	0	0	0
one	PCM1kosiKIAA0753_Unt	57	3	6	9	188.111	446.333	276	429	-87.8889	17.3333	outer	174	1.16486	0	0	0
one	PCM1kosiKIAA0753_Unt	58	1	6	7	900	523.286	840	549	60	-25.7143	outer	174	0.830747	0	0	0
one	PCM1kosiKIAA0753_Unt	60	1	3	10	458.4	179.9	520	257	-61.6	-77.1	outer	174	1.12474	0	0	0
one	PCM1kosiKIAA0753_Unt	60	2	3	7	534.286	338	520	257	14.2857	81	outer	174	0.821942	0	0	0
one	PCM1kosiKIAA0753_Unt	60	3	5	6	87.1667	698.167	36	643	51.1667	55.1667	outer	174	0.778714	0	0	0
one	PCM1kosiKIAA0753_Unt	60	4	5	6	93.1667	702.833	36	643	57.1667	59.8333	outer	174	0.758602	0	0	0
one	PCM1kosiKIAA0753_Unt	42	5	9	8	405.875	527.125	492	498	-86.125	29.125	outer	174	1.04489	0	0	0
one	PCM1kosiKIAA0753_Unt	42	6	9	9	464	568	492	498	-28	70	outer	174	1.26244	0	0	0
one	PCM1kosiKIAA0753_Unt	42	7	9	24	473.792	572	492	498	-18.2083	74	outer	174	3.33683	2.00567	0.0115269	12
one	PCM1kosiKIAA0753_Unt	42	8	12	4	51	670.25	137	672	-86	-1.75	outer	174	0.508278	0	0	0
one	PCM1kosiKIAA0753_Unt	42	9	12	24	101.042	684.042	137	672	-35.9583	12.0417	outer	174	3.33056	1.9994	0.0114908	11
one	PCM1kosiKIAA0753_Unt	45	60	10	9	471.667	709.556	483	658	-11.3333	51.5556	outer	174	1.00533	0	0	0
one	PCM1kosiKIAA0753_Unt	45	61	10	8	475.125	718.125	483	658	-7.875	60.125	outer	174	0.893339	0	0	0
one	PCM1kosiKIAA0753_Unt	45	62	10	19	465.632	725.211	483	658	-17.3684	67.2105	outer	174	4.0141	2.68295	0.0154192	15
one	PCM1kosiKIAA0753_Unt	45	63	10	16	469	738.5	483	658	-14	80.5	outer	174	2.56226	1.23111	0.00707535	7
one	PCM1kosiKIAA0753_Unt	45	64	14	4	719.5	739.5	681	761	38.5	-21.5	outer	174	0.473793	0	0	0
one	PCM1kosiKIAA0753_Unt	46	1	2	6	405.5	342	466	316	-60.5	26	outer	174	0.749828	0	0	0
one	PCM1kosiKIAA0753_Unt	46	2	4	5	723	415	730	443	-7	-28	outer	174	0.623178	0	0	0
one	PCM1kosiKIAA0753_Unt	46	3	6	4	355.5	712.5	410	759	-54.5	-46.5	outer	174	0.415	0	0	0
one	PCM1kosiKIAA0753_Unt	47	1	1	4	144.5	131.5	95	155	49.5	-23.5	outer	174	0.438315	0	0	0
one	PCM1kosiKIAA0753_Unt	47	2	3	6	485.5	325	521	314	-35.5	11	outer	174	0.716793	0	0	0
one	PCM1kosiKIAA0753_Unt	47	3	6	6	319.5	667	413	676	-93.5	-9	outer	174	0.711742	0	0	0
one	PCM1kosiKIAA0753_Unt	47	4	7	4	512.5	778.5	431	734	81.5	44.5	outer	174	0.439033	0	0	0
one	PCM1kosiKIAA0753_Unt	48	1	6	6	706.167	892.833	619	917	87.1667	-24.1667	outer	174	0.696742	0	0	0
one	PCM1kosiKIAA0753_Unt	49	1	2	8	715.125	347.125	708	308	7.125	39.125	outer	174	1.0379	0	0	0
one	PCM1kosiKIAA0753_Unt	49	2	2	9	687	352	708	308	-21	44	outer	174	1.17098	0	0	0
one	PCM1kosiKIAA0753_Unt	49	3	2	4	659.5	359.5	708	308	-48.5	51.5	outer	174	0.53434	0	0	0
one	PCM1kosiKIAA0753_Unt	49	4	5	33	228.394	530.576	210	511	18.3939	19.5758	outer	174	11.2753	9.94412	0.0571501	57
one	PCM1kosiKIAA0753_Unt	49	5	6	7	542.714	631	617	634	-74.2857	-3	outer	174	0.867658	0	0	0
one	PCM1kosiKIAA0753_Unt	50	1	2	5	333.4	340.8	299	379	34.4	-38.2	outer	174	0.572992	0	0	0
one	PCM1kosiKIAA0753_Unt	50	2	3	4	711.5	560.5	702	508	9.5	52.5	outer	174	0.438865	0	0	0
one	PCM1kosiKIAA0753_Unt	50	3	4	11	1011.18	632.818	1044	723	-32.8182	-90.1818	outer	174	1.83899	0.507833	0.00291858	3
one	PCM1kosiKIAA0753_Unt	50	4	4	6	999.167	638.167	1044	723	-44.8333	-84.8333	outer	174	0.748074	0	0	0
one	PCM1kosiKIAA0753_Unt	50	5	6	4	632.5	837.5	620	883	12.5	-45.5	outer	174	0.41471	0	0	0
one	PCM1kosiKIAA0753_Unt	50	6	6	4	675.5	840.5	620	883	55.5	-42.5	outer	174	0.4309	0	0	0
one	PCM1kosiKIAA0753_Unt	50	7	6	4	589	879.25	620	883	-31	-3.75	outer	174	0.456199	0	0	0
one	PCM1kosiKIAA0753_Unt	51	1	5	6	677.833	578.833	672	599	5.83333	-20.1667	outer	174	0.777234	0	0	0
one	PCM1kosiKIAA0753_Unt	51	2	5	6	627	585.5	672	599	-45	-13.5	outer	174	0.651057	0	0	0
one	PCM1kosiKIAA0753_Unt	51	3	5	4	645.5	676.5	672	599	-26.5	77.5	outer	174	0.465446	0	0	0
one	PCM1kosiKIAA0753_Unt	51	4	6	7	338.714	758	269	777	69.7143	-19	outer	174	0.869978	0	0	0
one	PCM1kosiKIAA0753_Unt	52	1	1	7	453.286	50	372	67	81.2857	-17	outer	174	0.913497	0	0	0
one	PCM1kosiKIAA0753_Unt	52	2	3	5	628.8	259.4	581	185	47.8	74.4	outer	174	0.615076	0	0	0
one	PCM1kosiKIAA0753_Unt	52	3	6	6	703.5	512	725	456	-21.5	56	outer	174	0.69514	0	0	0
one	PCM1kosiKIAA0753_Unt	52	4	7	12	909.5	523.5	874	612	35.5	-88.5	outer	174	1.26889	0	0	0
one	PCM1kosiKIAA0753_Unt	52	5	6	5	670.6	527.8	725	456	-54.4	71.8	outer	174	0.599451	0	0	0
one	PCM1kosiKIAA0753_Unt	52	6	10	4	486	680.25	420	747	66	-66.75	outer	174	0.508614	0	0	0
one	PCM1kosiKIAA0753_Unt	52	7	10	4	505.5	736.5	420	747	85.5	-10.5	outer	174	0.49247	0	0	0
one	PCM1kosiKIAA0753_Unt	53	1	5	12	559.5	396.5	567	483	-7.5	-86.5	outer	174	1.55573	0.22458	0.00129069	1
one	PCM1kosiKIAA0753_Unt	53	2	5	11	565.636	396.091	567	483	-1.36364	-86.9091	outer	174	1.73465	0.403492	0.00231892	2
one	PCM1kosiKIAA0753_Unt	53	3	5	12	583.667	403.083	567	483	16.6667	-79.9167	outer	174	1.45658	0.125426	0.000720841	1
one	PCM1kosiKIAA0753_Unt	53	4	5	7	577.286	413	567	483	10.2857	-70	outer	174	0.853407	0	0	0
one	PCM1kosiKIAA0753_Unt	53	5	5	10	561	418.8	567	483	-6	-64.2	outer	174	1.92067	0.589514	0.00338801	3
one	PCM1kosiKIAA0753_Unt	53	6	5	14	600.429	425	567	483	33.4286	-58	outer	174	2.00513	0.673973	0.00387341	4
one	PCM1kosiKIAA0753_Unt	53	7	5	6	560.5	430	567	483	-6.5	-53	outer	174	0.684535	0	0	0
one	PCM1kosiKIAA0753_Unt	53	8	5	5	631.4	433.8	567	483	64.4	-49.2	outer	174	0.620035	0	0	0
one	PCM1kosiKIAA0753_Unt	53	9	5	4	592.5	437.5	567	483	25.5	-45.5	outer	174	0.458076	0	0	0
one	PCM1kosiKIAA0753_Unt	53	10	5	4	620.5	437.5	567	483	53.5	-45.5	outer	174	0.482277	0	0	0
one	PCM1kosiKIAA0753_Unt	53	11	5	6	590	444.5	567	483	23	-38.5	outer	174	0.710567	0	0	0
one	PCM1kosiKIAA0753_Unt	53	12	5	4	600.5	447.5	567	483	33.5	-35.5	outer	174	0.458915	0	0	0
one	PCM1kosiKIAA0753_Unt	53	13	5	7	621	449.286	567	483	54	-33.7143	outer	174	0.946197	0	0	0
one	PCM1kosiKIAA0753_Unt	53	14	5	6	628	448.5	567	483	61	-34.5	outer	174	0.694743	0	0	0
one	PCM1kosiKIAA0753_Unt	53	15	5	7	623	454.286	567	483	56	-28.7143	outer	174	0.869688	0	0	0
one	PCM1kosiKIAA0753_Unt	53	16	5	16	549.5	455	567	483	-17.5	-28	outer	174	2.32534	0.994184	0.0057137	6
one	PCM1kosiKIAA0753_Unt	53	17	5	9	662.111	455.667	567	483	95.1111	-27.3333	outer	174	0.870893	0	0	0
one	PCM1kosiKIAA0753_Unt	53	18	5	17	476.588	456.235	567	483	-90.4118	-26.7647	outer	174	2.40226	1.0711	0.00615577	6
one	PCM1kosiKIAA0753_Unt	53	19	5	14	550.714	460.5	567	483	-16.2857	-22.5	outer	174	2.0179	0.686745	0.00394681	4
one	PCM1kosiKIAA0753_Unt	53	20	5	4	581.75	460	567	483	14.75	-23	outer	174	0.470649	0	0	0
one	PCM1kosiKIAA0753_Unt	53	21	5	5	635.2	463.6	567	483	68.2	-19.4	outer	174	0.614145	0	0	0
one	PCM1kosiKIAA0753_Unt	53	22	5	9	533.667	466.889	567	483	-33.3333	-16.1111	outer	174	1.13304	0	0	0
one	PCM1kosiKIAA0753_Unt	53	23	5	13	635.385	468.615	567	483	68.3846	-14.3846	outer	174	1.70282	0.371661	0.00213598	2
one	PCM1kosiKIAA0753_Unt	53	24	5	5	661.8	474.4	567	483	94.8	-8.6	outer	174	0.600061	0	0	0
one	PCM1kosiKIAA0753_Unt	53	25	5	10	633.7	476.3	567	483	66.7	-6.7	outer	174	1.21279	0	0	0
one	PCM1kosiKIAA0753_Unt	53	26	5	9	641	478	567	483	74	-5	outer	174	1.15122	0	0	0
one	PCM1kosiKIAA0753_Unt	53	27	5	4	610.5	480.5	567	483	43.5	-2.5	outer	174	0.536065	0	0	0
one	PCM1kosiKIAA0753_Unt	53	28	5	18	586.611	492.722	567	483	19.6111	9.72222	outer	174	2.51192	1.18077	0.00678604	7
one	PCM1kosiKIAA0753_Unt	53	29	5	6	624.5	491	567	483	57.5	8	outer	174	0.793194	0	0	0
one	PCM1kosiKIAA0753_Unt	53	30	5	30	649.1	495.4	567	483	82.1	12.4	outer	174	5.1015	3.77035	0.0216687	22
one	PCM1kosiKIAA0753_Unt	53	31	5	5	534.4	496.2	567	483	-32.6	13.2	outer	174	0.615427	0	0	0
one	PCM1kosiKIAA0753_Unt	53	32	5	9	565	503.333	567	483	-2	20.3333	outer	174	1.06143	0	0	0
one	PCM1kosiKIAA0753_Unt	53	33	5	5	566.4	510.8	567	483	-0.6	27.8	outer	174	0.77676	0	0	0
one	PCM1kosiKIAA0753_Unt	53	34	5	14	562.5	516.286	567	483	-4.5	33.2857	outer	174	2.40595	1.0748	0.00617699	6
one	PCM1kosiKIAA0753_Unt	53	35	5	13	578.615	518.615	567	483	11.6154	35.6154	outer	174	1.39802	0.0668623	0.000384266	0
one	PCM1kosiKIAA0753_Unt	53	36	5	25	646.2	520.32	567	483	79.2	37.32	outer	174	5.12461	3.79345	0.0218014	22
one	PCM1kosiKIAA0753_Unt	53	37	5	9	557	523	567	483	-10	40	outer	174	1.20842	0	0	0
one	PCM1kosiKIAA0753_Unt	53	38	5	8	544.875	537.875	567	483	-22.125	54.875	outer	174	1.08847	0	0	0
one	PCM1kosiKIAA0753_Unt	53	39	5	4	548.5	542.5	567	483	-18.5	59.5	outer	174	0.506905	0	0	0
one	PCM1kosiKIAA0753_Unt	53	40	5	4	523.5	544.5	567	483	-43.5	61.5	outer	174	0.4206	0	0	0
one	PCM1kosiKIAA0753_Unt	53	41	5	9	606.667	549.667	567	483	39.6667	66.6667	outer	174	1.07546	0	0	0
one	PCM1kosiKIAA0753_Unt	53	42	5	7	637	550.286	567	483	70	67.2857	outer	174	0.885161	0	0	0
one	PCM1kosiKIAA0753_Unt	53	43	5	7	605.286	556	567	483	38.2857	73	outer	174	0.81236	0	0	0
one	PCM1kosiKIAA0753_Unt	53	44	5	12	591.5	565.5	567	483	24.5	82.5	outer	174	1.60946	0.278307	0.00159946	2
one	PCM1kosiKIAA0753_Unt	53	45	5	7	610	569.286	567	483	43	86.2857	outer	174	0.868132	0	0	0
one	PCM1kosiKIAA0753_Unt	53	46	6	4	267.5	690.5	328	656	-60.5	34.5	outer	174	0.456733	0	0	0
one	PCM1kosiKIAA0753_Unt	53	47	6	4	348.5	710.5	328	656	20.5	54.5	outer	174	0.445274	0	0	0
one	PCM1kosiKIAA0753_Unt	53	48	7	9	707.111	709.333	691	681	16.1111	28.3333	outer	174	1.26993	0	0	0
one	PCM1kosiKIAA0753_Unt	54	1	4	4	858.5	352.5	918	350	-59.5	2.5	outer	174	0.471305	0	0	0
one	PCM1kosiKIAA0753_Unt	54	2	5	6	620	651.5	587	730	33	-78.5	outer	174	0.601953	0	0	0
one	PCM1kosiKIAA0753_Unt	54	3	5	4	542.5	696.5	587	730	-44.5	-33.5	outer	174	0.440024	0	0	0
one	PCM1kosiKIAA0753_Unt	54	4	8	5	1089.2	820.6	1123	914	-33.8	-93.4	outer	174	0.508995	0	0	0
one	PCM1kosiKIAA0753_Unt	54	5	8	4	1159	821.5	1123	914	36	-92.5	outer	174	0.364981	0	0	0
one	PCM1kosiKIAA0753_Unt	54	6	8	5	1178.6	839.2	1123	914	55.6	-74.8	outer	174	0.635157	0	0	0
one	PCM1kosiKIAA0753_Unt	54	7	8	6	1168	841.5	1123	914	45	-72.5	outer	174	0.782513	0	0	0
one	PCM1kosiKIAA0753_Unt	54	8	8	6	1171.5	843	1123	914	48.5	-71	outer	174	0.839689	0	0	0
one	PCM1kosiKIAA0753_Unt	54	9	8	8	1082.5	851.875	1123	914	-40.5	-62.125	outer	174	0.959823	0	0	0
one	PCM1kosiKIAA0753_Unt	54	10	8	5	1080.2	855.6	1123	914	-42.8	-58.4	outer	174	0.563058	0	0	0
one	PCM1kosiKIAA0753_Unt	54	11	8	7	1068.29	860	1123	914	-54.7143	-54	outer	174	0.982498	0	0	0
one	PCM1kosiKIAA0753_Unt	54	12	8	5	1045.4	922.8	1123	914	-77.6	8.8	outer	174	0.567803	0	0	0
one	PCM1kosiKIAA0753_Unt	54	13	8	5	1048.2	930.6	1123	914	-74.8	16.6	outer	174	0.718502	0	0	0
one	PCM1kosiKIAA0753_Unt	54	14	8	6	1029	932.5	1123	914	-94	18.5	outer	174	0.687343	0	0	0
one	PCM1kosiKIAA0753_Unt	54	15	8	9	1027.89	939.667	1123	914	-95.1111	25.6667	outer	174	1.00188	0	0	0
one	PCM1kosiKIAA0753_Unt	55	1	3	4	549.5	176.5	476	139	73.5	37.5	outer	174	0.429465	0	0	0
one	PCM1kosiKIAA0753_Unt	55	2	3	5	474.6	181.8	476	139	-1.4	42.8	outer	174	0.630518	0	0	0
one	PCM1kosiKIAA0753_Unt	55	3	9	4	524.5	626.5	592	683	-67.5	-56.5	outer	174	0.476036	0	0	0
one	PCM1kosiKIAA0753_Unt	43	1	1	5	851.4	43.8	846	33	5.4	10.8	inner	174	0.437293	0	0	0
one	PCM1kosiKIAA0753_Unt	43	2	5	12	185.417	478.25	180	470	5.41667	8.25	inner	174	1.17665	0	0	0
one	PCM1kosiKIAA0753_Unt	44	1	5	12	827.667	255.083	821	259	6.66667	-3.91667	inner	174	1.49291	0.161758	0.000929645	1
one	PCM1kosiKIAA0753_Unt	44	2	5	13	816.615	269.615	821	259	-4.38462	10.6154	inner	174	1.52169	0.190537	0.00109504	1
one	PCM1kosiKIAA0753_Unt	41	1	1	5	462.4	106.2	487	65	-24.6	41.2	outer	174	0.641611	0	0	0
one	PCM1kosiKIAA0753_Unt	41	2	1	4	504.5	134.5	487	65	17.5	69.5	outer	174	0.483223	0	0	0
one	PCM1kosiKIAA0753_Unt	41	3	6	4	547	558.75	583	631	-36	-72.25	outer	174	0.490013	0	0	0
one	PCM1kosiKIAA0753_Unt	41	4	7	6	958	627.5	967	664	-9	-36.5	outer	174	0.758587	0	0	0
one	PCM1kosiKIAA0753_Unt	41	5	6	8	571.875	653.875	583	631	-11.125	22.875	outer	174	0.931411	0	0	0
one	PCM1kosiKIAA0753_Unt	41	6	6	4	508.5	697	583	631	-74.5	66	outer	174	0.481178	0	0	0
one	PCM1kosiKIAA0753_Unt	42	1	6	4	446.5	302.5	423	376	23.5	-73.5	outer	174	0.432547	0	0	0
one	PCM1kosiKIAA0753_Unt	42	2	9	5	578.6	450.2	492	498	86.6	-47.8	outer	174	0.7355	0	0	0
one	PCM1kosiKIAA0753_Unt	42	3	10	4	868.5	480.5	856	507	12.5	-26.5	outer	174	0.54847	0	0	0
one	PCM1kosiKIAA0753_Unt	42	4	10	6	906	525.5	856	507	50	18.5	outer	174	0.780148	0	0	0
one	PCM1kosiKIAA0753_Unt	42	10	12	17	95.3529	685.176	137	672	-41.6471	13.1765	outer	174	2.57313	1.24197	0.00713779	7
one	PCM1kosiKIAA0753_Unt	42	11	13	8	707.875	891.875	736	856	-28.125	35.875	outer	174	0.940871	0	0	0
one	PCM1kosiKIAA0753_Unt	43	1	3	7	399.714	112	437	183	-37.2857	-71	outer	174	0.904036	0	0	0
one	PCM1kosiPIBF1_Unt	78	39	11	4	782.75	142	742	120	40.75	22	outer	154	0.494453	0	0	0
one	PCM1kosiPIBF1_Unt	78	43	14	9	92	149	46	169	46	-20	outer	154	1.34975	0.018598	0.000120767	0
one	PCM1kosiPIBF1_Unt	78	40	14	4	83.5	143.5	46	169	37.5	-25.5	outer	154	0.612924	0	0	0
one	PCM1kosiPIBF1_Unt	78	41	12	12	691.083	144.917	716	128	-24.9167	16.9167	outer	154	1.46403	0.132873	0.000862811	1
one	PCM1kosiPIBF1_Unt	78	42	14	12	75.5	147.5	46	169	29.5	-21.5	outer	154	1.29522	0	0	0
one	PCM1kosiPIBF1_Unt	61	1	5	4	697.5	463.5	697	465	0.5	-1.5	inner	154	0.39263	0	0	0
one	PCM1kosiPIBF1_Unt	62	1	6	14	427.714	599.5	436	595	-8.28571	4.5	inner	154	1.50494	0.173782	0.00112846	1
one	PCM1kosiPIBF1_Unt	62	2	6	28	433.714	601.964	436	595	-2.28571	6.96429	inner	154	3.07671	1.74555	0.0113348	11
one	PCM1kosiPIBF1_Unt	63	1	3	9	627.333	338.111	622	348	5.33333	-9.88889	inner	154	0.733913	0	0	0
one	PCM1kosiPIBF1_Unt	63	2	3	5	631.4	340.2	622	348	9.4	-7.8	inner	154	0.496407	0	0	0
one	PCM1kosiPIBF1_Unt	70	1	8	14	525.714	873	537	873	-11.2857	0	inner	154	2.55814	1.22699	0.00796747	8
one	PCM1kosiPIBF1_Unt	70	2	8	7	535	874.714	537	873	-2	1.71429	inner	154	0.822034	0	0	0
one	PCM1kosiPIBF1_Unt	73	1	6	4	661.5	481.5	670	487	-8.5	-5.5	inner	154	0.396399	0	0	0
one	PCM1kosiPIBF1_Unt	73	2	8	60	935	596.833	938	603	-3	-6.16667	inner	154	7.47405	6.1429	0.0398889	40
one	PCM1kosiPIBF1_Unt	73	3	10	8	913	768.5	917	776	-4	-7.5	inner	154	0.809781	0	0	0
one	PCM1kosiPIBF1_Unt	73	4	10	9	924	785	917	776	7	9	inner	154	0.823178	0	0	0
one	PCM1kosiPIBF1_Unt	73	5	11	7	853.286	850	863	856	-9.71429	-6	inner	154	0.568566	0	0	0
one	PCM1kosiPIBF1_Unt	73	6	11	8	855.875	853.125	863	856	-7.125	-2.875	inner	154	0.762753	0	0	0
one	PCM1kosiPIBF1_Unt	73	7	11	24	859.792	866.125	863	856	-3.20833	10.125	inner	154	2.59322	1.26207	0.00819527	8
one	PCM1kosiPIBF1_Unt	74	1	8	19	885.368	422.789	885	432	0.368421	-9.21053	inner	154	2.31772	0.986569	0.00640629	6
one	PCM1kosiPIBF1_Unt	74	2	8	9	890.889	428.667	885	432	5.88889	-3.33333	inner	154	0.983047	0	0	0
one	PCM1kosiPIBF1_Unt	74	3	8	23	884.913	432.783	885	432	-0.0869565	0.782609	inner	154	4.26961	2.93846	0.0190809	19
one	PCM1kosiPIBF1_Unt	74	4	8	11	886.909	440.636	885	432	1.90909	8.63636	inner	154	1.10811	0	0	0
one	PCM1kosiPIBF1_Unt	74	5	11	10	802.5	808.8	802	817	0.5	-8.2	inner	154	0.827008	0	0	0
one	PCM1kosiPIBF1_Unt	74	6	11	13	802.385	812.615	802	817	0.384615	-4.38462	inner	154	1.27887	0	0	0
one	PCM1kosiPIBF1_Unt	74	7	11	17	811.412	814.882	802	817	9.41176	-2.11765	inner	154	1.5697	0.238542	0.00154897	2
one	PCM1kosiPIBF1_Unt	74	8	11	12	805.5	820.5	802	817	3.5	3.5	inner	154	1.26667	0	0	0
one	PCM1kosiPIBF1_Unt	75	1	4	12	968.75	443.667	980	444	-11.25	-0.333333	inner	154	1.32981	0	0	0
one	PCM1kosiPIBF1_Unt	75	2	4	14	988.5	447.714	980	444	8.5	3.71429	inner	154	1.79832	0.467168	0.00303356	3
one	PCM1kosiPIBF1_Unt	75	3	5	17	918.412	491.882	913	488	5.41176	3.88235	inner	154	1.64347	0.312319	0.00202805	2
one	PCM1kosiPIBF1_Unt	75	4	5	19	921.579	494.895	913	488	8.57895	6.89474	inner	154	1.90025	0.569098	0.00369544	4
one	PCM1kosiPIBF1_Unt	78	1	3	20	696.4	17	691	21	5.4	-4	inner	154	2.47582	1.14467	0.00743291	7
one	PCM1kosiPIBF1_Unt	78	2	3	4	692.5	20	691	21	1.5	-1	inner	154	0.485939	0	0	0
one	PCM1kosiPIBF1_Unt	78	3	2	4	653.5	27.5	653	24	0.5	3.5	inner	154	0.392111	0	0	0
one	PCM1kosiPIBF1_Unt	78	4	4	10	16.3	40.4	15	34	1.3	6.4	inner	154	0.753292	0	0	0
one	PCM1kosiPIBF1_Unt	78	5	5	12	722.25	81.4167	725	72	-2.75	9.41667	inner	154	0.956466	0	0	0
one	PCM1kosiPIBF1_Unt	78	6	6	7	687	86.7143	685	94	2	-7.28571	inner	154	0.641535	0	0	0
one	PCM1kosiPIBF1_Unt	78	7	6	9	691.333	86.8889	685	94	6.33333	-7.11111	inner	154	0.741878	0	0	0
one	PCM1kosiPIBF1_Unt	78	8	6	12	694.417	88.75	685	94	9.41667	-5.25	inner	154	0.853559	0	0	0
one	PCM1kosiPIBF1_Unt	78	9	7	11	703.909	89.6364	715	93	-11.0909	-3.36364	inner	154	0.91075	0	0	0
one	PCM1kosiPIBF1_Unt	78	10	6	9	692.111	91.6667	685	94	7.11111	-2.33333	inner	154	0.778271	0	0	0
one	PCM1kosiPIBF1_Unt	78	11	7	10	704.2	93	715	93	-10.8	0	inner	154	0.858061	0	0	0
one	PCM1kosiPIBF1_Unt	78	12	7	25	718.28	94.32	715	93	3.28	1.32	inner	154	3.27465	1.94349	0.0126201	13
one	PCM1kosiPIBF1_Unt	78	13	7	14	714.214	96.3571	715	93	-0.785714	3.35714	inner	154	1.79039	0.459233	0.00298203	3
one	PCM1kosiPIBF1_Unt	78	14	6	18	693.5	98.7778	685	94	8.5	4.77778	inner	154	1.72866	0.39751	0.00258123	3
one	PCM1kosiPIBF1_Unt	78	15	7	4	710.25	102	715	93	-4.75	9	inner	154	0.501946	0	0	0
one	PCM1kosiPIBF1_Unt	78	16	7	4	716.5	102.5	715	93	1.5	9.5	inner	154	0.424949	0	0	0
one	PCM1kosiPIBF1_Unt	78	17	7	16	719.938	102.438	715	93	4.9375	9.4375	inner	154	1.44949	0.118331	0.000768383	1
one	PCM1kosiPIBF1_Unt	78	18	10	35	637.2	106.6	630	113	7.2	-6.4	inner	154	4.54263	3.21147	0.0208537	21
one	PCM1kosiPIBF1_Unt	78	19	10	12	620.5	107.5	630	113	-9.5	-5.5	inner	154	1.32944	0	0	0
one	PCM1kosiPIBF1_Unt	78	20	11	27	744.148	109.63	742	120	2.14815	-10.3704	inner	154	2.46412	1.13296	0.00735691	7
one	PCM1kosiPIBF1_Unt	78	21	11	51	747.627	114.392	742	120	5.62745	-5.60784	inner	154	6.88844	5.55729	0.0360863	36
one	PCM1kosiPIBF1_Unt	78	22	10	11	641.091	115.636	630	113	11.0909	2.63636	inner	154	1.05478	0	0	0
one	PCM1kosiPIBF1_Unt	78	23	9	11	729.909	117.636	731	111	-1.09091	6.63636	inner	154	1.05826	0	0	0
one	PCM1kosiPIBF1_Unt	78	24	9	6	731	120.5	731	111	0	9.5	inner	154	0.539467	0	0	0
one	PCM1kosiPIBF1_Unt	78	25	12	5	710.4	126.8	716	128	-5.6	-1.2	inner	154	0.440192	0	0	0
one	PCM1kosiPIBF1_Unt	78	26	11	4	737.5	126.5	742	120	-4.5	6.5	inner	154	0.370703	0	0	0
one	PCM1kosiPIBF1_Unt	78	27	12	7	723	127.714	716	128	7	-0.285714	inner	154	0.70454	0	0	0
one	PCM1kosiPIBF1_Unt	78	28	12	8	715.5	138	716	128	-0.5	10	inner	154	0.874235	0	0	0
one	PCM1kosiPIBF1_Unt	78	29	14	4	51.75	159	46	169	5.75	-10	inner	154	0.324453	0	0	0
one	PCM1kosiPIBF1_Unt	73	65	11	6	830.833	804.833	863	856	-32.1667	-51.1667	outer	154	0.849546	0	0	0
one	PCM1kosiPIBF1_Unt	73	66	11	18	858.5	804.778	863	856	-4.5	-51.2222	outer	154	3.10842	1.77726	0.0115407	12
one	PCM1kosiPIBF1_Unt	73	67	10	6	911	804.5	917	776	-6	28.5	outer	154	0.833036	0	0	0
one	PCM1kosiPIBF1_Unt	73	68	10	4	945.5	808.5	917	776	28.5	32.5	outer	154	0.43682	0	0	0
one	PCM1kosiPIBF1_Unt	73	69	10	17	890.412	809.882	917	776	-26.5882	33.8824	outer	154	2.95831	1.62716	0.010566	11
one	PCM1kosiPIBF1_Unt	73	70	11	4	867.5	811.5	863	856	4.5	-44.5	outer	154	0.528038	0	0	0
one	PCM1kosiPIBF1_Unt	73	71	11	14	830.714	814.5	863	856	-32.2857	-41.5	outer	154	2.29798	0.966824	0.00627808	6
one	PCM1kosiPIBF1_Unt	73	72	10	8	912	813.75	917	776	-5	37.75	outer	154	0.859876	0	0	0
one	PCM1kosiPIBF1_Unt	73	73	10	16	946.812	815.688	917	776	29.8125	39.6875	outer	154	2.321	0.98985	0.0064276	6
one	PCM1kosiPIBF1_Unt	73	74	12	13	718.615	818.385	654	872	64.6154	-53.6154	outer	154	1.41836	0.0872026	0.000566251	1
one	PCM1kosiPIBF1_Unt	73	75	12	4	629.5	819.5	654	872	-24.5	-52.5	outer	154	0.487388	0	0	0
one	PCM1kosiPIBF1_Unt	73	76	11	47	872.596	817.489	863	856	9.59574	-38.5106	outer	154	8.70544	7.37429	0.047885	48
one	PCM1kosiPIBF1_Unt	73	77	11	5	799.6	820.2	863	856	-63.4	-35.8	outer	154	0.543908	0	0	0
one	PCM1kosiPIBF1_Unt	73	78	10	20	964.45	820.65	917	776	47.45	44.65	outer	154	3.54182	2.21066	0.014355	14
one	PCM1kosiPIBF1_Unt	73	79	10	15	955.533	823.133	917	776	38.5333	47.1333	outer	154	2.76744	1.43628	0.00932651	9
one	PCM1kosiPIBF1_Unt	73	80	12	4	714.5	824.5	654	872	60.5	-47.5	outer	154	0.451377	0	0	0
one	PCM1kosiPIBF1_Unt	73	81	11	10	788.1	825.3	863	856	-74.9	-30.7	outer	154	1.29078	0	0	0
one	PCM1kosiPIBF1_Unt	73	82	11	39	862.41	823.769	863	856	-0.589744	-32.2308	outer	154	6.52505	5.19389	0.0337266	34
one	PCM1kosiPIBF1_Unt	73	83	10	12	914.5	828.5	917	776	-2.5	52.5	outer	154	1.45515	0.123992	0.000805143	1
one	PCM1kosiPIBF1_Unt	73	84	11	4	877.5	830.5	863	856	14.5	-25.5	outer	154	0.482414	0	0	0
one	PCM1kosiPIBF1_Unt	73	85	11	5	834.6	833.2	863	856	-28.4	-22.8	outer	154	0.47657	0	0	0
one	PCM1kosiPIBF1_Unt	73	86	11	12	856.167	835	863	856	-6.83333	-21	outer	154	2.20674	0.87559	0.00568565	6
one	PCM1kosiPIBF1_Unt	73	87	11	9	871.889	836.667	863	856	8.88889	-19.3333	outer	154	1.21476	0	0	0
one	PCM1kosiPIBF1_Unt	73	88	11	15	882.6	836.6	863	856	19.6	-19.4	outer	154	2.64443	1.31328	0.00852779	9
one	PCM1kosiPIBF1_Unt	73	89	11	7	865	842.286	863	856	2	-13.7143	outer	154	0.873152	0	0	0
one	PCM1kosiPIBF1_Unt	73	90	11	40	925.125	847.275	863	856	62.125	-8.725	outer	154	7.87294	6.54178	0.0424791	42
one	PCM1kosiPIBF1_Unt	73	91	12	10	728	849.8	654	872	74	-22.2	outer	154	1.54389	0.212739	0.00138142	1
one	PCM1kosiPIBF1_Unt	73	92	11	8	916.875	851.875	863	856	53.875	-4.125	outer	154	1.15021	0	0	0
one	PCM1kosiPIBF1_Unt	73	93	12	7	713.286	854	654	872	59.2857	-18	outer	154	0.804227	0	0	0
one	PCM1kosiPIBF1_Unt	73	94	11	9	926	854	863	856	63	-2	outer	154	1.30196	0	0	0
one	PCM1kosiPIBF1_Unt	73	95	11	7	882	855.714	863	856	19	-0.285714	outer	154	1.02409	0	0	0
one	PCM1kosiPIBF1_Unt	73	96	11	11	911.636	855.455	863	856	48.6364	-0.545455	outer	154	1.45295	0.121795	0.000790875	1
one	PCM1kosiPIBF1_Unt	73	97	12	10	708.5	856.8	654	872	54.5	-15.2	outer	154	1.29204	0	0	0
one	PCM1kosiPIBF1_Unt	73	98	12	10	735	858.8	654	872	81	-13.2	outer	154	1.87279	0.541632	0.00351709	4
one	PCM1kosiPIBF1_Unt	73	99	11	20	884.5	860.8	863	856	21.5	4.8	outer	154	3.8795	2.54835	0.0165477	17
one	PCM1kosiPIBF1_Unt	73	100	12	10	690.5	861.8	654	872	36.5	-10.2	outer	154	1.47924	0.148086	0.000961598	1
one	PCM1kosiPIBF1_Unt	73	101	11	22	897.864	862.545	863	856	34.8636	6.54545	outer	154	5.11868	3.78753	0.0245944	25
one	PCM1kosiPIBF1_Unt	73	102	12	10	731.5	863.2	654	872	77.5	-8.8	outer	154	1.32818	0	0	0
one	PCM1kosiPIBF1_Unt	73	103	11	12	794.333	864.75	863	856	-68.6667	8.75	outer	154	1.87617	0.545019	0.00353908	4
one	PCM1kosiPIBF1_Unt	73	104	12	10	580	873.2	654	872	-74	1.2	outer	154	1.28629	0	0	0
one	PCM1kosiPIBF1_Unt	73	105	11	11	921.636	875.091	863	856	58.6364	19.0909	outer	154	1.68823	0.357074	0.00231866	2
one	PCM1kosiPIBF1_Unt	73	106	11	6	947	877.167	863	856	84	21.1667	outer	154	0.795788	0	0	0
one	PCM1kosiPIBF1_Unt	73	107	12	6	555.5	877	654	872	-98.5	5	outer	154	0.814542	0	0	0
one	PCM1kosiPIBF1_Unt	73	108	11	12	909.083	879.417	863	856	46.0833	23.4167	outer	154	1.62863	0.297472	0.00193164	2
one	PCM1kosiPIBF1_Unt	73	109	11	10	876.8	883	863	856	13.8	27	outer	154	1.34638	0.0152258	9.88689e-05	0
one	PCM1kosiPIBF1_Unt	73	110	11	32	925.75	887.344	863	856	62.75	31.3438	outer	154	4.93144	3.60029	0.0233785	23
one	PCM1kosiPIBF1_Unt	73	111	11	9	940.111	887.333	863	856	77.1111	31.3333	outer	154	1.28923	0	0	0
one	PCM1kosiPIBF1_Unt	73	112	11	18	875.778	888.389	863	856	12.7778	32.3889	outer	154	2.25586	0.924709	0.00600461	6
one	PCM1kosiPIBF1_Unt	73	113	11	10	889	890.2	863	856	26	34.2	outer	154	1.54633	0.21518	0.00139727	1
one	PCM1kosiPIBF1_Unt	73	114	11	4	918.75	893	863	856	55.75	37	outer	154	0.574914	0	0	0
one	PCM1kosiPIBF1_Unt	73	115	11	4	919.5	899.5	863	856	56.5	43.5	outer	154	0.534524	0	0	0
one	PCM1kosiPIBF1_Unt	73	116	11	13	829.615	900.385	863	856	-33.3846	44.3846	outer	154	1.59983	0.268678	0.00174466	2
one	PCM1kosiPIBF1_Unt	73	117	11	9	909.889	914.667	863	856	46.8889	58.6667	outer	154	1.32862	0	0	0
one	PCM1kosiPIBF1_Unt	73	118	11	7	841.286	934	863	856	-21.7143	78	outer	154	0.837964	0	0	0
one	PCM1kosiPIBF1_Unt	74	1	2	6	391	83.5	475	95	-84	-11.5	outer	154	0.652247	0	0	0
one	PCM1kosiPIBF1_Unt	74	2	2	7	396	93.7143	475	95	-79	-1.28571	outer	154	0.907988	0	0	0
one	PCM1kosiPIBF1_Unt	74	3	3	6	706	115.5	684	201	22	-85.5	outer	154	0.794049	0	0	0
one	PCM1kosiPIBF1_Unt	74	4	3	14	701.143	119.429	684	201	17.1429	-81.5714	outer	154	2.37893	1.04777	0.00680372	7
one	PCM1kosiPIBF1_Unt	74	5	3	4	679.5	121.5	684	201	-4.5	-79.5	outer	154	0.441321	0	0	0
one	PCM1kosiPIBF1_Unt	74	6	3	9	715	129	684	201	31	-72	outer	154	1.17984	0	0	0
one	PCM1kosiPIBF1_Unt	74	7	2	10	386	131.8	475	95	-89	36.8	outer	154	1.62159	0.290438	0.00188596	2
one	PCM1kosiPIBF1_Unt	74	8	3	11	714.545	134.364	684	201	30.5455	-66.6364	outer	154	1.34665	0.0155004	0.000100652	0
one	PCM1kosiPIBF1_Unt	74	9	2	9	416.667	157.889	475	95	-58.3333	62.8889	outer	154	1.08455	0	0	0
one	PCM1kosiPIBF1_Unt	74	10	3	21	681.857	162.667	684	201	-2.14286	-38.3333	outer	154	2.99129	1.66013	0.0107801	11
one	PCM1kosiPIBF1_Unt	74	11	2	7	414.286	164	475	95	-60.7143	69	outer	154	0.865568	0	0	0
one	PCM1kosiPIBF1_Unt	74	12	3	29	650.69	164.31	684	201	-33.3103	-36.6897	outer	154	4.6538	3.32265	0.0215756	22
one	PCM1kosiPIBF1_Unt	74	13	3	9	679	170	684	201	-5	-31	outer	154	1.14894	0	0	0
one	PCM1kosiPIBF1_Unt	74	14	3	13	649.615	173.615	684	201	-34.3846	-27.3846	outer	154	1.63239	0.301241	0.00195611	2
one	PCM1kosiPIBF1_Unt	74	15	3	7	651.286	180	684	201	-32.7143	-21	outer	154	0.82179	0	0	0
one	PCM1kosiPIBF1_Unt	74	16	4	7	621	180.714	660	225	-39	-44.2857	outer	154	0.877012	0	0	0
one	PCM1kosiPIBF1_Unt	74	17	3	5	690.6	184.2	684	201	6.6	-16.8	outer	154	0.618204	0	0	0
one	PCM1kosiPIBF1_Unt	74	18	4	21	652.095	194.238	660	225	-7.90476	-30.7619	outer	154	2.51162	1.18047	0.00766536	8
one	PCM1kosiPIBF1_Unt	74	19	3	4	782.5	204.5	684	201	98.5	3.5	outer	154	0.40911	0	0	0
one	PCM1kosiPIBF1_Unt	74	20	4	10	663.8	206	660	225	3.8	-19	outer	154	1.5765	0.245347	0.00159316	2
one	PCM1kosiPIBF1_Unt	74	21	3	4	670.5	210.5	684	201	-13.5	9.5	outer	154	0.518578	0	0	0
one	PCM1kosiPIBF1_Unt	74	22	4	9	576	263	660	225	-84	38	outer	154	1.04436	0	0	0
one	PCM1kosiPIBF1_Unt	74	23	4	13	644.692	267.154	660	225	-15.3077	42.1538	outer	154	1.43841	0.107253	0.000696448	1
one	PCM1kosiPIBF1_Unt	74	24	4	4	573.5	267.5	660	225	-86.5	42.5	outer	154	0.444236	0	0	0
one	PCM1kosiPIBF1_Unt	74	25	3	5	728.8	267.6	684	201	44.8	66.6	outer	154	0.616114	0	0	0
one	PCM1kosiPIBF1_Unt	74	26	4	7	592.286	285	660	225	-67.7143	60	outer	154	0.811215	0	0	0
one	PCM1kosiPIBF1_Unt	74	27	4	5	615.6	292.2	660	225	-44.4	67.2	outer	154	0.675669	0	0	0
one	PCM1kosiPIBF1_Unt	74	28	4	6	623.5	313	660	225	-36.5	88	outer	154	0.96289	0	0	0
one	PCM1kosiPIBF1_Unt	74	29	4	17	641.706	317	660	225	-18.2941	92	outer	154	2.27677	0.945614	0.00614035	6
one	PCM1kosiPIBF1_Unt	74	30	6	9	797.889	383.333	860	397	-62.1111	-13.6667	outer	154	1.31786	0	0	0
one	PCM1kosiPIBF1_Unt	74	31	8	10	883.2	411	885	432	-1.8	-21	outer	154	1.45342	0.122268	0.000793947	1
one	PCM1kosiPIBF1_Unt	74	32	7	4	154.5	423.5	65	427	89.5	-3.5	outer	154	0.53489	0	0	0
one	PCM1kosiPIBF1_Unt	74	33	8	6	915.5	426	885	432	30.5	-6	outer	154	0.700755	0	0	0
one	PCM1kosiPIBF1_Unt	74	34	8	17	937.471	470.882	885	432	52.4706	38.8824	outer	154	2.58917	1.25801	0.00816891	8
one	PCM1kosiPIBF1_Unt	74	35	8	6	865.167	510.167	885	432	-19.8333	78.1667	outer	154	0.750591	0	0	0
one	PCM1kosiPIBF1_Unt	74	36	7	13	96.1538	520.769	65	427	31.1538	93.7692	outer	154	1.60612	0.274965	0.00178549	2
one	PCM1kosiPIBF1_Unt	74	37	10	4	1351.5	713.5	1349	804	2.5	-90.5	outer	154	0.473899	0	0	0
one	PCM1kosiPIBF1_Unt	74	38	11	8	797.125	726.875	802	817	-4.875	-90.125	outer	154	1.10196	0	0	0
one	PCM1kosiPIBF1_Unt	74	39	11	21	770.19	744.857	802	817	-31.8095	-72.1429	outer	154	2.57203	1.24088	0.00805764	8
one	PCM1kosiPIBF1_Unt	74	40	11	4	812.5	747.5	802	817	10.5	-69.5	outer	154	0.494362	0	0	0
one	PCM1kosiPIBF1_Unt	74	41	11	14	777.286	753.643	802	817	-24.7143	-63.3571	outer	154	1.7453	0.414142	0.00268924	3
one	PCM1kosiPIBF1_Unt	74	42	9	8	430	760.125	440	680	-10	80.125	outer	154	1.12819	0	0	0
one	PCM1kosiPIBF1_Unt	74	43	11	5	767.2	760.6	802	817	-34.8	-56.4	outer	154	0.645838	0	0	0
one	PCM1kosiPIBF1_Unt	74	44	11	11	780.909	761.364	802	817	-21.0909	-55.6364	outer	154	1.56397	0.232819	0.00151181	2
one	PCM1kosiPIBF1_Unt	74	45	9	4	427.5	764.5	440	680	-12.5	84.5	outer	154	0.594156	0	0	0
one	PCM1kosiPIBF1_Unt	74	46	11	5	791.8	769.4	802	817	-10.2	-47.6	outer	154	0.698604	0	0	0
one	PCM1kosiPIBF1_Unt	74	47	11	25	725.56	772.28	802	817	-76.44	-44.72	outer	154	3.16721	1.83605	0.0119224	12
one	PCM1kosiPIBF1_Unt	74	48	11	10	774.3	781.4	802	817	-27.7	-35.6	outer	154	1.18502	0	0	0
one	PCM1kosiPIBF1_Unt	74	49	11	13	840	784.769	802	817	38	-32.2308	outer	154	1.38607	0.0549145	0.000356588	0
one	PCM1kosiPIBF1_Unt	74	50	11	4	836.5	787.5	802	817	34.5	-29.5	outer	154	0.470405	0	0	0
one	PCM1kosiPIBF1_Unt	74	51	11	5	732.2	795.6	802	817	-69.8	-21.4	outer	154	0.527504	0	0	0
one	PCM1kosiPIBF1_Unt	74	52	11	6	731	801.5	802	817	-71	-15.5	outer	154	0.72784	0	0	0
one	PCM1kosiPIBF1_Unt	74	53	11	30	835.1	824.3	802	817	33.1	7.3	outer	154	3.90736	2.57621	0.0167286	17
one	PCM1kosiPIBF1_Unt	74	54	12	7	1097	823	1046	908	51	-85	outer	154	0.780484	0	0	0
one	PCM1kosiPIBF1_Unt	74	55	11	7	778.286	828	802	817	-23.7143	11	outer	154	1.01109	0	0	0
one	PCM1kosiPIBF1_Unt	74	56	11	9	818.889	830.333	802	817	16.8889	13.3333	outer	154	1.22835	0	0	0
one	PCM1kosiPIBF1_Unt	74	57	11	4	775.25	850	802	817	-26.75	33	outer	154	0.498924	0	0	0
one	PCM1kosiPIBF1_Unt	74	58	11	20	786.5	852.7	802	817	-15.5	35.7	outer	154	2.71948	1.38832	0.00901509	9
one	PCM1kosiPIBF1_Unt	74	59	11	27	822.593	852.37	802	817	20.5926	35.3704	outer	154	4.18506	2.85391	0.0185319	19
one	PCM1kosiPIBF1_Unt	74	60	11	5	784.2	865.4	802	817	-17.8	48.4	outer	154	0.620798	0	0	0
one	PCM1kosiPIBF1_Unt	74	61	11	4	827.5	876.5	802	817	25.5	59.5	outer	154	0.492607	0	0	0
one	PCM1kosiPIBF1_Unt	74	62	11	6	830	889.5	802	817	28	72.5	outer	154	0.726375	0	0	0
one	PCM1kosiPIBF1_Unt	75	1	1	7	458	98.5714	550	135	-92	-36.4286	outer	154	0.668009	0	0	0
one	PCM1kosiPIBF1_Unt	75	2	3	8	1058.88	343.125	976	294	82.875	49.125	outer	154	1.00227	0	0	0
one	PCM1kosiPIBF1_Unt	75	3	4	6	1003.83	413.167	980	444	23.8333	-30.8333	outer	154	0.766064	0	0	0
one	PCM1kosiPIBF1_Unt	75	4	4	8	987.125	428.125	980	444	7.125	-15.875	outer	154	1.5149	0.183746	0.00119316	1
one	PCM1kosiPIBF1_Unt	75	5	4	4	973.25	463	980	444	-6.75	19	outer	154	0.516152	0	0	0
one	PCM1kosiPIBF1_Unt	75	6	5	10	952.8	480.5	913	488	39.8	-7.5	outer	154	1.3677	0.0365426	0.00023729	0
one	PCM1kosiPIBF1_Unt	75	7	4	8	986	481.5	980	444	6	37.5	outer	154	1.08745	0	0	0
one	PCM1kosiPIBF1_Unt	75	8	4	5	997.6	480.2	980	444	17.6	36.2	outer	154	0.542351	0	0	0
one	PCM1kosiPIBF1_Unt	75	9	5	5	956.2	502.4	913	488	43.2	14.4	outer	154	0.65861	0	0	0
one	PCM1kosiPIBF1_Unt	75	10	5	7	961	508.286	913	488	48	20.2857	outer	154	0.774487	0	0	0
one	PCM1kosiPIBF1_Unt	75	11	5	11	897.455	508.818	913	488	-15.5455	20.8182	outer	154	1.22596	0	0	0
one	PCM1kosiPIBF1_Unt	75	12	5	4	958.5	515.5	913	488	45.5	27.5	outer	154	0.458564	0	0	0
one	PCM1kosiPIBF1_Unt	75	13	5	8	890.125	519.875	913	488	-22.875	31.875	outer	154	1.03348	0	0	0
one	PCM1kosiPIBF1_Unt	75	14	5	19	899.789	523.842	913	488	-13.2105	35.8421	outer	154	2.49973	1.16858	0.00758817	8
one	PCM1kosiPIBF1_Unt	75	15	5	14	915.5	524.286	913	488	2.5	36.2857	outer	154	2.35915	1.028	0.00667531	7
one	PCM1kosiPIBF1_Unt	75	16	5	7	894.286	527	913	488	-18.7143	39	outer	154	0.969055	0	0	0
one	PCM1kosiPIBF1_Unt	75	17	5	8	906.875	539.125	913	488	-6.125	51.125	outer	154	1.01587	0	0	0
one	PCM1kosiPIBF1_Unt	75	18	5	5	871.2	544.4	913	488	-41.8	56.4	outer	154	0.489052	0	0	0
one	PCM1kosiPIBF1_Unt	75	19	5	9	837.111	544.667	913	488	-75.8889	56.6667	outer	154	1.25635	0	0	0
one	PCM1kosiPIBF1_Unt	75	20	5	10	855	558.2	913	488	-58	70.2	outer	154	1.83914	0.507985	0.00329861	3
one	PCM1kosiPIBF1_Unt	75	21	5	6	867	560.5	913	488	-46	72.5	outer	154	0.686824	0	0	0
one	PCM1kosiPIBF1_Unt	75	22	8	4	369.5	826.5	288	840	81.5	-13.5	outer	154	0.483238	0	0	0
one	PCM1kosiPIBF1_Unt	76	1	2	9	479	407	463	336	16	71	outer	154	1.40758	0.0764297	0.000496297	0
one	PCM1kosiPIBF1_Unt	76	2	2	4	464.5	434.5	463	336	1.5	98.5	outer	154	0.386831	0	0	0
one	PCM1kosiPIBF1_Unt	77	1	5	4	556.5	492.5	568	528	-11.5	-35.5	outer	154	0.473747	0	0	0
one	PCM1kosiPIBF1_Unt	77	2	5	5	528.6	503.2	568	528	-39.4	-24.8	outer	154	0.642145	0	0	0
one	PCM1kosiPIBF1_Unt	78	1	2	4	633	21.75	653	24	-20	-2.25	outer	154	0.475959	0	0	0
one	PCM1kosiPIBF1_Unt	78	2	3	5	679.4	41	691	21	-11.6	20	outer	154	0.692454	0	0	0
one	PCM1kosiPIBF1_Unt	78	3	3	9	701.667	44.1111	691	21	10.6667	23.1111	outer	154	1.3671	0.0359475	0.000233426	0
one	PCM1kosiPIBF1_Unt	78	4	3	38	689.895	46.2895	691	21	-1.10526	25.2895	outer	154	13.6452	12.314	0.0799612	80
one	PCM1kosiPIBF1_Unt	78	5	2	4	656.5	47.5	653	24	3.5	23.5	outer	154	0.506264	0	0	0
one	PCM1kosiPIBF1_Unt	78	6	3	8	702.125	48.875	691	21	11.125	27.875	outer	154	1.47086	0.139709	0.000907201	1
one	PCM1kosiPIBF1_Unt	78	7	5	8	708.875	48.875	725	72	-16.125	-23.125	outer	154	1.08913	0	0	0
one	PCM1kosiPIBF1_Unt	78	8	5	6	715.667	56.3333	725	72	-9.33333	-15.6667	outer	154	0.675715	0	0	0
one	PCM1kosiPIBF1_Unt	78	9	5	26	697.692	55.6154	725	72	-27.3077	-16.3846	outer	154	3.53079	2.19963	0.0142833	14
one	PCM1kosiPIBF1_Unt	78	10	5	4	694	58.25	725	72	-31	-13.75	outer	154	0.481956	0	0	0
one	PCM1kosiPIBF1_Unt	78	11	5	7	708.714	58	725	72	-16.2857	-14	outer	154	0.800732	0	0	0
one	PCM1kosiPIBF1_Unt	78	12	6	10	651.6	67.5	685	94	-33.4	-26.5	outer	154	1.1828	0	0	0
one	PCM1kosiPIBF1_Unt	78	13	6	7	699.429	76.2857	685	94	14.4286	-17.7143	outer	154	1.01469	0	0	0
one	PCM1kosiPIBF1_Unt	78	14	7	7	703.571	74.8571	715	93	-11.4286	-18.1429	outer	154	1.14435	0	0	0
one	PCM1kosiPIBF1_Unt	78	15	6	17	679.118	79.5882	685	94	-5.88235	-14.4118	outer	154	2.66993	1.33878	0.00869336	9
one	PCM1kosiPIBF1_Unt	78	16	5	13	742.385	81.0769	725	72	17.3846	9.07692	outer	154	1.68315	0.351992	0.00228566	2
one	PCM1kosiPIBF1_Unt	78	17	4	4	12.5	83.5	15	34	-2.5	49.5	outer	154	0.455161	0	0	0
one	PCM1kosiPIBF1_Unt	78	18	10	11	643.818	83.1818	630	113	13.8182	-29.8182	outer	154	1.41083	0.0796799	0.000517402	1
one	PCM1kosiPIBF1_Unt	78	19	6	17	667.824	83.1176	685	94	-17.1765	-10.8824	outer	154	3.09187	1.76072	0.0114333	11
one	PCM1kosiPIBF1_Unt	78	20	8	4	529.5	85.5	603	101	-73.5	-15.5	outer	154	0.641489	0	0	0
one	PCM1kosiPIBF1_Unt	78	21	10	16	648.5	87.1875	630	113	18.5	-25.8125	outer	154	2.13782	0.806665	0.00523809	5
one	PCM1kosiPIBF1_Unt	78	22	7	11	701.364	89.2727	715	93	-13.6364	-3.72727	outer	154	1.24741	0	0	0
one	PCM1kosiPIBF1_Unt	78	23	11	30	755.367	99.1	742	120	13.3667	-20.9	outer	154	7.44648	6.11533	0.0397099	40
one	PCM1kosiPIBF1_Unt	78	24	7	8	703.125	101.125	715	93	-11.875	8.125	outer	154	0.83888	0	0	0
one	PCM1kosiPIBF1_Unt	78	25	6	7	660	105.286	685	94	-25	11.2857	outer	154	0.901518	0	0	0
one	PCM1kosiPIBF1_Unt	78	26	6	10	667.5	106.2	685	94	-17.5	12.2	outer	154	1.38976	0.0586072	0.000380566	0
one	PCM1kosiPIBF1_Unt	78	27	10	5	652.2	107.4	630	113	22.2	-5.6	outer	154	0.683589	0	0	0
one	PCM1kosiPIBF1_Unt	78	28	14	8	30.875	108.125	46	169	-15.125	-60.875	outer	154	1.07822	0	0	0
one	PCM1kosiPIBF1_Unt	78	29	6	7	664.286	110	685	94	-20.7143	16	outer	154	0.893156	0	0	0
one	PCM1kosiPIBF1_Unt	78	30	6	17	680	109.294	685	94	-5	15.2941	outer	154	2.36258	1.03143	0.0066976	7
one	PCM1kosiPIBF1_Unt	78	31	6	13	686.615	109.615	685	94	1.61538	15.6154	outer	154	1.60684	0.275682	0.00179014	2
one	PCM1kosiPIBF1_Unt	78	32	6	18	689.5	113.5	685	94	4.5	19.5	outer	154	2.30384	0.972684	0.00631613	6
one	PCM1kosiPIBF1_Unt	78	33	6	4	668.5	115.5	685	94	-16.5	21.5	outer	154	0.466911	0	0	0
one	PCM1kosiPIBF1_Unt	78	34	14	12	65.5	121.5	46	169	19.5	-47.5	outer	154	1.70271	0.371554	0.00241269	2
one	PCM1kosiPIBF1_Unt	78	35	14	32	77.0625	129.25	46	169	31.0625	-39.75	outer	154	9.01314	7.68198	0.049883	50
one	PCM1kosiPIBF1_Unt	78	36	6	17	671.588	129.118	685	94	-13.4118	35.1176	outer	154	4.08876	2.75761	0.0179065	18
one	PCM1kosiPIBF1_Unt	78	37	11	7	744	136.286	742	120	2	16.2857	outer	154	0.984421	0	0	0
one	PCM1kosiPIBF1_Unt	78	38	12	9	689.889	140.667	716	128	-26.1111	12.6667	outer	154	1.16994	0	0	0
one	PCM1kosiPIBF1_Unt	61	1	5	8	629.875	455.125	697	465	-67.125	-9.875	outer	154	1.18047	0	0	0
one	PCM1kosiPIBF1_Unt	62	1	2	10	855	56.8	847	74	8	-17.2	outer	154	1.22597	0	0	0
one	PCM1kosiPIBF1_Unt	62	2	2	8	826.5	58	847	74	-20.5	-16	outer	154	0.985504	0	0	0
one	PCM1kosiPIBF1_Unt	62	3	2	6	851.5	60	847	74	4.5	-14	outer	154	0.576196	0	0	0
one	PCM1kosiPIBF1_Unt	62	4	2	9	819.667	68.1111	847	74	-27.3333	-5.88889	outer	154	1.38297	0.0518169	0.000336474	0
one	PCM1kosiPIBF1_Unt	78	44	14	9	65	150.333	46	169	19	-18.6667	outer	154	1.36074	0.0295845	0.000192107	0
one	PCM1kosiPIBF1_Unt	78	45	14	19	82.4211	149.895	46	169	36.4211	-19.1053	outer	154	3.74672	2.41556	0.0156855	16
one	PCM1kosiPIBF1_Unt	78	46	12	4	671.75	150	716	128	-44.25	22	outer	154	0.471244	0	0	0
one	PCM1kosiPIBF1_Unt	78	47	12	8	678.125	159.875	716	128	-37.875	31.875	outer	154	1.13931	0	0	0
one	PCM1kosiPIBF1_Unt	78	48	14	9	74	199.667	46	169	28	30.6667	outer	154	1.2958	0	0	0
one	PCM1kosiPIBF1_Unt	78	49	18	8	738.5	282	727	309	11.5	-27	outer	154	1.01563	0	0	0
one	PCM1kosiPIBF1_Unt	78	50	16	4	473.5	318.5	469	250	4.5	68.5	outer	154	0.55378	0	0	0
one	PCM1kosiPIBF1_Unt	78	51	18	4	724.5	337.5	727	309	-2.5	28.5	outer	154	0.421439	0	0	0
one	PCM1kosiPIBF1_Unt	78	52	16	4	458.5	338.5	469	250	-10.5	88.5	outer	154	0.499626	0	0	0
one	PCM1kosiPIBF1_Unt	78	53	18	9	753.667	339.889	727	309	26.6667	30.8889	outer	154	1.06947	0	0	0
one	PCM1kosiPIBF1_Unt	78	54	16	9	475.778	348.556	469	250	6.77778	98.5556	outer	154	1.92399	0.592841	0.00384962	4
one	PCM1kosiPIBF1_Unt	78	55	18	14	764.714	349.5	727	309	37.7143	40.5	outer	154	2.22802	0.896862	0.00582378	6
one	PCM1kosiPIBF1_Unt	78	56	18	14	782.929	371.143	727	309	55.9286	62.1429	outer	154	1.74104	0.409885	0.00266159	3
one	PCM1kosiPIBF1_Unt	78	57	18	7	771.714	373	727	309	44.7143	64	outer	154	0.840543	0	0	0
one	PCM1kosiPIBF1_Unt	78	58	18	11	779.182	383.182	727	309	52.1818	74.1818	outer	154	2.00401	0.672859	0.00436922	4
one	PCM1kosiPIBF1_Unt	78	59	19	19	265.211	487.579	263	583	2.21053	-95.4211	outer	154	3.02332	1.69216	0.0109881	11
one	PCM1kosiPIBF1_Unt	78	60	19	7	313	502.286	263	583	50	-80.7143	outer	154	0.870497	0	0	0
one	PCM1kosiPIBF1_Unt	79	1	3	4	734.5	621.5	783	701	-48.5	-79.5	outer	154	0.470542	0	0	0
one	PCM1kosiPIBF1_Unt	79	2	3	6	820.833	645.833	783	701	37.8333	-55.1667	outer	154	0.719997	0	0	0
one	PCM1kosiPIBF1_Unt	79	3	3	13	823.308	782.692	783	701	40.3077	81.6923	outer	154	1.51188	0.180725	0.00117354	1
one	PCM1kosiPIBF1_Unt	80	1	3	5	552.4	257.8	544	212	8.4	45.8	outer	154	0.5738	0	0	0
one	PCM1kosiPIBF1_Unt	80	2	5	4	1107.5	778	1011	794	96.5	-16	outer	154	0.393118	0	0	0
one	PCM1kosiPIBF1_Unt	80	3	7	4	663.5	805.5	664	858	-0.5	-52.5	outer	154	0.473793	0	0	0
one	PCM1kosiPIBF1_Unt	63	5	3	5	640.8	316.4	622	348	18.8	-31.6	outer	154	0.595956	0	0	0
one	PCM1kosiPIBF1_Unt	63	6	3	4	659.5	318.5	622	348	37.5	-29.5	outer	154	0.482856	0	0	0
one	PCM1kosiPIBF1_Unt	63	7	3	12	632	319.5	622	348	10	-28.5	outer	154	1.55509	0.223939	0.00145415	1
one	PCM1kosiPIBF1_Unt	63	8	3	13	597.385	321.615	622	348	-24.6154	-26.3846	outer	154	1.89551	0.564352	0.00366462	4
one	PCM1kosiPIBF1_Unt	63	9	3	4	662.5	322.5	622	348	40.5	-25.5	outer	154	0.559213	0	0	0
one	PCM1kosiPIBF1_Unt	63	10	3	8	634.375	336.25	622	348	12.375	-11.75	outer	154	0.914946	0	0	0
one	PCM1kosiPIBF1_Unt	63	11	3	4	693.5	337.5	622	348	71.5	-10.5	outer	154	0.387961	0	0	0
one	PCM1kosiPIBF1_Unt	63	12	3	9	613	375	622	348	-9	27	outer	154	1.29047	0	0	0
one	PCM1kosiPIBF1_Unt	63	13	3	4	571.5	384.5	622	348	-50.5	36.5	outer	154	0.521614	0	0	0
one	PCM1kosiPIBF1_Unt	63	14	3	11	600.091	403.636	622	348	-21.9091	55.6364	outer	154	1.38141	0.0502605	0.000326367	0
one	PCM1kosiPIBF1_Unt	63	15	4	7	364.714	439	362	370	2.71429	69	outer	154	0.823163	0	0	0
one	PCM1kosiPIBF1_Unt	63	16	5	6	615.167	618.167	520	600	95.1667	18.1667	outer	154	0.678874	0	0	0
one	PCM1kosiPIBF1_Unt	63	17	5	4	584.5	662.5	520	600	64.5	62.5	outer	154	0.52781	0	0	0
one	PCM1kosiPIBF1_Unt	63	18	7	4	520.5	902.5	425	896	95.5	6.5	outer	154	0.576333	0	0	0
one	PCM1kosiPIBF1_Unt	63	19	7	7	519	909.286	425	896	94	13.2857	outer	154	0.881529	0	0	0
one	PCM1kosiPIBF1_Unt	64	1	4	4	150.5	699.5	208	777	-57.5	-77.5	outer	154	0.489296	0	0	0
one	PCM1kosiPIBF1_Unt	64	2	4	5	163.6	711.8	208	777	-44.4	-65.2	outer	154	0.573037	0	0	0
one	PCM1kosiPIBF1_Unt	65	1	2	8	173.875	21.875	250	47	-76.125	-25.125	outer	154	1.20822	0	0	0
one	PCM1kosiPIBF1_Unt	65	2	1	5	526.8	28.4	553	25	-26.2	3.4	outer	154	0.74548	0	0	0
one	PCM1kosiPIBF1_Unt	65	3	1	11	527.182	34.8182	553	25	-25.8182	9.81818	outer	154	1.66781	0.336657	0.00218609	2
one	PCM1kosiPIBF1_Unt	65	4	1	14	546.5	39.2857	553	25	-6.5	14.2857	outer	154	2.21666	0.885509	0.00575006	6
one	PCM1kosiPIBF1_Unt	65	5	3	12	413.5	87.5	441	166	-27.5	-78.5	outer	154	1.41209	0.0809312	0.000525527	1
one	PCM1kosiPIBF1_Unt	65	6	4	13	432.385	227.615	486	203	-53.6154	24.6154	outer	154	1.99443	0.663276	0.00430699	4
one	PCM1kosiPIBF1_Unt	65	7	4	4	515.5	232.5	486	203	29.5	29.5	outer	154	0.521798	0	0	0
one	PCM1kosiPIBF1_Unt	65	8	3	4	390.5	237.5	441	166	-50.5	71.5	outer	154	0.45626	0	0	0
one	PCM1kosiPIBF1_Unt	65	9	3	7	402	244.714	441	166	-39	78.7143	outer	154	0.895247	0	0	0
one	PCM1kosiPIBF1_Unt	65	10	3	5	388.2	249.6	441	166	-52.8	83.6	outer	154	0.441505	0	0	0
one	PCM1kosiPIBF1_Unt	65	11	4	11	439.455	253.364	486	203	-46.5455	50.3636	outer	154	1.52827	0.197113	0.00127996	1
one	PCM1kosiPIBF1_Unt	65	12	4	4	409.5	257.5	486	203	-76.5	54.5	outer	154	0.436591	0	0	0
one	PCM1kosiPIBF1_Unt	65	13	4	11	440.636	259.091	486	203	-45.3636	56.0909	outer	154	1.61973	0.288576	0.00187387	2
one	PCM1kosiPIBF1_Unt	65	14	4	5	524.4	259.2	486	203	38.4	56.2	outer	154	0.556634	0	0	0
one	PCM1kosiPIBF1_Unt	65	15	4	12	435.5	260	486	203	-50.5	57	outer	154	2.16796	0.836802	0.00543378	5
one	PCM1kosiPIBF1_Unt	65	16	4	5	445.8	260.8	486	203	-40.2	57.8	outer	154	0.697093	0	0	0
one	PCM1kosiPIBF1_Unt	65	17	6	6	368	280.5	347	368	21	-87.5	outer	154	0.676005	0	0	0
one	PCM1kosiPIBF1_Unt	65	18	4	4	502.5	280.5	486	203	16.5	77.5	outer	154	0.539605	0	0	0
one	PCM1kosiPIBF1_Unt	65	19	6	11	380.364	289.455	347	368	33.3636	-78.5455	outer	154	1.82104	0.489888	0.00318109	3
one	PCM1kosiPIBF1_Unt	65	20	6	13	385.385	295.385	347	368	38.3846	-72.6154	outer	154	1.71476	0.383609	0.00249097	2
one	PCM1kosiPIBF1_Unt	65	21	4	30	491.867	297.867	486	203	5.86667	94.8667	outer	154	4.56014	3.22899	0.0209675	21
one	PCM1kosiPIBF1_Unt	65	22	7	9	550.889	306.333	535	386	15.8889	-79.6667	outer	154	1.14087	0	0	0
one	PCM1kosiPIBF1_Unt	65	23	7	9	492	308	535	386	-43	-78	outer	154	1.10697	0	0	0
one	PCM1kosiPIBF1_Unt	65	24	6	21	399.429	318.048	347	368	52.4286	-49.9524	outer	154	3.12668	1.79553	0.0116593	12
one	PCM1kosiPIBF1_Unt	65	25	7	5	459.6	324.4	535	386	-75.4	-61.6	outer	154	0.484382	0	0	0
one	PCM1kosiPIBF1_Unt	65	26	7	7	464	338.286	535	386	-71	-47.7143	outer	154	0.931701	0	0	0
one	PCM1kosiPIBF1_Unt	65	27	7	4	517.5	338.5	535	386	-17.5	-47.5	outer	154	0.470604	0	0	0
one	PCM1kosiPIBF1_Unt	65	28	7	17	511.588	343.059	535	386	-23.4118	-42.9412	outer	154	2.37145	1.0403	0.00675517	7
one	PCM1kosiPIBF1_Unt	65	29	7	4	545.5	348.5	535	386	10.5	-37.5	outer	154	0.511727	0	0	0
one	PCM1kosiPIBF1_Unt	65	30	6	4	400.5	365.5	347	368	53.5	-2.5	outer	154	0.470069	0	0	0
one	PCM1kosiPIBF1_Unt	65	31	6	15	403.533	367.8	347	368	56.5333	-0.2	outer	154	1.85766	0.52651	0.0034189	3
one	PCM1kosiPIBF1_Unt	65	32	7	4	518.5	373.5	535	386	-16.5	-12.5	outer	154	0.460655	0	0	0
one	PCM1kosiPIBF1_Unt	65	33	7	6	458	375.5	535	386	-77	-10.5	outer	154	0.611765	0	0	0
one	PCM1kosiPIBF1_Unt	65	34	7	5	465.4	378.8	535	386	-69.6	-7.2	outer	154	0.615839	0	0	0
one	PCM1kosiPIBF1_Unt	65	35	6	4	411.75	399	347	368	64.75	31	outer	154	0.449134	0	0	0
one	PCM1kosiPIBF1_Unt	65	36	6	4	395.5	401.5	347	368	48.5	33.5	outer	154	0.464973	0	0	0
one	PCM1kosiPIBF1_Unt	65	37	6	5	410.8	402.6	347	368	63.8	34.6	outer	154	0.595895	0	0	0
one	PCM1kosiPIBF1_Unt	65	38	6	4	393.5	404.5	347	368	46.5	36.5	outer	154	0.449928	0	0	0
one	PCM1kosiPIBF1_Unt	65	39	6	4	414.5	403.5	347	368	67.5	35.5	outer	154	0.525109	0	0	0
one	PCM1kosiPIBF1_Unt	65	40	7	4	449.5	417.5	535	386	-85.5	31.5	outer	154	0.570123	0	0	0
one	PCM1kosiPIBF1_Unt	65	41	6	4	404.5	422.5	347	368	57.5	54.5	outer	154	0.456168	0	0	0
one	PCM1kosiPIBF1_Unt	65	42	6	5	403.6	426.8	347	368	56.6	58.8	outer	154	0.516793	0	0	0
one	PCM1kosiPIBF1_Unt	65	43	6	4	379.5	431.5	347	368	32.5	63.5	outer	154	0.591485	0	0	0
one	PCM1kosiPIBF1_Unt	66	1	1	8	423.125	118.875	443	123	-19.875	-4.125	outer	154	1.17678	0	0	0
one	PCM1kosiPIBF1_Unt	67	1	4	4	213.5	298.5	267.5	281.571	-54	16.9286	outer	154	0.493111	0	0	0
one	PCM1kosiPIBF1_Unt	67	2	4	6	179	321.5	267.5	281.571	-88.5	39.9286	outer	154	0.807645	0	0	0
one	PCM1kosiPIBF1_Unt	67	3	4	4	195.5	325.5	267.5	281.571	-72	43.9286	outer	154	0.538796	0	0	0
one	PCM1kosiPIBF1_Unt	68	1	1	8	367.5	326	422	305	-54.5	21	outer	154	0.950713	0	0	0
one	PCM1kosiPIBF1_Unt	68	2	4	9	205.111	610.667	287	657	-81.8889	-46.3333	outer	154	1.08949	0	0	0
one	PCM1kosiPIBF1_Unt	68	3	4	6	265.833	621.167	287	657	-21.1667	-35.8333	outer	154	0.73962	0	0	0
one	PCM1kosiPIBF1_Unt	68	4	4	6	361.167	722.833	287	657	74.1667	65.8333	outer	154	0.780117	0	0	0
one	PCM1kosiPIBF1_Unt	68	5	4	17	270.118	741.588	287	657	-16.8824	84.5882	outer	154	2.80079	1.46964	0.00954311	10
one	PCM1kosiPIBF1_Unt	68	6	4	7	332	743.286	287	657	45	86.2857	outer	154	0.894545	0	0	0
one	PCM1kosiPIBF1_Unt	69	1	2	4	328.5	383.5	396	314	-67.5	69.5	outer	154	0.531594	0	0	0
one	PCM1kosiPIBF1_Unt	69	2	2	5	369	403	396	314	-27	89	outer	154	0.559319	0	0	0
one	PCM1kosiPIBF1_Unt	69	3	2	4	372.75	406	396	314	-23.25	92	outer	154	0.508827	0	0	0
one	PCM1kosiPIBF1_Unt	69	4	3	4	1136.75	530	1039	514	97.75	16	outer	154	0.409262	0	0	0
one	PCM1kosiPIBF1_Unt	69	5	4	4	385.5	720.5	397	784	-11.5	-63.5	outer	154	0.521263	0	0	0
one	PCM1kosiPIBF1_Unt	69	6	4	4	484.5	761.5	397	784	87.5	-22.5	outer	154	0.548226	0	0	0
one	PCM1kosiPIBF1_Unt	69	7	4	5	317.6	835.8	397	784	-79.4	51.8	outer	154	0.667353	0	0	0
one	PCM1kosiPIBF1_Unt	70	1	1	6	1180.5	17	1191	109	-10.5	-92	outer	154	0.749538	0	0	0
one	PCM1kosiPIBF1_Unt	70	2	1	4	1186	20.5	1191	109	-5	-88.5	outer	154	0.448508	0	0	0
one	PCM1kosiPIBF1_Unt	70	3	8	16	508	859.5	537	873	-29	-13.5	outer	154	2.44132	1.11017	0.00720888	7
one	PCM1kosiPIBF1_Unt	70	4	8	6	528	861.5	537	873	-9	-11.5	outer	154	0.70576	0	0	0
one	PCM1kosiPIBF1_Unt	70	5	8	18	517	867.5	537	873	-20	-5.5	outer	154	2.81485	1.48369	0.00963437	10
one	PCM1kosiPIBF1_Unt	70	6	8	27	551.815	869.407	537	873	14.8148	-3.59259	outer	154	5.92342	4.59226	0.0298199	30
one	PCM1kosiPIBF1_Unt	70	7	8	7	467	873.286	537	873	-70	0.285714	outer	154	0.847028	0	0	0
one	PCM1kosiPIBF1_Unt	70	8	8	8	523.5	873.25	537	873	-13.5	0.25	outer	154	1.30365	0	0	0
one	PCM1kosiPIBF1_Unt	70	9	8	13	473.615	878.615	537	873	-63.3846	5.61538	outer	154	2.08537	0.75422	0.00489753	5
one	PCM1kosiPIBF1_Unt	70	10	8	7	502	892.286	537	873	-35	19.2857	outer	154	0.891279	0	0	0
one	PCM1kosiPIBF1_Unt	70	11	8	16	470.5	910.5	537	873	-66.5	37.5	outer	154	2.39844	1.06729	0.00693045	7
one	PCM1kosiPIBF1_Unt	70	12	8	7	497.714	935	537	873	-39.2857	62	outer	154	0.842664	0	0	0
one	PCM1kosiPIBF1_Unt	70	13	8	11	496.364	942.091	537	873	-40.6364	69.0909	outer	154	1.75233	0.421177	0.00273491	3
one	PCM1kosiPIBF1_Unt	71	1	6	4	553.5	700.5	534	650	19.5	50.5	outer	154	0.478965	0	0	0
one	PCM1kosiPIBF1_Unt	72	1	1	7	916	61.2857	995	86	-79	-24.7143	outer	154	0.873701	0	0	0
one	PCM1kosiPIBF1_Unt	72	2	4	6	493.167	504.167	511	600	-17.8333	-95.8333	outer	154	0.71986	0	0	0
one	PCM1kosiPIBF1_Unt	72	3	6	7	758	850.286	705	894	53	-43.7143	outer	154	0.923507	0	0	0
one	PCM1kosiPIBF1_Unt	73	1	1	6	515.833	19.8333	611	13	-95.1667	6.83333	outer	154	0.744549	0	0	0
one	PCM1kosiPIBF1_Unt	73	2	1	4	531.5	19.5	611	13	-79.5	6.5	outer	154	0.546365	0	0	0
one	PCM1kosiPIBF1_Unt	73	3	1	4	556.5	69.5	611	13	-54.5	56.5	outer	154	0.431907	0	0	0
one	PCM1kosiPIBF1_Unt	73	4	2	6	888	206.5	858	290	30	-83.5	outer	154	0.761913	0	0	0
one	PCM1kosiPIBF1_Unt	73	5	2	4	916.5	233.5	858	290	58.5	-56.5	outer	154	0.51696	0	0	0
one	PCM1kosiPIBF1_Unt	73	6	2	4	840.5	235.5	858	290	-17.5	-54.5	outer	154	0.474403	0	0	0
one	PCM1kosiPIBF1_Unt	73	7	2	13	888.385	272.385	858	290	30.3846	-17.6154	outer	154	1.88374	0.552588	0.00358823	4
one	PCM1kosiPIBF1_Unt	73	8	2	12	874.5	274	858	290	16.5	-16	outer	154	1.78491	0.453755	0.00294646	3
one	PCM1kosiPIBF1_Unt	73	9	2	8	866	276.5	858	290	8	-13.5	outer	154	0.998642	0	0	0
one	PCM1kosiPIBF1_Unt	73	10	2	4	867.5	301.5	858	290	9.5	11.5	outer	154	0.455604	0	0	0
one	PCM1kosiPIBF1_Unt	73	11	2	8	876.125	329.875	858	290	18.125	39.875	outer	154	0.974578	0	0	0
one	PCM1kosiPIBF1_Unt	73	12	5	7	1068	356.286	1017	419	51	-62.7143	outer	154	0.959472	0	0	0
one	PCM1kosiPIBF1_Unt	73	13	6	9	628.333	482.111	670	487	-41.6667	-4.88889	outer	154	1.21366	0	0	0
one	PCM1kosiPIBF1_Unt	73	14	6	12	625.75	528.25	670	487	-44.25	41.25	outer	154	1.65263	0.321474	0.0020875	2
one	PCM1kosiPIBF1_Unt	73	15	8	4	928.5	533.5	938	603	-9.5	-69.5	outer	154	0.454917	0	0	0
one	PCM1kosiPIBF1_Unt	73	16	8	7	881.429	534.857	938	603	-56.5714	-68.1429	outer	154	0.805875	0	0	0
one	PCM1kosiPIBF1_Unt	73	17	8	4	929.5	546.5	938	603	-8.5	-56.5	outer	154	0.45301	0	0	0
one	PCM1kosiPIBF1_Unt	73	18	7	4	998.5	548.5	983	600	15.5	-51.5	outer	154	0.424887	0	0	0
one	PCM1kosiPIBF1_Unt	73	19	6	6	605.167	552.167	670	487	-64.8333	65.1667	outer	154	0.749935	0	0	0
one	PCM1kosiPIBF1_Unt	73	20	6	4	709.5	553.5	670	487	39.5	66.5	outer	154	0.496376	0	0	0
one	PCM1kosiPIBF1_Unt	73	21	6	4	690.5	554.5	670	487	20.5	67.5	outer	154	0.463157	0	0	0
one	PCM1kosiPIBF1_Unt	73	22	6	7	647	571	670	487	-23	84	outer	154	1.15546	0	0	0
one	PCM1kosiPIBF1_Unt	73	23	6	4	639.5	572.5	670	487	-30.5	85.5	outer	154	0.55433	0	0	0
one	PCM1kosiPIBF1_Unt	73	24	8	18	928.5	575.333	938	603	-9.5	-27.6667	outer	154	2.44512	1.11397	0.00723355	7
one	PCM1kosiPIBF1_Unt	73	25	8	4	926.5	580.5	938	603	-11.5	-22.5	outer	154	0.533715	0	0	0
one	PCM1kosiPIBF1_Unt	73	26	7	5	988.4	584.8	983	600	5.4	-15.2	outer	154	0.613504	0	0	0
one	PCM1kosiPIBF1_Unt	73	27	8	11	848.455	585.455	938	603	-89.5455	-17.5455	outer	154	1.17174	0	0	0
one	PCM1kosiPIBF1_Unt	73	28	8	7	903	598.286	938	603	-35	-4.71429	outer	154	0.81387	0	0	0
one	PCM1kosiPIBF1_Unt	73	29	9	7	1188.29	644	1232	654	-43.7143	-10	outer	154	0.895872	0	0	0
one	PCM1kosiPIBF1_Unt	73	30	8	4	953.5	673.5	938	603	15.5	70.5	outer	154	0.473594	0	0	0
one	PCM1kosiPIBF1_Unt	73	31	7	7	974.286	692	983	600	-8.71429	92	outer	154	0.993286	0	0	0
one	PCM1kosiPIBF1_Unt	73	32	10	12	971.5	705.5	917	776	54.5	-70.5	outer	154	2.10971	0.778558	0.00505557	5
one	PCM1kosiPIBF1_Unt	73	33	10	16	903.625	762.25	917	776	-13.375	-13.75	outer	154	3.01158	1.68043	0.0109119	11
one	PCM1kosiPIBF1_Unt	73	34	10	25	841.16	764.32	917	776	-75.84	-11.68	outer	154	4.5973	3.26615	0.0212087	21
one	PCM1kosiPIBF1_Unt	73	35	10	37	938.351	766.108	917	776	21.3514	-9.89189	outer	154	6.40203	5.07088	0.0329278	33
one	PCM1kosiPIBF1_Unt	73	36	10	5	820.2	765.6	917	776	-96.8	-10.4	outer	154	0.613626	0	0	0
one	PCM1kosiPIBF1_Unt	73	37	10	7	878.714	768	917	776	-38.2857	-8	outer	154	0.961395	0	0	0
one	PCM1kosiPIBF1_Unt	73	38	10	8	988.875	769.125	917	776	71.875	-6.875	outer	154	0.975799	0	0	0
one	PCM1kosiPIBF1_Unt	73	39	10	15	822.6	769.6	917	776	-94.4	-6.4	outer	154	2.54894	1.21779	0.00790772	8
one	PCM1kosiPIBF1_Unt	73	40	10	21	900.762	771.905	917	776	-16.2381	-4.09524	outer	154	2.4204	1.08925	0.00707303	7
one	PCM1kosiPIBF1_Unt	73	41	10	33	873.242	772.939	917	776	-43.7576	-3.06061	outer	154	9.44782	8.11667	0.0527056	53
one	PCM1kosiPIBF1_Unt	73	42	10	9	950	775	917	776	33	-1	outer	154	1.33977	0.00861864	5.59652e-05	0
one	PCM1kosiPIBF1_Unt	73	43	11	13	821.615	775.615	863	856	-41.3846	-80.3846	outer	154	1.94258	0.611426	0.0039703	4
one	PCM1kosiPIBF1_Unt	73	44	10	4	943.5	776.5	917	776	26.5	0.5	outer	154	0.478416	0	0	0
one	PCM1kosiPIBF1_Unt	73	45	12	7	622.714	780	654	872	-31.2857	-92	outer	154	1.02013	0	0	0
one	PCM1kosiPIBF1_Unt	73	46	10	36	880.028	779.778	917	776	-36.9722	3.77778	outer	154	9.65357	8.32242	0.0540417	54
one	PCM1kosiPIBF1_Unt	73	47	10	8	948.875	780.125	917	776	31.875	4.125	outer	154	0.955093	0	0	0
one	PCM1kosiPIBF1_Unt	73	48	12	11	611.818	783.182	654	872	-42.1818	-88.8182	outer	154	1.4445	0.113341	0.000735982	1
one	PCM1kosiPIBF1_Unt	73	49	11	22	832.5	784.273	863	856	-30.5	-71.7273	outer	154	5.35621	4.02505	0.0261367	26
one	PCM1kosiPIBF1_Unt	73	50	10	16	863	783.5	917	776	-54	7.5	outer	154	2.72737	1.39621	0.00906632	9
one	PCM1kosiPIBF1_Unt	73	51	11	4	800.5	786.5	863	856	-62.5	-69.5	outer	154	0.487602	0	0	0
one	PCM1kosiPIBF1_Unt	73	52	11	9	826.111	787.333	863	856	-36.8889	-68.6667	outer	154	1.25179	0	0	0
one	PCM1kosiPIBF1_Unt	73	53	10	9	946.667	787.111	917	776	29.6667	11.1111	outer	154	1.16997	0	0	0
one	PCM1kosiPIBF1_Unt	73	54	10	16	929	787.375	917	776	12	11.375	outer	154	2.99455	1.6634	0.0108013	11
one	PCM1kosiPIBF1_Unt	73	55	12	4	597.5	790.5	654	872	-56.5	-81.5	outer	154	0.360204	0	0	0
one	PCM1kosiPIBF1_Unt	73	56	10	6	964.167	791.167	917	776	47.1667	15.1667	outer	154	0.735836	0	0	0
one	PCM1kosiPIBF1_Unt	73	57	11	4	836.5	792.5	863	856	-26.5	-63.5	outer	154	0.586236	0	0	0
one	PCM1kosiPIBF1_Unt	73	58	10	10	953.5	792.2	917	776	36.5	16.2	outer	154	1.29746	0	0	0
one	PCM1kosiPIBF1_Unt	73	59	10	12	897.167	793.5	917	776	-19.8333	17.5	outer	154	1.4088	0.0776504	0.000504224	1
one	PCM1kosiPIBF1_Unt	73	60	10	10	884.2	797	917	776	-32.8	21	outer	154	1.47288	0.141723	0.00092028	1
one	PCM1kosiPIBF1_Unt	73	61	13	5	65.6	796.8	11	879	54.6	-82.2	outer	154	0.613947	0	0	0
one	PCM1kosiPIBF1_Unt	73	62	11	7	835.714	800	863	856	-27.2857	-56	outer	154	0.82739	0	0	0
one	PCM1kosiPIBF1_Unt	73	63	13	13	55.3077	801.077	11	879	44.3077	-77.9231	outer	154	1.90791	0.576758	0.00374518	4
one	PCM1kosiPIBF1_Unt	73	64	10	4	964.5	802.5	917	776	47.5	26.5	outer	154	0.488716	0	0	0
one	PCM1kosiPIBF1_Unt	62	23	7	4	666.5	806.5	721	780	-54.5	26.5	outer	154	0.443412	0	0	0
one	PCM1kosiPIBF1_Unt	63	1	3	22	640.682	308.682	622	348	18.6818	-39.3182	outer	154	4.00229	2.67113	0.017345	17
one	PCM1kosiPIBF1_Unt	63	2	3	4	703.5	310.5	622	348	81.5	-37.5	outer	154	0.492607	0	0	0
one	PCM1kosiPIBF1_Unt	63	3	3	4	619.5	311.5	622	348	-2.5	-36.5	outer	154	0.439704	0	0	0
one	PCM1kosiPIBF1_Unt	63	4	3	12	666.5	312.167	622	348	44.5	-35.8333	outer	154	1.93687	0.605719	0.00393324	4
one	PCM1kosiPIBF1_Unt	62	14	6	7	450	533.286	436	595	14	-61.7143	outer	154	0.884367	0	0	0
one	PCM1kosiPIBF1_Unt	62	15	6	4	406.5	545.5	436	595	-29.5	-49.5	outer	154	0.529671	0	0	0
one	PCM1kosiPIBF1_Unt	62	16	5	4	592	602.5	527	551	65	51.5	outer	154	0.412009	0	0	0
one	PCM1kosiPIBF1_Unt	62	17	6	4	471.5	616.5	436	595	35.5	21.5	outer	154	0.520394	0	0	0
one	PCM1kosiPIBF1_Unt	62	5	4	7	761	158	749	151	12	7	outer	154	0.804822	0	0	0
one	PCM1kosiPIBF1_Unt	62	6	4	5	778.8	158.4	749	151	29.8	7.4	outer	154	0.628977	0	0	0
one	PCM1kosiPIBF1_Unt	62	7	4	10	800.2	160	749	151	51.2	9	outer	154	1.45533	0.124175	0.000806333	1
one	PCM1kosiPIBF1_Unt	62	8	4	4	774.5	172.5	749	151	25.5	21.5	outer	154	0.595895	0	0	0
one	PCM1kosiPIBF1_Unt	62	9	4	6	754.167	173.833	749	151	5.16667	22.8333	outer	154	0.710918	0	0	0
one	PCM1kosiPIBF1_Unt	62	10	4	6	759.5	200	749	151	10.5	49	outer	154	0.812772	0	0	0
one	PCM1kosiPIBF1_Unt	62	11	4	8	755	205.5	749	151	6	54.5	outer	154	1.0753	0	0	0
one	PCM1kosiPIBF1_Unt	62	12	4	6	753	209.5	749	151	4	58.5	outer	154	0.824918	0	0	0
one	PCM1kosiPIBF1_Unt	62	13	5	4	523.5	490.5	527	551	-3.5	-60.5	outer	154	0.415656	0	0	0
one	PCM1kosiPIBF1_Unt	62	18	6	12	420	648.5	436	595	-16	53.5	outer	154	1.52422	0.19307	0.0012537	1
one	PCM1kosiPIBF1_Unt	62	19	6	12	466.5	659.5	436	595	30.5	64.5	outer	154	1.2844	0	0	0
one	PCM1kosiPIBF1_Unt	62	20	6	4	442.5	671.5	436	595	6.5	76.5	outer	154	0.435309	0	0	0
one	PCM1kosiPIBF1_Unt	62	21	7	7	760.143	688.857	721	780	39.1429	-91.1429	outer	154	0.799908	0	0	0
one	PCM1kosiPIBF1_Unt	62	22	7	7	771	740.714	721	780	50	-39.2857	outer	154	0.92166	0	0	0
one	WTsiGL2_Unt	86	35	8	61	931.475	519.164	938	523	-6.52459	-3.83607	inner	268	10.8113	9.48015	0.0353737	35
one	WTsiGL2_Unt	86	36	8	25	937.04	519.04	938	523	-0.96	-3.96	inner	268	4.94166	3.61051	0.0134721	13
one	WTsiGL2_Unt	86	37	8	37	943.757	526.405	938	523	5.75676	3.40541	inner	268	5.71833	4.38718	0.0163701	16
one	WTsiGL2_Unt	86	34	8	53	941.453	514.811	938	523	3.45283	-8.18868	inner	268	11.8147	10.4835	0.0391176	39
one	WTsiGL2_Unt	86	43	9	5	312	635.8	315	630	-3	5.8	inner	268	0.32813	0	0	0
one	WTsiGL2_Unt	86	44	9	22	315.545	636.364	315	630	0.545455	6.36364	inner	268	2.3326	1.00145	0.00373674	4
one	WTsiGL2_Unt	86	45	9	17	309.529	638.118	315	630	-5.47059	8.11765	inner	268	1.53616	0.205002	0.000764934	1
one	WTsiGL2_Unt	87	1	1	32	898.281	129.688	897	133	1.28125	-3.3125	inner	268	3.24324	1.91209	0.00713466	7
one	WTsiGL2_Unt	87	2	1	15	894.067	133.267	897	133	-2.93333	0.266667	inner	268	1.15538	0	0	0
one	WTsiGL2_Unt	87	3	1	54	903.833	136.759	897	133	6.83333	3.75926	inner	268	9.03255	7.70139	0.0287365	29
one	WTsiGL2_Unt	87	4	1	11	893.818	141.364	897	133	-3.18182	8.36364	inner	268	0.8654	0	0	0
one	WTsiGL2_Unt	87	5	2	17	157.176	209.824	153	220	4.17647	-10.1765	inner	268	1.7615	0.430347	0.00160577	2
one	WTsiGL2_Unt	86	38	8	57	938.158	530.632	938	523	0.157895	7.63158	inner	268	8.22214	6.89099	0.0257126	26
one	WTsiGL2_Unt	86	39	8	28	932.643	532.429	938	523	-5.35714	9.42857	inner	268	2.85533	1.52418	0.00568722	6
one	WTsiGL2_Unt	86	40	9	35	316.143	619.743	315	630	1.14286	-10.2571	inner	268	3.5933	2.26215	0.00844085	8
one	WTsiGL2_Unt	86	41	9	39	311.974	624.41	315	630	-3.02564	-5.58974	inner	268	4.25853	2.92738	0.0109231	11
one	WTsiGL2_Unt	86	42	9	8	321.875	629.125	315	630	6.875	-0.875	inner	268	0.794293	0	0	0
one	WTsiGL2_Unt	86	29	7	54	1199.81	505.296	1197	508	2.81481	-2.7037	inner	268	9.01772	7.68656	0.0286812	29
one	WTsiGL2_Unt	86	30	7	39	1205.26	508.41	1197	508	8.25641	0.410256	inner	268	6.27277	4.94162	0.0184389	18
one	WTsiGL2_Unt	86	31	8	6	934.5	511.333	938	523	-3.5	-11.6667	inner	268	1.13463	0	0	0
one	WTsiGL2_Unt	86	32	7	17	1197.94	510.765	1197	508	0.941176	2.76471	inner	268	1.45147	0.120315	0.000448935	0
one	WTsiGL2_Unt	86	33	7	16	1196.81	514.375	1197	508	-0.1875	6.375	inner	268	1.22837	0	0	0
one	WTsiGL2_Unt	87	29	5	7	1183.14	487.286	1187	476	-3.85714	11.2857	inner	268	0.765713	0	0	0
one	WTsiGL2_Unt	87	30	7	51	359.882	772.275	363	780	-3.11765	-7.72549	inner	268	7.27398	5.94282	0.0221747	22
one	WTsiGL2_Unt	87	31	7	15	365.4	773.6	363	780	2.4	-6.4	inner	268	1.16132	0	0	0
one	WTsiGL2_Unt	87	32	7	4	351.25	777	363	780	-11.75	-3	inner	268	0.344793	0	0	0
one	WTsiGL2_Unt	87	33	7	10	371	778.5	363	780	8	-1.5	inner	268	0.831006	0	0	0
one	WTsiGL2_Unt	87	34	7	6	362.5	778.5	363	780	-0.5	-1.5	inner	268	0.608362	0	0	0
one	WTsiGL2_Unt	87	35	7	13	364.308	781.154	363	780	1.30769	1.15385	inner	268	1.24529	0	0	0
one	WTsiGL2_Unt	87	36	7	17	372.059	782.471	363	780	9.05882	2.47059	inner	268	1.51781	0.186661	0.000696496	1
one	WTsiGL2_Unt	87	37	7	63	362.159	787.794	363	780	-0.84127	7.79365	inner	268	7.17237	5.84121	0.0217956	22
one	WTsiGL2_Unt	87	38	8	4	1189.25	841.75	1196	852	-6.75	-10.25	inner	268	0.320195	0	0	0
one	WTsiGL2_Unt	87	39	8	21	1193.48	845.429	1196	852	-2.52381	-6.57143	inner	268	2.21889	0.887737	0.00331245	3
one	WTsiGL2_Unt	87	40	8	26	1188.35	851.269	1196	852	-7.65385	-0.730769	inner	268	3.33199	2.00084	0.00746581	7
one	WTsiGL2_Unt	87	41	8	6	1192.5	852	1196	852	-3.5	0	inner	268	0.724361	0	0	0
one	WTsiGL2_Unt	87	42	8	51	1190.75	859.216	1196	852	-5.2549	7.21569	inner	268	6.65881	5.32765	0.0198793	20
one	WTsiGL2_Unt	88	1	1	15	109.333	59.2	114	69	-4.66667	-9.8	inner	268	1.10314	0	0	0
one	WTsiGL2_Unt	88	2	1	6	118.333	59	114	69	4.33333	-10	inner	268	0.462089	0	0	0
one	WTsiGL2_Unt	88	3	1	6	123.833	62.3333	114	69	9.83333	-6.66667	inner	268	0.526192	0	0	0
one	WTsiGL2_Unt	87	6	2	23	159.652	223.609	153	220	6.65217	3.6087	inner	268	2.26397	0.932812	0.00348064	3
one	WTsiGL2_Unt	87	7	2	28	149.929	225.179	153	220	-3.07143	5.17857	inner	268	2.86281	1.53165	0.00571512	6
one	WTsiGL2_Unt	87	8	2	14	155.286	225.429	153	220	2.28571	5.42857	inner	268	1.26308	0	0	0
one	WTsiGL2_Unt	87	9	3	6	448.833	274.5	455	285	-6.16667	-10.5	inner	268	0.589548	0	0	0
one	WTsiGL2_Unt	87	10	3	45	460.378	276.756	455	285	5.37778	-8.24444	inner	268	4.16797	2.83682	0.0105851	11
one	WTsiGL2_Unt	87	11	3	12	452.333	276.5	455	285	-2.66667	-8.5	inner	268	0.965408	0	0	0
one	WTsiGL2_Unt	87	12	3	12	448.5	281.5	455	285	-6.5	-3.5	inner	268	1.0166	0	0	0
one	WTsiGL2_Unt	87	13	3	40	458.575	282.8	455	285	3.575	-2.2	inner	268	5.17505	3.8439	0.0143429	14
one	WTsiGL2_Unt	87	14	3	22	447.682	289.273	455	285	-7.31818	4.27273	inner	268	1.88122	0.55007	0.0020525	2
one	WTsiGL2_Unt	87	15	3	5	456.6	289.2	455	285	1.6	4.2	inner	268	0.432242	0	0	0
one	WTsiGL2_Unt	87	16	3	9	447	293.556	455	285	-8	8.55556	inner	268	0.892668	0	0	0
one	WTsiGL2_Unt	87	17	3	7	449.286	295.429	455	285	-5.71429	10.4286	inner	268	0.585672	0	0	0
one	WTsiGL2_Unt	87	18	4	12	878.667	444.917	877	452	1.66667	-7.08333	inner	268	1.44143	0.110274	0.000411471	0
one	WTsiGL2_Unt	87	19	4	100	873.89	447.41	877	452	-3.11	-4.59	inner	268	14.3636	13.0325	0.0486286	49
one	WTsiGL2_Unt	87	20	4	94	881.298	451.904	877	452	4.29787	-0.0957447	inner	268	16.7835	15.4524	0.057658	58
one	WTsiGL2_Unt	87	21	4	35	875.171	459.286	877	452	-1.82857	7.28571	inner	268	4.16767	2.83651	0.010584	11
one	WTsiGL2_Unt	87	22	4	16	882.812	461.938	877	452	5.8125	9.9375	inner	268	1.5165	0.185349	0.000691599	1
one	WTsiGL2_Unt	87	23	5	7	1191	466.714	1187	476	4	-9.28571	inner	268	0.602213	0	0	0
one	WTsiGL2_Unt	87	24	5	18	1182.94	469.278	1187	476	-4.05556	-6.72222	inner	268	2.02092	0.689766	0.00257375	3
one	WTsiGL2_Unt	87	25	5	8	1179.88	470.125	1187	476	-7.125	-5.875	inner	268	0.849409	0	0	0
one	WTsiGL2_Unt	87	26	5	4	1185.75	470	1187	476	-1.25	-6	inner	268	0.3084	0	0	0
one	WTsiGL2_Unt	87	27	5	23	1197.48	471.87	1187	476	10.4783	-4.13043	inner	268	2.57179	1.24063	0.00462922	5
one	WTsiGL2_Unt	87	28	5	142	1189.99	478.93	1187	476	2.99296	2.92958	inner	268	19.5398	18.2086	0.0679427	68
one	WTsiGL2_Unt	88	27	6	10	988.8	482	993	488	-4.2	-6	inner	268	1.00061	0	0	0
one	WTsiGL2_Unt	88	28	6	20	998.5	485.5	993	488	5.5	-2.5	inner	268	3.11098	1.77982	0.00664114	7
one	WTsiGL2_Unt	88	29	6	4	986.5	488.5	993	488	-6.5	0.5	inner	268	0.440146	0	0	0
one	WTsiGL2_Unt	88	30	6	19	982.316	491.158	993	488	-10.6842	3.15789	inner	268	3.76092	2.42977	0.0090663	9
one	WTsiGL2_Unt	88	31	6	13	995.462	491.538	993	488	2.46154	3.53846	inner	268	1.55726	0.226105	0.000843677	1
one	WTsiGL2_Unt	88	32	6	11	992.818	497.818	993	488	-0.181818	9.81818	inner	268	2.54917	1.21802	0.00454484	5
one	WTsiGL2_Unt	88	33	7	196	502.179	573.378	498	574	4.17857	-0.622449	inner	268	47.7859	46.4548	0.173339	173
one	WTsiGL2_Unt	88	34	7	7	490	574.714	498	574	-8	0.714286	inner	268	1.03293	0	0	0
one	WTsiGL2_Unt	88	35	7	30	488.933	577.633	498	574	-9.06667	3.63333	inner	268	4.587	3.25585	0.0121487	12
one	WTsiGL2_Unt	88	36	7	12	497.917	581.833	498	574	-0.0833333	7.83333	inner	268	1.00488	0	0	0
one	WTsiGL2_Unt	88	37	8	246	55.6951	747.85	55	750	0.695122	-2.15041	inner	268	28.6988	27.3677	0.102118	102
one	WTsiGL2_Unt	88	38	9	6	841.167	781.833	834	791	7.16667	-9.16667	inner	268	0.595392	0	0	0
one	WTsiGL2_Unt	88	39	9	8	828.875	784.125	834	791	-5.125	-6.875	inner	268	0.824231	0	0	0
one	WTsiGL2_Unt	88	40	9	30	843.767	786.133	834	791	9.76667	-4.86667	inner	268	5.57472	4.24356	0.0158342	16
one	WTsiGL2_Unt	88	41	9	8	845.75	791.25	834	791	11.75	0.25	inner	268	0.777264	0	0	0
one	WTsiGL2_Unt	88	42	9	47	835.851	794.234	834	791	1.85106	3.23404	inner	268	9.79358	8.46242	0.0315762	32
one	WTsiGL2_Unt	88	43	9	56	840.607	797.482	834	791	6.60714	6.48214	inner	268	8.68519	7.35404	0.0274404	27
one	WTsiGL2_Unt	88	44	10	12	1106.83	801.333	1102	812	4.83333	-10.6667	inner	268	1.03653	0	0	0
one	WTsiGL2_Unt	88	45	10	24	1104.67	804.792	1102	812	2.66667	-7.20833	inner	268	2.59284	1.26169	0.0047078	5
one	WTsiGL2_Unt	88	46	10	20	1093.1	806.05	1102	812	-8.9	-5.95	inner	268	2.85686	1.5257	0.00569291	6
one	WTsiGL2_Unt	88	47	10	8	1108.5	809.75	1102	812	6.5	-2.25	inner	268	1.3249	0	0	0
one	WTsiGL2_Unt	88	48	10	8	1097.88	815.875	1102	812	-4.125	3.875	inner	268	1.01674	0	0	0
one	WTsiGL2_Unt	88	49	10	33	1106.3	816.636	1102	812	4.30303	4.63636	inner	268	5.93274	4.60158	0.0171701	17
one	WTsiGL2_Unt	88	50	10	25	1101.64	819.8	1102	812	-0.36	7.8	inner	268	3.30581	1.97465	0.0073681	7
one	WTsiGL2_Unt	88	51	10	4	1107.5	823	1102	812	5.5	11	inner	268	0.405081	0	0	0
one	WTsiGL2_Unt	88	52	10	8	1097.12	822.875	1102	812	-4.875	10.875	inner	268	1.72663	0.395481	0.00147567	1
one	WTsiGL2_Unt	88	53	11	18	403.111	880.611	400	888	3.11111	-7.38889	inner	268	2.97629	1.64513	0.00613856	6
one	WTsiGL2_Unt	88	54	11	4	409.5	880	400	888	9.5	-8	inner	268	0.521874	0	0	0
one	WTsiGL2_Unt	88	55	11	86	393.267	884.058	400	888	-6.73256	-3.94186	inner	268	28.7825	27.4514	0.10243	102
one	WTsiGL2_Unt	88	56	11	7	406	886.571	400	888	6	-1.42857	inner	268	0.995727	0	0	0
one	WTsiGL2_Unt	88	57	11	17	408.882	887.529	400	888	8.88235	-0.470588	inner	268	1.86278	0.531622	0.00198366	2
one	WTsiGL2_Unt	88	58	11	61	393.426	892.705	400	888	-6.57377	4.70492	inner	268	16.1539	14.8227	0.0553088	55
one	WTsiGL2_Unt	89	1	1	10	1320.5	51	1315	55	5.5	-4	inner	268	0.975982	0	0	0
one	WTsiGL2_Unt	89	2	1	8	1326.38	52.25	1315	55	11.375	-2.75	inner	268	0.717006	0	0	0
one	WTsiGL2_Unt	89	3	1	72	1321.31	58.7083	1315	55	6.30556	3.70833	inner	268	11.238	9.90681	0.0369657	37
one	WTsiGL2_Unt	89	4	1	7	1307	62.2857	1315	55	-8	7.28571	inner	268	0.657313	0	0	0
one	WTsiGL2_Unt	89	5	1	7	1312	63	1315	55	-3	8	inner	268	0.751431	0	0	0
one	WTsiGL2_Unt	89	6	2	13	992.846	199.462	1000	208	-7.15385	-8.53846	inner	268	3.23957	1.90841	0.00712094	7
one	WTsiGL2_Unt	89	7	2	27	1005.78	199.074	1000	208	5.77778	-8.92593	inner	268	2.97063	1.63947	0.00611743	6
one	WTsiGL2_Unt	89	8	2	20	999.05	202.25	1000	208	-0.95	-5.75	inner	268	3.20754	1.87638	0.00700143	7
one	WTsiGL2_Unt	89	9	2	16	1004.5	206	1000	208	4.5	-2	inner	268	1.73271	0.401554	0.00149833	1
one	WTsiGL2_Unt	89	10	2	34	994.5	207.5	1000	208	-5.5	-0.5	inner	268	6.97659	5.64544	0.0210651	21
one	WTsiGL2_Unt	89	11	2	30	1004.63	212.467	1000	208	4.63333	4.46667	inner	268	3.83211	2.50095	0.00933191	9
one	WTsiGL2_Unt	89	12	2	66	998.636	214.773	1000	208	-1.36364	6.77273	inner	268	13.2676	11.9364	0.0445389	45
one	WTsiGL2_Unt	89	13	3	4	276.5	218.5	274	230	2.5	-11.5	inner	268	0.529107	0	0	0
one	WTsiGL2_Unt	89	14	3	22	270.636	220	274	230	-3.36364	-10	inner	268	2.24074	0.909588	0.00339398	3
one	WTsiGL2_Unt	89	15	3	18	267.722	227.167	274	230	-6.27778	-2.83333	inner	268	1.97388	0.642723	0.00239822	2
one	WTsiGL2_Unt	89	16	3	7	271	229.286	274	230	-3	-0.714286	inner	268	0.855039	0	0	0
one	WTsiGL2_Unt	89	17	3	8	267.125	231.125	274	230	-6.875	1.125	inner	268	0.887526	0	0	0
one	WTsiGL2_Unt	89	18	3	11	284.636	233.091	274	230	10.6364	3.09091	inner	268	1.05565	0	0	0
one	WTsiGL2_Unt	89	19	3	8	279.875	236.875	274	230	5.875	6.875	inner	268	0.927245	0	0	0
one	WTsiGL2_Unt	89	20	4	14	634.5	237.5	629	244	5.5	-6.5	inner	268	2.44582	1.11467	0.00415921	4
one	WTsiGL2_Unt	89	21	4	190	628.274	243.737	629	244	-0.726316	-0.263158	inner	268	43.5474	42.2163	0.157523	158
one	WTsiGL2_Unt	89	22	4	6	640.667	243.333	629	244	11.6667	-0.666667	inner	268	1.10713	0	0	0
one	WTsiGL2_Unt	89	23	4	13	634.769	252.231	629	244	5.76923	8.23077	inner	268	1.59463	0.263475	0.000983115	1
one	WTsiGL2_Unt	89	24	5	51	67.6863	445.588	62	443	5.68627	2.58824	inner	268	7.10527	5.77412	0.0215452	22
one	WTsiGL2_Unt	89	25	5	27	57.2963	451.37	62	443	-4.7037	8.37037	inner	268	4.02251	2.69135	0.0100424	10
one	WTsiGL2_Unt	89	26	5	16	62.25	452.625	62	443	0.25	9.625	inner	268	1.46488	0.133727	0.000498983	0
one	WTsiGL2_Unt	89	27	5	19	66.8421	452.842	62	443	4.84211	9.84211	inner	268	1.91427	0.583121	0.00217582	2
one	WTsiGL2_Unt	89	28	6	76	1278.33	455.921	1285	457	-6.67105	-1.07895	inner	268	15.8799	14.5488	0.0542865	54
one	WTsiGL2_Unt	89	29	6	63	1290.52	460.492	1285	457	5.52381	3.49206	inner	268	11.6192	10.288	0.038388	38
one	WTsiGL2_Unt	89	30	6	5	1280.6	468.2	1285	457	-4.4	11.2	inner	268	0.836408	0	0	0
one	WTsiGL2_Unt	89	31	7	6	500	485.5	496	497	4	-11.5	inner	268	0.756237	0	0	0
one	WTsiGL2_Unt	89	32	7	4	487.5	491.5	496	497	-8.5	-5.5	inner	268	0.484855	0	0	0
one	WTsiGL2_Unt	89	33	7	14	504.5	492.714	496	497	8.5	-4.28571	inner	268	1.84601	0.514852	0.00192109	2
one	WTsiGL2_Unt	89	34	7	10	499.2	496	496	497	3.2	-1	inner	268	1.03818	0	0	0
one	WTsiGL2_Unt	89	35	7	19	495.316	499.579	496	497	-0.684211	2.57895	inner	268	2.04242	0.711266	0.00265398	3
one	WTsiGL2_Unt	89	36	7	5	486	504	496	497	-10	7	inner	268	0.408133	0	0	0
one	WTsiGL2_Unt	89	37	7	6	495.5	504	496	497	-0.5	7	inner	268	0.564706	0	0	0
one	WTsiGL2_Unt	89	38	7	22	504	504.5	496	497	8	7.5	inner	268	2.70045	1.3693	0.00510931	5
one	WTsiGL2_Unt	89	39	7	4	488	506.5	496	497	-8	9.5	inner	268	0.4636	0	0	0
one	WTsiGL2_Unt	89	40	8	9	602.889	628.333	610	637	-7.11111	-8.66667	inner	268	0.901183	0	0	0
one	WTsiGL2_Unt	89	41	8	70	611.657	629.014	610	637	1.65714	-7.98571	inner	268	14.8083	13.4771	0.0502879	50
one	WTsiGL2_Unt	89	42	8	8	617.125	636.125	610	637	7.125	-0.875	inner	268	0.865751	0	0	0
one	WTsiGL2_Unt	89	43	8	5	617.8	638.4	610	637	7.8	1.4	inner	268	0.510277	0	0	0
one	WTsiGL2_Unt	89	44	8	123	605.439	639.78	610	637	-4.56098	2.78049	inner	268	21.464	20.1328	0.0751225	75
one	WTsiGL2_Unt	89	45	8	7	618.429	645.714	610	637	8.42857	8.71429	inner	268	1.10208	0	0	0
one	WTsiGL2_Unt	89	46	9	7	805.143	763.286	811	772	-5.85714	-8.71429	inner	268	1.1998	0	0	0
one	WTsiGL2_Unt	89	47	9	25	814.64	764.64	811	772	3.64	-7.36	inner	268	4.89232	3.56116	0.0132879	13
one	WTsiGL2_Unt	89	48	9	19	821.684	769.579	811	772	10.6842	-2.42105	inner	268	2.71774	1.38658	0.00517382	5
one	WTsiGL2_Unt	89	49	9	30	804.1	771.267	811	772	-6.9	-0.733333	inner	268	5.39644	4.06529	0.015169	15
one	WTsiGL2_Unt	89	50	9	19	817.158	775.842	811	772	6.15789	3.84211	inner	268	5.12161	3.79046	0.0141435	14
one	WTsiGL2_Unt	89	51	9	25	815.2	779.88	811	772	4.2	7.88	inner	268	5.16364	3.83248	0.0143003	14
one	WTsiGL2_Unt	89	52	10	19	158.947	808	163	815	-4.05263	-7	inner	268	1.71434	0.383182	0.00142978	1
one	WTsiGL2_Unt	89	53	10	10	163	815.8	163	815	0	0.8	inner	268	1.14697	0	0	0
one	WTsiGL2_Unt	89	54	11	39	1234.62	860.769	1238	868	-3.38462	-7.23077	inner	268	5.14679	3.81564	0.0142375	14
one	WTsiGL2_Unt	89	55	11	39	1230.62	866.179	1238	868	-7.38462	-1.82051	inner	268	5.40928	4.07812	0.0152169	15
one	WTsiGL2_Unt	89	56	11	28	1242.43	866.464	1238	868	4.42857	-1.53571	inner	268	2.64559	1.31444	0.00490463	5
one	WTsiGL2_Unt	89	57	11	7	1227.71	871.714	1238	868	-10.2857	3.71429	inner	268	1.1169	0	0	0
one	WTsiGL2_Unt	89	58	11	51	1236.37	873.353	1238	868	-1.62745	5.35294	inner	268	8.53602	7.20487	0.0268838	27
one	WTsiGL2_Unt	89	59	12	4	1074.5	899.5	1075	905	-0.5	-5.5	inner	268	0.808576	0	0	0
one	WTsiGL2_Unt	89	60	12	16	1065.94	901.688	1075	905	-9.0625	-3.3125	inner	268	1.50999	0.178833	0.000667287	1
one	WTsiGL2_Unt	89	61	13	25	102.44	902.72	100	913	2.44	-10.28	inner	268	2.53329	1.20213	0.00448557	4
one	WTsiGL2_Unt	89	62	13	6	106.167	903.167	100	913	6.16667	-9.83333	inner	268	0.496223	0	0	0
one	WTsiGL2_Unt	89	63	13	6	90.5	906	100	913	-9.5	-7	inner	268	0.788037	0	0	0
one	WTsiGL2_Unt	89	64	12	77	1079.56	906.325	1075	905	4.55844	1.32468	inner	268	10.8748	9.54366	0.0356107	36
one	WTsiGL2_Unt	89	65	12	17	1079	912.353	1075	905	4	7.35294	inner	268	1.43038	0.0992267	0.000370249	0
one	WTsiGL2_Unt	89	66	12	23	1069.35	912.652	1075	905	-5.65217	7.65217	inner	268	2.43191	1.10075	0.00410729	4
one	WTsiGL2_Unt	88	4	1	12	105.25	63.3333	114	69	-8.75	-5.66667	inner	268	1.09183	0	0	0
one	WTsiGL2_Unt	88	5	1	60	115.667	63.6667	114	69	1.66667	-5.33333	inner	268	6.37026	5.03911	0.0188026	19
one	WTsiGL2_Unt	88	6	1	5	111	65	114	69	-3	-4	inner	268	0.396384	0	0	0
one	WTsiGL2_Unt	88	7	1	27	108.63	68.2963	114	69	-5.37037	-0.703704	inner	268	2.96938	1.63822	0.00611277	6
one	WTsiGL2_Unt	88	8	1	9	113.667	75.8889	114	69	-0.333333	6.88889	inner	268	0.873625	0	0	0
one	WTsiGL2_Unt	88	9	2	14	1239.21	93.5714	1240	101	-0.785714	-7.42857	inner	268	1.587	0.255845	0.000954647	1
one	WTsiGL2_Unt	88	10	2	18	1236.44	96.3333	1240	101	-3.55556	-4.66667	inner	268	2.21326	0.882106	0.00329144	3
one	WTsiGL2_Unt	88	11	2	14	1244.36	101.786	1240	101	4.35714	0.785714	inner	268	1.41744	0.0862871	0.000321967	0
one	WTsiGL2_Unt	88	12	2	16	1231.5	102.5	1240	101	-8.5	1.5	inner	268	1.53718	0.206025	0.000768748	1
one	WTsiGL2_Unt	88	13	2	6	1239	105.5	1240	101	-1	4.5	inner	268	0.525963	0	0	0
one	WTsiGL2_Unt	88	14	3	4	708.5	112.5	709	118	-0.5	-5.5	inner	268	0.492058	0	0	0
one	WTsiGL2_Unt	88	15	3	37	718.216	117.541	709	118	9.21622	-0.459459	inner	268	9.37911	8.04796	0.0300297	30
one	WTsiGL2_Unt	88	16	4	7	126	120.286	127	130	-1	-9.71429	inner	268	0.626017	0	0	0
one	WTsiGL2_Unt	88	17	3	8	698.5	121	709	118	-10.5	3	inner	268	0.919417	0	0	0
one	WTsiGL2_Unt	88	18	3	9	706	125	709	118	-3	7	inner	268	0.975555	0	0	0
one	WTsiGL2_Unt	88	19	3	5	702.2	126.4	709	118	-6.8	8.4	inner	268	0.5505	0	0	0
one	WTsiGL2_Unt	88	20	3	43	713.558	127.209	709	118	4.55814	9.2093	inner	268	12.1648	10.8336	0.0404239	40
one	WTsiGL2_Unt	88	21	4	45	118.4	128.822	127	130	-8.6	-1.17778	inner	268	6.08869	4.75753	0.017752	18
one	WTsiGL2_Unt	88	22	5	5	1410.4	340.8	1415	347	-4.6	-6.2	inner	268	0.338903	0	0	0
one	WTsiGL2_Unt	88	23	5	127	1419.69	345.323	1415	347	4.69291	-1.67717	inner	268	19.8955	18.5644	0.06927	69
one	WTsiGL2_Unt	88	24	5	67	1407.16	348.448	1415	347	-7.83582	1.44776	inner	268	12.7483	11.4172	0.0426014	43
one	WTsiGL2_Unt	88	25	6	13	994.538	476.923	993	488	1.53846	-11.0769	inner	268	1.51482	0.18367	0.000685336	1
one	WTsiGL2_Unt	88	26	6	15	985.067	479.867	993	488	-7.93333	-8.13333	inner	268	1.61108	0.279924	0.00104449	1
one	WTsiGL2_Unt	83	48	8	45	804.978	823.667	803	816	1.97778	7.66667	inner	268	7.0164	5.68525	0.0212136	21
one	WTsiGL2_Unt	83	49	10	17	1279.41	839.118	1290	843	-10.5882	-3.88235	inner	268	2.17546	0.844309	0.00315041	3
one	WTsiGL2_Unt	83	50	10	5	1297.4	840.8	1290	843	7.4	-2.2	inner	268	0.41622	0	0	0
one	WTsiGL2_Unt	83	51	10	26	1283.96	845.692	1290	843	-6.03846	2.69231	inner	268	2.54723	1.21608	0.00453761	5
one	WTsiGL2_Unt	83	52	10	34	1295.32	847.412	1290	843	5.32353	4.41176	inner	268	3.04036	1.70921	0.00637763	6
one	WTsiGL2_Unt	83	53	10	4	1289.5	851.5	1290	843	-0.5	8.5	inner	268	0.334371	0	0	0
one	WTsiGL2_Unt	83	54	10	4	1297.5	852.5	1290	843	7.5	9.5	inner	268	0.314488	0	0	0
one	WTsiGL2_Unt	84	1	1	14	480.5	62.2857	485	70	-4.5	-7.71429	inner	268	2.20134	0.870189	0.00324697	3
one	WTsiGL2_Unt	84	2	1	7	490	65.7143	485	70	5	-4.28571	inner	268	0.874998	0	0	0
one	WTsiGL2_Unt	84	3	1	4	496.5	67.5	485	70	11.5	-2.5	inner	268	0.481788	0	0	0
one	WTsiGL2_Unt	84	4	1	5	492.6	71.8	485	70	7.6	1.8	inner	268	0.678843	0	0	0
one	WTsiGL2_Unt	84	5	1	9	479.667	73.8889	485	70	-5.33333	3.88889	inner	268	1.13756	0	0	0
one	WTsiGL2_Unt	84	6	1	6	489.833	75.8333	485	70	4.83333	5.83333	inner	268	0.812223	0	0	0
one	WTsiGL2_Unt	84	7	1	10	484.3	80.3	485	70	-0.7	10.3	inner	268	1.21761	0	0	0
one	WTsiGL2_Unt	84	8	2	47	144.574	108.638	140	115	4.57447	-6.3617	inner	268	7.01639	5.68523	0.0212136	21
one	WTsiGL2_Unt	84	9	2	80	134.488	110.263	140	115	-5.5125	-4.7375	inner	268	14.8099	13.4787	0.0502937	50
one	WTsiGL2_Unt	84	10	3	7	527	110.714	527	120	0	-9.28571	inner	268	0.82771	0	0	0
one	WTsiGL2_Unt	84	11	2	12	145.667	115.833	140	115	5.66667	0.833333	inner	268	1.05484	0	0	0
one	WTsiGL2_Unt	84	12	3	15	522.4	116.667	527	120	-4.6	-3.33333	inner	268	1.98952	0.658363	0.00245658	2
one	WTsiGL2_Unt	84	13	3	18	518.556	116.278	527	120	-8.44444	-3.72222	inner	268	2.6499	1.31874	0.00492068	5
one	WTsiGL2_Unt	84	14	3	20	533.75	117.4	527	120	6.75	-2.6	inner	268	3.29932	1.96817	0.00734391	7
one	WTsiGL2_Unt	84	15	2	62	130.935	117.194	140	115	-9.06452	2.19355	inner	268	14.3164	12.9852	0.0484523	48
one	WTsiGL2_Unt	84	16	2	34	136.382	122.441	140	115	-3.61765	7.44118	inner	268	7.03854	5.70739	0.0212962	21
one	WTsiGL2_Unt	84	17	3	20	529.75	123.75	527	120	2.75	3.75	inner	268	3.54029	2.20914	0.00824305	8
one	WTsiGL2_Unt	84	18	3	10	523.5	131.2	527	120	-3.5	11.2	inner	268	1.63655	0.305391	0.00113952	1
one	WTsiGL2_Unt	84	19	4	55	713.745	198.636	707	203	6.74545	-4.36364	inner	268	7.92117	6.59002	0.0245896	25
one	WTsiGL2_Unt	84	20	4	12	703.5	200	707	203	-3.5	-3	inner	268	1.55471	0.223557	0.000834169	1
one	WTsiGL2_Unt	84	21	4	55	702.473	205.109	707	203	-4.52727	2.10909	inner	268	11.8143	10.4831	0.0391162	39
one	WTsiGL2_Unt	84	22	4	6	709.833	204.833	707	203	2.83333	1.83333	inner	268	0.919066	0	0	0
one	WTsiGL2_Unt	84	23	4	15	696.533	207.467	707	203	-10.4667	4.46667	inner	268	3.46006	2.12891	0.00794368	8
one	WTsiGL2_Unt	84	24	5	19	1275.16	206.842	1278	215	-2.84211	-8.15789	inner	268	2.68186	1.35071	0.00503997	5
one	WTsiGL2_Unt	84	25	5	28	1284.39	207.071	1278	215	6.39286	-7.92857	inner	268	3.79364	2.46248	0.00918837	9
one	WTsiGL2_Unt	84	26	5	4	1268.75	210	1278	215	-9.25	-5	inner	268	0.499046	0	0	0
one	WTsiGL2_Unt	84	27	5	17	1281.76	211.294	1278	215	3.76471	-3.70588	inner	268	1.87205	0.540899	0.00201828	2
one	WTsiGL2_Unt	84	28	4	6	700	212.833	707	203	-7	9.83333	inner	268	0.819409	0	0	0
one	WTsiGL2_Unt	84	29	5	45	1275.49	213.311	1278	215	-2.51111	-1.68889	inner	268	6.17699	4.84584	0.0180815	18
one	WTsiGL2_Unt	84	30	4	17	710.118	213.706	707	203	3.11765	10.7059	inner	268	2.38027	1.04912	0.00391461	4
one	WTsiGL2_Unt	84	31	5	14	1279.14	220	1278	215	1.14286	5	inner	268	1.8428	0.511648	0.00190913	2
one	WTsiGL2_Unt	84	32	5	10	1270.2	223	1278	215	-7.8	8	inner	268	1.16423	0	0	0
one	WTsiGL2_Unt	84	33	6	4	193.5	228.5	196	239	-2.5	-10.5	inner	268	0.502998	0	0	0
one	WTsiGL2_Unt	84	34	6	25	198.48	234.72	196	239	2.48	-4.28	inner	268	3.20787	1.87672	0.00700269	7
one	WTsiGL2_Unt	84	35	6	4	191.5	238.5	196	239	-4.5	-0.5	inner	268	0.501305	0	0	0
one	WTsiGL2_Unt	84	36	6	11	201.091	240.636	196	239	5.09091	1.63636	inner	268	1.24622	0	0	0
one	WTsiGL2_Unt	84	37	6	18	200.5	244.778	196	239	4.5	5.77778	inner	268	2.18544	0.854289	0.00318765	3
one	WTsiGL2_Unt	84	38	6	10	199.5	250.2	196	239	3.5	11.2	inner	268	1.02061	0	0	0
one	WTsiGL2_Unt	84	39	7	18	688.278	293.222	682	303	6.27778	-9.77778	inner	268	4.33906	3.0079	0.0112235	11
one	WTsiGL2_Unt	84	40	7	4	690.5	302.5	682	303	8.5	-0.5	inner	268	0.657816	0	0	0
one	WTsiGL2_Unt	84	41	7	77	677.675	306.208	682	303	-4.32468	3.20779	inner	268	17.7892	16.458	0.0614104	61
one	WTsiGL2_Unt	84	42	7	10	693	307.5	682	303	11	4.5	inner	268	1.85689	0.525732	0.00196169	2
one	WTsiGL2_Unt	84	43	7	12	685.667	309.75	682	303	3.66667	6.75	inner	268	1.35995	0.0287911	0.00010743	0
one	WTsiGL2_Unt	84	44	8	8	1249.5	462.875	1248	470	1.5	-7.125	inner	268	0.782956	0	0	0
one	WTsiGL2_Unt	84	45	8	38	1244.53	463.921	1248	470	-3.47368	-6.07895	inner	268	7.30214	5.97099	0.0222798	22
one	WTsiGL2_Unt	84	46	8	26	1253.5	464.5	1248	470	5.5	-5.5	inner	268	3.76548	2.43433	0.00908332	9
one	WTsiGL2_Unt	84	47	8	13	1240.23	465.154	1248	470	-7.76923	-4.84615	inner	268	1.87242	0.541265	0.00201965	2
one	WTsiGL2_Unt	84	48	8	26	1254.04	470.115	1248	470	6.03846	0.115385	inner	268	4.46688	3.13573	0.0117005	12
one	WTsiGL2_Unt	84	49	8	63	1244.86	474.54	1248	470	-3.14286	4.53968	inner	268	18.6141	17.283	0.0644887	64
one	WTsiGL2_Unt	84	50	9	68	189.044	538.412	186	545	3.04412	-6.58824	inner	268	15.3447	14.0136	0.0522895	52
one	WTsiGL2_Unt	84	51	9	10	193.9	537.2	186	545	7.9	-7.8	inner	268	1.337	0.00584153	2.17968e-05	0
one	WTsiGL2_Unt	84	52	9	26	177.615	540.385	186	545	-8.38462	-4.61538	inner	268	7.36143	6.03027	0.022501	23
one	WTsiGL2_Unt	84	53	9	10	179.8	548	186	545	-6.2	3	inner	268	1.52792	0.196762	0.000734188	1
one	WTsiGL2_Unt	84	54	9	20	175.25	548.4	186	545	-10.75	3.4	inner	268	4.50141	3.17026	0.0118293	12
one	WTsiGL2_Unt	84	55	10	37	764.946	549.892	761	557	3.94595	-7.10811	inner	268	7.41991	6.08876	0.0227193	23
one	WTsiGL2_Unt	84	56	9	37	189.676	550.703	186	545	3.67568	5.7027	inner	268	9.65919	8.32804	0.0310748	31
one	WTsiGL2_Unt	84	57	9	6	176.667	552.5	186	545	-9.33333	7.5	inner	268	0.746975	0	0	0
one	WTsiGL2_Unt	84	58	10	22	761.5	553	761	557	0.5	-4	inner	268	3.1218	1.79064	0.00668151	7
one	WTsiGL2_Unt	84	59	9	27	182	553.778	186	545	-4	8.77778	inner	268	4.38912	3.05797	0.0114103	11
one	WTsiGL2_Unt	84	60	10	13	769.385	556.615	761	557	8.38462	-0.384615	inner	268	1.95299	0.621833	0.00232027	2
one	WTsiGL2_Unt	84	61	10	31	750.613	559.871	761	557	-10.3871	2.87097	inner	268	4.98418	3.65302	0.0136307	14
one	WTsiGL2_Unt	84	62	10	18	757.944	562.222	761	557	-3.05556	5.22222	inner	268	2.81415	1.48299	0.00553355	6
one	WTsiGL2_Unt	84	63	10	20	766.05	561.7	761	557	5.05	4.7	inner	268	2.9193	1.58814	0.0059259	6
one	WTsiGL2_Unt	84	64	10	18	756.222	567.111	761	557	-4.77778	10.1111	inner	268	4.6846	3.35344	0.0125128	13
one	WTsiGL2_Unt	84	65	11	22	239.182	701.455	240	711	-0.818182	-9.54545	inner	268	3.12602	1.79487	0.00669728	7
one	WTsiGL2_Unt	84	66	11	19	249.053	704.105	240	711	9.05263	-6.89474	inner	268	5.39374	4.06259	0.0151589	15
one	WTsiGL2_Unt	84	67	11	13	229.385	706.615	240	711	-10.6154	-4.38462	inner	268	2.03491	0.703759	0.00262597	3
one	WTsiGL2_Unt	84	68	11	40	249.775	709.8	240	711	9.775	-1.2	inner	268	9.80189	8.47074	0.0316072	32
one	WTsiGL2_Unt	84	69	11	24	244.167	712.25	240	711	4.16667	1.25	inner	268	6.11649	4.78533	0.0178557	18
one	WTsiGL2_Unt	84	70	11	14	237.571	713.143	240	711	-2.42857	2.14286	inner	268	3.01604	1.68488	0.00628688	6
one	WTsiGL2_Unt	84	71	11	6	244.833	718.5	240	711	4.83333	7.5	inner	268	1.0126	0	0	0
one	WTsiGL2_Unt	84	72	11	31	236.742	720.226	240	711	-3.25806	9.22581	inner	268	4.76809	3.43694	0.0128244	13
one	WTsiGL2_Unt	84	73	11	19	241.895	721.684	240	711	1.89474	10.6842	inner	268	2.4518	1.12065	0.00418153	4
one	WTsiGL2_Unt	84	74	12	22	1320.82	829.591	1315	834	5.81818	-4.40909	inner	268	3.20668	1.87553	0.00699824	7
one	WTsiGL2_Unt	84	75	12	31	1307.39	835.806	1315	834	-7.6129	1.80645	inner	268	6.57168	5.24053	0.0195542	20
one	WTsiGL2_Unt	84	76	12	84	1315.5	839.06	1315	834	0.5	5.05952	inner	268	16.8811	15.5499	0.058022	58
one	WTsiGL2_Unt	84	77	13	8	78.75	841.25	79	853	-0.25	-11.75	inner	268	0.905974	0	0	0
one	WTsiGL2_Unt	84	78	12	37	1310.38	843.189	1315	834	-4.62162	9.18919	inner	268	7.8665	6.53534	0.0243856	24
one	WTsiGL2_Unt	84	79	13	28	77.8214	847.964	79	853	-1.17857	-5.03571	inner	268	6.4295	5.09834	0.0190237	19
one	WTsiGL2_Unt	84	80	13	11	71.9091	848.636	79	853	-7.09091	-4.36364	inner	268	1.28917	0	0	0
one	WTsiGL2_Unt	84	81	13	17	90.2353	854.412	79	853	11.2353	1.41176	inner	268	2.43328	1.10213	0.00411241	4
one	WTsiGL2_Unt	84	82	13	13	82.6154	859.385	79	853	3.61538	6.38462	inner	268	1.30143	0	0	0
one	WTsiGL2_Unt	84	83	13	17	82.8824	863.588	79	853	3.88235	10.5882	inner	268	1.98799	0.656837	0.00245089	2
one	WTsiGL2_Unt	84	84	13	8	78.75	864.75	79	853	-0.25	11.75	inner	268	0.698512	0	0	0
one	WTsiGL2_Unt	85	1	1	69	1031.54	104.159	1035	109	-3.46377	-4.84058	inner	268	9.6611	8.32994	0.0310819	31
one	WTsiGL2_Unt	85	2	1	21	1025.14	105.238	1035	109	-9.85714	-3.7619	inner	268	2.20661	0.875453	0.00326662	3
one	WTsiGL2_Unt	85	3	1	6	1040.33	106.167	1035	109	5.33333	-2.83333	inner	268	0.411368	0	0	0
one	WTsiGL2_Unt	85	4	1	32	1024.81	111.094	1035	109	-10.1875	2.09375	inner	268	3.17588	1.84472	0.00688329	7
one	WTsiGL2_Unt	85	5	1	76	1032.64	117.237	1035	109	-2.35526	8.23684	inner	268	13.9633	12.6321	0.0471348	47
one	WTsiGL2_Unt	85	6	2	21	456.857	195.143	454	206	2.85714	-10.8571	inner	268	4.83351	3.50235	0.0130685	13
one	WTsiGL2_Unt	85	7	2	31	460.548	200.355	454	206	6.54839	-5.64516	inner	268	7.19336	5.86221	0.0218739	22
one	WTsiGL2_Unt	85	8	2	50	448.14	201.1	454	206	-5.86	-4.9	inner	268	9.10243	7.77128	0.0289973	29
one	WTsiGL2_Unt	85	9	2	13	465	202	454	206	11	-4	inner	268	2.98175	1.6506	0.00615894	6
one	WTsiGL2_Unt	85	10	2	16	447.438	208.812	454	206	-6.5625	2.8125	inner	268	1.74144	0.410282	0.0015309	2
one	WTsiGL2_Unt	85	11	2	13	465.231	208	454	206	11.2308	2	inner	268	2.63116	1.3	0.00485076	5
one	WTsiGL2_Unt	85	12	2	6	447.167	212.167	454	206	-6.83333	6.16667	inner	268	0.547707	0	0	0
one	WTsiGL2_Unt	85	13	2	4	463.5	214	454	206	9.5	8	inner	268	0.438285	0	0	0
one	WTsiGL2_Unt	85	14	2	12	455.083	215.833	454	206	1.08333	9.83333	inner	268	1.49628	0.16513	0.000616158	1
one	WTsiGL2_Unt	85	15	3	18	153.111	357.722	160	366	-6.88889	-8.27778	inner	268	1.94452	0.613364	0.00228867	2
one	WTsiGL2_Unt	85	16	3	124	163.25	361.089	160	366	3.25	-4.91129	inner	268	31.0304	29.6992	0.110818	111
one	WTsiGL2_Unt	85	17	3	10	149.2	363	160	366	-10.8	-3	inner	268	0.958145	0	0	0
one	WTsiGL2_Unt	85	18	3	11	156.818	369.545	160	366	-3.18182	3.54545	inner	268	1.39742	0.0662672	0.000247266	0
one	WTsiGL2_Unt	85	19	3	12	164.5	371	160	366	4.5	5	inner	268	1.14662	0	0	0
one	WTsiGL2_Unt	85	20	3	16	168.438	371.938	160	366	8.4375	5.9375	inner	268	1.30866	0	0	0
one	WTsiGL2_Unt	85	21	4	14	954.714	510.5	948	519	6.71429	-8.5	inner	268	1.28119	0	0	0
one	WTsiGL2_Unt	85	22	4	26	946	512.5	948	519	-2	-6.5	inner	268	2.55767	1.22652	0.00457656	5
one	WTsiGL2_Unt	85	23	4	18	944.722	516.778	948	519	-3.27778	-2.22222	inner	268	1.65992	0.328768	0.00122675	1
one	WTsiGL2_Unt	85	24	4	64	954.219	519.703	948	519	6.21875	0.703125	inner	268	8.4119	7.08075	0.0264207	26
one	WTsiGL2_Unt	85	25	4	4	944.75	520.75	948	519	-3.25	1.75	inner	268	0.334035	0	0	0
one	WTsiGL2_Unt	85	26	4	4	957	524.25	948	519	9	5.25	inner	268	0.211124	0	0	0
one	WTsiGL2_Unt	85	27	4	6	941.833	526.167	948	519	-6.16667	7.16667	inner	268	0.544991	0	0	0
one	WTsiGL2_Unt	85	28	4	14	956.429	526.786	948	519	8.42857	7.78571	inner	268	2.55772	1.22656	0.00457673	5
one	WTsiGL2_Unt	85	29	5	19	1209.68	549.316	1210	557	-0.315789	-7.68421	inner	268	1.36913	0.037977	0.000141705	0
one	WTsiGL2_Unt	85	30	5	137	1206.8	557.62	1210	557	-3.19708	0.620438	inner	268	15.6505	14.3193	0.0534303	53
one	WTsiGL2_Unt	85	31	5	69	1213.77	555.507	1210	557	3.76812	-1.49275	inner	268	7.88215	6.551	0.024444	24
one	WTsiGL2_Unt	85	32	6	9	572	616	579	619	-7	-3	inner	268	0.748959	0	0	0
one	WTsiGL2_Unt	85	33	6	141	582.986	615.504	579	619	3.98582	-3.49645	inner	268	25.6478	24.3167	0.0907338	91
one	WTsiGL2_Unt	85	34	7	4	1364.25	618	1373	627	-8.75	-9	inner	268	0.33843	0	0	0
one	WTsiGL2_Unt	85	35	6	38	571.026	623.342	579	619	-7.97368	4.34211	inner	268	9.68873	8.35758	0.031185	31
one	WTsiGL2_Unt	85	36	6	71	578.817	626.296	579	619	-0.183099	7.29577	inner	268	15.6467	14.3155	0.0534162	53
one	WTsiGL2_Unt	85	37	7	105	1367.59	624.486	1373	627	-5.40952	-2.51429	inner	268	14.8753	13.5442	0.050538	51
one	WTsiGL2_Unt	85	38	7	15	1370.8	633.8	1373	627	-2.2	6.8	inner	268	1.51061	0.179459	0.000669622	1
one	WTsiGL2_Unt	85	39	8	5	15.4	800.2	14	800	1.4	0.2	inner	268	0.44332	0	0	0
one	WTsiGL2_Unt	86	1	1	5	277.2	26.6	282	38	-4.8	-11.4	inner	268	0.448295	0	0	0
one	WTsiGL2_Unt	86	2	1	39	292.308	35.7949	282	38	10.3077	-2.20513	inner	268	3.99132	2.66016	0.00992598	10
one	WTsiGL2_Unt	86	3	1	44	288	41.5455	282	38	6	3.54545	inner	268	5.51882	4.18767	0.0156256	16
one	WTsiGL2_Unt	86	4	1	27	279.333	47.7037	282	38	-2.66667	9.7037	inner	268	2.31283	0.981671	0.00366295	4
one	WTsiGL2_Unt	86	5	3	46	991.696	124.957	993	133	-1.30435	-8.04348	inner	268	7.96547	6.63431	0.0247549	25
one	WTsiGL2_Unt	86	6	3	5	982.8	130.6	993	133	-10.2	-2.4	inner	268	0.469474	0	0	0
one	WTsiGL2_Unt	86	7	2	5	7.8	130.8	2	120	5.8	10.8	inner	268	0.398947	0	0	0
one	WTsiGL2_Unt	86	8	3	4	987.5	132.5	993	133	-5.5	-0.5	inner	268	0.336782	0	0	0
one	WTsiGL2_Unt	86	9	3	8	997.125	133.875	993	133	4.125	0.875	inner	268	0.809354	0	0	0
one	WTsiGL2_Unt	86	10	3	4	997.5	139.5	993	133	4.5	6.5	inner	268	0.31017	0	0	0
one	WTsiGL2_Unt	86	11	3	27	993.37	139.667	993	133	0.37037	6.66667	inner	268	2.88345	1.5523	0.00579216	6
one	WTsiGL2_Unt	86	12	3	26	988.577	142.423	993	133	-4.42308	9.42308	inner	268	2.13947	0.808313	0.0030161	3
one	WTsiGL2_Unt	86	13	4	16	1152.62	204.812	1161	205	-8.375	-0.1875	inner	268	1.45174	0.120589	0.00044996	0
one	WTsiGL2_Unt	86	14	4	8	1151.62	207.75	1161	205	-9.375	2.75	inner	268	0.591943	0	0	0
one	WTsiGL2_Unt	86	15	4	11	1161.36	208.909	1161	205	0.363636	3.90909	inner	268	0.943679	0	0	0
one	WTsiGL2_Unt	86	16	4	6	1172.17	209	1161	205	11.1667	4	inner	268	0.49929	0	0	0
one	WTsiGL2_Unt	86	17	4	4	1159.5	211.5	1161	205	-1.5	6.5	inner	268	0.28603	0	0	0
one	WTsiGL2_Unt	86	18	4	16	1152.31	212.25	1161	205	-8.6875	7.25	inner	268	1.32503	0	0	0
one	WTsiGL2_Unt	86	19	4	4	1167.5	213.5	1161	205	6.5	8.5	inner	268	0.324697	0	0	0
one	WTsiGL2_Unt	86	20	5	34	179.294	232.382	172	234	7.29412	-1.61765	inner	268	2.72259	1.39144	0.00519193	5
one	WTsiGL2_Unt	86	21	5	9	160.556	235.556	172	234	-11.4444	1.55556	inner	268	0.854658	0	0	0
one	WTsiGL2_Unt	86	22	5	119	174.538	241.227	172	234	2.53782	7.22689	inner	268	19.7708	18.4396	0.0688046	69
one	WTsiGL2_Unt	86	23	6	7	489.143	259.571	499	266	-9.85714	-6.42857	inner	268	0.586954	0	0	0
one	WTsiGL2_Unt	86	24	6	7	487.143	266.429	499	266	-11.8571	0.428571	inner	268	0.825895	0	0	0
one	WTsiGL2_Unt	86	25	6	8	510.75	265.375	499	266	11.75	-0.625	inner	268	0.652033	0	0	0
one	WTsiGL2_Unt	86	26	6	16	489.812	271.188	499	266	-9.1875	5.1875	inner	268	1.44005	0.108901	0.000406347	0
one	WTsiGL2_Unt	86	27	6	212	501.703	267.146	499	266	2.70283	1.14623	inner	268	48.4629	47.1317	0.175865	176
one	WTsiGL2_Unt	86	28	7	51	1192.49	503.804	1197	508	-4.5098	-4.19608	inner	268	7.50182	6.17067	0.0230249	23
one	WTsiGL2_Unt	97	4	2	11	912.455	108	919	112	-6.54545	-4	inner	268	0.82829	0	0	0
one	WTsiGL2_Unt	97	5	1	9	946	109	935	108	11	1	inner	268	0.71223	0	0	0
one	WTsiGL2_Unt	97	6	2	35	914.943	113.2	919	112	-4.05714	1.2	inner	268	4.11974	2.78858	0.0104052	10
one	WTsiGL2_Unt	97	7	2	24	921.458	114.417	919	112	2.45833	2.41667	inner	268	3.85948	2.52833	0.00943405	9
one	WTsiGL2_Unt	97	8	1	7	933.429	115.429	935	108	-1.57143	7.42857	inner	268	0.669474	0	0	0
one	WTsiGL2_Unt	97	9	2	14	909.357	116.286	919	112	-9.64286	4.28571	inner	268	1.12038	0	0	0
one	WTsiGL2_Unt	97	10	1	11	937.364	116.091	935	108	2.36364	8.09091	inner	268	1.10361	0	0	0
one	WTsiGL2_Unt	97	11	2	45	915.556	120.333	919	112	-3.44444	8.33333	inner	268	5.49693	4.16577	0.0155439	16
one	WTsiGL2_Unt	97	12	2	21	926.81	118.095	919	112	7.80952	6.09524	inner	268	1.84343	0.512273	0.00191147	2
one	WTsiGL2_Unt	97	13	3	38	1331.92	127.184	1333	133	-1.07895	-5.81579	inner	268	4.63731	3.30615	0.0123364	12
one	WTsiGL2_Unt	97	14	3	5	1335.2	131.4	1333	133	2.2	-1.6	inner	268	0.550774	0	0	0
one	WTsiGL2_Unt	97	15	3	82	1324.66	136.439	1333	133	-8.34146	3.43902	inner	268	7.74224	6.41109	0.023922	24
one	WTsiGL2_Unt	97	16	3	9	1344.33	136.444	1333	133	11.3333	3.44444	inner	268	0.989624	0	0	0
one	WTsiGL2_Unt	97	17	5	24	432.208	140.333	433	147	-0.791667	-6.66667	inner	268	2.58396	1.25281	0.00467466	5
one	WTsiGL2_Unt	97	18	5	20	439.75	140.75	433	147	6.75	-6.25	inner	268	1.93335	0.602195	0.00224699	2
one	WTsiGL2_Unt	97	19	5	53	441.981	146.868	433	147	8.98113	-0.132075	inner	268	7.04567	5.71452	0.0213228	21
one	WTsiGL2_Unt	97	20	5	21	432.333	152.476	433	147	-0.666667	5.47619	inner	268	2.28025	0.949093	0.00354139	4
one	WTsiGL2_Unt	97	21	5	8	436.125	156.875	433	147	3.125	9.875	inner	268	0.645899	0	0	0
one	WTsiGL2_Unt	97	22	6	11	800.091	255.364	803	261	-2.90909	-5.63636	inner	268	1.33889	0.00773365	2.88569e-05	0
one	WTsiGL2_Unt	97	23	6	19	798.737	259.263	803	261	-4.26316	-1.73684	inner	268	2.95705	1.62589	0.00606676	6
one	WTsiGL2_Unt	97	24	6	57	811.754	259.228	803	261	8.75439	-1.77193	inner	268	12.0074	10.6762	0.0398366	40
one	WTsiGL2_Unt	97	25	6	7	792.714	263	803	261	-10.2857	2	inner	268	0.696468	0	0	0
one	WTsiGL2_Unt	97	26	6	4	801.5	265.5	803	261	-1.5	4.5	inner	268	0.541772	0	0	0
one	WTsiGL2_Unt	97	27	7	13	1251.38	291.615	1253	297	-1.61538	-5.38462	inner	268	1.18714	0	0	0
one	WTsiGL2_Unt	97	28	7	7	1241.43	295.286	1253	297	-11.5714	-1.71429	inner	268	0.65034	0	0	0
one	WTsiGL2_Unt	97	29	7	4	1252	304.75	1253	297	-1	7.75	inner	268	0.350057	0	0	0
one	WTsiGL2_Unt	97	30	8	158	140.715	422.759	144	421	-3.28481	1.75949	inner	268	38.8938	37.5627	0.140159	140
one	WTsiGL2_Unt	97	31	8	101	148.05	418.347	144	421	4.0495	-2.65347	inner	268	14.6322	13.301	0.0496308	50
one	WTsiGL2_Unt	97	32	8	7	139.286	432	144	421	-4.71429	11	inner	268	0.559365	0	0	0
one	WTsiGL2_Unt	97	33	9	19	1252.53	489.632	1258	494	-5.47368	-4.36842	inner	268	1.85928	0.528127	0.00197062	2
one	WTsiGL2_Unt	97	34	9	25	1259.52	488.28	1258	494	1.52	-5.72	inner	268	2.72595	1.39479	0.00520446	5
one	WTsiGL2_Unt	97	35	9	14	1266.71	492.5	1258	494	8.71429	-1.5	inner	268	1.32642	0	0	0
one	WTsiGL2_Unt	97	36	9	9	1255.11	496.333	1258	494	-2.88889	2.33333	inner	268	0.672877	0	0	0
one	WTsiGL2_Unt	97	37	9	7	1259.71	505.571	1258	494	1.71429	11.5714	inner	268	0.611231	0	0	0
one	WTsiGL2_Unt	97	38	10	11	1222.91	525.636	1226	536	-3.09091	-10.3636	inner	268	1.38875	0.0576001	0.000214926	0
one	WTsiGL2_Unt	97	39	10	25	1230.36	526.72	1226	536	4.36	-9.28	inner	268	2.81704	1.48589	0.00554437	6
one	WTsiGL2_Unt	97	40	10	91	1233.15	536.769	1226	536	7.15385	0.769231	inner	268	8.45637	7.12521	0.0265866	27
one	WTsiGL2_Unt	97	41	10	5	1229.2	541.6	1226	536	3.2	5.6	inner	268	0.366888	0	0	0
one	WTsiGL2_Unt	97	42	10	10	1223.8	544.7	1226	536	-2.2	8.7	inner	268	0.725826	0	0	0
one	WTsiGL2_Unt	97	43	11	6	476.5	598	487	601	-10.5	-3	inner	268	0.606439	0	0	0
one	WTsiGL2_Unt	97	44	11	9	476.111	601.889	487	601	-10.8889	0.888889	inner	268	0.708125	0	0	0
one	WTsiGL2_Unt	97	45	11	18	479.778	602.944	487	601	-7.22222	1.94444	inner	268	1.46476	0.133605	0.000498527	0
one	WTsiGL2_Unt	97	46	11	11	485.091	603.364	487	601	-1.90909	2.36364	inner	268	1.27651	0	0	0
one	WTsiGL2_Unt	97	47	11	9	495.667	603.111	487	601	8.66667	2.11111	inner	268	1.19094	0	0	0
one	WTsiGL2_Unt	97	48	11	12	486.667	606.75	487	601	-0.333333	5.75	inner	268	1.37278	0.0416239	0.000155313	0
one	WTsiGL2_Unt	97	49	12	10	593.5	662.8	588	672	5.5	-9.2	inner	268	0.768109	0	0	0
one	WTsiGL2_Unt	97	50	12	16	587.438	665.625	588	672	-0.5625	-6.375	inner	268	1.57945	0.248292	0.000926463	1
one	WTsiGL2_Unt	97	51	12	34	590.588	669.147	588	672	2.58824	-2.85294	inner	268	4.18509	2.85394	0.010649	11
one	WTsiGL2_Unt	97	52	12	5	583.6	670.2	588	672	-4.4	-1.8	inner	268	0.445182	0	0	0
one	WTsiGL2_Unt	97	53	12	4	594.5	673.5	588	672	6.5	1.5	inner	268	0.412512	0	0	0
one	WTsiGL2_Unt	97	54	13	166	227.873	731.614	227	738	0.873494	-6.38554	inner	268	36.5118	35.1807	0.131271	131
one	WTsiGL2_Unt	97	55	13	27	219.148	736.741	227	738	-7.85185	-1.25926	inner	268	2.87002	1.53887	0.00574205	6
one	WTsiGL2_Unt	97	56	13	26	235.385	738.5	227	738	8.38462	0.5	inner	268	3.38941	2.05826	0.00768006	8
one	WTsiGL2_Unt	97	57	13	57	224.702	742.456	227	738	-2.29825	4.45614	inner	268	6.69802	5.36687	0.0200256	20
one	WTsiGL2_Unt	97	58	15	26	751.923	928.923	755	937	-3.07692	-8.07692	inner	268	2.85942	1.52826	0.00570248	6
one	WTsiGL2_Unt	97	59	15	125	761.736	934.688	755	937	6.736	-2.312	inner	268	23.3532	22.022	0.0821717	82
one	WTsiGL2_Unt	97	60	15	114	751.386	938.193	755	937	-3.61404	1.19298	inner	268	13.8791	12.548	0.0468208	47
one	WTsiGL2_Unt	98	1	1	10	1107.2	40	1098	46	9.2	-6	inner	268	0.920104	0	0	0
one	WTsiGL2_Unt	98	2	1	237	1098.97	46.1857	1098	46	0.970464	0.185654	inner	268	30.469	29.1378	0.108723	109
one	WTsiGL2_Unt	98	3	2	46	1223.63	86.8696	1226	96	-2.36957	-9.13043	inner	268	5.45217	4.12102	0.0153769	15
one	WTsiGL2_Unt	98	4	2	21	1234.67	88.7619	1226	96	8.66667	-7.2381	inner	268	1.97183	0.640678	0.00239059	2
one	WTsiGL2_Unt	98	5	2	13	1237.46	97.4615	1226	96	11.4615	1.46154	inner	268	1.65045	0.319292	0.00119139	1
one	WTsiGL2_Unt	98	6	2	294	1226.23	98.7959	1226	96	0.227891	2.79592	inner	268	49.4728	48.1416	0.179633	180
one	WTsiGL2_Unt	98	7	3	11	88.6364	218.091	79	223	9.63636	-4.90909	inner	268	0.97174	0	0	0
one	WTsiGL2_Unt	98	8	3	27	76.5926	218.556	79	223	-2.40741	-4.44444	inner	268	2.88161	1.55045	0.00578527	6
one	WTsiGL2_Unt	98	9	3	24	81.7917	221.875	79	223	2.79167	-1.125	inner	268	3.15967	1.82852	0.00682282	7
one	WTsiGL2_Unt	98	10	3	7	76.4286	222.714	79	223	-2.57143	-0.285714	inner	268	0.5561	0	0	0
one	WTsiGL2_Unt	98	11	3	38	68.9474	225.447	79	223	-10.0526	2.44737	inner	268	9.6781	8.34694	0.0311453	31
one	WTsiGL2_Unt	98	12	4	19	1091.32	225.947	1101	232	-9.68421	-6.05263	inner	268	3.06159	1.73043	0.00645683	6
one	WTsiGL2_Unt	98	13	3	6	74	234	79	223	-5	11	inner	268	0.877668	0	0	0
one	WTsiGL2_Unt	98	14	4	10	1089.8	235.5	1101	232	-11.2	3.5	inner	268	1.10845	0	0	0
one	WTsiGL2_Unt	98	15	4	204	1101.97	232.848	1101	232	0.970588	0.848039	inner	268	27.7865	26.4553	0.0987138	99
one	WTsiGL2_Unt	98	16	4	14	1097.21	242.786	1101	232	-3.78571	10.7857	inner	268	1.34902	0.0178656	6.66628e-05	0
one	WTsiGL2_Unt	98	17	5	8	74.25	248.125	71	257	3.25	-8.875	inner	268	1.19403	0	0	0
one	WTsiGL2_Unt	98	18	5	18	62.2778	250.167	71	257	-8.72222	-6.83333	inner	268	3.00195	1.6708	0.00623433	6
one	WTsiGL2_Unt	98	19	5	17	76.2353	251.647	71	257	5.23529	-5.35294	inner	268	1.93886	0.607703	0.00226755	2
one	WTsiGL2_Unt	98	20	5	59	65.5932	258.119	71	257	-5.40678	1.11864	inner	268	8.52732	7.19617	0.0268514	27
one	WTsiGL2_Unt	98	21	5	6	59.5	261	71	257	-11.5	4	inner	268	0.557473	0	0	0
one	WTsiGL2_Unt	98	22	5	11	78.8182	261.182	71	257	7.81818	4.18182	inner	268	1.21688	0	0	0
one	WTsiGL2_Unt	98	23	6	16	379.5	294	379	294	0.5	0	inner	268	2.97414	1.64298	0.00613053	6
one	WTsiGL2_Unt	98	24	7	8	420.375	352	426	352	-5.625	0	inner	268	0.624201	0	0	0
one	WTsiGL2_Unt	98	25	7	171	429.491	347.491	426	352	3.49123	-4.50877	inner	268	37.6529	36.3218	0.135529	136
one	WTsiGL2_Unt	98	26	7	15	430.933	356.733	426	352	4.93333	4.73333	inner	268	1.70568	0.37453	0.0013975	1
one	WTsiGL2_Unt	98	27	7	9	417.667	360.667	426	352	-8.33333	8.66667	inner	268	1.24259	0	0	0
one	WTsiGL2_Unt	98	28	7	6	428	363.5	426	352	2	11.5	inner	268	0.706142	0	0	0
one	WTsiGL2_Unt	98	29	8	51	47	392.098	45	399	2	-6.90196	inner	268	7.00241	5.67126	0.0211614	21
one	WTsiGL2_Unt	98	30	8	25	52.76	392.36	45	399	7.76	-6.64	inner	268	2.44099	1.10983	0.00414116	4
one	WTsiGL2_Unt	98	31	8	21	55	398	45	399	10	-1	inner	268	3.6327	2.30155	0.00858786	9
one	WTsiGL2_Unt	98	32	8	15	39.4	399.6	45	399	-5.6	0.6	inner	268	1.72195	0.390796	0.00145819	1
one	WTsiGL2_Unt	98	33	8	22	48.0455	399.273	45	399	3.04545	0.272727	inner	268	3.23095	1.89979	0.00708877	7
one	WTsiGL2_Unt	98	34	8	4	50	405.75	45	399	5	6.75	inner	268	0.264439	0	0	0
one	WTsiGL2_Unt	98	35	8	15	52.4667	407.733	45	399	7.46667	8.73333	inner	268	2.07588	0.744729	0.00277884	3
one	WTsiGL2_Unt	98	36	9	28	1126.79	454.107	1134	461	-7.21429	-6.89286	inner	268	3.49665	2.1655	0.00808021	8
one	WTsiGL2_Unt	98	37	9	45	1141.53	458.467	1134	461	7.53333	-2.53333	inner	268	8.57131	7.24016	0.0270155	27
one	WTsiGL2_Unt	98	38	9	44	1125.61	461.205	1134	461	-8.38636	0.204545	inner	268	5.97018	4.63903	0.0173098	17
one	WTsiGL2_Unt	98	39	9	18	1137.78	466.5	1134	461	3.77778	5.5	inner	268	2.83384	1.50269	0.00560705	6
one	WTsiGL2_Unt	98	40	9	27	1129.3	470.333	1134	461	-4.7037	9.33333	inner	268	3.72157	2.39041	0.00891946	9
one	WTsiGL2_Unt	98	41	10	26	612	596.5	615	604	-3	-7.5	inner	268	3.82972	2.49857	0.00932302	9
one	WTsiGL2_Unt	98	42	10	9	619.889	602.667	615	604	4.88889	-1.33333	inner	268	0.838193	0	0	0
one	WTsiGL2_Unt	98	43	10	18	607.056	603.889	615	604	-7.94444	-0.111111	inner	268	2.52192	1.19077	0.00444316	4
one	WTsiGL2_Unt	98	44	10	12	610.25	607.333	615	604	-4.75	3.33333	inner	268	1.34786	0.0167059	6.23356e-05	0
one	WTsiGL2_Unt	98	45	11	34	163.382	738.794	164	747	-0.617647	-8.20588	inner	268	3.41851	2.08736	0.00778864	8
one	WTsiGL2_Unt	98	46	12	12	874.5	739	875	750	-0.5	-11	inner	268	1.76992	0.43877	0.0016372	2
one	WTsiGL2_Unt	98	47	12	6	871	739.5	875	750	-4	-10.5	inner	268	0.520165	0	0	0
one	WTsiGL2_Unt	98	48	11	11	169.364	741.909	164	747	5.36364	-5.09091	inner	268	1.02901	0	0	0
one	WTsiGL2_Unt	98	49	12	13	867.154	741.308	875	750	-7.84615	-8.69231	inner	268	2.93877	1.60761	0.00599855	6
one	WTsiGL2_Unt	98	50	11	6	155.5	747	164	747	-8.5	0	inner	268	0.6374	0	0	0
one	WTsiGL2_Unt	98	51	12	30	870.067	747.933	875	750	-4.93333	-2.06667	inner	268	7.12415	5.79299	0.0216156	22
one	WTsiGL2_Unt	98	52	13	15	203.733	748.933	198	755	5.73333	-6.06667	inner	268	1.83847	0.507314	0.00189296	2
one	WTsiGL2_Unt	98	53	13	7	196	750.286	198	755	-2	-4.71429	inner	268	1.21534	0	0	0
one	WTsiGL2_Unt	98	54	13	5	208.8	749.6	198	755	10.8	-5.4	inner	268	0.46862	0	0	0
one	WTsiGL2_Unt	98	55	11	29	170	751.448	164	747	6	4.44828	inner	268	4.21489	2.88374	0.0107602	11
one	WTsiGL2_Unt	98	56	12	195	880.221	749.456	875	750	5.22051	-0.54359	inner	268	46.0154	44.6843	0.166732	167
one	WTsiGL2_Unt	98	57	13	117	195.453	760.915	198	755	-2.54701	5.91453	inner	268	13.3161	11.9849	0.0447199	45
one	WTsiGL2_Unt	98	58	12	21	877.19	760.667	875	750	2.19048	10.6667	inner	268	2.43029	1.09914	0.00410125	4
one	WTsiGL2_Unt	98	59	13	11	201.727	766.182	198	755	3.72727	11.1818	inner	268	0.776638	0	0	0
one	WTsiGL2_Unt	98	60	14	5	1215.2	771.6	1210	779	5.2	-7.4	inner	268	0.422095	0	0	0
one	WTsiGL2_Unt	98	61	14	8	1203.12	773.125	1210	779	-6.875	-5.875	inner	268	0.75404	0	0	0
one	WTsiGL2_Unt	98	62	14	21	1219.43	774.619	1210	779	9.42857	-4.38095	inner	268	2.94563	1.61448	0.00602417	6
one	WTsiGL2_Unt	98	63	14	5	1221.6	782.8	1210	779	11.6	3.8	inner	268	0.891081	0	0	0
one	WTsiGL2_Unt	98	64	14	12	1209.67	784.667	1210	779	-0.333333	5.66667	inner	268	1.24743	0	0	0
one	WTsiGL2_Unt	98	65	15	5	1202.2	788.6	1197	794	5.2	-5.4	inner	268	0.61387	0	0	0
one	WTsiGL2_Unt	98	66	15	38	1192.5	793.079	1197	794	-4.5	-0.921053	inner	268	5.7917	4.46054	0.0166438	17
one	WTsiGL2_Unt	98	67	15	8	1204.12	793.875	1197	794	7.125	-0.125	inner	268	0.780438	0	0	0
one	WTsiGL2_Unt	98	68	15	6	1196.5	802	1197	794	-0.5	8	inner	268	0.498756	0	0	0
one	WTsiGL2_Unt	98	69	16	37	31.8649	810.757	36	819	-4.13514	-8.24324	inner	268	3.67765	2.3465	0.00875559	9
one	WTsiGL2_Unt	98	70	16	138	42.2899	815.594	36	819	6.28986	-3.4058	inner	268	24.5122	23.1811	0.0864966	86
one	WTsiGL2_Unt	98	71	16	43	28.0233	817.349	36	819	-7.97674	-1.65116	inner	268	4.31528	2.98413	0.0111348	11
one	WTsiGL2_Unt	98	72	16	38	37.2105	823.921	36	819	1.21053	4.92105	inner	268	5.10193	3.77078	0.0140701	14
one	WTsiGL2_Unt	98	73	16	11	32.3636	826.545	36	819	-3.63636	7.54545	inner	268	1.41564	0.0844865	0.000315248	0
one	WTsiGL2_Unt	99	1	1	26	475.192	33.8077	474	37	1.19231	-3.19231	inner	268	3.04648	1.71533	0.00640047	6
one	WTsiGL2_Unt	99	2	1	33	483.727	35.3333	474	37	9.72727	-1.66667	inner	268	5.16942	3.83827	0.0143219	14
one	WTsiGL2_Unt	99	3	2	7	406.429	50.1429	400	60	6.42857	-9.85714	inner	268	0.613657	0	0	0
one	WTsiGL2_Unt	99	4	2	4	402.5	69.5	400	60	2.5	9.5	inner	268	0.405051	0	0	0
one	WTsiGL2_Unt	99	5	3	69	102.855	98.2029	102	107	0.855072	-8.7971	inner	268	10.2205	8.88931	0.0331691	33
one	WTsiGL2_Unt	99	6	3	72	95.5833	102.458	102	107	-6.41667	-4.54167	inner	268	10.2022	8.87107	0.033101	33
one	WTsiGL2_Unt	99	7	3	5	113.4	102.2	102	107	11.4	-4.8	inner	268	0.384237	0	0	0
one	WTsiGL2_Unt	99	8	3	38	107.737	103.737	102	107	5.73684	-3.26316	inner	268	5.39689	4.06573	0.0151706	15
one	WTsiGL2_Unt	99	9	3	17	94.1176	110.647	102	107	-7.88235	3.64706	inner	268	1.22916	0	0	0
one	WTsiGL2_Unt	99	10	3	10	101.7	111.8	102	107	-0.3	4.8	inner	268	1.00372	0	0	0
one	WTsiGL2_Unt	99	11	4	14	838.214	126.429	844	136	-5.78571	-9.57143	inner	268	1.32776	0	0	0
one	WTsiGL2_Unt	99	12	5	5	707.2	128.4	708	140	-0.8	-11.6	inner	268	0.357076	0	0	0
one	WTsiGL2_Unt	99	13	4	19	842.211	126	844	136	-1.78947	-10	inner	268	1.5236	0.192444	0.000718075	1
one	WTsiGL2_Unt	99	14	4	15	849	129.667	844	136	5	-6.33333	inner	268	1.22795	0	0	0
one	WTsiGL2_Unt	99	15	5	84	710.31	133.119	708	140	2.30952	-6.88095	inner	268	13.3552	12.024	0.0448658	45
one	WTsiGL2_Unt	99	16	4	46	842.696	131.261	844	136	-1.30435	-4.73913	inner	268	5.70988	4.37873	0.0163385	16
one	WTsiGL2_Unt	99	17	4	12	832.583	134.833	844	136	-11.4167	-1.16667	inner	268	0.943099	0	0	0
one	WTsiGL2_Unt	99	18	4	29	845.517	136.172	844	136	1.51724	0.172414	inner	268	5.57652	4.24536	0.0158409	16
one	WTsiGL2_Unt	99	19	5	20	702.7	136.95	708	140	-5.3	-3.05	inner	268	2.50193	1.17078	0.00436857	4
one	WTsiGL2_Unt	99	20	4	81	840.284	142.852	844	136	-3.71605	6.85185	inner	268	14.8603	13.5292	0.050482	50
one	WTsiGL2_Unt	99	21	4	4	849.5	138	844	136	5.5	2	inner	268	0.270542	0	0	0
one	WTsiGL2_Unt	99	22	5	5	711.8	139.6	708	140	3.8	-0.4	inner	268	0.667659	0	0	0
one	WTsiGL2_Unt	99	23	4	50	845.88	141.7	844	136	1.88	5.7	inner	268	7.46184	6.13069	0.0228757	23
one	WTsiGL2_Unt	99	24	5	37	701.703	143.649	708	140	-6.2973	3.64865	inner	268	3.99437	2.66322	0.00993737	10
one	WTsiGL2_Unt	99	25	4	9	853.333	142.778	844	136	9.33333	6.77778	inner	268	0.745388	0	0	0
one	WTsiGL2_Unt	99	26	5	21	708.524	146.19	708	140	0.52381	6.19048	inner	268	2.45661	1.12546	0.00419947	4
one	WTsiGL2_Unt	99	27	5	5	718.4	146.2	708	140	10.4	6.2	inner	268	0.793072	0	0	0
one	WTsiGL2_Unt	99	28	6	6	26.1667	336	28	333	-1.83333	3	inner	268	0.506783	0	0	0
one	WTsiGL2_Unt	99	29	7	60	371.15	341.583	379	343	-7.85	-1.41667	inner	268	7.63284	6.30168	0.0235137	24
one	WTsiGL2_Unt	99	30	7	52	379.096	341.327	379	343	0.0961538	-1.67308	inner	268	8.33463	7.00348	0.0261324	26
one	WTsiGL2_Unt	99	31	7	7	388.286	340.714	379	343	9.28571	-2.28571	inner	268	0.547173	0	0	0
one	WTsiGL2_Unt	99	32	7	51	386.765	343.176	379	343	7.76471	0.176471	inner	268	7.40867	6.07751	0.0226773	23
one	WTsiGL2_Unt	99	33	7	22	377.364	348.545	379	343	-1.63636	5.54545	inner	268	2.27317	0.942013	0.00351497	4
one	WTsiGL2_Unt	99	34	7	15	378.6	352.4	379	343	-0.4	9.4	inner	268	1.30784	0	0	0
one	WTsiGL2_Unt	99	35	7	24	382.958	353	379	343	3.95833	10	inner	268	3.08446	1.7533	0.00654218	7
one	WTsiGL2_Unt	99	36	8	11	929.455	380.818	933	390	-3.54545	-9.18182	inner	268	0.905653	0	0	0
one	WTsiGL2_Unt	99	37	8	32	939.5	385.125	933	390	6.5	-4.875	inner	268	4.38665	3.05549	0.0114011	11
one	WTsiGL2_Unt	99	38	8	99	932.717	389.303	933	390	-0.282828	-0.69697	inner	268	21.4081	20.077	0.0749141	75
one	WTsiGL2_Unt	99	39	8	13	944.308	388.308	933	390	11.3077	-1.69231	inner	268	1.08922	0	0	0
one	WTsiGL2_Unt	99	40	8	10	924.2	397	933	390	-8.8	7	inner	268	0.869902	0	0	0
one	WTsiGL2_Unt	99	41	9	95	1201.66	399.947	1196	400	5.66316	-0.0526316	inner	268	15.5052	14.1741	0.0528883	53
one	WTsiGL2_Unt	99	42	9	125	1193.78	406.52	1196	400	-2.224	6.52	inner	268	31.0098	29.6787	0.110741	111
one	WTsiGL2_Unt	99	43	10	20	1425.6	502.5	1415	506	10.6	-3.5	inner	268	2.66683	1.33568	0.00498388	5
one	WTsiGL2_Unt	99	44	10	13	1404.38	503.385	1415	506	-10.6154	-2.61538	inner	268	1.07813	0	0	0
one	WTsiGL2_Unt	99	45	10	17	1416.88	503.412	1415	506	1.88235	-2.58824	inner	268	1.53787	0.206711	0.000771311	1
one	WTsiGL2_Unt	99	46	10	33	1405.97	509.424	1415	506	-9.0303	3.42424	inner	268	3.03104	1.69988	0.00634285	6
one	WTsiGL2_Unt	99	47	10	4	1422.5	510.5	1415	506	7.5	4.5	inner	268	0.376516	0	0	0
one	WTsiGL2_Unt	99	48	11	4	29	621.75	34	632	-5	-10.25	inner	268	0.247395	0	0	0
one	WTsiGL2_Unt	99	49	11	53	38.8302	624.038	34	632	4.83019	-7.96226	inner	268	7.50018	6.16902	0.0230187	23
one	WTsiGL2_Unt	99	50	11	61	30.2295	627.82	34	632	-3.77049	-4.18033	inner	268	7.95348	6.62232	0.0247102	25
one	WTsiGL2_Unt	99	51	11	10	27.3	638.3	34	632	-6.7	6.3	inner	268	0.72784	0	0	0
one	WTsiGL2_Unt	99	52	11	127	38.2441	637.087	34	632	4.24409	5.08661	inner	268	14.6808	13.3497	0.0498123	50
one	WTsiGL2_Unt	99	53	12	28	756.75	663.036	758	672	-1.25	-8.96429	inner	268	2.91548	1.58433	0.00591167	6
one	WTsiGL2_Unt	99	54	12	9	753.778	666.889	758	672	-4.22222	-5.11111	inner	268	0.884703	0	0	0
one	WTsiGL2_Unt	99	55	12	8	749.875	672.875	758	672	-8.125	0.875	inner	268	0.842802	0	0	0
one	WTsiGL2_Unt	99	56	12	17	759.706	676.412	758	672	1.70588	4.41176	inner	268	2.39486	1.0637	0.00396904	4
one	WTsiGL2_Unt	99	57	13	31	307.065	750.419	314	758	-6.93548	-7.58065	inner	268	5.13896	3.80781	0.0142082	14
one	WTsiGL2_Unt	99	58	13	33	317.121	751.061	314	758	3.12121	-6.93939	inner	268	4.262	2.93084	0.010936	11
one	WTsiGL2_Unt	99	59	13	9	310.111	753.333	314	758	-3.88889	-4.66667	inner	268	0.795773	0	0	0
one	WTsiGL2_Unt	99	60	13	64	322.141	757.688	314	758	8.14062	-0.3125	inner	268	7.91757	6.58642	0.0245762	25
one	WTsiGL2_Unt	99	61	13	34	309.647	756.471	314	758	-4.35294	-1.52941	inner	268	4.49662	3.16547	0.0118114	12
one	WTsiGL2_Unt	99	62	13	17	307	763.353	314	758	-7	5.35294	inner	268	1.98627	0.655113	0.00244445	2
one	WTsiGL2_Unt	99	63	13	43	317.047	764.256	314	758	3.04651	6.25581	inner	268	4.48562	3.15446	0.0117704	12
one	WTsiGL2_Unt	99	64	14	13	601.615	790.615	600	797	1.61538	-6.38462	inner	268	1.96994	0.638786	0.00238353	2
one	WTsiGL2_Unt	99	65	14	13	606.385	794.923	600	797	6.38462	-2.07692	inner	268	2.16373	0.832575	0.00310662	3
one	WTsiGL2_Unt	99	66	14	11	611.545	796.818	600	797	11.5455	-0.181818	inner	268	1.92943	0.598273	0.00223236	2
one	WTsiGL2_Unt	99	67	14	15	588.667	797.733	600	797	-11.3333	0.733333	inner	268	1.61968	0.28853	0.00107661	1
one	WTsiGL2_Unt	99	68	14	10	595.2	798.1	600	797	-4.8	1.1	inner	268	1.00403	0	0	0
one	WTsiGL2_Unt	99	69	14	28	600.929	801.071	600	797	0.928571	4.07143	inner	268	3.3219	1.99075	0.00742817	7
one	WTsiGL2_Unt	99	70	14	11	606.091	802.364	600	797	6.09091	5.36364	inner	268	1.14267	0	0	0
one	WTsiGL2_Unt	99	71	14	6	589	802.167	600	797	-11	5.16667	inner	268	0.392111	0	0	0
one	WTsiGL2_Unt	99	72	15	229	1046.18	804.148	1046	806	0.179039	-1.85153	inner	268	45.4435	44.1123	0.164598	165
one	WTsiGL2_Unt	99	73	14	10	601.5	807.8	600	797	1.5	10.8	inner	268	1.11812	0	0	0
one	WTsiGL2_Unt	99	74	16	27	646.889	902.778	653	908	-6.11111	-5.22222	inner	268	2.18508	0.853923	0.00318628	3
one	WTsiGL2_Unt	99	75	16	203	657.069	907.369	653	908	4.06897	-0.630542	inner	268	32.8654	31.5343	0.117665	118
one	WTsiGL2_Unt	99	76	16	15	645.6	913.4	653	908	-7.4	5.4	inner	268	1.63252	0.301363	0.00112449	1
one	WTsiGL2_Unt	100	1	1	8	1069.12	0.875	1068	7	1.125	-6.125	inner	268	1.07723	0	0	0
one	WTsiGL2_Unt	100	2	1	42	1076.26	6.69048	1068	7	8.2619	-0.309524	inner	268	7.75084	6.41968	0.023954	24
one	WTsiGL2_Unt	100	3	1	19	1064.53	10.3684	1068	7	-3.47368	3.36842	inner	268	3.48464	2.15349	0.0080354	8
one	WTsiGL2_Unt	100	4	1	7	1077	13	1068	7	9	6	inner	268	0.755489	0	0	0
one	WTsiGL2_Unt	100	5	1	18	1068.11	16.9444	1068	7	0.111111	9.94444	inner	268	2.12538	0.794229	0.00296354	3
one	WTsiGL2_Unt	100	6	2	4	1258.5	266.5	1251	267	7.5	-0.5	inner	268	0.46128	0	0	0
one	WTsiGL2_Unt	100	7	2	18	1252.17	267.889	1251	267	1.16667	0.888889	inner	268	2.16725	0.8361	0.00311978	3
one	WTsiGL2_Unt	100	8	3	28	1231.36	271.286	1234	277	-2.64286	-5.71429	inner	268	5.31196	3.9808	0.0148537	15
one	WTsiGL2_Unt	100	9	3	62	1228.24	280.371	1234	277	-5.75806	3.37097	inner	268	10.7845	9.45337	0.0352738	35
one	WTsiGL2_Unt	100	10	3	45	1242.13	282.333	1234	277	8.13333	5.33333	inner	268	7.45483	6.12367	0.0228495	23
one	WTsiGL2_Unt	100	11	4	68	241.353	292.147	247	298	-5.64706	-5.85294	inner	268	11.7178	10.3866	0.038756	39
one	WTsiGL2_Unt	100	12	4	59	252.593	291.983	247	298	5.59322	-6.01695	inner	268	12.7726	11.4414	0.0426918	43
one	WTsiGL2_Unt	100	13	4	58	241.172	300.138	247	298	-5.82759	2.13793	inner	268	10.0582	8.727	0.0325634	33
one	WTsiGL2_Unt	100	14	4	4	255.5	301.5	247	298	8.5	3.5	inner	268	0.473075	0	0	0
one	WTsiGL2_Unt	100	15	4	4	247	310.25	247	298	0	12.25	inner	268	0.529381	0	0	0
one	WTsiGL2_Unt	100	16	5	6	824.833	317.167	834	325	-9.16667	-7.83333	inner	268	0.755795	0	0	0
one	WTsiGL2_Unt	100	17	5	9	835.111	316.667	834	325	1.11111	-8.33333	inner	268	2.55694	1.22579	0.00457383	5
one	WTsiGL2_Unt	100	18	5	12	825	325.5	834	325	-9	0.5	inner	268	1.5733	0.242143	0.000903518	1
one	WTsiGL2_Unt	100	19	5	40	841.2	324.35	834	325	7.2	-0.65	inner	268	6.84866	5.51751	0.0205877	21
one	WTsiGL2_Unt	100	20	5	22	833.682	328.818	834	325	-0.318182	3.81818	inner	268	6.23156	4.9004	0.0182851	18
one	WTsiGL2_Unt	100	21	5	16	844	329.875	834	325	10	4.875	inner	268	1.87597	0.544821	0.00203291	2
one	WTsiGL2_Unt	100	22	5	28	829.321	331.179	834	325	-4.67857	6.17857	inner	268	7.43494	6.10379	0.0227753	23
one	WTsiGL2_Unt	100	23	5	40	838.85	331.15	834	325	4.85	6.15	inner	268	11.5436	10.2124	0.0381062	38
one	WTsiGL2_Unt	100	24	6	21	457.048	461.857	459	466	-1.95238	-4.14286	inner	268	2.86862	1.53747	0.00573681	6
one	WTsiGL2_Unt	100	25	6	22	452.227	467.455	459	466	-6.77273	1.45455	inner	268	3.37375	2.0426	0.00762164	8
one	WTsiGL2_Unt	100	26	6	34	451.206	472.5	459	466	-7.79412	6.5	inner	268	8.19701	6.86586	0.0256189	26
one	WTsiGL2_Unt	100	27	6	33	458.848	472.242	459	466	-0.151515	6.24242	inner	268	5.20955	3.8784	0.0144716	14
one	WTsiGL2_Unt	100	28	7	26	1398.42	651.885	1401	660	-2.57692	-8.11538	inner	268	3.72412	2.39296	0.00892897	9
one	WTsiGL2_Unt	100	29	7	37	1404.03	653.405	1401	660	3.02703	-6.59459	inner	268	5.93062	4.59946	0.0171622	17
one	WTsiGL2_Unt	100	30	7	11	1407.73	654.091	1401	660	6.72727	-5.90909	inner	268	1.27752	0	0	0
one	WTsiGL2_Unt	100	31	7	54	1391.39	659.63	1401	660	-9.61111	-0.37037	inner	268	7.46806	6.1369	0.0228989	23
one	WTsiGL2_Unt	100	32	7	5	1409.6	661.8	1401	660	8.6	1.8	inner	268	1.13167	0	0	0
one	WTsiGL2_Unt	100	33	7	24	1404.12	663.667	1401	660	3.125	3.66667	inner	268	4.83911	3.50795	0.0130894	13
one	WTsiGL2_Unt	100	34	7	21	1393.43	666.429	1401	660	-7.57143	6.42857	inner	268	3.10214	1.77099	0.00660817	7
one	WTsiGL2_Unt	100	35	7	15	1401.8	671.2	1401	660	0.8	11.2	inner	268	1.40948	0.0783218	0.000292246	0
one	WTsiGL2_Unt	100	36	8	19	710.579	920.316	713	931	-2.42105	-10.6842	inner	268	2.41251	1.08136	0.00403492	4
one	WTsiGL2_Unt	100	37	8	29	717.966	922.241	713	931	4.96552	-8.75862	inner	268	3.82782	2.49666	0.00931591	9
one	WTsiGL2_Unt	100	38	8	4	724.75	927.25	713	931	11.75	-3.75	inner	268	0.408041	0	0	0
one	WTsiGL2_Unt	100	39	8	14	704.286	928.357	713	931	-8.71429	-2.64286	inner	268	1.97133	0.640174	0.00238871	2
one	WTsiGL2_Unt	100	40	8	4	722	928.25	713	931	9	-2.75	inner	268	0.279225	0	0	0
one	WTsiGL2_Unt	100	41	8	16	722.562	931.5	713	931	9.5625	0.5	inner	268	3.73904	2.40789	0.00898465	9
one	WTsiGL2_Unt	100	42	8	16	717.5	939.188	713	931	4.5	8.1875	inner	268	3.34063	2.00947	0.00749803	7
one	WTsiGL2_Unt	100	43	8	13	714.385	940.538	713	931	1.38462	9.53846	inner	268	2.11331	0.78216	0.00291851	3
one	WTsiGL2_Unt	84	318	9	31	173.742	551.839	186	545	-12.2581	6.83871	outer	268	5.93521	4.60406	0.0171793	17
one	WTsiGL2_Unt	84	319	9	9	210	555	186	545	24	10	outer	268	1.44363	0.112472	0.00041967	0
one	WTsiGL2_Unt	84	320	10	8	808.875	558.875	761	557	47.875	1.875	outer	268	1.09125	0	0	0
one	WTsiGL2_Unt	84	321	9	8	168.125	561.125	186	545	-17.875	16.125	outer	268	0.950958	0	0	0
one	WTsiGL2_Unt	84	322	9	14	192.286	561.5	186	545	6.28571	16.5	outer	268	2.03905	0.707894	0.00264139	3
one	WTsiGL2_Unt	84	323	8	5	1211.2	562	1248	470	-36.8	92	outer	268	0.522255	0	0	0
one	WTsiGL2_Unt	84	324	10	6	805.5	564	761	557	44.5	7	outer	268	0.755581	0	0	0
one	WTsiGL2_Unt	84	325	9	9	113.667	564.889	186	545	-72.3333	19.8889	outer	268	1.28301	0	0	0
one	WTsiGL2_Unt	84	326	9	6	173	567.5	186	545	-13	22.5	outer	268	0.810193	0	0	0
one	WTsiGL2_Unt	84	327	9	28	184.929	567.036	186	545	-1.07143	22.0357	outer	268	5.48463	4.15347	0.015498	15
one	WTsiGL2_Unt	84	328	10	14	754.357	569.571	761	557	-6.64286	12.5714	outer	268	2.50146	1.1703	0.0043668	4
one	WTsiGL2_Unt	84	329	10	17	766.235	571.235	761	557	5.23529	14.2353	outer	268	2.49355	1.1624	0.00433731	4
one	WTsiGL2_Unt	84	330	10	15	757.867	574.533	761	557	-3.13333	17.5333	outer	268	2.45025	1.11909	0.00417572	4
one	WTsiGL2_Unt	84	331	9	17	191.588	577.882	186	545	5.58824	32.8824	outer	268	3.4183	2.08714	0.00778784	8
one	WTsiGL2_Unt	84	332	9	4	241.5	576.5	186	545	55.5	31.5	outer	268	0.481361	0	0	0
one	WTsiGL2_Unt	84	333	9	10	262.8	577	186	545	76.8	32	outer	268	1.83299	0.501836	0.00187252	2
one	WTsiGL2_Unt	84	334	10	13	752.615	578.385	761	557	-8.38462	21.3846	outer	268	2.14673	0.815577	0.0030432	3
one	WTsiGL2_Unt	84	335	9	6	175.833	578.833	186	545	-10.1667	33.8333	outer	268	0.755337	0	0	0
one	WTsiGL2_Unt	84	336	9	19	183.316	580.579	186	545	-2.68421	35.5789	outer	268	2.7037	1.37255	0.00512144	5
one	WTsiGL2_Unt	84	337	10	8	666.125	582.125	761	557	-94.875	25.125	outer	268	1.11481	0	0	0
one	WTsiGL2_Unt	84	338	9	14	190	584.286	186	545	4	39.2857	outer	268	2.11653	0.785379	0.00293052	3
one	WTsiGL2_Unt	84	339	9	20	168.3	584.2	186	545	-17.7	39.2	outer	268	3.10987	1.77871	0.00663698	7
one	WTsiGL2_Unt	84	340	9	4	142.5	586.5	186	545	-43.5	41.5	outer	268	0.475196	0	0	0
one	WTsiGL2_Unt	84	341	9	4	196.5	586.5	186	545	10.5	41.5	outer	268	0.530175	0	0	0
one	WTsiGL2_Unt	84	342	10	7	677.286	588	761	557	-83.7143	31	outer	268	0.977951	0	0	0
one	WTsiGL2_Unt	84	343	9	10	149.3	589.3	186	545	-36.7	44.3	outer	268	1.22661	0	0	0
one	WTsiGL2_Unt	84	344	9	11	185.455	592.364	186	545	-0.545455	47.3636	outer	268	1.36385	0.0326974	0.000122005	0
one	WTsiGL2_Unt	84	345	9	9	199.667	593.889	186	545	13.6667	48.8889	outer	268	1.26989	0	0	0
one	WTsiGL2_Unt	84	346	9	7	133	596.714	186	545	-53	51.7143	outer	268	0.90161	0	0	0
one	WTsiGL2_Unt	84	347	9	8	167.5	600	186	545	-18.5	55	outer	268	1.21701	0	0	0
one	WTsiGL2_Unt	84	348	9	10	155.5	601.8	186	545	-30.5	56.8	outer	268	1.37757	0.0464153	0.000173191	0
one	WTsiGL2_Unt	84	349	10	12	761.5	602.5	761	557	0.5	45.5	outer	268	1.48272	0.151565	0.000565542	1
one	WTsiGL2_Unt	84	350	9	23	187.696	605.478	186	545	1.69565	60.4783	outer	268	2.89903	1.56788	0.00585029	6
one	WTsiGL2_Unt	84	351	10	19	732.316	603.158	761	557	-28.6842	46.1579	outer	268	3.23487	1.90371	0.00710341	7
one	WTsiGL2_Unt	84	352	9	7	148.714	605	186	545	-37.2857	60	outer	268	1.05759	0	0	0
one	WTsiGL2_Unt	84	353	9	9	165.667	605.889	186	545	-20.3333	60.8889	outer	268	1.19507	0	0	0
one	WTsiGL2_Unt	84	354	9	7	142	610.714	186	545	-44	65.7143	outer	268	0.904036	0	0	0
one	WTsiGL2_Unt	84	355	9	6	182	612.5	186	545	-4	67.5	outer	268	0.752163	0	0	0
one	WTsiGL2_Unt	84	356	9	6	257.167	611.833	186	545	71.1667	66.8333	outer	268	0.773968	0	0	0
one	WTsiGL2_Unt	84	357	9	8	187.875	614.875	186	545	1.875	69.875	outer	268	1.06638	0	0	0
one	WTsiGL2_Unt	84	358	9	6	233.833	614.833	186	545	47.8333	69.8333	outer	268	0.783963	0	0	0
one	WTsiGL2_Unt	84	359	9	6	244.167	614.833	186	545	58.1667	69.8333	outer	268	0.806272	0	0	0
one	WTsiGL2_Unt	84	360	9	12	144.5	616.5	186	545	-41.5	71.5	outer	268	1.31341	0	0	0
one	WTsiGL2_Unt	84	361	10	14	696.5	622.286	761	557	-64.5	65.2857	outer	268	2.07362	0.742471	0.00277041	3
one	WTsiGL2_Unt	84	362	9	6	165.5	625	186	545	-20.5	80	outer	268	0.770855	0	0	0
one	WTsiGL2_Unt	84	363	9	7	162	631.286	186	545	-24	86.2857	outer	268	1.06061	0	0	0
one	WTsiGL2_Unt	84	364	9	7	167	632.714	186	545	-19	87.7143	outer	268	0.897047	0	0	0
one	WTsiGL2_Unt	84	365	9	7	182.286	633	186	545	-3.71429	88	outer	268	1.05962	0	0	0
one	WTsiGL2_Unt	84	366	11	10	216.2	634.5	240	711	-23.8	-76.5	outer	268	1.21956	0	0	0
one	WTsiGL2_Unt	84	367	10	4	739.5	633.5	761	557	-21.5	76.5	outer	268	0.542351	0	0	0
one	WTsiGL2_Unt	84	368	9	6	156.833	636.833	186	545	-29.1667	91.8333	outer	268	0.929519	0	0	0
one	WTsiGL2_Unt	84	369	11	15	279.133	644.533	240	711	39.1333	-66.4667	outer	268	2.45241	1.12126	0.00418381	4
one	WTsiGL2_Unt	84	370	11	6	180.5	647	240	711	-59.5	-64	outer	268	0.775158	0	0	0
one	WTsiGL2_Unt	84	371	11	4	258.5	653.5	240	711	18.5	-57.5	outer	268	0.444022	0	0	0
one	WTsiGL2_Unt	84	372	11	9	272.111	661.667	240	711	32.1111	-49.3333	outer	268	1.10817	0	0	0
one	WTsiGL2_Unt	84	373	11	12	267	666.5	240	711	27	-44.5	outer	268	1.88519	0.554037	0.0020673	2
one	WTsiGL2_Unt	84	374	11	4	211.5	669.5	240	711	-28.5	-41.5	outer	268	0.436255	0	0	0
one	WTsiGL2_Unt	84	375	11	13	208.615	675.615	240	711	-31.3846	-35.3846	outer	268	2.07242	0.741265	0.00276592	3
one	WTsiGL2_Unt	84	376	11	16	270.5	681	240	711	30.5	-30	outer	268	2.6771	1.34595	0.0050222	5
one	WTsiGL2_Unt	84	377	11	15	308.467	681.133	240	711	68.4667	-29.8667	outer	268	2.07201	0.740853	0.00276438	3
one	WTsiGL2_Unt	84	378	11	4	206.5	681.5	240	711	-33.5	-29.5	outer	268	0.447456	0	0	0
one	WTsiGL2_Unt	84	379	11	13	252.385	683.615	240	711	12.3846	-27.3846	outer	268	1.81038	0.479222	0.00178814	2
one	WTsiGL2_Unt	84	380	11	6	273	686.5	240	711	33	-24.5	outer	268	0.718288	0	0	0
one	WTsiGL2_Unt	84	381	11	7	326.714	687	240	711	86.7143	-24	outer	268	0.865583	0	0	0
one	WTsiGL2_Unt	84	382	11	5	224.6	688.2	240	711	-15.4	-22.8	outer	268	0.616663	0	0	0
one	WTsiGL2_Unt	84	383	11	15	267.2	691.267	240	711	27.2	-19.7333	outer	268	1.99634	0.665184	0.00248203	2
one	WTsiGL2_Unt	84	384	11	10	230	695.8	240	711	-10	-15.2	outer	268	1.51025	0.179092	0.000668255	1
one	WTsiGL2_Unt	84	385	11	11	200.818	700.182	240	711	-39.1818	-10.8182	outer	268	1.4692	0.138046	0.000515096	1
one	WTsiGL2_Unt	84	386	11	10	269.7	699.7	240	711	29.7	-11.3	outer	268	1.44373	0.112578	0.000420069	0
one	WTsiGL2_Unt	84	387	11	27	257.259	699.704	240	711	17.2593	-11.2963	outer	268	4.32531	2.99415	0.0111722	11
one	WTsiGL2_Unt	84	388	11	12	251.917	703.583	240	711	11.9167	-7.41667	outer	268	2.22596	0.894802	0.00333881	3
one	WTsiGL2_Unt	84	389	11	5	225.2	703.4	240	711	-14.8	-7.6	outer	268	0.661021	0	0	0
one	WTsiGL2_Unt	84	390	11	7	165	706.286	240	711	-75	-4.71429	outer	268	0.938308	0	0	0
one	WTsiGL2_Unt	84	391	11	12	192	711.5	240	711	-48	0.5	outer	268	2.04834	0.717187	0.00267607	3
one	WTsiGL2_Unt	84	392	11	20	256.3	712.55	240	711	16.3	1.55	outer	268	3.01524	1.68409	0.00628392	6
one	WTsiGL2_Unt	84	393	11	6	267	713.5	240	711	27	2.5	outer	268	0.828534	0	0	0
one	WTsiGL2_Unt	84	394	11	7	227	717.286	240	711	-13	6.28571	outer	268	0.75201	0	0	0
one	WTsiGL2_Unt	84	395	11	9	251.667	719.889	240	711	11.6667	8.88889	outer	268	1.28702	0	0	0
one	WTsiGL2_Unt	84	396	11	16	303.5	721	240	711	63.5	10	outer	268	2.57121	1.24005	0.00462706	5
one	WTsiGL2_Unt	84	397	11	6	252.5	725	240	711	12.5	14	outer	268	0.936126	0	0	0
one	WTsiGL2_Unt	84	398	11	14	238.286	725.5	240	711	-1.71429	14.5	outer	268	2.2679	0.936749	0.00349533	3
one	WTsiGL2_Unt	84	399	11	12	232.5	727.5	240	711	-7.5	16.5	outer	268	1.5026	0.171448	0.00063973	1
one	WTsiGL2_Unt	84	400	11	22	247.545	727.136	240	711	7.54545	16.1364	outer	268	6.01358	4.68243	0.0174717	17
one	WTsiGL2_Unt	84	401	11	8	161	729.5	240	711	-79	18.5	outer	268	1.10236	0	0	0
one	WTsiGL2_Unt	84	402	11	17	235.176	733.176	240	711	-4.82353	22.1765	outer	268	2.37589	1.04474	0.00389827	4
one	WTsiGL2_Unt	84	403	11	6	228	733.5	240	711	-12	22.5	outer	268	0.726726	0	0	0
one	WTsiGL2_Unt	84	404	11	12	233.25	738.667	240	711	-6.75	27.6667	outer	268	1.61077	0.279619	0.00104335	1
one	WTsiGL2_Unt	84	405	11	9	222	740	240	711	-18	29	outer	268	1.07765	0	0	0
one	WTsiGL2_Unt	84	406	11	10	225.2	743.5	240	711	-14.8	32.5	outer	268	1.25133	0	0	0
one	WTsiGL2_Unt	84	407	11	14	217.357	754.571	240	711	-22.6429	43.5714	outer	268	2.08574	0.754587	0.00281562	3
one	WTsiGL2_Unt	84	408	11	9	209	755	240	711	-31	44	outer	268	1.33098	0	0	0
one	WTsiGL2_Unt	84	409	13	8	76.875	759.875	79	853	-2.125	-93.125	outer	268	1.22013	0	0	0
one	WTsiGL2_Unt	84	410	11	12	212.5	762	240	711	-27.5	51	outer	268	2.18172	0.850566	0.00317375	3
one	WTsiGL2_Unt	84	411	11	7	205	765.286	240	711	-35	54.2857	outer	268	0.888975	0	0	0
one	WTsiGL2_Unt	84	412	11	16	190.438	773.75	240	711	-49.5625	62.75	outer	268	2.69526	1.36411	0.00508996	5
one	WTsiGL2_Unt	84	413	11	10	229	781.8	240	711	-11	70.8	outer	268	1.64773	0.316576	0.00118125	1
one	WTsiGL2_Unt	84	414	13	10	158.5	823.2	79	853	79.5	-29.8	outer	268	1.23809	0	0	0
one	WTsiGL2_Unt	84	415	13	4	7.5	824.5	79	853	-71.5	-28.5	outer	268	0.423545	0	0	0
one	WTsiGL2_Unt	84	416	13	10	103.8	829	79	853	24.8	-24	outer	268	1.51852	0.187363	0.000699115	1
one	WTsiGL2_Unt	84	417	13	4	60.5	830.5	79	853	-18.5	-22.5	outer	268	0.438132	0	0	0
one	WTsiGL2_Unt	84	418	13	15	78.8	838.733	79	853	-0.2	-14.2667	outer	268	2.03969	0.708535	0.00264379	3
one	WTsiGL2_Unt	84	419	13	4	39.5	849.5	79	853	-39.5	-3.5	outer	268	0.480995	0	0	0
one	WTsiGL2_Unt	84	420	12	14	1297.5	850.5	1315	834	-17.5	16.5	outer	268	1.93787	0.606711	0.00226385	2
one	WTsiGL2_Unt	84	421	13	18	98	850.667	79	853	19	-2.33333	outer	268	3.50089	2.16974	0.00809604	8
one	WTsiGL2_Unt	84	422	12	7	1312	853.286	1315	834	-3	19.2857	outer	268	1.01729	0	0	0
one	WTsiGL2_Unt	84	423	13	17	94	855.765	79	853	15	2.76471	outer	268	3.02013	1.68897	0.00630214	6
one	WTsiGL2_Unt	84	424	12	4	1306.5	858.5	1315	834	-8.5	24.5	outer	268	0.55581	0	0	0
one	WTsiGL2_Unt	84	425	12	12	1293.5	858.5	1315	834	-21.5	24.5	outer	268	1.93826	0.607108	0.00226533	2
one	WTsiGL2_Unt	84	426	12	5	1307.8	862.6	1315	834	-7.2	28.6	outer	268	0.609613	0	0	0
one	WTsiGL2_Unt	84	427	12	9	1285.11	862.222	1315	834	-29.8889	28.2222	outer	268	1.09023	0	0	0
one	WTsiGL2_Unt	84	428	13	20	74.5	867.5	79	853	-4.5	14.5	outer	268	3.66032	2.32916	0.00869091	9
one	WTsiGL2_Unt	84	429	13	19	89.6842	866.474	79	853	10.6842	13.4737	outer	268	2.72409	1.39293	0.00519751	5
one	WTsiGL2_Unt	84	430	13	15	80.0667	867.6	79	853	1.06667	14.6	outer	268	2.48939	1.15823	0.00432177	4
one	WTsiGL2_Unt	84	431	13	21	95.1905	870.286	79	853	16.1905	17.2857	outer	268	3.67527	2.34412	0.00874671	9
one	WTsiGL2_Unt	84	432	12	6	1307.5	872	1315	834	-7.5	38	outer	268	0.695277	0	0	0
one	WTsiGL2_Unt	84	433	12	10	1290.5	871.8	1315	834	-24.5	37.8	outer	268	1.49265	0.161499	0.000602608	1
one	WTsiGL2_Unt	84	434	13	7	86	873.714	79	853	7	20.7143	outer	268	1.01707	0	0	0
one	WTsiGL2_Unt	84	435	13	19	67.4211	876.105	79	853	-11.5789	23.1053	outer	268	4.10813	2.77697	0.0103618	10
one	WTsiGL2_Unt	84	436	12	5	1276.8	876.4	1315	834	-38.2	42.4	outer	268	0.671595	0	0	0
one	WTsiGL2_Unt	84	437	12	4	1247.25	877	1315	834	-67.75	43	outer	268	0.508248	0	0	0
one	WTsiGL2_Unt	84	438	13	8	103	882.5	79	853	24	29.5	outer	268	0.944839	0	0	0
one	WTsiGL2_Unt	84	439	13	18	65.6111	888.611	79	853	-13.3889	35.6111	outer	268	3.17227	1.84112	0.00686985	7
one	WTsiGL2_Unt	84	440	13	26	84.4615	891.731	79	853	5.46154	38.7308	outer	268	3.71449	2.38333	0.00889304	9
one	WTsiGL2_Unt	84	441	12	4	1280.5	890.5	1315	834	-34.5	56.5	outer	268	0.457969	0	0	0
one	WTsiGL2_Unt	84	442	13	6	65.1667	894.167	79	853	-13.8333	41.1667	outer	268	0.857618	0	0	0
one	WTsiGL2_Unt	84	443	13	15	70.6667	894.467	79	853	-8.33333	41.4667	outer	268	2.41775	1.08659	0.00405445	4
one	WTsiGL2_Unt	84	444	13	4	56.5	899.5	79	853	-22.5	46.5	outer	268	0.506172	0	0	0
one	WTsiGL2_Unt	84	445	13	4	68.5	926.5	79	853	-10.5	73.5	outer	268	0.424887	0	0	0
one	WTsiGL2_Unt	85	1	1	4	1023.5	77.5	1035	109	-11.5	-31.5	outer	268	0.414939	0	0	0
one	WTsiGL2_Unt	85	2	1	6	1032	77.5	1035	109	-3	-31.5	outer	268	0.676204	0	0	0
one	WTsiGL2_Unt	85	3	1	4	1020.5	87.5	1035	109	-14.5	-21.5	outer	268	0.494545	0	0	0
one	WTsiGL2_Unt	85	4	1	16	993.5	95.75	1035	109	-41.5	-13.25	outer	268	1.9004	0.56925	0.00212407	2
one	WTsiGL2_Unt	85	5	1	4	972.5	99.5	1035	109	-62.5	-9.5	outer	268	0.413779	0	0	0
one	WTsiGL2_Unt	85	6	1	7	1019	102.286	1035	109	-16	-6.71429	outer	268	1.05905	0	0	0
one	WTsiGL2_Unt	85	7	1	8	1021.38	109	1035	109	-13.625	0	outer	268	0.880705	0	0	0
one	WTsiGL2_Unt	85	8	2	4	454.5	111.5	454	206	0.5	-94.5	outer	268	0.483085	0	0	0
one	WTsiGL2_Unt	85	9	1	10	1030.6	122.3	1035	109	-4.4	13.3	outer	268	1.5966	0.265443	0.00099046	1
one	WTsiGL2_Unt	85	10	1	4	1001.5	124.5	1035	109	-33.5	15.5	outer	268	0.509621	0	0	0
one	WTsiGL2_Unt	85	11	1	5	989.6	126.2	1035	109	-45.4	17.2	outer	268	0.527321	0	0	0
one	WTsiGL2_Unt	85	12	1	9	1019.33	134.889	1035	109	-15.6667	25.8889	outer	268	1.30518	0	0	0
one	WTsiGL2_Unt	85	13	1	4	990.5	142.5	1035	109	-44.5	33.5	outer	268	0.453254	0	0	0
one	WTsiGL2_Unt	85	14	2	4	501.5	145.5	454	206	47.5	-60.5	outer	268	0.544045	0	0	0
one	WTsiGL2_Unt	85	15	2	8	481.5	148	454	206	27.5	-58	outer	268	1.0836	0	0	0
one	WTsiGL2_Unt	85	16	2	14	456.714	149.5	454	206	2.71429	-56.5	outer	268	1.88356	0.552404	0.00206121	2
one	WTsiGL2_Unt	85	17	2	8	446.875	162.875	454	206	-7.125	-43.125	outer	268	0.971664	0	0	0
one	WTsiGL2_Unt	85	18	2	6	473.333	164.333	454	206	19.3333	-41.6667	outer	268	0.759457	0	0	0
one	WTsiGL2_Unt	85	19	2	11	468.364	165.091	454	206	14.3636	-40.9091	outer	268	1.60974	0.278581	0.00103948	1
one	WTsiGL2_Unt	85	20	2	6	495.5	171	454	206	41.5	-35	outer	268	0.708156	0	0	0
one	WTsiGL2_Unt	85	21	2	8	447.875	170.875	454	206	-6.125	-35.125	outer	268	0.988006	0	0	0
one	WTsiGL2_Unt	85	22	2	21	480.905	172.476	454	206	26.9048	-33.5238	outer	268	3.74313	2.41198	0.00899991	9
one	WTsiGL2_Unt	85	23	2	9	465	174	454	206	11	-32	outer	268	1.40285	0.0716995	0.000267535	0
one	WTsiGL2_Unt	85	24	2	4	475.5	173.5	454	206	21.5	-32.5	outer	268	0.570031	0	0	0
one	WTsiGL2_Unt	85	25	2	7	545.714	174	454	206	91.7143	-32	outer	268	1.03151	0	0	0
one	WTsiGL2_Unt	85	26	2	12	435.583	179.75	454	206	-18.4167	-26.25	outer	268	1.42312	0.0919634	0.000343147	0
one	WTsiGL2_Unt	85	27	2	13	473.385	179.077	454	206	19.3846	-26.9231	outer	268	1.52467	0.193512	0.00072206	1
one	WTsiGL2_Unt	85	28	2	6	486.833	180.167	454	206	32.8333	-25.8333	outer	268	0.786557	0	0	0
one	WTsiGL2_Unt	85	29	2	7	527.714	180	454	206	73.7143	-26	outer	268	0.908934	0	0	0
one	WTsiGL2_Unt	85	30	2	24	447.917	183.917	454	206	-6.08333	-22.0833	outer	268	7.84784	6.51668	0.024316	24
one	WTsiGL2_Unt	85	31	2	12	475.5	187.5	454	206	21.5	-18.5	outer	268	1.48083	0.149673	0.000558482	1
one	WTsiGL2_Unt	85	32	2	6	524.5	187	454	206	70.5	-19	outer	268	0.656199	0	0	0
one	WTsiGL2_Unt	85	33	2	11	439.545	188.182	454	206	-14.4545	-17.8182	outer	268	1.64225	0.311098	0.00116081	1
one	WTsiGL2_Unt	85	34	2	5	551	189	454	206	97	-17	outer	268	0.451011	0	0	0
one	WTsiGL2_Unt	85	35	2	12	514.333	190.25	454	206	60.3333	-15.75	outer	268	1.6392	0.308046	0.00114943	1
one	WTsiGL2_Unt	85	36	2	32	467.938	190.031	454	206	13.9375	-15.9688	outer	268	6.3304	4.99925	0.0186539	19
one	WTsiGL2_Unt	85	37	2	13	522.615	191.385	454	206	68.6154	-14.6154	outer	268	1.59216	0.261003	0.000973891	1
one	WTsiGL2_Unt	85	38	2	40	459.65	191.225	454	206	5.65	-14.775	outer	268	8.44765	7.1165	0.0265541	27
one	WTsiGL2_Unt	85	39	2	4	493.5	194.5	454	206	39.5	-11.5	outer	268	0.511681	0	0	0
one	WTsiGL2_Unt	85	40	2	5	512.8	195.4	454	206	58.8	-10.6	outer	268	0.671321	0	0	0
one	WTsiGL2_Unt	85	41	2	4	428.25	196	454	206	-25.75	-10	outer	268	0.44654	0	0	0
one	WTsiGL2_Unt	85	42	2	17	441.706	197.235	454	206	-12.2941	-8.76471	outer	268	1.94633	0.61518	0.00229545	2
one	WTsiGL2_Unt	85	43	2	4	490.5	200.5	454	206	36.5	-5.5	outer	268	0.491478	0	0	0
one	WTsiGL2_Unt	85	44	2	5	467.2	201.6	454	206	13.2	-4.4	outer	268	0.721172	0	0	0
one	WTsiGL2_Unt	85	45	2	9	487.889	204.333	454	206	33.8889	-1.66667	outer	268	1.24372	0	0	0
one	WTsiGL2_Unt	85	46	2	9	513.889	203.667	454	206	59.8889	-2.33333	outer	268	1.19739	0	0	0
one	WTsiGL2_Unt	85	47	2	7	467.429	208.286	454	206	13.4286	2.28571	outer	268	1.07596	0	0	0
one	WTsiGL2_Unt	85	48	2	16	475.5	209.5	454	206	21.5	3.5	outer	268	2.90088	1.56972	0.00585718	6
one	WTsiGL2_Unt	85	49	2	18	466.111	214.167	454	206	12.1111	8.16667	outer	268	2.77276	1.44161	0.00537914	5
one	WTsiGL2_Unt	85	50	2	4	521	216.75	454	206	67	10.75	outer	268	0.466178	0	0	0
one	WTsiGL2_Unt	85	51	2	8	436.875	217.875	454	206	-17.125	11.875	outer	268	0.994995	0	0	0
one	WTsiGL2_Unt	85	52	2	13	488.615	218.385	454	206	34.6154	12.3846	outer	268	1.76713	0.435978	0.00162678	2
one	WTsiGL2_Unt	85	53	2	4	511.5	219.5	454	206	57.5	13.5	outer	268	0.513619	0	0	0
one	WTsiGL2_Unt	85	54	2	31	449.419	219.677	454	206	-4.58065	13.6774	outer	268	5.00674	3.67559	0.0137149	14
one	WTsiGL2_Unt	85	55	2	4	472.5	220.5	454	206	18.5	14.5	outer	268	0.649241	0	0	0
one	WTsiGL2_Unt	85	56	2	7	466.714	222	454	206	12.7143	16	outer	268	1.00279	0	0	0
one	WTsiGL2_Unt	85	57	2	7	457.714	223	454	206	3.71429	17	outer	268	0.845609	0	0	0
one	WTsiGL2_Unt	85	58	2	9	416.889	224.667	454	206	-37.1111	18.6667	outer	268	1.18785	0	0	0
one	WTsiGL2_Unt	85	59	2	9	542	226	454	206	88	20	outer	268	1.25959	0	0	0
one	WTsiGL2_Unt	85	60	2	28	433.643	227.571	454	206	-20.3571	21.5714	outer	268	5.18061	3.84945	0.0143636	14
one	WTsiGL2_Unt	85	61	2	7	450	227.286	454	206	-4	21.2857	outer	268	0.99942	0	0	0
one	WTsiGL2_Unt	85	62	2	6	494.5	230	454	206	40.5	24	outer	268	0.697612	0	0	0
one	WTsiGL2_Unt	85	63	2	10	456	231.2	454	206	2	25.2	outer	268	1.38825	0.0570966	0.000213047	0
one	WTsiGL2_Unt	85	64	2	12	428.5	236.5	454	206	-25.5	30.5	outer	268	1.45141	0.120254	0.000448708	0
one	WTsiGL2_Unt	85	65	2	18	441.333	240.389	454	206	-12.6667	34.3889	outer	268	2.55669	1.22554	0.00457291	5
one	WTsiGL2_Unt	85	66	2	4	481.5	241.5	454	206	27.5	35.5	outer	268	0.449104	0	0	0
one	WTsiGL2_Unt	85	67	2	4	466.5	245.5	454	206	12.5	39.5	outer	268	0.422278	0	0	0
one	WTsiGL2_Unt	85	68	2	7	415	255.286	454	206	-39	49.2857	outer	268	0.919142	0	0	0
one	WTsiGL2_Unt	85	69	2	19	425.474	263.526	454	206	-28.5263	57.5263	outer	268	2.49627	1.16512	0.00434744	4
one	WTsiGL2_Unt	85	70	3	4	142.5	277.5	160	366	-17.5	-88.5	outer	268	0.557839	0	0	0
one	WTsiGL2_Unt	85	71	3	6	158.167	337.833	160	366	-1.83333	-28.1667	outer	268	0.824247	0	0	0
one	WTsiGL2_Unt	85	72	3	4	172	338.75	160	366	12	-27.25	outer	268	0.509529	0	0	0
one	WTsiGL2_Unt	85	73	3	4	183.5	340.5	160	366	23.5	-25.5	outer	268	0.476677	0	0	0
one	WTsiGL2_Unt	85	74	3	19	181.158	354.474	160	366	21.1579	-11.5263	outer	268	3.72358	2.39243	0.00892697	9
one	WTsiGL2_Unt	85	75	3	11	175.364	358.909	160	366	15.3636	-7.09091	outer	268	2.23163	0.900478	0.00335999	3
one	WTsiGL2_Unt	85	76	3	4	179.5	364.5	160	366	19.5	-1.5	outer	268	0.52221	0	0	0
one	WTsiGL2_Unt	85	77	3	9	208.667	376.889	160	366	48.6667	10.8889	outer	268	1.21442	0	0	0
one	WTsiGL2_Unt	85	78	3	4	196.5	379.5	160	366	36.5	13.5	outer	268	0.576913	0	0	0
one	WTsiGL2_Unt	85	79	3	6	154.167	379.833	160	366	-5.83333	13.8333	outer	268	0.773327	0	0	0
one	WTsiGL2_Unt	85	80	3	4	169.5	397.5	160	366	9.5	31.5	outer	268	0.512856	0	0	0
one	WTsiGL2_Unt	85	81	4	6	944	422.5	948	519	-4	-96.5	outer	268	0.764263	0	0	0
one	WTsiGL2_Unt	85	82	4	7	952.714	427	948	519	4.71429	-92	outer	268	0.821393	0	0	0
one	WTsiGL2_Unt	85	83	4	6	970.5	429	948	519	22.5	-90	outer	268	0.716136	0	0	0
one	WTsiGL2_Unt	85	84	4	4	924.5	438.5	948	519	-23.5	-80.5	outer	268	0.421408	0	0	0
one	WTsiGL2_Unt	85	85	4	4	959.5	448.5	948	519	11.5	-70.5	outer	268	0.526024	0	0	0
one	WTsiGL2_Unt	85	86	4	4	967.5	451.5	948	519	19.5	-67.5	outer	268	0.537942	0	0	0
one	WTsiGL2_Unt	85	87	4	5	955.8	454.6	948	519	7.8	-64.4	outer	268	0.645411	0	0	0
one	WTsiGL2_Unt	85	88	4	10	936	458.8	948	519	-12	-60.2	outer	268	1.35618	0.0250221	9.3366e-05	0
one	WTsiGL2_Unt	85	89	4	15	953.4	459.4	948	519	5.4	-59.6	outer	268	2.55906	1.22791	0.00458174	5
one	WTsiGL2_Unt	85	90	4	10	966	460.8	948	519	18	-58.2	outer	268	1.29793	0	0	0
one	WTsiGL2_Unt	85	91	4	4	938.5	468.5	948	519	-9.5	-50.5	outer	268	0.451102	0	0	0
one	WTsiGL2_Unt	85	92	4	4	920.5	470.5	948	519	-27.5	-48.5	outer	268	0.525811	0	0	0
one	WTsiGL2_Unt	85	93	4	7	946.286	471.571	948	519	-1.71429	-47.4286	outer	268	0.762875	0	0	0
one	WTsiGL2_Unt	85	94	4	4	969.5	473.5	948	519	21.5	-45.5	outer	268	0.467109	0	0	0
one	WTsiGL2_Unt	85	95	4	4	976.5	473.5	948	519	28.5	-45.5	outer	268	0.585779	0	0	0
one	WTsiGL2_Unt	85	96	4	8	1006.88	477.875	948	519	58.875	-41.125	outer	268	1.0417	0	0	0
one	WTsiGL2_Unt	85	97	4	9	966.889	479.667	948	519	18.8889	-39.3333	outer	268	1.09535	0	0	0
one	WTsiGL2_Unt	85	98	4	14	959.786	480.643	948	519	11.7857	-38.3571	outer	268	2.3013	0.970151	0.00361997	4
one	WTsiGL2_Unt	85	99	4	7	939	481.714	948	519	-9	-37.2857	outer	268	0.928908	0	0	0
one	WTsiGL2_Unt	85	100	4	4	921.5	483.5	948	519	-26.5	-35.5	outer	268	0.431907	0	0	0
one	WTsiGL2_Unt	85	101	4	19	951	482.684	948	519	3	-36.3158	outer	268	2.94519	1.61404	0.00602252	6
one	WTsiGL2_Unt	85	102	4	4	928.5	484.5	948	519	-19.5	-34.5	outer	268	0.441001	0	0	0
one	WTsiGL2_Unt	85	103	4	6	962	488.5	948	519	14	-30.5	outer	268	0.679057	0	0	0
one	WTsiGL2_Unt	85	104	4	5	966.4	490.8	948	519	18.4	-28.2	outer	268	0.628748	0	0	0
one	WTsiGL2_Unt	85	105	4	4	972.5	490.5	948	519	24.5	-28.5	outer	268	0.505318	0	0	0
one	WTsiGL2_Unt	85	106	4	12	960.5	496.5	948	519	12.5	-22.5	outer	268	1.49287	0.161712	0.000603405	1
one	WTsiGL2_Unt	85	107	4	8	977.125	499.125	948	519	29.125	-19.875	outer	268	1.05168	0	0	0
one	WTsiGL2_Unt	85	108	4	17	949.588	500.118	948	519	1.58824	-18.8824	outer	268	2.52384	1.19269	0.00445033	4
one	WTsiGL2_Unt	85	109	4	7	937.714	501	948	519	-10.2857	-18	outer	268	0.919463	0	0	0
one	WTsiGL2_Unt	85	110	4	11	928.091	502.364	948	519	-19.9091	-16.6364	outer	268	1.71661	0.385455	0.00143827	1
one	WTsiGL2_Unt	85	111	4	8	971.5	506	948	519	23.5	-13	outer	268	1.0594	0	0	0
one	WTsiGL2_Unt	85	112	4	8	964	508.5	948	519	16	-10.5	outer	268	1.15923	0	0	0
one	WTsiGL2_Unt	85	113	4	4	987.75	512	948	519	39.75	-7	outer	268	0.503395	0	0	0
one	WTsiGL2_Unt	85	114	4	5	998.8	518.6	948	519	50.8	-0.4	outer	268	0.635233	0	0	0
one	WTsiGL2_Unt	85	115	4	6	961.5	522	948	519	13.5	3	outer	268	0.746426	0	0	0
one	WTsiGL2_Unt	85	116	4	6	958.333	528.333	948	519	10.3333	9.33333	outer	268	0.840726	0	0	0
one	WTsiGL2_Unt	85	117	5	5	1222.8	531.8	1210	557	12.8	-25.2	outer	268	0.603479	0	0	0
one	WTsiGL2_Unt	85	118	4	9	987.111	535.333	948	519	39.1111	16.3333	outer	268	1.03816	0	0	0
one	WTsiGL2_Unt	85	119	4	4	954	540.75	948	519	6	21.75	outer	268	0.420996	0	0	0
one	WTsiGL2_Unt	85	120	4	7	961.286	540	948	519	13.2857	21	outer	268	0.955627	0	0	0
one	WTsiGL2_Unt	85	121	5	7	1188.29	544	1210	557	-21.7143	-13	outer	268	0.869993	0	0	0
one	WTsiGL2_Unt	85	122	4	5	954.8	547.6	948	519	6.8	28.6	outer	268	0.497475	0	0	0
one	WTsiGL2_Unt	85	123	4	7	964	548	948	519	16	29	outer	268	0.835752	0	0	0
one	WTsiGL2_Unt	85	124	5	9	1198.56	548.222	1210	557	-11.4444	-8.77778	outer	268	1.24585	0	0	0
one	WTsiGL2_Unt	85	125	4	6	970.167	550.167	948	519	22.1667	31.1667	outer	268	0.784894	0	0	0
one	WTsiGL2_Unt	85	126	4	7	961.714	557	948	519	13.7143	38	outer	268	0.812726	0	0	0
one	WTsiGL2_Unt	85	127	4	7	980.714	557	948	519	32.7143	38	outer	268	0.898817	0	0	0
one	WTsiGL2_Unt	85	128	5	6	1228	557.5	1210	557	18	0.5	outer	268	0.842969	0	0	0
one	WTsiGL2_Unt	85	129	5	5	1191.8	556.8	1210	557	-18.2	-0.2	outer	268	0.673594	0	0	0
one	WTsiGL2_Unt	85	130	4	7	959	564.286	948	519	11	45.2857	outer	268	0.849485	0	0	0
one	WTsiGL2_Unt	85	131	5	5	1180.2	567.6	1210	557	-29.8	10.6	outer	268	0.615152	0	0	0
one	WTsiGL2_Unt	85	132	5	4	1231.5	584	1210	557	21.5	27	outer	268	0.487449	0	0	0
one	WTsiGL2_Unt	85	133	6	6	511	589.5	579	619	-68	-29.5	outer	268	0.703029	0	0	0
one	WTsiGL2_Unt	85	134	6	4	602.5	589.5	579	619	23.5	-29.5	outer	268	0.396933	0	0	0
one	WTsiGL2_Unt	85	135	6	7	587.714	597	579	619	8.71429	-22	outer	268	0.827649	0	0	0
one	WTsiGL2_Unt	85	136	7	5	1352.6	602.8	1373	627	-20.4	-24.2	outer	268	0.592966	0	0	0
one	WTsiGL2_Unt	85	137	7	11	1364.18	615.545	1373	627	-8.81818	-11.4545	outer	268	1.38866	0.0575086	0.000214584	0
one	WTsiGL2_Unt	85	138	6	9	565.889	624.889	579	619	-13.1111	5.88889	outer	268	1.18225	0	0	0
one	WTsiGL2_Unt	85	139	6	11	591.818	627.818	579	619	12.8182	8.81818	outer	268	1.7761	0.44495	0.00166026	2
one	WTsiGL2_Unt	85	140	7	7	1355.29	631	1373	627	-17.7143	4	outer	268	0.893492	0	0	0
one	WTsiGL2_Unt	85	141	6	10	567.5	631.8	579	619	-11.5	12.8	outer	268	1.26265	0	0	0
one	WTsiGL2_Unt	85	142	6	4	553.5	633.5	579	619	-25.5	14.5	outer	268	0.609674	0	0	0
one	WTsiGL2_Unt	85	143	7	9	1361.33	636.111	1373	627	-11.6667	9.11111	outer	268	1.21839	0	0	0
one	WTsiGL2_Unt	85	144	6	9	556.111	637.222	579	619	-22.8889	18.2222	outer	268	1.0845	0	0	0
one	WTsiGL2_Unt	85	145	6	36	564	638.361	579	619	-15	19.3611	outer	268	4.95424	3.62308	0.013519	14
one	WTsiGL2_Unt	85	146	6	6	533.167	639.833	579	619	-45.8333	20.8333	outer	268	0.716396	0	0	0
one	WTsiGL2_Unt	85	147	6	5	583.2	640.6	579	619	4.2	21.6	outer	268	0.632166	0	0	0
one	WTsiGL2_Unt	85	148	6	4	574.5	641.5	579	619	-4.5	22.5	outer	268	0.52575	0	0	0
one	WTsiGL2_Unt	85	149	6	14	591.143	643.071	579	619	12.1429	24.0714	outer	268	1.86603	0.534872	0.00199579	2
one	WTsiGL2_Unt	85	150	6	11	527.364	645.091	579	619	-51.6364	26.0909	outer	268	1.43243	0.101271	0.000377879	0
one	WTsiGL2_Unt	85	151	6	9	536	647	579	619	-43	28	outer	268	1.21413	0	0	0
one	WTsiGL2_Unt	85	152	6	13	546.538	646.846	579	619	-32.4615	27.8462	outer	268	2.0385	0.707345	0.00263935	3
one	WTsiGL2_Unt	85	153	6	4	556.75	650	579	619	-22.25	31	outer	268	0.528801	0	0	0
one	WTsiGL2_Unt	85	154	6	18	569.333	649	579	619	-9.66667	30	outer	268	2.68132	1.35016	0.00503792	5
one	WTsiGL2_Unt	85	155	6	6	585.5	648.5	579	619	6.5	29.5	outer	268	0.73666	0	0	0
one	WTsiGL2_Unt	85	156	7	4	1343.5	648.5	1373	627	-29.5	21.5	outer	268	0.522316	0	0	0
one	WTsiGL2_Unt	85	157	6	10	563.2	651	579	619	-15.8	32	outer	268	1.36851	0.0373514	0.000139371	0
one	WTsiGL2_Unt	85	158	7	21	1364.62	652.571	1373	627	-8.38095	25.5714	outer	268	4.79962	3.46846	0.012942	13
one	WTsiGL2_Unt	85	159	7	7	1383	652.714	1373	627	10	25.7143	outer	268	0.848112	0	0	0
one	WTsiGL2_Unt	85	160	7	4	1397.75	653.25	1373	627	24.75	26.25	outer	268	0.456092	0	0	0
one	WTsiGL2_Unt	85	161	6	14	548.929	654.786	579	619	-30.0714	35.7857	outer	268	1.89831	0.56716	0.00211627	2
one	WTsiGL2_Unt	85	162	7	4	1369.5	658.5	1373	627	-3.5	31.5	outer	268	0.556374	0	0	0
one	WTsiGL2_Unt	85	163	6	6	556.5	660	579	619	-22.5	41	outer	268	0.675959	0	0	0
one	WTsiGL2_Unt	85	164	7	4	1394.5	664.5	1373	627	21.5	37.5	outer	268	0.418845	0	0	0
one	WTsiGL2_Unt	85	165	6	11	567.636	665.091	579	619	-11.3636	46.0909	outer	268	1.88009	0.548941	0.00204829	2
one	WTsiGL2_Unt	85	166	6	10	576.2	668.5	579	619	-2.8	49.5	outer	268	1.37339	0.0422343	0.000157591	0
one	WTsiGL2_Unt	85	167	6	5	603.6	672.8	579	619	24.6	53.8	outer	268	0.576272	0	0	0
one	WTsiGL2_Unt	85	168	7	8	1376.12	673.125	1373	627	3.125	46.125	outer	268	1.75463	0.423481	0.00158015	2
one	WTsiGL2_Unt	85	169	7	4	1406.5	682.5	1373	627	33.5	55.5	outer	268	0.506355	0	0	0
one	WTsiGL2_Unt	85	170	6	7	571	694.714	579	619	-8	75.7143	outer	268	0.809491	0	0	0
one	WTsiGL2_Unt	85	171	8	4	23.5	814.5	14	800	9.5	14.5	outer	268	0.501076	0	0	0
one	WTsiGL2_Unt	89	67	13	19	108.053	914.789	100	913	8.05263	1.78947	inner	268	2.19896	0.867808	0.00323809	3
one	WTsiGL2_Unt	89	68	12	10	1073.2	916	1075	905	-1.8	11	inner	268	0.845594	0	0	0
one	WTsiGL2_Unt	89	69	13	20	104.4	919.05	100	913	4.4	6.05	inner	268	2.59414	1.26299	0.00471264	5
one	WTsiGL2_Unt	89	70	13	4	96.5	919	100	913	-3.5	6	inner	268	0.33489	0	0	0
one	WTsiGL2_Unt	90	1	1	5	407.4	67.8	419	70	-11.6	-2.2	inner	268	0.373007	0	0	0
one	WTsiGL2_Unt	90	2	1	89	415.045	72.5169	419	70	-3.95506	2.51685	inner	268	12.4117	11.0805	0.0413452	41
one	WTsiGL2_Unt	90	3	1	18	410.5	73.7222	419	70	-8.5	3.72222	inner	268	1.62786	0.296709	0.00110712	1
one	WTsiGL2_Unt	90	4	2	11	995.364	75.2727	985	81	10.3636	-5.72727	inner	268	1.24028	0	0	0
one	WTsiGL2_Unt	90	5	2	8	984.125	75.5	985	81	-0.875	-5.5	inner	268	1.14353	0	0	0
one	WTsiGL2_Unt	90	6	2	6	982.833	79.8333	985	81	-2.16667	-1.16667	inner	268	0.96965	0	0	0
one	WTsiGL2_Unt	90	7	1	19	417.316	80.6316	419	70	-1.68421	10.6316	inner	268	1.95418	0.623023	0.00232471	2
one	WTsiGL2_Unt	90	8	2	13	973.846	81.4615	985	81	-11.1538	0.461538	inner	268	1.11684	0	0	0
one	WTsiGL2_Unt	90	9	2	31	992.645	83.8387	985	81	7.64516	2.83871	inner	268	4.36698	3.03583	0.0113277	11
one	WTsiGL2_Unt	90	10	2	9	974.111	84.7778	985	81	-10.8889	3.77778	inner	268	0.749294	0	0	0
one	WTsiGL2_Unt	90	11	2	14	990.571	87.8571	985	81	5.57143	6.85714	inner	268	1.45766	0.12651	0.000472052	0
one	WTsiGL2_Unt	90	12	2	41	978.878	87.8293	985	81	-6.12195	6.82927	inner	268	4.36269	3.03154	0.0113117	11
one	WTsiGL2_Unt	90	13	3	143	109.902	320.699	114	326	-4.0979	-5.3007	inner	268	30.0696	28.7384	0.107233	107
one	WTsiGL2_Unt	90	14	3	49	118.837	321.939	114	326	4.83673	-4.06122	inner	268	6.34983	5.01867	0.0187264	19
one	WTsiGL2_Unt	90	15	3	43	112.256	331.326	114	326	-1.74419	5.32558	inner	268	3.97711	2.64596	0.00987298	10
one	WTsiGL2_Unt	90	16	4	12	536.917	391.083	546	398	-9.08333	-6.91667	inner	268	1.60374	0.272584	0.00101711	1
one	WTsiGL2_Unt	90	17	4	64	541.875	392.375	546	398	-4.125	-5.625	inner	268	13.3293	11.9981	0.044769	45
one	WTsiGL2_Unt	90	18	4	20	551.45	396	546	398	5.45	-2	inner	268	2.23784	0.906688	0.00338317	3
one	WTsiGL2_Unt	90	19	4	23	536.087	397.783	546	398	-9.91304	-0.217391	inner	268	4.1483	2.81715	0.0105117	11
one	WTsiGL2_Unt	90	20	4	36	545.667	400.722	546	398	-0.333333	2.72222	inner	268	8.32041	6.98926	0.0260793	26
one	WTsiGL2_Unt	90	21	4	4	542.5	409.5	546	398	-3.5	11.5	inner	268	0.541054	0	0	0
one	WTsiGL2_Unt	90	22	5	52	943.288	479.577	940	486	3.28846	-6.42308	inner	268	5.68248	4.35132	0.0162363	16
one	WTsiGL2_Unt	90	23	5	21	935.762	482.095	940	486	-4.2381	-3.90476	inner	268	2.35602	1.02487	0.00382414	4
one	WTsiGL2_Unt	90	24	5	7	928.714	484	940	486	-11.2857	-2	inner	268	0.621363	0	0	0
one	WTsiGL2_Unt	90	25	5	16	929.812	487.625	940	486	-10.1875	1.625	inner	268	1.30413	0	0	0
one	WTsiGL2_Unt	90	26	5	65	937.354	489.554	940	486	-2.64615	3.55385	inner	268	8.57719	7.24603	0.0270374	27
one	WTsiGL2_Unt	90	27	5	6	943.167	491.833	940	486	3.16667	5.83333	inner	268	0.500374	0	0	0
one	WTsiGL2_Unt	90	28	6	108	1345.69	558.5	1349	558	-3.31481	0.5	inner	268	15.1502	13.8191	0.0515636	52
one	WTsiGL2_Unt	90	29	6	10	1355	558.8	1349	558	6	0.8	inner	268	0.75491	0	0	0
one	WTsiGL2_Unt	90	30	6	5	1354.6	562.2	1349	558	5.6	4.2	inner	268	0.380636	0	0	0
one	WTsiGL2_Unt	90	31	6	10	1342.2	564.7	1349	558	-6.8	6.7	inner	268	0.754864	0	0	0
one	WTsiGL2_Unt	90	32	7	14	22.7143	691.214	23	697	-0.285714	-5.78571	inner	268	1.07572	0	0	0
one	WTsiGL2_Unt	90	33	7	19	15.4211	695.474	23	697	-7.57895	-1.52632	inner	268	1.90404	0.572882	0.00213762	2
one	WTsiGL2_Unt	90	34	7	24	16.125	700.333	23	697	-6.875	3.33333	inner	268	2.32174	0.990583	0.0036962	4
one	WTsiGL2_Unt	90	35	7	72	23.5	704.444	23	697	0.5	7.44444	inner	268	11.4538	10.1226	0.0377711	38
one	WTsiGL2_Unt	90	36	8	46	843.174	855.304	836	858	7.17391	-2.69565	inner	268	5.05405	3.72289	0.0138914	14
one	WTsiGL2_Unt	90	37	9	5	191.8	858.8	191	866	0.8	-7.2	inner	268	0.503868	0	0	0
one	WTsiGL2_Unt	90	38	8	30	832.267	857.767	836	858	-3.73333	-0.233333	inner	268	2.88304	1.55189	0.00579062	6
one	WTsiGL2_Unt	90	39	9	24	198.917	858.708	191	866	7.91667	-7.29167	inner	268	3.93721	2.60606	0.00972409	10
one	WTsiGL2_Unt	90	40	9	12	184.5	859.5	191	866	-6.5	-6.5	inner	268	1.00024	0	0	0
one	WTsiGL2_Unt	90	41	8	8	837.25	859	836	858	1.25	1	inner	268	0.66244	0	0	0
one	WTsiGL2_Unt	90	42	8	26	836.769	862.5	836	858	0.769231	4.5	inner	268	3.26749	1.93634	0.00722514	7
one	WTsiGL2_Unt	90	43	9	39	194.59	863.462	191	866	3.58974	-2.53846	inner	268	7.62464	6.29349	0.0234832	23
one	WTsiGL2_Unt	90	44	9	54	181.5	864.963	191	866	-9.5	-1.03704	inner	268	10.9679	9.63677	0.0359581	36
one	WTsiGL2_Unt	90	45	9	15	187.4	864.4	191	866	-3.6	-1.6	inner	268	2.81199	1.48084	0.00552552	6
one	WTsiGL2_Unt	90	46	8	16	843.5	866.188	836	858	7.5	8.1875	inner	268	1.29339	0	0	0
one	WTsiGL2_Unt	90	47	9	39	186.308	871.462	191	866	-4.69231	5.46154	inner	268	5.70785	4.3767	0.016331	16
one	WTsiGL2_Unt	90	48	9	7	195.286	872	191	866	4.28571	6	inner	268	0.596536	0	0	0
one	WTsiGL2_Unt	90	49	9	5	190.4	876.8	191	866	-0.6	10.8	inner	268	0.506157	0	0	0
one	WTsiGL2_Unt	91	1	1	34	637.559	149.471	635	157	2.55882	-7.52941	inner	268	4.71283	3.38167	0.0126182	13
one	WTsiGL2_Unt	91	2	1	8	645.5	152	635	157	10.5	-5	inner	268	0.754879	0	0	0
one	WTsiGL2_Unt	91	3	1	10	629	157.2	635	157	-6	0.2	inner	268	0.815564	0	0	0
one	WTsiGL2_Unt	91	4	1	67	637.493	161.224	635	157	2.49254	4.22388	inner	268	9.52544	8.19429	0.0305757	31
one	WTsiGL2_Unt	91	5	1	10	645.3	162.3	635	157	10.3	5.3	inner	268	0.815061	0	0	0
one	WTsiGL2_Unt	91	6	2	11	1027.09	176.636	1021	177	6.09091	-0.363636	inner	268	0.992798	0	0	0
one	WTsiGL2_Unt	91	7	2	19	1031.16	178.421	1021	177	10.1579	1.42105	inner	268	1.50957	0.178421	0.00066575	1
one	WTsiGL2_Unt	91	8	2	19	1010.47	181.842	1021	177	-10.5263	4.84211	inner	268	2.03601	0.704857	0.00263006	3
one	WTsiGL2_Unt	91	9	2	13	1025.38	180.769	1021	177	4.38462	3.76923	inner	268	0.891829	0	0	0
one	WTsiGL2_Unt	91	10	2	5	1021.8	182.8	1021	177	0.8	5.8	inner	268	0.377783	0	0	0
one	WTsiGL2_Unt	91	11	2	20	1016.25	186.85	1021	177	-4.75	9.85	inner	268	1.6639	0.332751	0.00124161	1
one	WTsiGL2_Unt	91	12	3	65	347.323	189.292	344	195	3.32308	-5.70769	inner	268	9.7181	8.38695	0.0312946	31
one	WTsiGL2_Unt	91	13	3	24	333.042	192.792	344	195	-10.9583	-2.20833	inner	268	4.49618	3.16502	0.0118098	12
one	WTsiGL2_Unt	91	14	3	10	355.1	191.8	344	195	11.1	-3.2	inner	268	1.08734	0	0	0
one	WTsiGL2_Unt	91	15	3	127	339.386	194.709	344	195	-4.61417	-0.291339	inner	268	16.5991	15.2679	0.0569699	57
one	WTsiGL2_Unt	91	16	3	15	352.467	199.667	344	195	8.46667	4.66667	inner	268	1.27558	0	0	0
one	WTsiGL2_Unt	91	17	3	12	336.167	202.917	344	195	-7.83333	7.91667	inner	268	0.923598	0	0	0
one	WTsiGL2_Unt	91	18	4	21	1391.05	206.714	1383	202	8.04762	4.71429	inner	268	1.97993	0.64878	0.00242082	2
one	WTsiGL2_Unt	91	19	5	18	1219.72	207.611	1223	217	-3.27778	-9.38889	inner	268	1.24964	0	0	0
one	WTsiGL2_Unt	91	20	5	24	1226.5	208.708	1223	217	3.5	-8.29167	inner	268	1.76146	0.430302	0.0016056	2
one	WTsiGL2_Unt	91	21	4	22	1386.45	208.909	1383	202	3.45455	6.90909	inner	268	2.25611	0.924953	0.00345132	3
one	WTsiGL2_Unt	91	22	6	61	1237.38	210.016	1241	215	-3.62295	-4.98361	inner	268	5.4313	4.10014	0.015299	15
one	WTsiGL2_Unt	91	23	5	11	1212.55	211.818	1223	217	-10.4545	-5.18182	inner	268	1.01848	0	0	0
one	WTsiGL2_Unt	91	24	6	72	1247.24	210.986	1241	215	6.23611	-4.01389	inner	268	8.49955	7.1684	0.0267477	27
one	WTsiGL2_Unt	91	25	5	18	1222.89	212	1223	217	-0.111111	-5	inner	268	1.67198	0.340823	0.00127173	1
one	WTsiGL2_Unt	91	26	5	19	1219.16	214.158	1223	217	-3.84211	-2.84211	inner	268	2.28969	0.958538	0.00357664	4
one	WTsiGL2_Unt	91	27	5	11	1229.73	215.091	1223	217	6.72727	-1.90909	inner	268	0.943084	0	0	0
one	WTsiGL2_Unt	91	28	6	45	1248.22	218.911	1241	215	7.22222	3.91111	inner	268	5.2515	3.92035	0.0146282	15
one	WTsiGL2_Unt	91	29	5	22	1226.59	220.227	1223	217	3.59091	3.22727	inner	268	2.07779	0.746636	0.00278596	3
one	WTsiGL2_Unt	91	30	5	39	1222.33	220.897	1223	217	-0.666667	3.89744	inner	268	7.40342	6.07226	0.0226577	23
one	WTsiGL2_Unt	91	31	5	48	1219.92	226.333	1223	217	-3.08333	9.33333	inner	268	10.2503	8.91912	0.0332803	33
one	WTsiGL2_Unt	91	32	7	10	597.7	300.3	594	304	3.7	-3.7	inner	268	0.878553	0	0	0
one	WTsiGL2_Unt	91	33	7	18	594.556	302.667	594	304	0.555556	-1.33333	inner	268	2.17833	0.847178	0.00316111	3
one	WTsiGL2_Unt	91	34	7	22	590.045	309.136	594	304	-3.95455	5.13636	inner	268	2.69136	1.3602	0.00507538	5
one	WTsiGL2_Unt	91	35	7	60	600.083	309.517	594	304	6.08333	5.51667	inner	268	6.66474	5.33359	0.0199015	20
one	WTsiGL2_Unt	91	36	9	5	999.2	372.6	1004	384	-4.8	-11.4	inner	268	0.608072	0	0	0
one	WTsiGL2_Unt	91	37	9	10	998.2	375.5	1004	384	-5.8	-8.5	inner	268	1.19554	0	0	0
one	WTsiGL2_Unt	91	38	9	22	1012.82	376.773	1004	384	8.81818	-7.22727	inner	268	2.53106	1.19991	0.00447726	4
one	WTsiGL2_Unt	91	39	8	45	631.822	377.8	634	383	-2.17778	-5.2	inner	268	6.07155	4.7404	0.017688	18
one	WTsiGL2_Unt	91	40	8	17	640.882	378.588	634	383	6.88235	-4.41176	inner	268	1.4352	0.104049	0.000388241	0
one	WTsiGL2_Unt	91	41	8	11	631.273	380.727	634	383	-2.72727	-2.27273	inner	268	1.33686	0.00570414	2.12841e-05	0
one	WTsiGL2_Unt	91	42	8	8	645.5	381	634	383	11.5	-2	inner	268	0.767468	0	0	0
one	WTsiGL2_Unt	91	43	9	7	999.714	381	1004	384	-4.28571	-3	inner	268	0.641215	0	0	0
one	WTsiGL2_Unt	91	44	9	25	1012.84	381.84	1004	384	8.84	-2.16	inner	268	2.31453	0.98338	0.00366933	4
one	WTsiGL2_Unt	91	45	8	10	639	382.5	634	383	5	-0.5	inner	268	0.91075	0	0	0
one	WTsiGL2_Unt	91	46	8	17	630.588	384.118	634	383	-3.41176	1.11765	inner	268	2.56841	1.23726	0.00461664	5
one	WTsiGL2_Unt	91	47	9	7	1008.71	391.571	1004	384	4.71429	7.57143	inner	268	0.641978	0	0	0
[truncated: 26,455 more rows]
