# Supplementary material for: Aggresome assembly at the centrosome is driven by CP110–CEP97–CEP290 and centriolar satellites
Source: Nat Cell Biol. 2022 Apr 11;24(4):483–96. doi: 10.1038/s41556-022-00869-0 (PMC9033585; doi:10.1038/s41556-022-00869-0)
Supplement: Source Data Extended Data Fig. 4 — Statistical source data. [file 41556_2022_869_MOESM19_ESM.xlsx]

## Sheet: Legend
Source Data - numerial data, cell numbers and statistical analysis

## Sheet: Extended Data Fig. 4b
Clonogenics	Int. Den.		Int. Den.		Int. Den.		Int. Den.
	REP1	Normalized to WT	REP2	Normalized to WT	REP3	Normalized to WT	REP4	Normalized to WT
WT DMSO	36.942	100	35.731	100	34.932	100	33.103	100
WT MG132	25.768	69.7526	24.027	67.2441	25.743	73.6946	28.117	84.9379
AZI1 DMSO	31.512	85.3013	34.188	95.6816	38.511	110.246	32.974	99.6103
AZI1 MG132	26.169	70.8381	24.08	67.3925	31.435	89.9891	27.057	81.7358
CCDC14 DMSO	32.937	89.1587	33.603	94.0444	38.222	109.418	34.112	103.048
CCDC14 MG132	26.235	71.0167	22.441	62.8054	28.659	82.0423	29.478	89.0493
KIAA0753 DMSO	36.507	98.8225	36.81	103.02	38.175	109.284	36.175	109.28
KIAA0753 MG132	23.852	64.5661	21.524	60.239	30.102	86.1731	29.174	88.131
PCM1 DMSO	36.358	98.4191	35.761	100.084	36.633	104.869	34.017	102.761
PCM1 MG132	13.22	35.7858	18.782	52.565	20.339	58.2246	17.784	53.7232
PIBF1 DMSO	37.75	102.187	32.273	90.3221	40.579	116.166	42.493	128.366
PIBF1 MG132	24.075	65.1697	23.08	64.5938	37.83	108.296	34.088	102.976
two-tailed unpaired Student’s t-test
comparison	p value
WT MG132 _ PCM1 KO MG132	0.037816	*

## Sheet: Extended Data Fig. 4e
Replicate	Sample	Area (pixels^2)		Rep	Sample	N		Kruskal-Wallis ANOVA with a post-hoc Dunn test to assess pairwise differences
one	AZI1ko_DMSO	1		one	AZI1ko_DMSO	247		comparison	Z.stat	P.adj
one	AZI1ko_DMSO	1		one	AZI1ko_MG132CQ	225		WT_MG - WT_MGCQ	-5.90313	1.78338e-09	****
one	AZI1ko_DMSO	1		one	AZI1ko_MG132	216		AZI1_MG - AZI1_MGCQ	-9.59201	4.31918e-22	****
one	AZI1ko_DMSO	1		one	CCDC14ko_DMSO	182		CCDC14_MG - CCDC14_MGCQ	-20.6879	3.34183e-95	****
one	AZI1ko_DMSO	1		one	CCDC14ko_MG132CQ	186		KIAA0753_MG - KIAA0753_MGCQ	-13.362	7.56593e-41	****
one	AZI1ko_DMSO	1		one	CCDC14ko_MG132	283		PIBF1_MG - PIBF1_MGCQ	-12.279	5.87278e-35	****
one	AZI1ko_DMSO	1		one	KIAA0753ko_DMSO	173
one	AZI1ko_DMSO	1		one	KIAA0753ko_MG132CQ	177
one	AZI1ko_DMSO	1		one	KIAA0753ko_MG132	198
one	AZI1ko_DMSO	1		one	PIBF1ko_DMSO	191
one	AZI1ko_DMSO	1		one	PIBF1ko_MG132CQ	145
one	AZI1ko_DMSO	1		one	PIBF1ko_MG132	169
one	AZI1ko_DMSO	1		one	WT_DMSO	211
one	AZI1ko_DMSO	1		one	WT_MG132CQ	222
one	AZI1ko_DMSO	1		one	WT_MG132	239
one	AZI1ko_DMSO	1		two	AZI1ko_DMSO	237
one	AZI1ko_DMSO	1		two	AZI1ko_MG132CQ	299
one	AZI1ko_DMSO	1		two	AZI1ko_MG132	242
one	AZI1ko_DMSO	1		two	CCDC14ko_DMSO	205
one	AZI1ko_DMSO	1		two	CCDC14ko_MG132CQ	218
one	AZI1ko_DMSO	1		two	CCDC14ko_MG132	456
one	AZI1ko_DMSO	1		two	KIAA0753ko_DMSO	208
one	AZI1ko_DMSO	1		two	KIAA0753ko_MG132CQ	234
one	AZI1ko_DMSO	1		two	KIAA0753ko_MG132	228
one	AZI1ko_DMSO	1		two	PIBF1ko_DMSO	253
one	AZI1ko_DMSO	1		two	PIBF1ko_MG132CQ	224
one	AZI1ko_DMSO	1		two	PIBF1ko_MG132	226
one	AZI1ko_DMSO	1		two	WT_DMSO	259
one	AZI1ko_DMSO	1		two	WT_MG132CQ	291
one	AZI1ko_DMSO	1		two	WT_MG132	290
one	AZI1ko_DMSO	1
one	AZI1ko_DMSO	1
one	AZI1ko_DMSO	1
one	AZI1ko_DMSO	1
one	AZI1ko_DMSO	1
one	AZI1ko_DMSO	1
one	AZI1ko_DMSO	1
one	AZI1ko_DMSO	1
one	AZI1ko_DMSO	1
one	AZI1ko_DMSO	1
one	AZI1ko_DMSO	1
one	AZI1ko_DMSO	1
one	AZI1ko_DMSO	1
one	AZI1ko_DMSO	1
one	AZI1ko_DMSO	1
one	AZI1ko_DMSO	1
one	AZI1ko_DMSO	1
one	AZI1ko_DMSO	1
one	AZI1ko_DMSO	1
one	AZI1ko_DMSO	1
one	AZI1ko_DMSO	1
one	AZI1ko_DMSO	1
one	AZI1ko_DMSO	1
one	AZI1ko_DMSO	1
one	AZI1ko_DMSO	1
one	AZI1ko_DMSO	1
one	AZI1ko_DMSO	1
one	AZI1ko_DMSO	1
one	AZI1ko_DMSO	1
one	AZI1ko_DMSO	1
one	AZI1ko_DMSO	1
one	AZI1ko_DMSO	1
one	AZI1ko_DMSO	1
one	AZI1ko_DMSO	1
one	AZI1ko_DMSO	1
one	AZI1ko_DMSO	1
one	AZI1ko_DMSO	1
one	AZI1ko_DMSO	1
one	AZI1ko_DMSO	1
one	AZI1ko_DMSO	1
one	AZI1ko_DMSO	1
one	AZI1ko_DMSO	1
one	AZI1ko_DMSO	1
one	AZI1ko_DMSO	1
one	AZI1ko_DMSO	1
one	AZI1ko_DMSO	1
one	AZI1ko_DMSO	1
one	AZI1ko_DMSO	1
one	AZI1ko_DMSO	1
one	AZI1ko_DMSO	1
one	AZI1ko_DMSO	1
one	AZI1ko_DMSO	1
one	AZI1ko_DMSO	1
one	AZI1ko_DMSO	1
one	AZI1ko_DMSO	1
one	AZI1ko_DMSO	1
one	AZI1ko_DMSO	1
one	AZI1ko_DMSO	1
one	AZI1ko_DMSO	1
one	AZI1ko_DMSO	1
one	AZI1ko_DMSO	1
one	AZI1ko_DMSO	1
one	AZI1ko_DMSO	1
one	AZI1ko_DMSO	1
one	AZI1ko_DMSO	1
one	AZI1ko_DMSO	1
one	AZI1ko_DMSO	1
one	AZI1ko_DMSO	1
one	AZI1ko_DMSO	1
one	AZI1ko_DMSO	1
one	AZI1ko_DMSO	1
one	AZI1ko_DMSO	1
one	AZI1ko_DMSO	1
one	AZI1ko_DMSO	1
one	AZI1ko_DMSO	1
one	AZI1ko_DMSO	1
one	AZI1ko_DMSO	1
one	AZI1ko_DMSO	1
one	AZI1ko_DMSO	1
one	AZI1ko_DMSO	1
one	AZI1ko_DMSO	1
one	AZI1ko_DMSO	1
one	AZI1ko_DMSO	1
one	AZI1ko_DMSO	1
one	AZI1ko_DMSO	1
one	AZI1ko_DMSO	1
one	AZI1ko_DMSO	1
one	AZI1ko_DMSO	1
one	AZI1ko_DMSO	1
one	AZI1ko_DMSO	1
one	AZI1ko_DMSO	1
one	AZI1ko_DMSO	1
one	AZI1ko_DMSO	1
one	AZI1ko_DMSO	1
one	AZI1ko_DMSO	1
one	AZI1ko_DMSO	1
one	AZI1ko_DMSO	1
one	AZI1ko_DMSO	1
one	AZI1ko_DMSO	1
one	AZI1ko_DMSO	1
one	AZI1ko_DMSO	1
one	AZI1ko_DMSO	1
one	AZI1ko_DMSO	1
one	AZI1ko_DMSO	1
one	AZI1ko_DMSO	1
one	AZI1ko_DMSO	1
one	AZI1ko_DMSO	1
one	AZI1ko_DMSO	1
one	AZI1ko_DMSO	1
one	AZI1ko_DMSO	1
one	AZI1ko_DMSO	1
one	AZI1ko_DMSO	1
one	AZI1ko_DMSO	1
one	AZI1ko_DMSO	1
one	AZI1ko_DMSO	1
one	AZI1ko_DMSO	1
one	AZI1ko_DMSO	1
one	AZI1ko_DMSO	1
one	AZI1ko_DMSO	1
one	AZI1ko_DMSO	1
one	AZI1ko_DMSO	1
one	AZI1ko_DMSO	1
one	AZI1ko_DMSO	1
one	AZI1ko_DMSO	1
one	AZI1ko_DMSO	1
one	AZI1ko_DMSO	1
one	AZI1ko_DMSO	1
one	AZI1ko_DMSO	1
one	AZI1ko_DMSO	1
one	AZI1ko_DMSO	1
one	AZI1ko_DMSO	1
one	AZI1ko_DMSO	1
one	AZI1ko_DMSO	1
one	AZI1ko_DMSO	1
one	AZI1ko_DMSO	1
one	AZI1ko_DMSO	1
one	AZI1ko_DMSO	1
one	AZI1ko_DMSO	1
one	AZI1ko_DMSO	1
one	AZI1ko_DMSO	1
one	AZI1ko_DMSO	1
one	AZI1ko_DMSO	1
one	AZI1ko_DMSO	1
one	AZI1ko_DMSO	1
one	AZI1ko_DMSO	1
one	AZI1ko_DMSO	1
one	AZI1ko_DMSO	1
one	AZI1ko_DMSO	1
one	AZI1ko_DMSO	1
one	AZI1ko_DMSO	1
one	AZI1ko_DMSO	1
one	AZI1ko_DMSO	1
one	AZI1ko_DMSO	1
one	AZI1ko_DMSO	1
one	AZI1ko_DMSO	1
one	AZI1ko_DMSO	1
one	AZI1ko_DMSO	1
one	AZI1ko_DMSO	1
one	AZI1ko_DMSO	1
one	AZI1ko_DMSO	1
one	AZI1ko_DMSO	1
one	AZI1ko_DMSO	1
one	AZI1ko_DMSO	1
one	AZI1ko_DMSO	1
one	AZI1ko_DMSO	1
one	AZI1ko_DMSO	1
one	AZI1ko_DMSO	1
one	AZI1ko_DMSO	1
one	AZI1ko_DMSO	1
one	AZI1ko_DMSO	1
one	AZI1ko_DMSO	1
one	AZI1ko_DMSO	1
one	AZI1ko_DMSO	1
one	AZI1ko_DMSO	1
one	AZI1ko_DMSO	1
one	AZI1ko_DMSO	1
one	AZI1ko_DMSO	1
one	AZI1ko_DMSO	1
one	AZI1ko_DMSO	1
one	AZI1ko_DMSO	1
one	AZI1ko_DMSO	1
one	AZI1ko_DMSO	1
one	AZI1ko_DMSO	1
one	AZI1ko_DMSO	1
one	AZI1ko_DMSO	1
one	AZI1ko_DMSO	1
one	AZI1ko_DMSO	1
one	AZI1ko_DMSO	1
one	AZI1ko_DMSO	1
one	AZI1ko_DMSO	1
one	AZI1ko_DMSO	1
one	AZI1ko_DMSO	1
one	AZI1ko_DMSO	1
one	AZI1ko_DMSO	1
one	AZI1ko_DMSO	1
one	AZI1ko_DMSO	1
one	AZI1ko_DMSO	1
one	AZI1ko_DMSO	1
one	AZI1ko_DMSO	1
one	AZI1ko_DMSO	1
one	AZI1ko_DMSO	1
one	AZI1ko_DMSO	1
one	AZI1ko_DMSO	1
one	AZI1ko_DMSO	1
one	AZI1ko_DMSO	1
one	AZI1ko_DMSO	1
one	AZI1ko_DMSO	1
one	AZI1ko_DMSO	1
one	AZI1ko_DMSO	1
one	AZI1ko_DMSO	1
one	AZI1ko_DMSO	1
one	AZI1ko_DMSO	1
one	AZI1ko_DMSO	1
one	AZI1ko_DMSO	1
one	AZI1ko_DMSO	1
one	AZI1ko_DMSO	1
one	AZI1ko_DMSO	1
one	AZI1ko_MG132CQ	40
one	AZI1ko_MG132CQ	177
one	AZI1ko_MG132CQ	127
one	AZI1ko_MG132CQ	148
one	AZI1ko_MG132CQ	52
one	AZI1ko_MG132CQ	143
one	AZI1ko_MG132CQ	340
one	AZI1ko_MG132CQ	242
one	AZI1ko_MG132CQ	106
one	AZI1ko_MG132CQ	99
one	AZI1ko_MG132CQ	43
one	AZI1ko_MG132CQ	1
one	AZI1ko_MG132CQ	184
one	AZI1ko_MG132CQ	144
one	AZI1ko_MG132CQ	105
one	AZI1ko_MG132CQ	101
one	AZI1ko_MG132CQ	23
one	AZI1ko_MG132CQ	175
one	AZI1ko_MG132CQ	77
one	AZI1ko_MG132CQ	116
one	AZI1ko_MG132CQ	1
one	AZI1ko_MG132CQ	546
one	AZI1ko_MG132CQ	168
one	AZI1ko_MG132CQ	156
one	AZI1ko_MG132CQ	98
one	AZI1ko_MG132CQ	14
one	AZI1ko_MG132CQ	180
one	AZI1ko_MG132CQ	33
one	AZI1ko_MG132CQ	20
one	AZI1ko_MG132CQ	34
one	AZI1ko_MG132CQ	72
one	AZI1ko_MG132CQ	92
one	AZI1ko_MG132CQ	352
one	AZI1ko_MG132CQ	217
one	AZI1ko_MG132CQ	303
one	AZI1ko_MG132CQ	1
one	AZI1ko_MG132CQ	8
one	AZI1ko_MG132CQ	31
one	AZI1ko_MG132CQ	511
one	AZI1ko_MG132CQ	166
one	AZI1ko_MG132CQ	51
one	AZI1ko_MG132CQ	577
one	AZI1ko_MG132CQ	248
one	AZI1ko_MG132CQ	352
one	AZI1ko_MG132CQ	5
one	AZI1ko_MG132CQ	202
one	AZI1ko_MG132CQ	207
one	AZI1ko_MG132CQ	129
one	AZI1ko_MG132CQ	31
one	AZI1ko_MG132CQ	179
one	AZI1ko_MG132CQ	226
one	AZI1ko_MG132CQ	632
one	AZI1ko_MG132CQ	1
one	AZI1ko_MG132CQ	249
one	AZI1ko_MG132CQ	839
one	AZI1ko_MG132CQ	81
one	AZI1ko_MG132CQ	753
one	AZI1ko_MG132CQ	356
one	AZI1ko_MG132CQ	164
one	AZI1ko_MG132CQ	273
one	AZI1ko_MG132CQ	146
one	AZI1ko_MG132CQ	79
one	AZI1ko_MG132CQ	263
one	AZI1ko_MG132CQ	109
one	AZI1ko_MG132CQ	4
one	AZI1ko_MG132CQ	240
one	AZI1ko_MG132CQ	56
one	AZI1ko_MG132CQ	1
one	AZI1ko_MG132CQ	262
one	AZI1ko_MG132CQ	45
one	AZI1ko_MG132CQ	1
one	AZI1ko_MG132CQ	71
one	AZI1ko_MG132CQ	44
one	AZI1ko_MG132CQ	1
one	AZI1ko_MG132CQ	74
one	AZI1ko_MG132CQ	127
one	AZI1ko_MG132CQ	128
one	AZI1ko_MG132CQ	19
one	AZI1ko_MG132CQ	245
one	AZI1ko_MG132CQ	1
one	AZI1ko_MG132CQ	45
one	AZI1ko_MG132CQ	10
one	AZI1ko_MG132CQ	41
one	AZI1ko_MG132CQ	57
one	AZI1ko_MG132CQ	66
one	AZI1ko_MG132CQ	104
one	AZI1ko_MG132CQ	143
one	AZI1ko_MG132CQ	175
one	AZI1ko_MG132CQ	1
one	AZI1ko_MG132CQ	4
one	AZI1ko_MG132CQ	1
one	AZI1ko_MG132CQ	54
one	AZI1ko_MG132CQ	108
one	AZI1ko_MG132CQ	270
one	AZI1ko_MG132CQ	149
one	AZI1ko_MG132CQ	128
one	AZI1ko_MG132CQ	660
one	AZI1ko_MG132CQ	191
one	AZI1ko_MG132CQ	68
one	AZI1ko_MG132CQ	366
one	AZI1ko_MG132CQ	397
one	AZI1ko_MG132CQ	241
one	AZI1ko_MG132CQ	36
one	AZI1ko_MG132CQ	168
one	AZI1ko_MG132CQ	1
one	AZI1ko_MG132CQ	625
one	AZI1ko_MG132CQ	1
one	AZI1ko_MG132CQ	241
one	AZI1ko_MG132CQ	537
one	AZI1ko_MG132CQ	109
one	AZI1ko_MG132CQ	1
one	AZI1ko_MG132CQ	1
one	AZI1ko_MG132CQ	95
one	AZI1ko_MG132CQ	166
one	AZI1ko_MG132CQ	1
one	AZI1ko_MG132CQ	24
one	AZI1ko_MG132CQ	14
one	AZI1ko_MG132CQ	136
one	AZI1ko_MG132CQ	1
one	AZI1ko_MG132CQ	19
one	AZI1ko_MG132CQ	136
one	AZI1ko_MG132CQ	137
one	AZI1ko_MG132CQ	20
one	AZI1ko_MG132CQ	1
one	AZI1ko_MG132CQ	1
one	AZI1ko_MG132CQ	87
one	AZI1ko_MG132CQ	588
one	AZI1ko_MG132CQ	175
one	AZI1ko_MG132CQ	1
one	AZI1ko_MG132CQ	409
one	AZI1ko_MG132CQ	1
one	AZI1ko_MG132CQ	386
one	AZI1ko_MG132CQ	143
one	AZI1ko_MG132CQ	149
one	AZI1ko_MG132CQ	53
one	AZI1ko_MG132CQ	1
one	AZI1ko_MG132CQ	160
one	AZI1ko_MG132CQ	1
one	AZI1ko_MG132CQ	4140
one	AZI1ko_MG132CQ	206
one	AZI1ko_MG132CQ	206
one	AZI1ko_MG132CQ	1
one	AZI1ko_MG132CQ	13
one	AZI1ko_MG132CQ	1
one	AZI1ko_MG132CQ	100
one	AZI1ko_MG132CQ	1
one	AZI1ko_MG132CQ	130
one	AZI1ko_MG132CQ	118
one	AZI1ko_MG132CQ	1
one	AZI1ko_MG132CQ	37
one	AZI1ko_MG132CQ	81
one	AZI1ko_MG132CQ	208
one	AZI1ko_MG132CQ	47
one	AZI1ko_MG132CQ	69
one	AZI1ko_MG132CQ	12
one	AZI1ko_MG132CQ	44
one	AZI1ko_MG132CQ	204
one	AZI1ko_MG132CQ	144
one	AZI1ko_MG132CQ	1
one	AZI1ko_MG132CQ	14
one	AZI1ko_MG132CQ	111
one	AZI1ko_MG132CQ	48
one	AZI1ko_MG132CQ	2
one	AZI1ko_MG132CQ	32
one	AZI1ko_MG132CQ	258
one	AZI1ko_MG132CQ	57
one	AZI1ko_MG132CQ	1
one	AZI1ko_MG132CQ	41
one	AZI1ko_MG132CQ	42
one	AZI1ko_MG132CQ	1
one	AZI1ko_MG132CQ	52
one	AZI1ko_MG132CQ	1
one	AZI1ko_MG132CQ	99
one	AZI1ko_MG132CQ	27
one	AZI1ko_MG132CQ	201
one	AZI1ko_MG132CQ	95
one	AZI1ko_MG132CQ	28
one	AZI1ko_MG132CQ	344
one	AZI1ko_MG132CQ	36
one	AZI1ko_MG132CQ	165
one	AZI1ko_MG132CQ	95
one	AZI1ko_MG132CQ	45
one	AZI1ko_MG132CQ	235
one	AZI1ko_MG132CQ	1
one	AZI1ko_MG132CQ	12
one	AZI1ko_MG132CQ	131
one	AZI1ko_MG132CQ	337
one	AZI1ko_MG132CQ	27
one	AZI1ko_MG132CQ	1
one	AZI1ko_MG132CQ	13
one	AZI1ko_MG132CQ	1
one	AZI1ko_MG132CQ	126
one	AZI1ko_MG132CQ	50
one	AZI1ko_MG132CQ	135
one	AZI1ko_MG132CQ	155
one	AZI1ko_MG132CQ	7
one	AZI1ko_MG132CQ	187
one	AZI1ko_MG132CQ	317
one	AZI1ko_MG132CQ	1
one	AZI1ko_MG132CQ	1
one	AZI1ko_MG132CQ	31
one	AZI1ko_MG132CQ	1
one	AZI1ko_MG132CQ	53
one	AZI1ko_MG132CQ	69
one	AZI1ko_MG132CQ	1
one	AZI1ko_MG132CQ	7
one	AZI1ko_MG132CQ	134
one	AZI1ko_MG132CQ	13
one	AZI1ko_MG132CQ	81
one	AZI1ko_MG132CQ	1
one	AZI1ko_MG132CQ	35
one	AZI1ko_MG132CQ	56
one	AZI1ko_MG132CQ	1
one	AZI1ko_MG132CQ	1
one	AZI1ko_MG132CQ	1
one	AZI1ko_MG132CQ	325
one	AZI1ko_MG132CQ	100
one	AZI1ko_MG132CQ	230
one	AZI1ko_MG132CQ	53
one	AZI1ko_MG132CQ	183
one	AZI1ko_MG132CQ	329
one	AZI1ko_MG132CQ	646
one	AZI1ko_MG132CQ	377
one	AZI1ko_MG132CQ	433
one	AZI1ko_MG132CQ	453
one	AZI1ko_MG132	5
one	AZI1ko_MG132	76
one	AZI1ko_MG132	187
one	AZI1ko_MG132	34
one	AZI1ko_MG132	916
one	AZI1ko_MG132	104
one	AZI1ko_MG132	180
one	AZI1ko_MG132	106
one	AZI1ko_MG132	83
one	AZI1ko_MG132	54
one	AZI1ko_MG132	123
one	AZI1ko_MG132	33
one	AZI1ko_MG132	90
one	AZI1ko_MG132	389
one	AZI1ko_MG132	14
one	AZI1ko_MG132	7
one	AZI1ko_MG132	48
one	AZI1ko_MG132	92
one	AZI1ko_MG132	22
one	AZI1ko_MG132	15
one	AZI1ko_MG132	95
one	AZI1ko_MG132	250
one	AZI1ko_MG132	74
one	AZI1ko_MG132	134
one	AZI1ko_MG132	6
one	AZI1ko_MG132	250
one	AZI1ko_MG132	1
one	AZI1ko_MG132	57
one	AZI1ko_MG132	1
one	AZI1ko_MG132	37
one	AZI1ko_MG132	49
one	AZI1ko_MG132	56
one	AZI1ko_MG132	14
one	AZI1ko_MG132	1
one	AZI1ko_MG132	1
one	AZI1ko_MG132	23
one	AZI1ko_MG132	162
one	AZI1ko_MG132	21
one	AZI1ko_MG132	42
one	AZI1ko_MG132	47
one	AZI1ko_MG132	50
one	AZI1ko_MG132	348
one	AZI1ko_MG132	29
one	AZI1ko_MG132	1
one	AZI1ko_MG132	49
one	AZI1ko_MG132	1
one	AZI1ko_MG132	1
one	AZI1ko_MG132	1
one	AZI1ko_MG132	1
one	AZI1ko_MG132	80
one	AZI1ko_MG132	51
one	AZI1ko_MG132	65
one	AZI1ko_MG132	45
one	AZI1ko_MG132	33
one	AZI1ko_MG132	8
one	AZI1ko_MG132	40
one	AZI1ko_MG132	67
one	AZI1ko_MG132	1
one	AZI1ko_MG132	1
one	AZI1ko_MG132	11
one	AZI1ko_MG132	17
one	AZI1ko_MG132	4
one	AZI1ko_MG132	1
one	AZI1ko_MG132	1
one	AZI1ko_MG132	1
one	AZI1ko_MG132	1
one	AZI1ko_MG132	1
one	AZI1ko_MG132	13
one	AZI1ko_MG132	1
one	AZI1ko_MG132	1
one	AZI1ko_MG132	1
one	AZI1ko_MG132	1
one	AZI1ko_MG132	1
one	AZI1ko_MG132	1
one	AZI1ko_MG132	20
one	AZI1ko_MG132	41
one	AZI1ko_MG132	16
one	AZI1ko_MG132	44
one	AZI1ko_MG132	1
one	AZI1ko_MG132	49
one	AZI1ko_MG132	1
one	AZI1ko_MG132	10
one	AZI1ko_MG132	41
one	AZI1ko_MG132	121
one	AZI1ko_MG132	1
one	AZI1ko_MG132	6
one	AZI1ko_MG132	1
one	AZI1ko_MG132	1
one	AZI1ko_MG132	6
one	AZI1ko_MG132	1
one	AZI1ko_MG132	1
one	AZI1ko_MG132	1
one	AZI1ko_MG132	53
one	AZI1ko_MG132	32
one	AZI1ko_MG132	1
one	AZI1ko_MG132	9
one	AZI1ko_MG132	4
one	AZI1ko_MG132	19
one	AZI1ko_MG132	60
one	AZI1ko_MG132	1
one	AZI1ko_MG132	85
one	AZI1ko_MG132	1
one	AZI1ko_MG132	1
one	AZI1ko_MG132	14
one	AZI1ko_MG132	82
one	AZI1ko_MG132	1
one	AZI1ko_MG132	20
one	AZI1ko_MG132	142
one	AZI1ko_MG132	88
one	AZI1ko_MG132	26
one	AZI1ko_MG132	1
one	AZI1ko_MG132	1
one	AZI1ko_MG132	30
one	AZI1ko_MG132	51
one	AZI1ko_MG132	1
one	AZI1ko_MG132	1
one	AZI1ko_MG132	185
one	AZI1ko_MG132	75
one	AZI1ko_MG132	197
one	AZI1ko_MG132	29
one	AZI1ko_MG132	79
one	AZI1ko_MG132	1
one	AZI1ko_MG132	56
one	AZI1ko_MG132	16
one	AZI1ko_MG132	1
one	AZI1ko_MG132	1
one	AZI1ko_MG132	1
one	AZI1ko_MG132	17
one	AZI1ko_MG132	1
one	AZI1ko_MG132	53
one	AZI1ko_MG132	1
one	AZI1ko_MG132	54
one	AZI1ko_MG132	10
one	AZI1ko_MG132	12
one	AZI1ko_MG132	18
one	AZI1ko_MG132	1
one	AZI1ko_MG132	1
one	AZI1ko_MG132	1
one	AZI1ko_MG132	27
one	AZI1ko_MG132	70
one	AZI1ko_MG132	72
one	AZI1ko_MG132	17
one	AZI1ko_MG132	1
one	AZI1ko_MG132	166
one	AZI1ko_MG132	92
one	AZI1ko_MG132	202
one	AZI1ko_MG132	38
one	AZI1ko_MG132	1
one	AZI1ko_MG132	231
one	AZI1ko_MG132	305
one	AZI1ko_MG132	95
one	AZI1ko_MG132	6
one	AZI1ko_MG132	1
one	AZI1ko_MG132	80
one	AZI1ko_MG132	67
one	AZI1ko_MG132	1
one	AZI1ko_MG132	1
one	AZI1ko_MG132	1
one	AZI1ko_MG132	21
one	AZI1ko_MG132	1
one	AZI1ko_MG132	1
one	AZI1ko_MG132	1
one	AZI1ko_MG132	1
one	AZI1ko_MG132	114
one	AZI1ko_MG132	25
one	AZI1ko_MG132	1
one	AZI1ko_MG132	1
one	AZI1ko_MG132	134
one	AZI1ko_MG132	1
one	AZI1ko_MG132	33
one	AZI1ko_MG132	34
one	AZI1ko_MG132	49
one	AZI1ko_MG132	5
one	AZI1ko_MG132	11
one	AZI1ko_MG132	1
one	AZI1ko_MG132	150
one	AZI1ko_MG132	21
one	AZI1ko_MG132	60
one	AZI1ko_MG132	1
one	AZI1ko_MG132	1
one	AZI1ko_MG132	175
one	AZI1ko_MG132	1
one	AZI1ko_MG132	119
one	AZI1ko_MG132	12
one	AZI1ko_MG132	1
one	AZI1ko_MG132	1
one	AZI1ko_MG132	8
one	AZI1ko_MG132	1
one	AZI1ko_MG132	2
one	AZI1ko_MG132	1
one	AZI1ko_MG132	7
one	AZI1ko_MG132	1
one	AZI1ko_MG132	1
one	AZI1ko_MG132	1
one	AZI1ko_MG132	18
one	AZI1ko_MG132	1
one	AZI1ko_MG132	89
one	AZI1ko_MG132	19
one	AZI1ko_MG132	242
one	AZI1ko_MG132	39
one	AZI1ko_MG132	14
one	AZI1ko_MG132	132
one	AZI1ko_MG132	89
one	AZI1ko_MG132	1
one	AZI1ko_MG132	1
one	AZI1ko_MG132	1
one	AZI1ko_MG132	4
one	AZI1ko_MG132	1
one	AZI1ko_MG132	38
one	AZI1ko_MG132	11
one	AZI1ko_MG132	20
one	AZI1ko_MG132	1
one	AZI1ko_MG132	1
one	AZI1ko_MG132	1
one	AZI1ko_MG132	15
one	AZI1ko_MG132	1
one	CCDC14ko_DMSO	1
one	CCDC14ko_DMSO	1
one	CCDC14ko_DMSO	1
one	CCDC14ko_DMSO	1
one	CCDC14ko_DMSO	1
one	CCDC14ko_DMSO	1
one	CCDC14ko_DMSO	1
one	CCDC14ko_DMSO	1
one	CCDC14ko_DMSO	1
one	CCDC14ko_DMSO	1
one	CCDC14ko_DMSO	1
one	CCDC14ko_DMSO	1
one	CCDC14ko_DMSO	1
one	CCDC14ko_DMSO	1
one	CCDC14ko_DMSO	1
one	CCDC14ko_DMSO	1
one	CCDC14ko_DMSO	1
one	CCDC14ko_DMSO	1
one	CCDC14ko_DMSO	1
one	CCDC14ko_DMSO	1
one	CCDC14ko_DMSO	1
one	CCDC14ko_DMSO	1
one	CCDC14ko_DMSO	1
one	CCDC14ko_DMSO	1
one	CCDC14ko_DMSO	1
one	CCDC14ko_DMSO	1
one	CCDC14ko_DMSO	1
one	CCDC14ko_DMSO	1
one	CCDC14ko_DMSO	1
one	CCDC14ko_DMSO	1
one	CCDC14ko_DMSO	1
one	CCDC14ko_DMSO	1
one	CCDC14ko_DMSO	1
one	CCDC14ko_DMSO	1
one	CCDC14ko_DMSO	1
one	CCDC14ko_DMSO	1
one	CCDC14ko_DMSO	1
one	CCDC14ko_DMSO	1
one	CCDC14ko_DMSO	1
one	CCDC14ko_DMSO	1
one	CCDC14ko_DMSO	1
one	CCDC14ko_DMSO	1
one	CCDC14ko_DMSO	1
one	CCDC14ko_DMSO	1
one	CCDC14ko_DMSO	1
one	CCDC14ko_DMSO	1
one	CCDC14ko_DMSO	1
one	CCDC14ko_DMSO	1
one	CCDC14ko_DMSO	1
one	CCDC14ko_DMSO	1
one	CCDC14ko_DMSO	1
one	CCDC14ko_DMSO	1
one	CCDC14ko_DMSO	1
one	CCDC14ko_DMSO	1
one	CCDC14ko_DMSO	1
one	CCDC14ko_DMSO	1
one	CCDC14ko_DMSO	1
one	CCDC14ko_DMSO	1
one	CCDC14ko_DMSO	1
one	CCDC14ko_DMSO	1
one	CCDC14ko_DMSO	1
one	CCDC14ko_DMSO	1
one	CCDC14ko_DMSO	1
one	CCDC14ko_DMSO	1
one	CCDC14ko_DMSO	29
one	CCDC14ko_DMSO	1
one	CCDC14ko_DMSO	1
one	CCDC14ko_DMSO	1
one	CCDC14ko_DMSO	1
one	CCDC14ko_DMSO	1
one	CCDC14ko_DMSO	1
one	CCDC14ko_DMSO	1
one	CCDC14ko_DMSO	1
one	CCDC14ko_DMSO	1
one	CCDC14ko_DMSO	1
one	CCDC14ko_DMSO	1
one	CCDC14ko_DMSO	1
one	CCDC14ko_DMSO	1
one	CCDC14ko_DMSO	1
one	CCDC14ko_DMSO	1
one	CCDC14ko_DMSO	1
one	CCDC14ko_DMSO	1
one	CCDC14ko_DMSO	1
one	CCDC14ko_DMSO	1
one	CCDC14ko_DMSO	1
one	CCDC14ko_DMSO	1
one	CCDC14ko_DMSO	1
one	CCDC14ko_DMSO	1
one	CCDC14ko_DMSO	1
one	CCDC14ko_DMSO	1
one	CCDC14ko_DMSO	1
one	CCDC14ko_DMSO	1
one	CCDC14ko_DMSO	1
one	CCDC14ko_DMSO	1
one	CCDC14ko_DMSO	1
one	CCDC14ko_DMSO	1
one	CCDC14ko_DMSO	1
one	CCDC14ko_DMSO	1
one	CCDC14ko_DMSO	1
one	CCDC14ko_DMSO	1
one	CCDC14ko_DMSO	29
one	CCDC14ko_DMSO	1
one	CCDC14ko_DMSO	1
one	CCDC14ko_DMSO	1
one	CCDC14ko_DMSO	1
one	CCDC14ko_DMSO	1
one	CCDC14ko_DMSO	1
one	CCDC14ko_DMSO	1
one	CCDC14ko_DMSO	4
one	CCDC14ko_DMSO	1
one	CCDC14ko_DMSO	1
one	CCDC14ko_DMSO	1
one	CCDC14ko_DMSO	1
one	CCDC14ko_DMSO	1
one	CCDC14ko_DMSO	1
one	CCDC14ko_DMSO	1
one	CCDC14ko_DMSO	1
one	CCDC14ko_DMSO	1
one	CCDC14ko_DMSO	1
one	CCDC14ko_DMSO	1
one	CCDC14ko_DMSO	1
one	CCDC14ko_DMSO	1
one	CCDC14ko_DMSO	1
one	CCDC14ko_DMSO	1
one	CCDC14ko_DMSO	1
one	CCDC14ko_DMSO	1
one	CCDC14ko_DMSO	1
one	CCDC14ko_DMSO	1
one	CCDC14ko_DMSO	1
one	CCDC14ko_DMSO	1
one	CCDC14ko_DMSO	1
one	CCDC14ko_DMSO	1
one	CCDC14ko_DMSO	1
one	CCDC14ko_DMSO	1
one	CCDC14ko_DMSO	1
one	CCDC14ko_DMSO	1
one	CCDC14ko_DMSO	1
one	CCDC14ko_DMSO	1
one	CCDC14ko_DMSO	1
one	CCDC14ko_DMSO	1
one	CCDC14ko_DMSO	1
one	CCDC14ko_DMSO	1
one	CCDC14ko_DMSO	1
one	CCDC14ko_DMSO	1
one	CCDC14ko_DMSO	1
one	CCDC14ko_DMSO	1
one	CCDC14ko_DMSO	1
one	CCDC14ko_DMSO	1
one	CCDC14ko_DMSO	1
one	CCDC14ko_DMSO	1
one	CCDC14ko_DMSO	1
one	CCDC14ko_DMSO	1
one	CCDC14ko_DMSO	1
one	CCDC14ko_DMSO	1
one	CCDC14ko_DMSO	1
one	CCDC14ko_DMSO	1
one	CCDC14ko_DMSO	1
one	CCDC14ko_DMSO	1
one	CCDC14ko_DMSO	1
one	CCDC14ko_DMSO	1
one	CCDC14ko_DMSO	1
one	CCDC14ko_DMSO	1
one	CCDC14ko_DMSO	1
one	CCDC14ko_DMSO	1
one	CCDC14ko_DMSO	1
one	CCDC14ko_DMSO	1
one	CCDC14ko_DMSO	1
one	CCDC14ko_DMSO	1
one	CCDC14ko_DMSO	1
one	CCDC14ko_DMSO	1
one	CCDC14ko_DMSO	1
one	CCDC14ko_DMSO	1
one	CCDC14ko_DMSO	1
one	CCDC14ko_DMSO	1
one	CCDC14ko_DMSO	1
one	CCDC14ko_DMSO	1
one	CCDC14ko_DMSO	1
one	CCDC14ko_DMSO	1
one	CCDC14ko_DMSO	1
one	CCDC14ko_DMSO	1
one	CCDC14ko_DMSO	1
one	CCDC14ko_DMSO	1
one	CCDC14ko_MG132CQ	289
one	CCDC14ko_MG132CQ	199
one	CCDC14ko_MG132CQ	102
one	CCDC14ko_MG132CQ	526
one	CCDC14ko_MG132CQ	649
one	CCDC14ko_MG132CQ	220
one	CCDC14ko_MG132CQ	152
one	CCDC14ko_MG132CQ	376
one	CCDC14ko_MG132CQ	266
one	CCDC14ko_MG132CQ	73
one	CCDC14ko_MG132CQ	427
one	CCDC14ko_MG132CQ	65
one	CCDC14ko_MG132CQ	8174
one	CCDC14ko_MG132CQ	452
one	CCDC14ko_MG132CQ	213
one	CCDC14ko_MG132CQ	300
one	CCDC14ko_MG132CQ	438
one	CCDC14ko_MG132CQ	398
one	CCDC14ko_MG132CQ	137
one	CCDC14ko_MG132CQ	132
one	CCDC14ko_MG132CQ	214
one	CCDC14ko_MG132CQ	162
one	CCDC14ko_MG132CQ	326
one	CCDC14ko_MG132CQ	347
one	CCDC14ko_MG132CQ	149
one	CCDC14ko_MG132CQ	131
one	CCDC14ko_MG132CQ	1
one	CCDC14ko_MG132CQ	269
one	CCDC14ko_MG132CQ	582
one	CCDC14ko_MG132CQ	43
one	CCDC14ko_MG132CQ	194
one	CCDC14ko_MG132CQ	318
one	CCDC14ko_MG132CQ	494
one	CCDC14ko_MG132CQ	990
one	CCDC14ko_MG132CQ	356
one	CCDC14ko_MG132CQ	409
one	CCDC14ko_MG132CQ	367
one	CCDC14ko_MG132CQ	413
one	CCDC14ko_MG132CQ	200
one	CCDC14ko_MG132CQ	482
one	CCDC14ko_MG132CQ	394
one	CCDC14ko_MG132CQ	93
one	CCDC14ko_MG132CQ	293
one	CCDC14ko_MG132CQ	268
one	CCDC14ko_MG132CQ	124
one	CCDC14ko_MG132CQ	196
one	CCDC14ko_MG132CQ	42
one	CCDC14ko_MG132CQ	116
one	CCDC14ko_MG132CQ	103
one	CCDC14ko_MG132CQ	1
one	CCDC14ko_MG132CQ	131
one	CCDC14ko_MG132CQ	189
one	CCDC14ko_MG132CQ	53
one	CCDC14ko_MG132CQ	84
one	CCDC14ko_MG132CQ	220
one	CCDC14ko_MG132CQ	295
one	CCDC14ko_MG132CQ	134
one	CCDC14ko_MG132CQ	424
one	CCDC14ko_MG132CQ	613
one	CCDC14ko_MG132CQ	186
one	CCDC14ko_MG132CQ	664
one	CCDC14ko_MG132CQ	228
one	CCDC14ko_MG132CQ	28
one	CCDC14ko_MG132CQ	93
one	CCDC14ko_MG132CQ	316
one	CCDC14ko_MG132CQ	1501
one	CCDC14ko_MG132CQ	581
one	CCDC14ko_MG132CQ	369
one	CCDC14ko_MG132CQ	438
one	CCDC14ko_MG132CQ	120
one	CCDC14ko_MG132CQ	1
one	CCDC14ko_MG132CQ	389
one	CCDC14ko_MG132CQ	419
one	CCDC14ko_MG132CQ	178
one	CCDC14ko_MG132CQ	414
one	CCDC14ko_MG132CQ	352
one	CCDC14ko_MG132CQ	1110
one	CCDC14ko_MG132CQ	121
one	CCDC14ko_MG132CQ	105
one	CCDC14ko_MG132CQ	872
one	CCDC14ko_MG132CQ	89
one	CCDC14ko_MG132CQ	74
one	CCDC14ko_MG132CQ	102
one	CCDC14ko_MG132CQ	10
one	CCDC14ko_MG132CQ	13
one	CCDC14ko_MG132CQ	81
one	CCDC14ko_MG132CQ	153
one	CCDC14ko_MG132CQ	65
one	CCDC14ko_MG132CQ	210
one	CCDC14ko_MG132CQ	66
one	CCDC14ko_MG132CQ	188
one	CCDC14ko_MG132CQ	13
one	CCDC14ko_MG132CQ	47
one	CCDC14ko_MG132CQ	127
one	CCDC14ko_MG132CQ	141
one	CCDC14ko_MG132CQ	109
one	CCDC14ko_MG132CQ	122
one	CCDC14ko_MG132CQ	165
one	CCDC14ko_MG132CQ	341
one	CCDC14ko_MG132CQ	204
one	CCDC14ko_MG132CQ	331
one	CCDC14ko_MG132CQ	164
one	CCDC14ko_MG132CQ	1
one	CCDC14ko_MG132CQ	532
one	CCDC14ko_MG132CQ	353
one	CCDC14ko_MG132CQ	427
one	CCDC14ko_MG132CQ	1
one	CCDC14ko_MG132CQ	199
one	CCDC14ko_MG132CQ	88
one	CCDC14ko_MG132CQ	233
one	CCDC14ko_MG132CQ	289
one	CCDC14ko_MG132CQ	223
one	CCDC14ko_MG132CQ	339
one	CCDC14ko_MG132CQ	163
one	CCDC14ko_MG132CQ	211
one	CCDC14ko_MG132CQ	916
one	CCDC14ko_MG132CQ	74
one	CCDC14ko_MG132CQ	404
one	CCDC14ko_MG132CQ	289
one	CCDC14ko_MG132CQ	193
one	CCDC14ko_MG132CQ	231
one	CCDC14ko_MG132CQ	236
one	CCDC14ko_MG132CQ	721
one	CCDC14ko_MG132CQ	267
one	CCDC14ko_MG132CQ	207
one	CCDC14ko_MG132CQ	295
one	CCDC14ko_MG132CQ	67
one	CCDC14ko_MG132CQ	554
one	CCDC14ko_MG132CQ	277
one	CCDC14ko_MG132CQ	194
one	CCDC14ko_MG132CQ	241
one	CCDC14ko_MG132CQ	243
one	CCDC14ko_MG132CQ	441
one	CCDC14ko_MG132CQ	419
one	CCDC14ko_MG132CQ	158
one	CCDC14ko_MG132CQ	495
one	CCDC14ko_MG132CQ	201
one	CCDC14ko_MG132CQ	402
one	CCDC14ko_MG132CQ	392
one	CCDC14ko_MG132CQ	142
one	CCDC14ko_MG132CQ	127
one	CCDC14ko_MG132CQ	251
one	CCDC14ko_MG132CQ	204
one	CCDC14ko_MG132CQ	86
one	CCDC14ko_MG132CQ	2428
one	CCDC14ko_MG132CQ	475
one	CCDC14ko_MG132CQ	4805
one	CCDC14ko_MG132CQ	304
one	CCDC14ko_MG132CQ	357
one	CCDC14ko_MG132CQ	24
one	CCDC14ko_MG132CQ	185
one	CCDC14ko_MG132CQ	165
one	CCDC14ko_MG132CQ	11
one	CCDC14ko_MG132CQ	225
one	CCDC14ko_MG132CQ	137
one	CCDC14ko_MG132CQ	121
one	CCDC14ko_MG132CQ	241
one	CCDC14ko_MG132CQ	46
one	CCDC14ko_MG132CQ	1
one	CCDC14ko_MG132CQ	314
one	CCDC14ko_MG132CQ	218
one	CCDC14ko_MG132CQ	184
one	CCDC14ko_MG132CQ	222
one	CCDC14ko_MG132CQ	39
one	CCDC14ko_MG132CQ	1
one	CCDC14ko_MG132CQ	449
one	CCDC14ko_MG132CQ	862
one	CCDC14ko_MG132CQ	441
one	CCDC14ko_MG132CQ	314
one	CCDC14ko_MG132CQ	308
one	CCDC14ko_MG132CQ	2
one	CCDC14ko_MG132CQ	324
one	CCDC14ko_MG132CQ	317
one	CCDC14ko_MG132CQ	157
one	CCDC14ko_MG132CQ	165
one	CCDC14ko_MG132CQ	95
one	CCDC14ko_MG132CQ	130
one	CCDC14ko_MG132CQ	107
one	CCDC14ko_MG132CQ	250
one	CCDC14ko_MG132CQ	390
one	CCDC14ko_MG132CQ	261
one	CCDC14ko_MG132CQ	644
one	CCDC14ko_MG132CQ	239
one	CCDC14ko_MG132CQ	137
one	CCDC14ko_MG132CQ	559
one	CCDC14ko_MG132CQ	152
one	CCDC14ko_MG132	70
one	CCDC14ko_MG132	106
one	CCDC14ko_MG132	23
one	CCDC14ko_MG132	38
one	CCDC14ko_MG132	1
one	CCDC14ko_MG132	71
one	CCDC14ko_MG132	50
one	CCDC14ko_MG132	85
one	CCDC14ko_MG132	1
one	CCDC14ko_MG132	145
one	CCDC14ko_MG132	1
one	CCDC14ko_MG132	78
one	CCDC14ko_MG132	1
one	CCDC14ko_MG132	9
one	CCDC14ko_MG132	14
one	CCDC14ko_MG132	12
one	CCDC14ko_MG132	42
one	CCDC14ko_MG132	5
one	CCDC14ko_MG132	43
one	CCDC14ko_MG132	1
one	CCDC14ko_MG132	1
one	CCDC14ko_MG132	1
one	CCDC14ko_MG132	1
one	CCDC14ko_MG132	25
one	CCDC14ko_MG132	38
one	CCDC14ko_MG132	1
one	CCDC14ko_MG132	1
one	CCDC14ko_MG132	15
one	CCDC14ko_MG132	58
one	CCDC14ko_MG132	9
one	CCDC14ko_MG132	1
one	CCDC14ko_MG132	13
one	CCDC14ko_MG132	10
one	CCDC14ko_MG132	1
one	CCDC14ko_MG132	1
one	CCDC14ko_MG132	1
one	CCDC14ko_MG132	1
one	CCDC14ko_MG132	15
one	CCDC14ko_MG132	28
one	CCDC14ko_MG132	10
one	CCDC14ko_MG132	1
one	CCDC14ko_MG132	20
one	CCDC14ko_MG132	1
one	CCDC14ko_MG132	1
one	CCDC14ko_MG132	1
one	CCDC14ko_MG132	38
one	CCDC14ko_MG132	15
one	CCDC14ko_MG132	117
one	CCDC14ko_MG132	1
one	CCDC14ko_MG132	1
one	CCDC14ko_MG132	14
one	CCDC14ko_MG132	1
one	CCDC14ko_MG132	19
one	CCDC14ko_MG132	16
one	CCDC14ko_MG132	32
one	CCDC14ko_MG132	4
one	CCDC14ko_MG132	24
one	CCDC14ko_MG132	13
one	CCDC14ko_MG132	36
one	CCDC14ko_MG132	42
one	CCDC14ko_MG132	21
one	CCDC14ko_MG132	13
one	CCDC14ko_MG132	91
one	CCDC14ko_MG132	33
one	CCDC14ko_MG132	1
one	CCDC14ko_MG132	30
one	CCDC14ko_MG132	15
one	CCDC14ko_MG132	10
one	CCDC14ko_MG132	56
one	CCDC14ko_MG132	4
one	CCDC14ko_MG132	28
one	CCDC14ko_MG132	3
one	CCDC14ko_MG132	37
one	CCDC14ko_MG132	1
one	CCDC14ko_MG132	1
one	CCDC14ko_MG132	1
one	CCDC14ko_MG132	6
one	CCDC14ko_MG132	49
one	CCDC14ko_MG132	1
one	CCDC14ko_MG132	55
one	CCDC14ko_MG132	16
one	CCDC14ko_MG132	30
one	CCDC14ko_MG132	1
one	CCDC14ko_MG132	15
one	CCDC14ko_MG132	58
one	CCDC14ko_MG132	1
one	CCDC14ko_MG132	42
one	CCDC14ko_MG132	169
one	CCDC14ko_MG132	82
one	CCDC14ko_MG132	55
one	CCDC14ko_MG132	7
one	CCDC14ko_MG132	3
one	CCDC14ko_MG132	1
one	CCDC14ko_MG132	30
one	CCDC14ko_MG132	17
one	CCDC14ko_MG132	77
one	CCDC14ko_MG132	1
one	CCDC14ko_MG132	39
one	CCDC14ko_MG132	23
one	CCDC14ko_MG132	39
one	CCDC14ko_MG132	1
one	CCDC14ko_MG132	10
one	CCDC14ko_MG132	1
one	CCDC14ko_MG132	8
one	CCDC14ko_MG132	1
one	CCDC14ko_MG132	29
one	CCDC14ko_MG132	76
one	CCDC14ko_MG132	39
one	CCDC14ko_MG132	31
one	CCDC14ko_MG132	12
one	CCDC14ko_MG132	1
one	CCDC14ko_MG132	213
one	CCDC14ko_MG132	46
one	CCDC14ko_MG132	43
one	CCDC14ko_MG132	42
one	CCDC14ko_MG132	85
one	CCDC14ko_MG132	53
one	CCDC14ko_MG132	146
one	CCDC14ko_MG132	48
one	CCDC14ko_MG132	39
one	CCDC14ko_MG132	46
one	CCDC14ko_MG132	111
one	CCDC14ko_MG132	66
one	CCDC14ko_MG132	146
one	CCDC14ko_MG132	195
one	CCDC14ko_MG132	103
one	CCDC14ko_MG132	43
one	CCDC14ko_MG132	6
one	CCDC14ko_MG132	1
one	CCDC14ko_MG132	40
one	CCDC14ko_MG132	16
one	CCDC14ko_MG132	50
one	CCDC14ko_MG132	1
one	CCDC14ko_MG132	1
one	CCDC14ko_MG132	76
one	CCDC14ko_MG132	1
one	CCDC14ko_MG132	1
one	CCDC14ko_MG132	58
one	CCDC14ko_MG132	1
one	CCDC14ko_MG132	1
one	CCDC14ko_MG132	73
one	CCDC14ko_MG132	1
one	CCDC14ko_MG132	1
one	CCDC14ko_MG132	32
one	CCDC14ko_MG132	13
one	CCDC14ko_MG132	42
one	CCDC14ko_MG132	1
one	CCDC14ko_MG132	1
one	CCDC14ko_MG132	56
one	CCDC14ko_MG132	157
one	CCDC14ko_MG132	39
one	CCDC14ko_MG132	27
one	CCDC14ko_MG132	1
one	CCDC14ko_MG132	191
one	CCDC14ko_MG132	1
one	CCDC14ko_MG132	97
one	CCDC14ko_MG132	143
one	CCDC14ko_MG132	74
one	CCDC14ko_MG132	1
one	CCDC14ko_MG132	91
one	CCDC14ko_MG132	25
one	CCDC14ko_MG132	64
one	CCDC14ko_MG132	1
one	CCDC14ko_MG132	1
one	CCDC14ko_MG132	50
one	CCDC14ko_MG132	78
one	CCDC14ko_MG132	45
one	CCDC14ko_MG132	131
one	CCDC14ko_MG132	1
one	CCDC14ko_MG132	486
one	CCDC14ko_MG132	7
one	CCDC14ko_MG132	1
one	CCDC14ko_MG132	1
one	CCDC14ko_MG132	1
one	CCDC14ko_MG132	1
one	CCDC14ko_MG132	40
one	CCDC14ko_MG132	38
one	CCDC14ko_MG132	1
one	CCDC14ko_MG132	1
one	CCDC14ko_MG132	18
one	CCDC14ko_MG132	29
one	CCDC14ko_MG132	13
one	CCDC14ko_MG132	1
one	CCDC14ko_MG132	76
one	CCDC14ko_MG132	1
one	CCDC14ko_MG132	1
one	CCDC14ko_MG132	49
one	CCDC14ko_MG132	27
one	CCDC14ko_MG132	3
one	CCDC14ko_MG132	1
one	CCDC14ko_MG132	22
one	CCDC14ko_MG132	1
one	CCDC14ko_MG132	1
one	CCDC14ko_MG132	1
one	CCDC14ko_MG132	1
one	CCDC14ko_MG132	1
one	CCDC14ko_MG132	1
one	CCDC14ko_MG132	1
one	CCDC14ko_MG132	8
one	CCDC14ko_MG132	36
one	CCDC14ko_MG132	4
one	CCDC14ko_MG132	1
one	CCDC14ko_MG132	16
one	CCDC14ko_MG132	17
one	CCDC14ko_MG132	31
one	CCDC14ko_MG132	10
one	CCDC14ko_MG132	1
one	CCDC14ko_MG132	1
one	CCDC14ko_MG132	1
one	CCDC14ko_MG132	36
one	CCDC14ko_MG132	11
one	CCDC14ko_MG132	1
one	CCDC14ko_MG132	68
one	CCDC14ko_MG132	1
one	CCDC14ko_MG132	60
one	CCDC14ko_MG132	21
one	CCDC14ko_MG132	53
one	CCDC14ko_MG132	16
one	CCDC14ko_MG132	36
one	CCDC14ko_MG132	47
one	CCDC14ko_MG132	1
one	CCDC14ko_MG132	41
one	CCDC14ko_MG132	10
one	CCDC14ko_MG132	41
one	CCDC14ko_MG132	1
one	CCDC14ko_MG132	1
one	CCDC14ko_MG132	4
one	CCDC14ko_MG132	37
one	CCDC14ko_MG132	1
one	CCDC14ko_MG132	1
one	CCDC14ko_MG132	34
one	CCDC14ko_MG132	1
one	CCDC14ko_MG132	1
one	CCDC14ko_MG132	25
one	CCDC14ko_MG132	44
one	CCDC14ko_MG132	1
one	CCDC14ko_MG132	29
one	CCDC14ko_MG132	150
one	CCDC14ko_MG132	1
one	CCDC14ko_MG132	148
one	CCDC14ko_MG132	54
one	CCDC14ko_MG132	17
one	CCDC14ko_MG132	138
one	CCDC14ko_MG132	1
one	CCDC14ko_MG132	67
one	CCDC14ko_MG132	54
one	CCDC14ko_MG132	8
one	CCDC14ko_MG132	1
one	CCDC14ko_MG132	1
one	CCDC14ko_MG132	15
one	CCDC14ko_MG132	1
one	CCDC14ko_MG132	36
one	CCDC14ko_MG132	1
one	CCDC14ko_MG132	48
one	CCDC14ko_MG132	39
one	CCDC14ko_MG132	94
one	CCDC14ko_MG132	50
one	CCDC14ko_MG132	1
one	CCDC14ko_MG132	47
one	CCDC14ko_MG132	19
one	CCDC14ko_MG132	75
one	CCDC14ko_MG132	9
one	CCDC14ko_MG132	16
one	CCDC14ko_MG132	1
one	CCDC14ko_MG132	1
one	CCDC14ko_MG132	40
one	CCDC14ko_MG132	1
one	CCDC14ko_MG132	1
one	CCDC14ko_MG132	2
one	CCDC14ko_MG132	68
one	CCDC14ko_MG132	1
one	CCDC14ko_MG132	1
one	CCDC14ko_MG132	1
one	CCDC14ko_MG132	1
one	CCDC14ko_MG132	20
one	CCDC14ko_MG132	1
one	CCDC14ko_MG132	7
one	CCDC14ko_MG132	1
one	CCDC14ko_MG132	1
one	CCDC14ko_MG132	38
one	CCDC14ko_MG132	7
one	CCDC14ko_MG132	4
one	CCDC14ko_MG132	1
one	KIAA0753ko_DMSO	1
one	KIAA0753ko_DMSO	1
one	KIAA0753ko_DMSO	1
one	KIAA0753ko_DMSO	1
one	KIAA0753ko_DMSO	1
one	KIAA0753ko_DMSO	1
one	KIAA0753ko_DMSO	1
one	KIAA0753ko_DMSO	1
one	KIAA0753ko_DMSO	1
one	KIAA0753ko_DMSO	1
one	KIAA0753ko_DMSO	1
one	KIAA0753ko_DMSO	1
one	KIAA0753ko_DMSO	1
one	KIAA0753ko_DMSO	1
one	KIAA0753ko_DMSO	1
one	KIAA0753ko_DMSO	1
one	KIAA0753ko_DMSO	1
one	KIAA0753ko_DMSO	1
one	KIAA0753ko_DMSO	1
one	KIAA0753ko_DMSO	1
one	KIAA0753ko_DMSO	1
one	KIAA0753ko_DMSO	1
one	KIAA0753ko_DMSO	1
one	KIAA0753ko_DMSO	1
one	KIAA0753ko_DMSO	1
one	KIAA0753ko_DMSO	1
one	KIAA0753ko_DMSO	1
one	KIAA0753ko_DMSO	1
one	KIAA0753ko_DMSO	1
one	KIAA0753ko_DMSO	1
one	KIAA0753ko_DMSO	1
one	KIAA0753ko_DMSO	1
one	KIAA0753ko_DMSO	1
one	KIAA0753ko_DMSO	1
one	KIAA0753ko_DMSO	1
one	KIAA0753ko_DMSO	1
one	KIAA0753ko_DMSO	1
one	KIAA0753ko_DMSO	1
one	KIAA0753ko_DMSO	1
one	KIAA0753ko_DMSO	1
one	KIAA0753ko_DMSO	1
one	KIAA0753ko_DMSO	1
one	KIAA0753ko_DMSO	1
one	KIAA0753ko_DMSO	1
one	KIAA0753ko_DMSO	1
one	KIAA0753ko_DMSO	1
one	KIAA0753ko_DMSO	1
one	KIAA0753ko_DMSO	1
one	KIAA0753ko_DMSO	1
one	KIAA0753ko_DMSO	1
one	KIAA0753ko_DMSO	1
one	KIAA0753ko_DMSO	1
one	KIAA0753ko_DMSO	1
one	KIAA0753ko_DMSO	1
one	KIAA0753ko_DMSO	1
one	KIAA0753ko_DMSO	1
one	KIAA0753ko_DMSO	1
one	KIAA0753ko_DMSO	1
one	KIAA0753ko_DMSO	1
one	KIAA0753ko_DMSO	1
one	KIAA0753ko_DMSO	1
one	KIAA0753ko_DMSO	1
one	KIAA0753ko_DMSO	1
one	KIAA0753ko_DMSO	1
one	KIAA0753ko_DMSO	1
one	KIAA0753ko_DMSO	1
one	KIAA0753ko_DMSO	1
one	KIAA0753ko_DMSO	1
one	KIAA0753ko_DMSO	1
one	KIAA0753ko_DMSO	1
one	KIAA0753ko_DMSO	1
one	KIAA0753ko_DMSO	1
one	KIAA0753ko_DMSO	1
one	KIAA0753ko_DMSO	1
one	KIAA0753ko_DMSO	1
one	KIAA0753ko_DMSO	1
one	KIAA0753ko_DMSO	1
one	KIAA0753ko_DMSO	1
one	KIAA0753ko_DMSO	1
one	KIAA0753ko_DMSO	1
one	KIAA0753ko_DMSO	1
one	KIAA0753ko_DMSO	1
one	KIAA0753ko_DMSO	1
one	KIAA0753ko_DMSO	1
one	KIAA0753ko_DMSO	1
one	KIAA0753ko_DMSO	1
one	KIAA0753ko_DMSO	1
one	KIAA0753ko_DMSO	1
one	KIAA0753ko_DMSO	1
one	KIAA0753ko_DMSO	1
one	KIAA0753ko_DMSO	1
one	KIAA0753ko_DMSO	1
one	KIAA0753ko_DMSO	1
one	KIAA0753ko_DMSO	1
one	KIAA0753ko_DMSO	1
one	KIAA0753ko_DMSO	1
one	KIAA0753ko_DMSO	1
one	KIAA0753ko_DMSO	1
one	KIAA0753ko_DMSO	1
one	KIAA0753ko_DMSO	1
one	KIAA0753ko_DMSO	1
one	KIAA0753ko_DMSO	1
one	KIAA0753ko_DMSO	1
one	KIAA0753ko_DMSO	1
one	KIAA0753ko_DMSO	1
one	KIAA0753ko_DMSO	1
one	KIAA0753ko_DMSO	1
one	KIAA0753ko_DMSO	1
one	KIAA0753ko_DMSO	1
one	KIAA0753ko_DMSO	1
one	KIAA0753ko_DMSO	1
one	KIAA0753ko_DMSO	1
one	KIAA0753ko_DMSO	1
one	KIAA0753ko_DMSO	1
one	KIAA0753ko_DMSO	1
one	KIAA0753ko_DMSO	1
one	KIAA0753ko_DMSO	1
one	KIAA0753ko_DMSO	1
one	KIAA0753ko_DMSO	1
one	KIAA0753ko_DMSO	1
one	KIAA0753ko_DMSO	1
one	KIAA0753ko_DMSO	1
one	KIAA0753ko_DMSO	1
one	KIAA0753ko_DMSO	1
one	KIAA0753ko_DMSO	1
one	KIAA0753ko_DMSO	1
one	KIAA0753ko_DMSO	1
one	KIAA0753ko_DMSO	1
one	KIAA0753ko_DMSO	1
one	KIAA0753ko_DMSO	1
one	KIAA0753ko_DMSO	1
one	KIAA0753ko_DMSO	1
one	KIAA0753ko_DMSO	1
one	KIAA0753ko_DMSO	1
one	KIAA0753ko_DMSO	1
one	KIAA0753ko_DMSO	1
one	KIAA0753ko_DMSO	1
one	KIAA0753ko_DMSO	1
one	KIAA0753ko_DMSO	1
one	KIAA0753ko_DMSO	1
one	KIAA0753ko_DMSO	1
one	KIAA0753ko_DMSO	1
one	KIAA0753ko_DMSO	1
one	KIAA0753ko_DMSO	1
one	KIAA0753ko_DMSO	1
one	KIAA0753ko_DMSO	1
one	KIAA0753ko_DMSO	1
one	KIAA0753ko_DMSO	1
one	KIAA0753ko_DMSO	1
one	KIAA0753ko_DMSO	1
one	KIAA0753ko_DMSO	1
one	KIAA0753ko_DMSO	1
one	KIAA0753ko_DMSO	1
one	KIAA0753ko_DMSO	1
one	KIAA0753ko_DMSO	1
one	KIAA0753ko_DMSO	1
one	KIAA0753ko_DMSO	1
one	KIAA0753ko_DMSO	1
one	KIAA0753ko_DMSO	1
one	KIAA0753ko_DMSO	1
one	KIAA0753ko_DMSO	1
one	KIAA0753ko_DMSO	1
one	KIAA0753ko_DMSO	1
one	KIAA0753ko_DMSO	1
one	KIAA0753ko_DMSO	1
one	KIAA0753ko_DMSO	1
one	KIAA0753ko_DMSO	1
one	KIAA0753ko_DMSO	1
one	KIAA0753ko_DMSO	1
one	KIAA0753ko_DMSO	1
one	KIAA0753ko_DMSO	1
one	KIAA0753ko_DMSO	1
one	KIAA0753ko_DMSO	1
one	KIAA0753ko_MG132CQ	297
one	KIAA0753ko_MG132CQ	127
one	KIAA0753ko_MG132CQ	305
one	KIAA0753ko_MG132CQ	173
one	KIAA0753ko_MG132CQ	91
one	KIAA0753ko_MG132CQ	162
one	KIAA0753ko_MG132CQ	269
one	KIAA0753ko_MG132CQ	1596
one	KIAA0753ko_MG132CQ	546
one	KIAA0753ko_MG132CQ	1585
one	KIAA0753ko_MG132CQ	669
one	KIAA0753ko_MG132CQ	1
one	KIAA0753ko_MG132CQ	340
one	KIAA0753ko_MG132CQ	1
one	KIAA0753ko_MG132CQ	688
one	KIAA0753ko_MG132CQ	457
one	KIAA0753ko_MG132CQ	292
one	KIAA0753ko_MG132CQ	218
one	KIAA0753ko_MG132CQ	307
one	KIAA0753ko_MG132CQ	244
one	KIAA0753ko_MG132CQ	399
one	KIAA0753ko_MG132CQ	320
one	KIAA0753ko_MG132CQ	180
one	KIAA0753ko_MG132CQ	268
one	KIAA0753ko_MG132CQ	745
one	KIAA0753ko_MG132CQ	510
one	KIAA0753ko_MG132CQ	236
one	KIAA0753ko_MG132CQ	150
one	KIAA0753ko_MG132CQ	36
one	KIAA0753ko_MG132CQ	182
one	KIAA0753ko_MG132CQ	109
one	KIAA0753ko_MG132CQ	189
one	KIAA0753ko_MG132CQ	9
one	KIAA0753ko_MG132CQ	155
one	KIAA0753ko_MG132CQ	130
one	KIAA0753ko_MG132CQ	91
one	KIAA0753ko_MG132CQ	78
one	KIAA0753ko_MG132CQ	142
one	KIAA0753ko_MG132CQ	101
one	KIAA0753ko_MG132CQ	217
one	KIAA0753ko_MG132CQ	319
one	KIAA0753ko_MG132CQ	32
one	KIAA0753ko_MG132CQ	218
one	KIAA0753ko_MG132CQ	1
one	KIAA0753ko_MG132CQ	50
one	KIAA0753ko_MG132CQ	340
one	KIAA0753ko_MG132CQ	200
one	KIAA0753ko_MG132CQ	218
one	KIAA0753ko_MG132CQ	15
one	KIAA0753ko_MG132CQ	87
one	KIAA0753ko_MG132CQ	73
one	KIAA0753ko_MG132CQ	277
one	KIAA0753ko_MG132CQ	331
one	KIAA0753ko_MG132CQ	532
one	KIAA0753ko_MG132CQ	337
one	KIAA0753ko_MG132CQ	380
one	KIAA0753ko_MG132CQ	165
one	KIAA0753ko_MG132CQ	147
one	KIAA0753ko_MG132CQ	120
one	KIAA0753ko_MG132CQ	169
one	KIAA0753ko_MG132CQ	215
one	KIAA0753ko_MG132CQ	174
one	KIAA0753ko_MG132CQ	308
one	KIAA0753ko_MG132CQ	518
one	KIAA0753ko_MG132CQ	548
one	KIAA0753ko_MG132CQ	248
one	KIAA0753ko_MG132CQ	855
one	KIAA0753ko_MG132CQ	417
one	KIAA0753ko_MG132CQ	266
one	KIAA0753ko_MG132CQ	254
one	KIAA0753ko_MG132CQ	320
one	KIAA0753ko_MG132CQ	177
one	KIAA0753ko_MG132CQ	60
one	KIAA0753ko_MG132CQ	23
one	KIAA0753ko_MG132CQ	90
one	KIAA0753ko_MG132CQ	292
one	KIAA0753ko_MG132CQ	396
one	KIAA0753ko_MG132CQ	331
one	KIAA0753ko_MG132CQ	471
one	KIAA0753ko_MG132CQ	273
one	KIAA0753ko_MG132CQ	122
one	KIAA0753ko_MG132CQ	352
one	KIAA0753ko_MG132CQ	345
one	KIAA0753ko_MG132CQ	51
one	KIAA0753ko_MG132CQ	810
one	KIAA0753ko_MG132CQ	304
one	KIAA0753ko_MG132CQ	346
one	KIAA0753ko_MG132CQ	102
one	KIAA0753ko_MG132CQ	293
one	KIAA0753ko_MG132CQ	160
one	KIAA0753ko_MG132CQ	1861
one	KIAA0753ko_MG132CQ	72
one	KIAA0753ko_MG132CQ	14
one	KIAA0753ko_MG132CQ	194
one	KIAA0753ko_MG132CQ	57
one	KIAA0753ko_MG132CQ	91
one	KIAA0753ko_MG132CQ	136
one	KIAA0753ko_MG132CQ	280
one	KIAA0753ko_MG132CQ	376
one	KIAA0753ko_MG132CQ	128
one	KIAA0753ko_MG132CQ	174
one	KIAA0753ko_MG132CQ	1
one	KIAA0753ko_MG132CQ	68
one	KIAA0753ko_MG132CQ	75
one	KIAA0753ko_MG132CQ	35
one	KIAA0753ko_MG132CQ	64
one	KIAA0753ko_MG132CQ	160
one	KIAA0753ko_MG132CQ	331
one	KIAA0753ko_MG132CQ	344
one	KIAA0753ko_MG132CQ	222
one	KIAA0753ko_MG132CQ	51
one	KIAA0753ko_MG132CQ	79
one	KIAA0753ko_MG132CQ	29
one	KIAA0753ko_MG132CQ	175
one	KIAA0753ko_MG132CQ	81
one	KIAA0753ko_MG132CQ	122
one	KIAA0753ko_MG132CQ	290
one	KIAA0753ko_MG132CQ	300
one	KIAA0753ko_MG132CQ	399
one	KIAA0753ko_MG132CQ	411
one	KIAA0753ko_MG132CQ	448
one	KIAA0753ko_MG132CQ	210
one	KIAA0753ko_MG132CQ	20
one	KIAA0753ko_MG132CQ	627
one	KIAA0753ko_MG132CQ	329
one	KIAA0753ko_MG132CQ	243
one	KIAA0753ko_MG132CQ	229
one	KIAA0753ko_MG132CQ	176
one	KIAA0753ko_MG132CQ	60
one	KIAA0753ko_MG132CQ	230
one	KIAA0753ko_MG132CQ	220
one	KIAA0753ko_MG132CQ	169
one	KIAA0753ko_MG132CQ	285
one	KIAA0753ko_MG132CQ	275
one	KIAA0753ko_MG132CQ	451
one	KIAA0753ko_MG132CQ	255
one	KIAA0753ko_MG132CQ	1
one	KIAA0753ko_MG132CQ	4
one	KIAA0753ko_MG132CQ	9
one	KIAA0753ko_MG132CQ	1
one	KIAA0753ko_MG132CQ	1
one	KIAA0753ko_MG132CQ	1
one	KIAA0753ko_MG132CQ	9
one	KIAA0753ko_MG132CQ	78
one	KIAA0753ko_MG132CQ	12
one	KIAA0753ko_MG132CQ	138
one	KIAA0753ko_MG132CQ	1
one	KIAA0753ko_MG132CQ	118
one	KIAA0753ko_MG132CQ	45
one	KIAA0753ko_MG132CQ	18
one	KIAA0753ko_MG132CQ	1
one	KIAA0753ko_MG132CQ	141
one	KIAA0753ko_MG132CQ	1
one	KIAA0753ko_MG132CQ	66
one	KIAA0753ko_MG132CQ	99
one	KIAA0753ko_MG132CQ	97
one	KIAA0753ko_MG132CQ	53
one	KIAA0753ko_MG132CQ	191
one	KIAA0753ko_MG132CQ	158
one	KIAA0753ko_MG132CQ	28
one	KIAA0753ko_MG132CQ	354
one	KIAA0753ko_MG132CQ	324
one	KIAA0753ko_MG132CQ	295
one	KIAA0753ko_MG132CQ	142
one	KIAA0753ko_MG132CQ	448
one	KIAA0753ko_MG132CQ	525
one	KIAA0753ko_MG132CQ	137
one	KIAA0753ko_MG132CQ	279
one	KIAA0753ko_MG132CQ	327
one	KIAA0753ko_MG132CQ	624
one	KIAA0753ko_MG132CQ	289
one	KIAA0753ko_MG132CQ	83
one	KIAA0753ko_MG132CQ	390
one	KIAA0753ko_MG132CQ	26
one	KIAA0753ko_MG132CQ	41
one	KIAA0753ko_MG132CQ	472
one	KIAA0753ko_MG132CQ	183
one	KIAA0753ko_MG132	36
one	KIAA0753ko_MG132	107
one	KIAA0753ko_MG132	1
one	KIAA0753ko_MG132	53
one	KIAA0753ko_MG132	41
one	KIAA0753ko_MG132	65
one	KIAA0753ko_MG132	37
one	KIAA0753ko_MG132	50
one	KIAA0753ko_MG132	53
one	KIAA0753ko_MG132	39
one	KIAA0753ko_MG132	46
one	KIAA0753ko_MG132	43
one	KIAA0753ko_MG132	1
one	KIAA0753ko_MG132	88
one	KIAA0753ko_MG132	1
one	KIAA0753ko_MG132	1
one	KIAA0753ko_MG132	59
one	KIAA0753ko_MG132	25
one	KIAA0753ko_MG132	30
one	KIAA0753ko_MG132	158
one	KIAA0753ko_MG132	1
one	KIAA0753ko_MG132	38
one	KIAA0753ko_MG132	1
one	KIAA0753ko_MG132	64
one	KIAA0753ko_MG132	15
one	KIAA0753ko_MG132	1
one	KIAA0753ko_MG132	3
one	KIAA0753ko_MG132	100
one	KIAA0753ko_MG132	1
one	KIAA0753ko_MG132	52
one	KIAA0753ko_MG132	61
one	KIAA0753ko_MG132	32
one	KIAA0753ko_MG132	34
one	KIAA0753ko_MG132	36
one	KIAA0753ko_MG132	23
one	KIAA0753ko_MG132	52
one	KIAA0753ko_MG132	40
one	KIAA0753ko_MG132	60
one	KIAA0753ko_MG132	1
one	KIAA0753ko_MG132	121
one	KIAA0753ko_MG132	59
one	KIAA0753ko_MG132	99
one	KIAA0753ko_MG132	65
one	KIAA0753ko_MG132	8
one	KIAA0753ko_MG132	2
one	KIAA0753ko_MG132	1
one	KIAA0753ko_MG132	31
one	KIAA0753ko_MG132	6
one	KIAA0753ko_MG132	49
one	KIAA0753ko_MG132	24
one	KIAA0753ko_MG132	1
one	KIAA0753ko_MG132	55
one	KIAA0753ko_MG132	12
one	KIAA0753ko_MG132	1
one	KIAA0753ko_MG132	1
one	KIAA0753ko_MG132	1
one	KIAA0753ko_MG132	1
one	KIAA0753ko_MG132	18
one	KIAA0753ko_MG132	50
one	KIAA0753ko_MG132	43
one	KIAA0753ko_MG132	30
one	KIAA0753ko_MG132	17
one	KIAA0753ko_MG132	1
one	KIAA0753ko_MG132	54
one	KIAA0753ko_MG132	1
one	KIAA0753ko_MG132	21
one	KIAA0753ko_MG132	1
one	KIAA0753ko_MG132	33
one	KIAA0753ko_MG132	17
one	KIAA0753ko_MG132	13
one	KIAA0753ko_MG132	13
one	KIAA0753ko_MG132	1
one	KIAA0753ko_MG132	11
one	KIAA0753ko_MG132	11
one	KIAA0753ko_MG132	15
one	KIAA0753ko_MG132	23
one	KIAA0753ko_MG132	14
one	KIAA0753ko_MG132	1
one	KIAA0753ko_MG132	15
one	KIAA0753ko_MG132	39
one	KIAA0753ko_MG132	177
one	KIAA0753ko_MG132	19
one	KIAA0753ko_MG132	52
one	KIAA0753ko_MG132	28
one	KIAA0753ko_MG132	1
one	KIAA0753ko_MG132	1
one	KIAA0753ko_MG132	1
one	KIAA0753ko_MG132	53
one	KIAA0753ko_MG132	87
one	KIAA0753ko_MG132	15
one	KIAA0753ko_MG132	1
one	KIAA0753ko_MG132	65
one	KIAA0753ko_MG132	1
one	KIAA0753ko_MG132	1
one	KIAA0753ko_MG132	85
one	KIAA0753ko_MG132	17
one	KIAA0753ko_MG132	1
one	KIAA0753ko_MG132	1
one	KIAA0753ko_MG132	68
one	KIAA0753ko_MG132	15
one	KIAA0753ko_MG132	1
one	KIAA0753ko_MG132	6
one	KIAA0753ko_MG132	40
one	KIAA0753ko_MG132	5
one	KIAA0753ko_MG132	22
one	KIAA0753ko_MG132	1
one	KIAA0753ko_MG132	11
one	KIAA0753ko_MG132	121
one	KIAA0753ko_MG132	4
one	KIAA0753ko_MG132	51
one	KIAA0753ko_MG132	8
one	KIAA0753ko_MG132	1
one	KIAA0753ko_MG132	3
one	KIAA0753ko_MG132	6
one	KIAA0753ko_MG132	50
one	KIAA0753ko_MG132	1
one	KIAA0753ko_MG132	10
one	KIAA0753ko_MG132	1
one	KIAA0753ko_MG132	5
one	KIAA0753ko_MG132	1
one	KIAA0753ko_MG132	4
one	KIAA0753ko_MG132	1
one	KIAA0753ko_MG132	9
one	KIAA0753ko_MG132	1
one	KIAA0753ko_MG132	33
one	KIAA0753ko_MG132	72
one	KIAA0753ko_MG132	1
one	KIAA0753ko_MG132	238
one	KIAA0753ko_MG132	19
one	KIAA0753ko_MG132	5
one	KIAA0753ko_MG132	1
one	KIAA0753ko_MG132	1
one	KIAA0753ko_MG132	1
one	KIAA0753ko_MG132	19
one	KIAA0753ko_MG132	108
one	KIAA0753ko_MG132	7
one	KIAA0753ko_MG132	127
one	KIAA0753ko_MG132	2
one	KIAA0753ko_MG132	1
one	KIAA0753ko_MG132	1
one	KIAA0753ko_MG132	1
one	KIAA0753ko_MG132	45
one	KIAA0753ko_MG132	1
one	KIAA0753ko_MG132	26
one	KIAA0753ko_MG132	41
one	KIAA0753ko_MG132	26
one	KIAA0753ko_MG132	34
one	KIAA0753ko_MG132	67
one	KIAA0753ko_MG132	36
one	KIAA0753ko_MG132	1
one	KIAA0753ko_MG132	70
one	KIAA0753ko_MG132	105
one	KIAA0753ko_MG132	120
one	KIAA0753ko_MG132	34
one	KIAA0753ko_MG132	4
one	KIAA0753ko_MG132	52
one	KIAA0753ko_MG132	1
one	KIAA0753ko_MG132	74
one	KIAA0753ko_MG132	43
one	KIAA0753ko_MG132	1
one	KIAA0753ko_MG132	1
one	KIAA0753ko_MG132	41
one	KIAA0753ko_MG132	40
one	KIAA0753ko_MG132	27
one	KIAA0753ko_MG132	11
one	KIAA0753ko_MG132	63
one	KIAA0753ko_MG132	7
one	KIAA0753ko_MG132	1
one	KIAA0753ko_MG132	1
one	KIAA0753ko_MG132	1
one	KIAA0753ko_MG132	1
one	KIAA0753ko_MG132	23
one	KIAA0753ko_MG132	3
one	KIAA0753ko_MG132	1
one	KIAA0753ko_MG132	1
one	KIAA0753ko_MG132	3
one	KIAA0753ko_MG132	6
one	KIAA0753ko_MG132	21
one	KIAA0753ko_MG132	1
one	KIAA0753ko_MG132	44
one	KIAA0753ko_MG132	78
one	KIAA0753ko_MG132	19
one	KIAA0753ko_MG132	80
one	KIAA0753ko_MG132	20
one	KIAA0753ko_MG132	52
one	KIAA0753ko_MG132	83
one	KIAA0753ko_MG132	76
one	KIAA0753ko_MG132	84
one	KIAA0753ko_MG132	1
one	KIAA0753ko_MG132	26
one	KIAA0753ko_MG132	1
one	KIAA0753ko_MG132	1
one	KIAA0753ko_MG132	1
one	KIAA0753ko_MG132	34
one	KIAA0753ko_MG132	9
one	KIAA0753ko_MG132	147
one	KIAA0753ko_MG132	49
one	KIAA0753ko_MG132	1
one	PIBF1ko_DMSO	1
one	PIBF1ko_DMSO	1
one	PIBF1ko_DMSO	1
one	PIBF1ko_DMSO	1
one	PIBF1ko_DMSO	1
one	PIBF1ko_DMSO	1
one	PIBF1ko_DMSO	1
one	PIBF1ko_DMSO	1
one	PIBF1ko_DMSO	1
one	PIBF1ko_DMSO	1
one	PIBF1ko_DMSO	1
one	PIBF1ko_DMSO	1
one	PIBF1ko_DMSO	1
one	PIBF1ko_DMSO	1
one	PIBF1ko_DMSO	1
one	PIBF1ko_DMSO	1
one	PIBF1ko_DMSO	1
one	PIBF1ko_DMSO	1
one	PIBF1ko_DMSO	1
one	PIBF1ko_DMSO	1
one	PIBF1ko_DMSO	1
one	PIBF1ko_DMSO	1
one	PIBF1ko_DMSO	1
one	PIBF1ko_DMSO	1
one	PIBF1ko_DMSO	1
one	PIBF1ko_DMSO	1
one	PIBF1ko_DMSO	1
one	PIBF1ko_DMSO	1
one	PIBF1ko_DMSO	1
one	PIBF1ko_DMSO	1
one	PIBF1ko_DMSO	1
one	PIBF1ko_DMSO	1
one	PIBF1ko_DMSO	1
one	PIBF1ko_DMSO	1
one	PIBF1ko_DMSO	1
one	PIBF1ko_DMSO	1
one	PIBF1ko_DMSO	1
one	PIBF1ko_DMSO	1
one	PIBF1ko_DMSO	1
one	PIBF1ko_DMSO	1
one	PIBF1ko_DMSO	1
one	PIBF1ko_DMSO	1
one	PIBF1ko_DMSO	1
one	PIBF1ko_DMSO	1
one	PIBF1ko_DMSO	1
one	PIBF1ko_DMSO	1
one	PIBF1ko_DMSO	1
one	PIBF1ko_DMSO	1
one	PIBF1ko_DMSO	1
one	PIBF1ko_DMSO	1
one	PIBF1ko_DMSO	1
one	PIBF1ko_DMSO	1
one	PIBF1ko_DMSO	1
one	PIBF1ko_DMSO	1
one	PIBF1ko_DMSO	1
one	PIBF1ko_DMSO	1
one	PIBF1ko_DMSO	1
one	PIBF1ko_DMSO	1
one	PIBF1ko_DMSO	1
one	PIBF1ko_DMSO	1
one	PIBF1ko_DMSO	1
one	PIBF1ko_DMSO	1
one	PIBF1ko_DMSO	1
one	PIBF1ko_DMSO	1
one	PIBF1ko_DMSO	1
one	PIBF1ko_DMSO	1
one	PIBF1ko_DMSO	1
one	PIBF1ko_DMSO	1
one	PIBF1ko_DMSO	1
one	PIBF1ko_DMSO	1
one	PIBF1ko_DMSO	1
one	PIBF1ko_DMSO	1
one	PIBF1ko_DMSO	1
one	PIBF1ko_DMSO	1
one	PIBF1ko_DMSO	1
one	PIBF1ko_DMSO	1
one	PIBF1ko_DMSO	1
one	PIBF1ko_DMSO	1
one	PIBF1ko_DMSO	1
one	PIBF1ko_DMSO	1
one	PIBF1ko_DMSO	1
one	PIBF1ko_DMSO	1
one	PIBF1ko_DMSO	1
one	PIBF1ko_DMSO	1
one	PIBF1ko_DMSO	1
one	PIBF1ko_DMSO	1
one	PIBF1ko_DMSO	1
one	PIBF1ko_DMSO	1
one	PIBF1ko_DMSO	1
one	PIBF1ko_DMSO	1
one	PIBF1ko_DMSO	1
one	PIBF1ko_DMSO	1
one	PIBF1ko_DMSO	1
one	PIBF1ko_DMSO	1
one	PIBF1ko_DMSO	1
one	PIBF1ko_DMSO	1
one	PIBF1ko_DMSO	1
one	PIBF1ko_DMSO	1
one	PIBF1ko_DMSO	1
one	PIBF1ko_DMSO	1
one	PIBF1ko_DMSO	1
one	PIBF1ko_DMSO	1
one	PIBF1ko_DMSO	1
one	PIBF1ko_DMSO	1
one	PIBF1ko_DMSO	1
one	PIBF1ko_DMSO	1
one	PIBF1ko_DMSO	1
one	PIBF1ko_DMSO	1
one	PIBF1ko_DMSO	1
one	PIBF1ko_DMSO	1
one	PIBF1ko_DMSO	1
one	PIBF1ko_DMSO	1
[truncated: 4,935 more rows]
