# Supplementary material for: Aggresome assembly at the centrosome is driven by CP110–CEP97–CEP290 and centriolar satellites
Source: Nat Cell Biol. 2022 Apr 11;24(4):483–96. doi: 10.1038/s41556-022-00869-0 (PMC9033585; doi:10.1038/s41556-022-00869-0)
Supplement: Source Data Extended Data Fig. 5 — Statistical source data. [file 41556_2022_869_MOESM21_ESM.xlsx]

## Sheet: Legend
Source Data - numerial data, cell numbers and statistical analysis

## Sheet: Extended Data Fig. 5e
Replicate	Sample	Area (pixels^2)		Rep	Sample	N		Kruskal-Wallis ANOVA with a post-hoc Dunn test to assess pairwise differences
one	siGL2_DMSO	1		one	siGL2_DMSO	246		comparison	Z.stat	P.adj
one	siGL2_DMSO	1		one	siGL2_MG132	199		siGL2_MG - siTalpid3_MG	10.0137	7.96049e-24	****
one	siGL2_DMSO	1		one	siTALPID3_DMSO	178
one	siGL2_DMSO	1		one	siTALPID3_MG132	195
one	siGL2_DMSO	1		two	siGL2_DMSO	213
one	siGL2_DMSO	1		two	siGL2_MG132	264
one	siGL2_DMSO	1		two	siTALPID3_DMSO	194
one	siGL2_DMSO	1		two	siTALPID3_MG132	193
one	siGL2_DMSO	1
one	siGL2_DMSO	1
one	siGL2_DMSO	1
one	siGL2_DMSO	1
one	siGL2_DMSO	1
one	siGL2_DMSO	1
one	siGL2_DMSO	1
one	siGL2_DMSO	1
one	siGL2_DMSO	1
one	siGL2_DMSO	1
one	siGL2_DMSO	1
one	siGL2_DMSO	1
one	siGL2_DMSO	1
one	siGL2_DMSO	1
one	siGL2_DMSO	1
one	siGL2_DMSO	1
one	siGL2_DMSO	1
one	siGL2_DMSO	1
one	siGL2_DMSO	1
one	siGL2_DMSO	1
one	siGL2_DMSO	1
one	siGL2_DMSO	1
one	siGL2_DMSO	1
one	siGL2_DMSO	1
one	siGL2_DMSO	1
one	siGL2_DMSO	1
one	siGL2_DMSO	1
one	siGL2_DMSO	1
one	siGL2_DMSO	1
one	siGL2_DMSO	1
one	siGL2_DMSO	1
one	siGL2_DMSO	1
one	siGL2_DMSO	1
one	siGL2_DMSO	1
one	siGL2_DMSO	1
one	siGL2_DMSO	1
one	siGL2_DMSO	1
one	siGL2_DMSO	1
one	siGL2_DMSO	1
one	siGL2_DMSO	1
one	siGL2_DMSO	1
one	siGL2_DMSO	1
one	siGL2_DMSO	1
one	siGL2_DMSO	1
one	siGL2_DMSO	1
one	siGL2_DMSO	1
one	siGL2_DMSO	1
one	siGL2_DMSO	1
one	siGL2_DMSO	1
one	siGL2_DMSO	1
one	siGL2_DMSO	1
one	siGL2_DMSO	1
one	siGL2_DMSO	1
one	siGL2_DMSO	1
one	siGL2_DMSO	1
one	siGL2_DMSO	1
one	siGL2_DMSO	1
one	siGL2_DMSO	1
one	siGL2_DMSO	1
one	siGL2_DMSO	1
one	siGL2_DMSO	1
one	siGL2_DMSO	1
one	siGL2_DMSO	1
one	siGL2_DMSO	1
one	siGL2_DMSO	1
one	siGL2_DMSO	1
one	siGL2_DMSO	1
one	siGL2_DMSO	1
one	siGL2_DMSO	1
one	siGL2_DMSO	1
one	siGL2_DMSO	1
one	siGL2_DMSO	1
one	siGL2_DMSO	1
one	siGL2_DMSO	1
one	siGL2_DMSO	1
one	siGL2_DMSO	1
one	siGL2_DMSO	1
one	siGL2_DMSO	1
one	siGL2_DMSO	1
one	siGL2_DMSO	1
one	siGL2_DMSO	1
one	siGL2_DMSO	1
one	siGL2_DMSO	1
one	siGL2_DMSO	1
one	siGL2_DMSO	1
one	siGL2_DMSO	1
one	siGL2_DMSO	1
one	siGL2_DMSO	1
one	siGL2_DMSO	1
one	siGL2_DMSO	1
one	siGL2_DMSO	1
one	siGL2_DMSO	1
one	siGL2_DMSO	1
one	siGL2_DMSO	1
one	siGL2_DMSO	1
one	siGL2_DMSO	1
one	siGL2_DMSO	1
one	siGL2_DMSO	1
one	siGL2_DMSO	1
one	siGL2_DMSO	1
one	siGL2_DMSO	1
one	siGL2_DMSO	1
one	siGL2_DMSO	1
one	siGL2_DMSO	1
one	siGL2_DMSO	1
one	siGL2_DMSO	1
one	siGL2_DMSO	1
one	siGL2_DMSO	1
one	siGL2_DMSO	1
one	siGL2_DMSO	1
one	siGL2_DMSO	1
one	siGL2_DMSO	1
one	siGL2_DMSO	1
one	siGL2_DMSO	1
one	siGL2_DMSO	1
one	siGL2_DMSO	1
one	siGL2_DMSO	1
one	siGL2_DMSO	1
one	siGL2_DMSO	1
one	siGL2_DMSO	1
one	siGL2_DMSO	1
one	siGL2_DMSO	1
one	siGL2_DMSO	1
one	siGL2_DMSO	1
one	siGL2_DMSO	1
one	siGL2_DMSO	1
one	siGL2_DMSO	1
one	siGL2_DMSO	1
one	siGL2_DMSO	1
one	siGL2_DMSO	1
one	siGL2_DMSO	1
one	siGL2_DMSO	1
one	siGL2_DMSO	1
one	siGL2_DMSO	1
one	siGL2_DMSO	1
one	siGL2_DMSO	1
one	siGL2_DMSO	1
one	siGL2_DMSO	1
one	siGL2_DMSO	1
one	siGL2_DMSO	1
one	siGL2_DMSO	1
one	siGL2_DMSO	1
one	siGL2_DMSO	1
one	siGL2_DMSO	1
one	siGL2_DMSO	1
one	siGL2_DMSO	1
one	siGL2_DMSO	1
one	siGL2_DMSO	1
one	siGL2_DMSO	1
one	siGL2_DMSO	1
one	siGL2_DMSO	1
one	siGL2_DMSO	1
one	siGL2_DMSO	1
one	siGL2_DMSO	1
one	siGL2_DMSO	1
one	siGL2_DMSO	1
one	siGL2_DMSO	1
one	siGL2_DMSO	1
one	siGL2_DMSO	1
one	siGL2_DMSO	1
one	siGL2_DMSO	1
one	siGL2_DMSO	1
one	siGL2_DMSO	1
one	siGL2_DMSO	1
one	siGL2_DMSO	1
one	siGL2_DMSO	1
one	siGL2_DMSO	1
one	siGL2_DMSO	1
one	siGL2_DMSO	1
one	siGL2_DMSO	1
one	siGL2_DMSO	1
one	siGL2_DMSO	1
one	siGL2_DMSO	1
one	siGL2_DMSO	1
one	siGL2_DMSO	1
one	siGL2_DMSO	1
one	siGL2_DMSO	1
one	siGL2_DMSO	1
one	siGL2_DMSO	1
one	siGL2_DMSO	1
one	siGL2_DMSO	1
one	siGL2_DMSO	1
one	siGL2_DMSO	1
one	siGL2_DMSO	1
one	siGL2_DMSO	1
one	siGL2_DMSO	1
one	siGL2_DMSO	1
one	siGL2_DMSO	1
one	siGL2_DMSO	1
one	siGL2_DMSO	1
one	siGL2_DMSO	1
one	siGL2_DMSO	1
one	siGL2_DMSO	1
one	siGL2_DMSO	1
one	siGL2_DMSO	1
one	siGL2_DMSO	1
one	siGL2_DMSO	1
one	siGL2_DMSO	1
one	siGL2_DMSO	1
one	siGL2_DMSO	1
one	siGL2_DMSO	1
one	siGL2_DMSO	1
one	siGL2_DMSO	1
one	siGL2_DMSO	1
one	siGL2_DMSO	1
one	siGL2_DMSO	1
one	siGL2_DMSO	1
one	siGL2_DMSO	1
one	siGL2_DMSO	1
one	siGL2_DMSO	1
one	siGL2_DMSO	1
one	siGL2_DMSO	1
one	siGL2_DMSO	1
one	siGL2_DMSO	1
one	siGL2_DMSO	7
one	siGL2_DMSO	1
one	siGL2_DMSO	1
one	siGL2_DMSO	1
one	siGL2_DMSO	1
one	siGL2_DMSO	1
one	siGL2_DMSO	1
one	siGL2_DMSO	1
one	siGL2_DMSO	1
one	siGL2_DMSO	1
one	siGL2_DMSO	1
one	siGL2_DMSO	1
one	siGL2_DMSO	1
one	siGL2_DMSO	1
one	siGL2_DMSO	1
one	siGL2_DMSO	1
one	siGL2_DMSO	1
one	siGL2_DMSO	1
one	siGL2_DMSO	1
one	siGL2_DMSO	1
one	siGL2_DMSO	1
one	siGL2_DMSO	1
one	siGL2_DMSO	1
one	siGL2_DMSO	1
one	siGL2_MG132	154
one	siGL2_MG132	1284
one	siGL2_MG132	388
one	siGL2_MG132	346
one	siGL2_MG132	124
one	siGL2_MG132	156
one	siGL2_MG132	86
one	siGL2_MG132	114
one	siGL2_MG132	386
one	siGL2_MG132	248
one	siGL2_MG132	221
one	siGL2_MG132	255
one	siGL2_MG132	289
one	siGL2_MG132	440
one	siGL2_MG132	68
one	siGL2_MG132	17
one	siGL2_MG132	122
one	siGL2_MG132	97
one	siGL2_MG132	245
one	siGL2_MG132	1
one	siGL2_MG132	179
one	siGL2_MG132	192
one	siGL2_MG132	313
one	siGL2_MG132	36
one	siGL2_MG132	246
one	siGL2_MG132	55
one	siGL2_MG132	123
one	siGL2_MG132	263
one	siGL2_MG132	245
one	siGL2_MG132	66
one	siGL2_MG132	107
one	siGL2_MG132	173
one	siGL2_MG132	142
one	siGL2_MG132	95
one	siGL2_MG132	292
one	siGL2_MG132	13
one	siGL2_MG132	4
one	siGL2_MG132	53
one	siGL2_MG132	112
one	siGL2_MG132	162
one	siGL2_MG132	32
one	siGL2_MG132	84
one	siGL2_MG132	201
one	siGL2_MG132	246
one	siGL2_MG132	51
one	siGL2_MG132	75
one	siGL2_MG132	154
one	siGL2_MG132	295
one	siGL2_MG132	1
one	siGL2_MG132	45
one	siGL2_MG132	132
one	siGL2_MG132	37
one	siGL2_MG132	69
one	siGL2_MG132	140
one	siGL2_MG132	268
one	siGL2_MG132	239
one	siGL2_MG132	108
one	siGL2_MG132	285
one	siGL2_MG132	138
one	siGL2_MG132	1
one	siGL2_MG132	23
one	siGL2_MG132	92
one	siGL2_MG132	73
one	siGL2_MG132	179
one	siGL2_MG132	184
one	siGL2_MG132	33
one	siGL2_MG132	146
one	siGL2_MG132	129
one	siGL2_MG132	36
one	siGL2_MG132	35
one	siGL2_MG132	193
one	siGL2_MG132	90
one	siGL2_MG132	104
one	siGL2_MG132	39
one	siGL2_MG132	195
one	siGL2_MG132	135
one	siGL2_MG132	51
one	siGL2_MG132	24
one	siGL2_MG132	130
one	siGL2_MG132	170
one	siGL2_MG132	47
one	siGL2_MG132	146
one	siGL2_MG132	110
one	siGL2_MG132	147
one	siGL2_MG132	154
one	siGL2_MG132	245
one	siGL2_MG132	82
one	siGL2_MG132	67
one	siGL2_MG132	124
one	siGL2_MG132	178
one	siGL2_MG132	62
one	siGL2_MG132	86
one	siGL2_MG132	182
one	siGL2_MG132	262
one	siGL2_MG132	51
one	siGL2_MG132	205
one	siGL2_MG132	166
one	siGL2_MG132	98
one	siGL2_MG132	154
one	siGL2_MG132	1
one	siGL2_MG132	247
one	siGL2_MG132	1
one	siGL2_MG132	212
one	siGL2_MG132	29
one	siGL2_MG132	77
one	siGL2_MG132	64
one	siGL2_MG132	356
one	siGL2_MG132	186
one	siGL2_MG132	156
one	siGL2_MG132	131
one	siGL2_MG132	201
one	siGL2_MG132	62
one	siGL2_MG132	55
one	siGL2_MG132	15
one	siGL2_MG132	55
one	siGL2_MG132	92
one	siGL2_MG132	104
one	siGL2_MG132	123
one	siGL2_MG132	61
one	siGL2_MG132	1
one	siGL2_MG132	18
one	siGL2_MG132	89
one	siGL2_MG132	273
one	siGL2_MG132	131
one	siGL2_MG132	1
one	siGL2_MG132	53
one	siGL2_MG132	155
one	siGL2_MG132	152
one	siGL2_MG132	4
one	siGL2_MG132	53
one	siGL2_MG132	175
one	siGL2_MG132	137
one	siGL2_MG132	25
one	siGL2_MG132	149
one	siGL2_MG132	215
one	siGL2_MG132	235
one	siGL2_MG132	243
one	siGL2_MG132	146
one	siGL2_MG132	42
one	siGL2_MG132	353
one	siGL2_MG132	47
one	siGL2_MG132	162
one	siGL2_MG132	59
one	siGL2_MG132	221
one	siGL2_MG132	234
one	siGL2_MG132	1
one	siGL2_MG132	41
one	siGL2_MG132	92
one	siGL2_MG132	1
one	siGL2_MG132	119
one	siGL2_MG132	144
one	siGL2_MG132	16
one	siGL2_MG132	176
one	siGL2_MG132	216
one	siGL2_MG132	210
one	siGL2_MG132	71
one	siGL2_MG132	206
one	siGL2_MG132	27
one	siGL2_MG132	13
one	siGL2_MG132	154
one	siGL2_MG132	37
one	siGL2_MG132	40
one	siGL2_MG132	1
one	siGL2_MG132	129
one	siGL2_MG132	169
one	siGL2_MG132	168
one	siGL2_MG132	164
one	siGL2_MG132	1
one	siGL2_MG132	115
one	siGL2_MG132	80
one	siGL2_MG132	100
one	siGL2_MG132	131
one	siGL2_MG132	43
one	siGL2_MG132	289
one	siGL2_MG132	127
one	siGL2_MG132	30
one	siGL2_MG132	41
one	siGL2_MG132	268
one	siGL2_MG132	240
one	siGL2_MG132	140
one	siGL2_MG132	97
one	siGL2_MG132	96
one	siGL2_MG132	20
one	siGL2_MG132	75
one	siGL2_MG132	78
one	siGL2_MG132	98
one	siGL2_MG132	188
one	siGL2_MG132	225
one	siGL2_MG132	9
one	siGL2_MG132	51
one	siGL2_MG132	95
one	siGL2_MG132	48
one	siGL2_MG132	1
one	siGL2_MG132	38
one	siGL2_MG132	262
one	siGL2_MG132	242
one	siGL2_MG132	209
one	siGL2_MG132	269
one	siGL2_MG132	150
one	siTALPID3_DMSO	1
one	siTALPID3_DMSO	1
one	siTALPID3_DMSO	1
one	siTALPID3_DMSO	1
one	siTALPID3_DMSO	1
one	siTALPID3_DMSO	1
one	siTALPID3_DMSO	1
one	siTALPID3_DMSO	1
one	siTALPID3_DMSO	1
one	siTALPID3_DMSO	1
one	siTALPID3_DMSO	1
one	siTALPID3_DMSO	1
one	siTALPID3_DMSO	1
one	siTALPID3_DMSO	1
one	siTALPID3_DMSO	1
one	siTALPID3_DMSO	1
one	siTALPID3_DMSO	1
one	siTALPID3_DMSO	1
one	siTALPID3_DMSO	1
one	siTALPID3_DMSO	1
one	siTALPID3_DMSO	1
one	siTALPID3_DMSO	1
one	siTALPID3_DMSO	1
one	siTALPID3_DMSO	1
one	siTALPID3_DMSO	1
one	siTALPID3_DMSO	1
one	siTALPID3_DMSO	1
one	siTALPID3_DMSO	1
one	siTALPID3_DMSO	1
one	siTALPID3_DMSO	1
one	siTALPID3_DMSO	1
one	siTALPID3_DMSO	1
one	siTALPID3_DMSO	1
one	siTALPID3_DMSO	1
one	siTALPID3_DMSO	1
one	siTALPID3_DMSO	1
one	siTALPID3_DMSO	1
one	siTALPID3_DMSO	1
one	siTALPID3_DMSO	1
one	siTALPID3_DMSO	1
one	siTALPID3_DMSO	1
one	siTALPID3_DMSO	1
one	siTALPID3_DMSO	1
one	siTALPID3_DMSO	1
one	siTALPID3_DMSO	1
one	siTALPID3_DMSO	1
one	siTALPID3_DMSO	1
one	siTALPID3_DMSO	1
one	siTALPID3_DMSO	1
one	siTALPID3_DMSO	1
one	siTALPID3_DMSO	1
one	siTALPID3_DMSO	1
one	siTALPID3_DMSO	1
one	siTALPID3_DMSO	1
one	siTALPID3_DMSO	1
one	siTALPID3_DMSO	1
one	siTALPID3_DMSO	1
one	siTALPID3_DMSO	1
one	siTALPID3_DMSO	1
one	siTALPID3_DMSO	1
one	siTALPID3_DMSO	1
one	siTALPID3_DMSO	1
one	siTALPID3_DMSO	1
one	siTALPID3_DMSO	1
one	siTALPID3_DMSO	1
one	siTALPID3_DMSO	1
one	siTALPID3_DMSO	1
one	siTALPID3_DMSO	1
one	siTALPID3_DMSO	1
one	siTALPID3_DMSO	1
one	siTALPID3_DMSO	1
one	siTALPID3_DMSO	1
one	siTALPID3_DMSO	1
one	siTALPID3_DMSO	1
one	siTALPID3_DMSO	1
one	siTALPID3_DMSO	1
one	siTALPID3_DMSO	1
one	siTALPID3_DMSO	1
one	siTALPID3_DMSO	1
one	siTALPID3_DMSO	1
one	siTALPID3_DMSO	1
one	siTALPID3_DMSO	1
one	siTALPID3_DMSO	1
one	siTALPID3_DMSO	1
one	siTALPID3_DMSO	1
one	siTALPID3_DMSO	1
one	siTALPID3_DMSO	1
one	siTALPID3_DMSO	1
one	siTALPID3_DMSO	1
one	siTALPID3_DMSO	1
one	siTALPID3_DMSO	1
one	siTALPID3_DMSO	1
one	siTALPID3_DMSO	1
one	siTALPID3_DMSO	1
one	siTALPID3_DMSO	1
one	siTALPID3_DMSO	1
one	siTALPID3_DMSO	1
one	siTALPID3_DMSO	1
one	siTALPID3_DMSO	1
one	siTALPID3_DMSO	1
one	siTALPID3_DMSO	1
one	siTALPID3_DMSO	1
one	siTALPID3_DMSO	1
one	siTALPID3_DMSO	1
one	siTALPID3_DMSO	1
one	siTALPID3_DMSO	1
one	siTALPID3_DMSO	1
one	siTALPID3_DMSO	1
one	siTALPID3_DMSO	1
one	siTALPID3_DMSO	1
one	siTALPID3_DMSO	1
one	siTALPID3_DMSO	1
one	siTALPID3_DMSO	1
one	siTALPID3_DMSO	1
one	siTALPID3_DMSO	1
one	siTALPID3_DMSO	1
one	siTALPID3_DMSO	1
one	siTALPID3_DMSO	1
one	siTALPID3_DMSO	1
one	siTALPID3_DMSO	1
one	siTALPID3_DMSO	1
one	siTALPID3_DMSO	1
one	siTALPID3_DMSO	1
one	siTALPID3_DMSO	1
one	siTALPID3_DMSO	1
one	siTALPID3_DMSO	1
one	siTALPID3_DMSO	1
one	siTALPID3_DMSO	1
one	siTALPID3_DMSO	1
one	siTALPID3_DMSO	1
one	siTALPID3_DMSO	1
one	siTALPID3_DMSO	1
one	siTALPID3_DMSO	1
one	siTALPID3_DMSO	1
one	siTALPID3_DMSO	1
one	siTALPID3_DMSO	1
one	siTALPID3_DMSO	1
one	siTALPID3_DMSO	1
one	siTALPID3_DMSO	1
one	siTALPID3_DMSO	1
one	siTALPID3_DMSO	1
one	siTALPID3_DMSO	1
one	siTALPID3_DMSO	1
one	siTALPID3_DMSO	1
one	siTALPID3_DMSO	1
one	siTALPID3_DMSO	1
one	siTALPID3_DMSO	1
one	siTALPID3_DMSO	1
one	siTALPID3_DMSO	1
one	siTALPID3_DMSO	1
one	siTALPID3_DMSO	1
one	siTALPID3_DMSO	1
one	siTALPID3_DMSO	1
one	siTALPID3_DMSO	1
one	siTALPID3_DMSO	1
one	siTALPID3_DMSO	1
one	siTALPID3_DMSO	1
one	siTALPID3_DMSO	1
one	siTALPID3_DMSO	1
one	siTALPID3_DMSO	1
one	siTALPID3_DMSO	1
one	siTALPID3_DMSO	1
one	siTALPID3_DMSO	1
one	siTALPID3_DMSO	1
one	siTALPID3_DMSO	1
one	siTALPID3_DMSO	1
one	siTALPID3_DMSO	1
one	siTALPID3_DMSO	1
one	siTALPID3_DMSO	1
one	siTALPID3_DMSO	1
one	siTALPID3_DMSO	1
one	siTALPID3_DMSO	1
one	siTALPID3_DMSO	1
one	siTALPID3_DMSO	1
one	siTALPID3_DMSO	1
one	siTALPID3_DMSO	1
one	siTALPID3_DMSO	1
one	siTALPID3_DMSO	1
one	siTALPID3_MG132	1
one	siTALPID3_MG132	35
one	siTALPID3_MG132	1
one	siTALPID3_MG132	54
one	siTALPID3_MG132	29
one	siTALPID3_MG132	29
one	siTALPID3_MG132	35
one	siTALPID3_MG132	162
one	siTALPID3_MG132	34
one	siTALPID3_MG132	73
one	siTALPID3_MG132	35
one	siTALPID3_MG132	10
one	siTALPID3_MG132	1
one	siTALPID3_MG132	31
one	siTALPID3_MG132	19
one	siTALPID3_MG132	36
one	siTALPID3_MG132	11
one	siTALPID3_MG132	1
one	siTALPID3_MG132	1
one	siTALPID3_MG132	43
one	siTALPID3_MG132	1
one	siTALPID3_MG132	1
one	siTALPID3_MG132	101
one	siTALPID3_MG132	18
one	siTALPID3_MG132	45
one	siTALPID3_MG132	49
one	siTALPID3_MG132	52
one	siTALPID3_MG132	60
one	siTALPID3_MG132	66
one	siTALPID3_MG132	76
one	siTALPID3_MG132	191
one	siTALPID3_MG132	11
one	siTALPID3_MG132	93
one	siTALPID3_MG132	18
one	siTALPID3_MG132	1
one	siTALPID3_MG132	35
one	siTALPID3_MG132	1
one	siTALPID3_MG132	68
one	siTALPID3_MG132	32
one	siTALPID3_MG132	44
one	siTALPID3_MG132	111
one	siTALPID3_MG132	1
one	siTALPID3_MG132	72
one	siTALPID3_MG132	73
one	siTALPID3_MG132	50
one	siTALPID3_MG132	65
one	siTALPID3_MG132	43
one	siTALPID3_MG132	50
one	siTALPID3_MG132	69
one	siTALPID3_MG132	183
one	siTALPID3_MG132	1
one	siTALPID3_MG132	116
one	siTALPID3_MG132	27
one	siTALPID3_MG132	14
one	siTALPID3_MG132	39
one	siTALPID3_MG132	18
one	siTALPID3_MG132	52
one	siTALPID3_MG132	96
one	siTALPID3_MG132	62
one	siTALPID3_MG132	47
one	siTALPID3_MG132	121
one	siTALPID3_MG132	26
one	siTALPID3_MG132	1
one	siTALPID3_MG132	1
one	siTALPID3_MG132	63
one	siTALPID3_MG132	83
one	siTALPID3_MG132	72
one	siTALPID3_MG132	53
one	siTALPID3_MG132	67
one	siTALPID3_MG132	36
one	siTALPID3_MG132	28
one	siTALPID3_MG132	117
one	siTALPID3_MG132	32
one	siTALPID3_MG132	109
one	siTALPID3_MG132	41
one	siTALPID3_MG132	18
one	siTALPID3_MG132	1
one	siTALPID3_MG132	4
one	siTALPID3_MG132	10
one	siTALPID3_MG132	6
one	siTALPID3_MG132	1
one	siTALPID3_MG132	7
one	siTALPID3_MG132	12
one	siTALPID3_MG132	1
one	siTALPID3_MG132	1
one	siTALPID3_MG132	37
one	siTALPID3_MG132	16
one	siTALPID3_MG132	37
one	siTALPID3_MG132	50
one	siTALPID3_MG132	23
one	siTALPID3_MG132	23
one	siTALPID3_MG132	82
one	siTALPID3_MG132	177
one	siTALPID3_MG132	52
one	siTALPID3_MG132	47
one	siTALPID3_MG132	67
one	siTALPID3_MG132	1
one	siTALPID3_MG132	87
one	siTALPID3_MG132	49
one	siTALPID3_MG132	1
one	siTALPID3_MG132	18
one	siTALPID3_MG132	165
one	siTALPID3_MG132	51
one	siTALPID3_MG132	80
one	siTALPID3_MG132	1
one	siTALPID3_MG132	72
one	siTALPID3_MG132	60
one	siTALPID3_MG132	134
one	siTALPID3_MG132	47
one	siTALPID3_MG132	56
one	siTALPID3_MG132	39
one	siTALPID3_MG132	128
one	siTALPID3_MG132	29
one	siTALPID3_MG132	57
one	siTALPID3_MG132	32
one	siTALPID3_MG132	148
one	siTALPID3_MG132	44
one	siTALPID3_MG132	1
one	siTALPID3_MG132	29
one	siTALPID3_MG132	71
one	siTALPID3_MG132	119
one	siTALPID3_MG132	36
one	siTALPID3_MG132	26
one	siTALPID3_MG132	50
one	siTALPID3_MG132	30
one	siTALPID3_MG132	8
one	siTALPID3_MG132	33
one	siTALPID3_MG132	153
one	siTALPID3_MG132	15
one	siTALPID3_MG132	74
one	siTALPID3_MG132	23
one	siTALPID3_MG132	71
one	siTALPID3_MG132	81
one	siTALPID3_MG132	53
one	siTALPID3_MG132	174
one	siTALPID3_MG132	26
one	siTALPID3_MG132	15
one	siTALPID3_MG132	68
one	siTALPID3_MG132	64
one	siTALPID3_MG132	71
one	siTALPID3_MG132	23
one	siTALPID3_MG132	8
one	siTALPID3_MG132	30
one	siTALPID3_MG132	1
one	siTALPID3_MG132	20
one	siTALPID3_MG132	7
one	siTALPID3_MG132	4
one	siTALPID3_MG132	34
one	siTALPID3_MG132	24
one	siTALPID3_MG132	1
one	siTALPID3_MG132	15
one	siTALPID3_MG132	7
one	siTALPID3_MG132	69
one	siTALPID3_MG132	2
one	siTALPID3_MG132	9
one	siTALPID3_MG132	5
one	siTALPID3_MG132	1
one	siTALPID3_MG132	8
one	siTALPID3_MG132	8
one	siTALPID3_MG132	18
one	siTALPID3_MG132	9
one	siTALPID3_MG132	32
one	siTALPID3_MG132	1
one	siTALPID3_MG132	13
one	siTALPID3_MG132	1
one	siTALPID3_MG132	1
one	siTALPID3_MG132	146
one	siTALPID3_MG132	207
one	siTALPID3_MG132	32
one	siTALPID3_MG132	23
one	siTALPID3_MG132	22
one	siTALPID3_MG132	49
one	siTALPID3_MG132	211
one	siTALPID3_MG132	75
one	siTALPID3_MG132	29
one	siTALPID3_MG132	284
one	siTALPID3_MG132	79
one	siTALPID3_MG132	28
one	siTALPID3_MG132	37
one	siTALPID3_MG132	33
one	siTALPID3_MG132	367
one	siTALPID3_MG132	55
one	siTALPID3_MG132	39
one	siTALPID3_MG132	48
one	siTALPID3_MG132	17
one	siTALPID3_MG132	25
one	siTALPID3_MG132	35
one	siTALPID3_MG132	64
one	siTALPID3_MG132	29
one	siTALPID3_MG132	114
one	siTALPID3_MG132	32
one	siTALPID3_MG132	36
one	siTALPID3_MG132	141
one	siTALPID3_MG132	65
one	siTALPID3_MG132	90
two	siGL2_DMSO	1
two	siGL2_DMSO	1
two	siGL2_DMSO	1
two	siGL2_DMSO	1
two	siGL2_DMSO	1
two	siGL2_DMSO	1
two	siGL2_DMSO	1
two	siGL2_DMSO	1
two	siGL2_DMSO	1
two	siGL2_DMSO	1
two	siGL2_DMSO	1
two	siGL2_DMSO	1
two	siGL2_DMSO	1
two	siGL2_DMSO	1
two	siGL2_DMSO	1
two	siGL2_DMSO	1
two	siGL2_DMSO	1
two	siGL2_DMSO	1
two	siGL2_DMSO	1
two	siGL2_DMSO	1
two	siGL2_DMSO	1
two	siGL2_DMSO	1
two	siGL2_DMSO	1
two	siGL2_DMSO	1
two	siGL2_DMSO	1
two	siGL2_DMSO	1
two	siGL2_DMSO	1
two	siGL2_DMSO	1
two	siGL2_DMSO	1
two	siGL2_DMSO	1
two	siGL2_DMSO	1
two	siGL2_DMSO	1
two	siGL2_DMSO	1
two	siGL2_DMSO	1
two	siGL2_DMSO	1
two	siGL2_DMSO	1
two	siGL2_DMSO	1
two	siGL2_DMSO	1
two	siGL2_DMSO	1
two	siGL2_DMSO	1
two	siGL2_DMSO	1
two	siGL2_DMSO	1
two	siGL2_DMSO	1
two	siGL2_DMSO	1
two	siGL2_DMSO	1
two	siGL2_DMSO	26
two	siGL2_DMSO	1
two	siGL2_DMSO	1
two	siGL2_DMSO	1
two	siGL2_DMSO	1
two	siGL2_DMSO	1
two	siGL2_DMSO	1
two	siGL2_DMSO	1
two	siGL2_DMSO	1
two	siGL2_DMSO	1
two	siGL2_DMSO	1
two	siGL2_DMSO	1
two	siGL2_DMSO	1
two	siGL2_DMSO	1
two	siGL2_DMSO	1
two	siGL2_DMSO	1
two	siGL2_DMSO	1
two	siGL2_DMSO	1
two	siGL2_DMSO	1
two	siGL2_DMSO	1
two	siGL2_DMSO	1
two	siGL2_DMSO	1
two	siGL2_DMSO	1
two	siGL2_DMSO	1
two	siGL2_DMSO	1
two	siGL2_DMSO	1
two	siGL2_DMSO	1
two	siGL2_DMSO	1
two	siGL2_DMSO	1
two	siGL2_DMSO	1
two	siGL2_DMSO	1
two	siGL2_DMSO	1
two	siGL2_DMSO	1
two	siGL2_DMSO	1
two	siGL2_DMSO	1
two	siGL2_DMSO	1
two	siGL2_DMSO	1
two	siGL2_DMSO	1
two	siGL2_DMSO	1
two	siGL2_DMSO	1
two	siGL2_DMSO	1
two	siGL2_DMSO	1
two	siGL2_DMSO	1
two	siGL2_DMSO	1
two	siGL2_DMSO	1
two	siGL2_DMSO	1
two	siGL2_DMSO	1
two	siGL2_DMSO	1
two	siGL2_DMSO	1
two	siGL2_DMSO	1
two	siGL2_DMSO	1
two	siGL2_DMSO	1
two	siGL2_DMSO	1
two	siGL2_DMSO	1
two	siGL2_DMSO	1
two	siGL2_DMSO	1
two	siGL2_DMSO	1
two	siGL2_DMSO	1
two	siGL2_DMSO	1
two	siGL2_DMSO	1
two	siGL2_DMSO	1
two	siGL2_DMSO	1
two	siGL2_DMSO	1
two	siGL2_DMSO	1
two	siGL2_DMSO	1
two	siGL2_DMSO	1
two	siGL2_DMSO	1
two	siGL2_DMSO	1
two	siGL2_DMSO	1
two	siGL2_DMSO	1
two	siGL2_DMSO	1
two	siGL2_DMSO	1
two	siGL2_DMSO	1
two	siGL2_DMSO	1
two	siGL2_DMSO	1
two	siGL2_DMSO	1
two	siGL2_DMSO	1
two	siGL2_DMSO	1
two	siGL2_DMSO	1
two	siGL2_DMSO	1
two	siGL2_DMSO	1
two	siGL2_DMSO	1
two	siGL2_DMSO	1
two	siGL2_DMSO	1
two	siGL2_DMSO	1
two	siGL2_DMSO	1
two	siGL2_DMSO	1
two	siGL2_DMSO	1
two	siGL2_DMSO	1
two	siGL2_DMSO	1
two	siGL2_DMSO	1
two	siGL2_DMSO	1
two	siGL2_DMSO	1
two	siGL2_DMSO	1
two	siGL2_DMSO	1
two	siGL2_DMSO	1
two	siGL2_DMSO	1
two	siGL2_DMSO	1
two	siGL2_DMSO	1
two	siGL2_DMSO	1
two	siGL2_DMSO	46
two	siGL2_DMSO	1
two	siGL2_DMSO	1
two	siGL2_DMSO	1
two	siGL2_DMSO	1
two	siGL2_DMSO	1
two	siGL2_DMSO	1
two	siGL2_DMSO	1
two	siGL2_DMSO	1
two	siGL2_DMSO	1
two	siGL2_DMSO	1
two	siGL2_DMSO	1
two	siGL2_DMSO	1
two	siGL2_DMSO	1
two	siGL2_DMSO	1
two	siGL2_DMSO	1
two	siGL2_DMSO	1
two	siGL2_DMSO	1
two	siGL2_DMSO	1
two	siGL2_DMSO	1
two	siGL2_DMSO	1
two	siGL2_DMSO	1
two	siGL2_DMSO	1
two	siGL2_DMSO	1
two	siGL2_DMSO	1
two	siGL2_DMSO	1
two	siGL2_DMSO	1
two	siGL2_DMSO	1
two	siGL2_DMSO	1
two	siGL2_DMSO	1
two	siGL2_DMSO	1
two	siGL2_DMSO	1
two	siGL2_DMSO	1
two	siGL2_DMSO	1
two	siGL2_DMSO	1
two	siGL2_DMSO	1
two	siGL2_DMSO	1
two	siGL2_DMSO	1
two	siGL2_DMSO	1
two	siGL2_DMSO	1
two	siGL2_DMSO	1
two	siGL2_DMSO	1
two	siGL2_DMSO	1
two	siGL2_DMSO	1
two	siGL2_DMSO	1
two	siGL2_DMSO	1
two	siGL2_DMSO	1
two	siGL2_DMSO	1
two	siGL2_DMSO	1
two	siGL2_DMSO	1
two	siGL2_DMSO	1
two	siGL2_DMSO	1
two	siGL2_DMSO	1
two	siGL2_DMSO	1
two	siGL2_DMSO	1
two	siGL2_DMSO	1
two	siGL2_DMSO	1
two	siGL2_DMSO	1
two	siGL2_DMSO	1
two	siGL2_DMSO	1
two	siGL2_DMSO	1
two	siGL2_DMSO	1
two	siGL2_DMSO	1
two	siGL2_DMSO	1
two	siGL2_DMSO	1
two	siGL2_DMSO	1
two	siGL2_DMSO	1
two	siGL2_DMSO	1
two	siGL2_MG132	226
two	siGL2_MG132	94
two	siGL2_MG132	68
two	siGL2_MG132	76
two	siGL2_MG132	174
two	siGL2_MG132	76
two	siGL2_MG132	27
two	siGL2_MG132	79
two	siGL2_MG132	135
two	siGL2_MG132	134
two	siGL2_MG132	72
two	siGL2_MG132	88
two	siGL2_MG132	117
two	siGL2_MG132	1
two	siGL2_MG132	83
two	siGL2_MG132	104
two	siGL2_MG132	95
two	siGL2_MG132	75
two	siGL2_MG132	235
two	siGL2_MG132	29
two	siGL2_MG132	1
two	siGL2_MG132	33
two	siGL2_MG132	91
two	siGL2_MG132	163
two	siGL2_MG132	1
two	siGL2_MG132	131
two	siGL2_MG132	74
two	siGL2_MG132	223
two	siGL2_MG132	112
two	siGL2_MG132	58
two	siGL2_MG132	177
two	siGL2_MG132	132
two	siGL2_MG132	1
two	siGL2_MG132	28
two	siGL2_MG132	134
two	siGL2_MG132	42
two	siGL2_MG132	20
two	siGL2_MG132	77
two	siGL2_MG132	198
two	siGL2_MG132	1
two	siGL2_MG132	7
two	siGL2_MG132	91
two	siGL2_MG132	40
two	siGL2_MG132	63
two	siGL2_MG132	113
two	siGL2_MG132	33
two	siGL2_MG132	148
two	siGL2_MG132	200
two	siGL2_MG132	60
two	siGL2_MG132	99
two	siGL2_MG132	46
two	siGL2_MG132	76
two	siGL2_MG132	20
two	siGL2_MG132	101
two	siGL2_MG132	99
two	siGL2_MG132	86
two	siGL2_MG132	27
two	siGL2_MG132	1
two	siGL2_MG132	13
two	siGL2_MG132	38
two	siGL2_MG132	44
two	siGL2_MG132	23
two	siGL2_MG132	199
two	siGL2_MG132	1
two	siGL2_MG132	61
two	siGL2_MG132	1
two	siGL2_MG132	200
two	siGL2_MG132	1
two	siGL2_MG132	78
two	siGL2_MG132	13
two	siGL2_MG132	49
two	siGL2_MG132	234
two	siGL2_MG132	147
two	siGL2_MG132	54
two	siGL2_MG132	243
two	siGL2_MG132	6
two	siGL2_MG132	195
two	siGL2_MG132	121
two	siGL2_MG132	96
two	siGL2_MG132	83
two	siGL2_MG132	160
two	siGL2_MG132	17
two	siGL2_MG132	123
two	siGL2_MG132	47
two	siGL2_MG132	1
two	siGL2_MG132	84
two	siGL2_MG132	66
two	siGL2_MG132	175
two	siGL2_MG132	99
two	siGL2_MG132	185
two	siGL2_MG132	9
two	siGL2_MG132	52
two	siGL2_MG132	1
two	siGL2_MG132	210
two	siGL2_MG132	177
two	siGL2_MG132	45
two	siGL2_MG132	131
two	siGL2_MG132	79
two	siGL2_MG132	1
two	siGL2_MG132	29
two	siGL2_MG132	124
two	siGL2_MG132	24
two	siGL2_MG132	302
two	siGL2_MG132	268
two	siGL2_MG132	55
two	siGL2_MG132	203
two	siGL2_MG132	31
two	siGL2_MG132	107
two	siGL2_MG132	180
two	siGL2_MG132	322
two	siGL2_MG132	1
two	siGL2_MG132	60
two	siGL2_MG132	3
two	siGL2_MG132	15
two	siGL2_MG132	177
two	siGL2_MG132	1
two	siGL2_MG132	79
two	siGL2_MG132	1
two	siGL2_MG132	132
two	siGL2_MG132	116
two	siGL2_MG132	157
two	siGL2_MG132	132
two	siGL2_MG132	35
two	siGL2_MG132	27
two	siGL2_MG132	221
two	siGL2_MG132	56
two	siGL2_MG132	226
two	siGL2_MG132	164
two	siGL2_MG132	228
two	siGL2_MG132	488
two	siGL2_MG132	40
two	siGL2_MG132	314
two	siGL2_MG132	20
two	siGL2_MG132	331
two	siGL2_MG132	133
two	siGL2_MG132	138
two	siGL2_MG132	73
two	siGL2_MG132	90
two	siGL2_MG132	130
two	siGL2_MG132	70
two	siGL2_MG132	55
two	siGL2_MG132	69
two	siGL2_MG132	93
two	siGL2_MG132	152
two	siGL2_MG132	1
two	siGL2_MG132	110
two	siGL2_MG132	214
two	siGL2_MG132	1
two	siGL2_MG132	76
two	siGL2_MG132	200
two	siGL2_MG132	1
two	siGL2_MG132	192
two	siGL2_MG132	49
two	siGL2_MG132	6
two	siGL2_MG132	133
two	siGL2_MG132	194
two	siGL2_MG132	69
two	siGL2_MG132	152
two	siGL2_MG132	29
two	siGL2_MG132	42
two	siGL2_MG132	101
two	siGL2_MG132	15
two	siGL2_MG132	25
two	siGL2_MG132	160
two	siGL2_MG132	101
two	siGL2_MG132	306
two	siGL2_MG132	265
two	siGL2_MG132	71
two	siGL2_MG132	35
two	siGL2_MG132	86
two	siGL2_MG132	43
two	siGL2_MG132	38
two	siGL2_MG132	170
two	siGL2_MG132	110
two	siGL2_MG132	117
two	siGL2_MG132	461
two	siGL2_MG132	197
two	siGL2_MG132	163
two	siGL2_MG132	304
two	siGL2_MG132	39
two	siGL2_MG132	230
two	siGL2_MG132	102
two	siGL2_MG132	256
two	siGL2_MG132	249
two	siGL2_MG132	111
two	siGL2_MG132	162
two	siGL2_MG132	119
two	siGL2_MG132	95
two	siGL2_MG132	137
two	siGL2_MG132	65
two	siGL2_MG132	187
two	siGL2_MG132	253
two	siGL2_MG132	290
two	siGL2_MG132	190
two	siGL2_MG132	118
two	siGL2_MG132	251
two	siGL2_MG132	169
two	siGL2_MG132	136
two	siGL2_MG132	124
two	siGL2_MG132	249
two	siGL2_MG132	28
two	siGL2_MG132	23
two	siGL2_MG132	252
two	siGL2_MG132	99
two	siGL2_MG132	30
two	siGL2_MG132	27
two	siGL2_MG132	19
two	siGL2_MG132	105
two	siGL2_MG132	102
two	siGL2_MG132	1
two	siGL2_MG132	38
two	siGL2_MG132	124
two	siGL2_MG132	1
two	siGL2_MG132	63
two	siGL2_MG132	1
two	siGL2_MG132	29
two	siGL2_MG132	65
two	siGL2_MG132	77
two	siGL2_MG132	67
two	siGL2_MG132	106
two	siGL2_MG132	1
two	siGL2_MG132	2
two	siGL2_MG132	1
two	siGL2_MG132	144
two	siGL2_MG132	65
two	siGL2_MG132	53
two	siGL2_MG132	1
two	siGL2_MG132	1
two	siGL2_MG132	53
two	siGL2_MG132	266
two	siGL2_MG132	45
two	siGL2_MG132	93
two	siGL2_MG132	166
two	siGL2_MG132	60
two	siGL2_MG132	12
two	siGL2_MG132	24
two	siGL2_MG132	127
two	siGL2_MG132	1
two	siGL2_MG132	57
two	siGL2_MG132	108
two	siGL2_MG132	39
two	siGL2_MG132	46
two	siGL2_MG132	44
two	siGL2_MG132	14
two	siGL2_MG132	162
two	siGL2_MG132	1
two	siGL2_MG132	1
two	siGL2_MG132	40
two	siGL2_MG132	18
two	siGL2_MG132	54
two	siGL2_MG132	20
two	siGL2_MG132	84
two	siGL2_MG132	74
two	siGL2_MG132	23
two	siGL2_MG132	198
two	siGL2_MG132	38
two	siGL2_MG132	102
two	siGL2_MG132	102
two	siGL2_MG132	44
two	siGL2_MG132	154
two	siGL2_MG132	66
two	siGL2_MG132	107
two	siGL2_MG132	28
two	siGL2_MG132	171
two	siTALPID3_DMSO	1
two	siTALPID3_DMSO	1
two	siTALPID3_DMSO	1
two	siTALPID3_DMSO	1
two	siTALPID3_DMSO	1
two	siTALPID3_DMSO	1
two	siTALPID3_DMSO	1
two	siTALPID3_DMSO	1
two	siTALPID3_DMSO	1
two	siTALPID3_DMSO	1
two	siTALPID3_DMSO	1
two	siTALPID3_DMSO	1
two	siTALPID3_DMSO	1
two	siTALPID3_DMSO	1
two	siTALPID3_DMSO	1
two	siTALPID3_DMSO	1
two	siTALPID3_DMSO	1
two	siTALPID3_DMSO	1
two	siTALPID3_DMSO	1
two	siTALPID3_DMSO	1
two	siTALPID3_DMSO	1
two	siTALPID3_DMSO	1
two	siTALPID3_DMSO	1
two	siTALPID3_DMSO	1
two	siTALPID3_DMSO	1
two	siTALPID3_DMSO	1
two	siTALPID3_DMSO	1
two	siTALPID3_DMSO	1
two	siTALPID3_DMSO	1
two	siTALPID3_DMSO	1
two	siTALPID3_DMSO	1
two	siTALPID3_DMSO	1
two	siTALPID3_DMSO	1
two	siTALPID3_DMSO	1
two	siTALPID3_DMSO	1
two	siTALPID3_DMSO	1
two	siTALPID3_DMSO	1
two	siTALPID3_DMSO	1
two	siTALPID3_DMSO	1
two	siTALPID3_DMSO	1
two	siTALPID3_DMSO	1
two	siTALPID3_DMSO	1
two	siTALPID3_DMSO	1
two	siTALPID3_DMSO	1
two	siTALPID3_DMSO	1
two	siTALPID3_DMSO	1
two	siTALPID3_DMSO	1
two	siTALPID3_DMSO	1
two	siTALPID3_DMSO	1
two	siTALPID3_DMSO	1
two	siTALPID3_DMSO	1
two	siTALPID3_DMSO	1
two	siTALPID3_DMSO	1
two	siTALPID3_DMSO	1
two	siTALPID3_DMSO	1
two	siTALPID3_DMSO	1
two	siTALPID3_DMSO	1
two	siTALPID3_DMSO	1
two	siTALPID3_DMSO	1
two	siTALPID3_DMSO	1
two	siTALPID3_DMSO	1
two	siTALPID3_DMSO	1
two	siTALPID3_DMSO	1
two	siTALPID3_DMSO	1
two	siTALPID3_DMSO	1
two	siTALPID3_DMSO	1
two	siTALPID3_DMSO	1
two	siTALPID3_DMSO	1
two	siTALPID3_DMSO	1
two	siTALPID3_DMSO	1
two	siTALPID3_DMSO	1
two	siTALPID3_DMSO	1
two	siTALPID3_DMSO	1
two	siTALPID3_DMSO	1
two	siTALPID3_DMSO	1
two	siTALPID3_DMSO	1
two	siTALPID3_DMSO	1
two	siTALPID3_DMSO	1
two	siTALPID3_DMSO	1
two	siTALPID3_DMSO	1
two	siTALPID3_DMSO	1
two	siTALPID3_DMSO	1
two	siTALPID3_DMSO	1
two	siTALPID3_DMSO	1
two	siTALPID3_DMSO	1
two	siTALPID3_DMSO	1
two	siTALPID3_DMSO	1
two	siTALPID3_DMSO	1
two	siTALPID3_DMSO	1
two	siTALPID3_DMSO	1
two	siTALPID3_DMSO	1
two	siTALPID3_DMSO	1
two	siTALPID3_DMSO	1
two	siTALPID3_DMSO	1
two	siTALPID3_DMSO	1
two	siTALPID3_DMSO	1
two	siTALPID3_DMSO	1
two	siTALPID3_DMSO	1
two	siTALPID3_DMSO	15
two	siTALPID3_DMSO	1
two	siTALPID3_DMSO	1
two	siTALPID3_DMSO	1
two	siTALPID3_DMSO	1
two	siTALPID3_DMSO	1
two	siTALPID3_DMSO	1
two	siTALPID3_DMSO	1
two	siTALPID3_DMSO	1
two	siTALPID3_DMSO	1
two	siTALPID3_DMSO	1
two	siTALPID3_DMSO	1
two	siTALPID3_DMSO	1
two	siTALPID3_DMSO	1
two	siTALPID3_DMSO	1
two	siTALPID3_DMSO	1
two	siTALPID3_DMSO	1
two	siTALPID3_DMSO	1
two	siTALPID3_DMSO	1
two	siTALPID3_DMSO	1
two	siTALPID3_DMSO	1
two	siTALPID3_DMSO	1
two	siTALPID3_DMSO	1
two	siTALPID3_DMSO	1
two	siTALPID3_DMSO	1
two	siTALPID3_DMSO	1
two	siTALPID3_DMSO	1
two	siTALPID3_DMSO	1
two	siTALPID3_DMSO	1
two	siTALPID3_DMSO	1
two	siTALPID3_DMSO	1
two	siTALPID3_DMSO	1
two	siTALPID3_DMSO	1
two	siTALPID3_DMSO	1
two	siTALPID3_DMSO	1
two	siTALPID3_DMSO	1
two	siTALPID3_DMSO	1
two	siTALPID3_DMSO	1
two	siTALPID3_DMSO	1
two	siTALPID3_DMSO	1
two	siTALPID3_DMSO	1
two	siTALPID3_DMSO	1
two	siTALPID3_DMSO	1
two	siTALPID3_DMSO	23
two	siTALPID3_DMSO	1
two	siTALPID3_DMSO	1
two	siTALPID3_DMSO	1
two	siTALPID3_DMSO	1
two	siTALPID3_DMSO	1
two	siTALPID3_DMSO	1
two	siTALPID3_DMSO	1
two	siTALPID3_DMSO	1
two	siTALPID3_DMSO	1
two	siTALPID3_DMSO	1
two	siTALPID3_DMSO	1
two	siTALPID3_DMSO	1
two	siTALPID3_DMSO	1
two	siTALPID3_DMSO	1
two	siTALPID3_DMSO	1
two	siTALPID3_DMSO	1
two	siTALPID3_DMSO	1
two	siTALPID3_DMSO	1
two	siTALPID3_DMSO	1
two	siTALPID3_DMSO	1
two	siTALPID3_DMSO	1
two	siTALPID3_DMSO	1
two	siTALPID3_DMSO	1
two	siTALPID3_DMSO	1
two	siTALPID3_DMSO	1
two	siTALPID3_DMSO	1
two	siTALPID3_DMSO	1
two	siTALPID3_DMSO	1
two	siTALPID3_DMSO	1
two	siTALPID3_DMSO	1
two	siTALPID3_DMSO	1
two	siTALPID3_DMSO	1
two	siTALPID3_DMSO	1
two	siTALPID3_DMSO	1
two	siTALPID3_DMSO	1
two	siTALPID3_DMSO	1
two	siTALPID3_DMSO	1
two	siTALPID3_DMSO	1
two	siTALPID3_DMSO	1
two	siTALPID3_DMSO	1
two	siTALPID3_DMSO	1
two	siTALPID3_DMSO	1
two	siTALPID3_DMSO	1
two	siTALPID3_DMSO	1
two	siTALPID3_DMSO	1
two	siTALPID3_DMSO	1
two	siTALPID3_DMSO	1
two	siTALPID3_DMSO	1
two	siTALPID3_DMSO	1
two	siTALPID3_DMSO	1
two	siTALPID3_DMSO	1
two	siTALPID3_DMSO	1
two	siTALPID3_MG132	1
two	siTALPID3_MG132	1
two	siTALPID3_MG132	36
two	siTALPID3_MG132	51
two	siTALPID3_MG132	1
two	siTALPID3_MG132	90
two	siTALPID3_MG132	112
two	siTALPID3_MG132	25
two	siTALPID3_MG132	25
two	siTALPID3_MG132	11
two	siTALPID3_MG132	1
two	siTALPID3_MG132	27
two	siTALPID3_MG132	14
two	siTALPID3_MG132	5
two	siTALPID3_MG132	25
two	siTALPID3_MG132	12
two	siTALPID3_MG132	1
two	siTALPID3_MG132	47
two	siTALPID3_MG132	7
two	siTALPID3_MG132	4
two	siTALPID3_MG132	21
two	siTALPID3_MG132	15
two	siTALPID3_MG132	1
two	siTALPID3_MG132	6
two	siTALPID3_MG132	10
two	siTALPID3_MG132	24
two	siTALPID3_MG132	18
two	siTALPID3_MG132	10
two	siTALPID3_MG132	1
two	siTALPID3_MG132	1
two	siTALPID3_MG132	1
two	siTALPID3_MG132	8
two	siTALPID3_MG132	1
two	siTALPID3_MG132	1
two	siTALPID3_MG132	34
two	siTALPID3_MG132	1
two	siTALPID3_MG132	1
two	siTALPID3_MG132	52
two	siTALPID3_MG132	9
two	siTALPID3_MG132	1
two	siTALPID3_MG132	8
two	siTALPID3_MG132	1
two	siTALPID3_MG132	1
two	siTALPID3_MG132	1
two	siTALPID3_MG132	1
two	siTALPID3_MG132	32
two	siTALPID3_MG132	20
two	siTALPID3_MG132	9
two	siTALPID3_MG132	1
two	siTALPID3_MG132	1
two	siTALPID3_MG132	14
two	siTALPID3_MG132	1
two	siTALPID3_MG132	1
two	siTALPID3_MG132	1
two	siTALPID3_MG132	1
two	siTALPID3_MG132	1
two	siTALPID3_MG132	43
two	siTALPID3_MG132	1
two	siTALPID3_MG132	1
two	siTALPID3_MG132	1
two	siTALPID3_MG132	1
two	siTALPID3_MG132	1
two	siTALPID3_MG132	12
two	siTALPID3_MG132	1
two	siTALPID3_MG132	1
two	siTALPID3_MG132	1
two	siTALPID3_MG132	30
two	siTALPID3_MG132	17
two	siTALPID3_MG132	1
two	siTALPID3_MG132	1
two	siTALPID3_MG132	1
two	siTALPID3_MG132	1
two	siTALPID3_MG132	1
two	siTALPID3_MG132	35
two	siTALPID3_MG132	1
two	siTALPID3_MG132	1
two	siTALPID3_MG132	1
two	siTALPID3_MG132	1
two	siTALPID3_MG132	1
two	siTALPID3_MG132	1
two	siTALPID3_MG132	1
two	siTALPID3_MG132	1
two	siTALPID3_MG132	1
two	siTALPID3_MG132	79
two	siTALPID3_MG132	9
two	siTALPID3_MG132	1
two	siTALPID3_MG132	1
two	siTALPID3_MG132	14
two	siTALPID3_MG132	3
two	siTALPID3_MG132	1
two	siTALPID3_MG132	40
two	siTALPID3_MG132	24
two	siTALPID3_MG132	34
two	siTALPID3_MG132	1
two	siTALPID3_MG132	33
two	siTALPID3_MG132	1
two	siTALPID3_MG132	1
two	siTALPID3_MG132	9
two	siTALPID3_MG132	8
two	siTALPID3_MG132	10
two	siTALPID3_MG132	1
two	siTALPID3_MG132	215
two	siTALPID3_MG132	29
two	siTALPID3_MG132	109
two	siTALPID3_MG132	149
two	siTALPID3_MG132	55
two	siTALPID3_MG132	98
two	siTALPID3_MG132	65
two	siTALPID3_MG132	58
two	siTALPID3_MG132	100
two	siTALPID3_MG132	83
two	siTALPID3_MG132	50
two	siTALPID3_MG132	141
two	siTALPID3_MG132	1
two	siTALPID3_MG132	135
two	siTALPID3_MG132	37
two	siTALPID3_MG132	19
two	siTALPID3_MG132	26
two	siTALPID3_MG132	69
two	siTALPID3_MG132	44
two	siTALPID3_MG132	128
two	siTALPID3_MG132	97
two	siTALPID3_MG132	14
two	siTALPID3_MG132	25
two	siTALPID3_MG132	1
two	siTALPID3_MG132	19
two	siTALPID3_MG132	9
two	siTALPID3_MG132	64
two	siTALPID3_MG132	13
two	siTALPID3_MG132	30
two	siTALPID3_MG132	27
two	siTALPID3_MG132	39
two	siTALPID3_MG132	1
two	siTALPID3_MG132	1
two	siTALPID3_MG132	146
two	siTALPID3_MG132	72
two	siTALPID3_MG132	43
two	siTALPID3_MG132	80
two	siTALPID3_MG132	50
two	siTALPID3_MG132	110
two	siTALPID3_MG132	81
two	siTALPID3_MG132	47
two	siTALPID3_MG132	1
two	siTALPID3_MG132	41
two	siTALPID3_MG132	1
two	siTALPID3_MG132	35
two	siTALPID3_MG132	24
two	siTALPID3_MG132	84
two	siTALPID3_MG132	40
two	siTALPID3_MG132	1
two	siTALPID3_MG132	1
two	siTALPID3_MG132	44
two	siTALPID3_MG132	25
two	siTALPID3_MG132	1
two	siTALPID3_MG132	1
two	siTALPID3_MG132	19
two	siTALPID3_MG132	1
two	siTALPID3_MG132	53
two	siTALPID3_MG132	66
two	siTALPID3_MG132	2
two	siTALPID3_MG132	1
two	siTALPID3_MG132	16
two	siTALPID3_MG132	12
two	siTALPID3_MG132	9
two	siTALPID3_MG132	1
two	siTALPID3_MG132	1
two	siTALPID3_MG132	1
two	siTALPID3_MG132	55
two	siTALPID3_MG132	15
two	siTALPID3_MG132	50
two	siTALPID3_MG132	8
two	siTALPID3_MG132	3
two	siTALPID3_MG132	1
two	siTALPID3_MG132	41
two	siTALPID3_MG132	52
two	siTALPID3_MG132	4
two	siTALPID3_MG132	98
two	siTALPID3_MG132	8
two	siTALPID3_MG132	50
two	siTALPID3_MG132	53
two	siTALPID3_MG132	39
two	siTALPID3_MG132	1
two	siTALPID3_MG132	61
two	siTALPID3_MG132	91
two	siTALPID3_MG132	28
two	siTALPID3_MG132	100
two	siTALPID3_MG132	77
two	siTALPID3_MG132	19
two	siTALPID3_MG132	24
two	siTALPID3_MG132	6
two	siTALPID3_MG132	54
two	siTALPID3_MG132	59
two	siTALPID3_MG132	76

## Sheet: Extended Data Fig. 5j
100 cells per condition per rep	% Cells forming an aggresome
	REP1	REP2	REP3	Mean	SD
Mock GFP	81	70	79	76.6667	5.85947
Mock GFP-CP110	78	72	89	79.6667	8.62168
siCP110 GFP	5.6	7	15	9.2	5.07149
siCP110 GFP-CP110	68	60	65	64.3333	4.04145
two-tailed unpaired Student’s t-test
comparison	p value
siCP110 GFP _ CP110	0.000124	***

## Sheet: Extended Data Fig. 5o
Replicate	Sample	Area (pixels^2)		Rep	Sample	N		Kruskal-Wallis ANOVA with a post-hoc Dunn test to assess pairwise differences
one	siCP110_DMSO	1		one	siCP110_DMSO	418		comparison	Z.stat	P.adj
one	siCP110_DMSO	1		one	siCP110_MG132CQ	379		siCP110_MG - siGL2_MG	-15.2401	1.82857e-52	****
one	siCP110_DMSO	1		one	siCP110_MG132	276		siCP110_MGCQ - siGL2_MG	-11.3157	8.86726e-30	****
one	siCP110_DMSO	1		one	siGL2_DMSO	381		siCP110_MGCQ - siGL2_MGCQ	-20.7981	5.91508e-96	****
one	siCP110_DMSO	1		one	siGL2_MG132CQ	383		siCP110_MG - siCP110_MGCQ	-4.9189	4.80964e-07	****
one	siCP110_DMSO	1		one	siGL2_MG132	363
one	siCP110_DMSO	1		two	siCP110_DMSO	392
one	siCP110_DMSO	1		two	siCP110_MG132CQ	280
one	siCP110_DMSO	1		two	siCP110_MG132	301
one	siCP110_DMSO	1		two	siGL2_DMSO	385
one	siCP110_DMSO	1		two	siGL2_MG132132	358
one	siCP110_DMSO	1		two	siGL2_MG132CQ	356
one	siCP110_DMSO	4
one	siCP110_DMSO	1
one	siCP110_DMSO	1
one	siCP110_DMSO	1
one	siCP110_DMSO	1
one	siCP110_DMSO	1
one	siCP110_DMSO	1
one	siCP110_DMSO	1
one	siCP110_DMSO	1
one	siCP110_DMSO	1
one	siCP110_DMSO	1
one	siCP110_DMSO	1
one	siCP110_DMSO	1
one	siCP110_DMSO	1
one	siCP110_DMSO	1
one	siCP110_DMSO	1
one	siCP110_DMSO	1
one	siCP110_DMSO	1
one	siCP110_DMSO	1
one	siCP110_DMSO	1
one	siCP110_DMSO	1
one	siCP110_DMSO	1
one	siCP110_DMSO	1
one	siCP110_DMSO	1
one	siCP110_DMSO	1
one	siCP110_DMSO	1
one	siCP110_DMSO	1
one	siCP110_DMSO	1
one	siCP110_DMSO	1
one	siCP110_DMSO	1
one	siCP110_DMSO	1
one	siCP110_DMSO	1
one	siCP110_DMSO	1
one	siCP110_DMSO	1
one	siCP110_DMSO	9
one	siCP110_DMSO	1
one	siCP110_DMSO	1
one	siCP110_DMSO	1
one	siCP110_DMSO	3
one	siCP110_DMSO	1
one	siCP110_DMSO	1
one	siCP110_DMSO	1
one	siCP110_DMSO	1
one	siCP110_DMSO	1
one	siCP110_DMSO	1
one	siCP110_DMSO	1
one	siCP110_DMSO	1
one	siCP110_DMSO	1
one	siCP110_DMSO	1
one	siCP110_DMSO	1
one	siCP110_DMSO	1
one	siCP110_DMSO	1
one	siCP110_DMSO	1
one	siCP110_DMSO	15
one	siCP110_DMSO	1
one	siCP110_DMSO	1
one	siCP110_DMSO	1
one	siCP110_DMSO	1
one	siCP110_DMSO	1
one	siCP110_DMSO	1
one	siCP110_DMSO	1
one	siCP110_DMSO	1
one	siCP110_DMSO	1
one	siCP110_DMSO	1
one	siCP110_DMSO	19
one	siCP110_DMSO	1
one	siCP110_DMSO	1
one	siCP110_DMSO	1
one	siCP110_DMSO	1
one	siCP110_DMSO	9
one	siCP110_DMSO	13
one	siCP110_DMSO	1
one	siCP110_DMSO	1
one	siCP110_DMSO	1
one	siCP110_DMSO	1
one	siCP110_DMSO	1
one	siCP110_DMSO	1
one	siCP110_DMSO	1
one	siCP110_DMSO	1
one	siCP110_DMSO	1
one	siCP110_DMSO	1
one	siCP110_DMSO	1
one	siCP110_DMSO	4
one	siCP110_DMSO	1
one	siCP110_DMSO	1
one	siCP110_DMSO	1
one	siCP110_DMSO	1
one	siCP110_DMSO	1
one	siCP110_DMSO	1
one	siCP110_DMSO	1
one	siCP110_DMSO	1
one	siCP110_DMSO	1
one	siCP110_DMSO	1
one	siCP110_DMSO	1
one	siCP110_DMSO	1
one	siCP110_DMSO	1
one	siCP110_DMSO	1
one	siCP110_DMSO	1
one	siCP110_DMSO	1
one	siCP110_DMSO	1
one	siCP110_DMSO	1
one	siCP110_DMSO	1
one	siCP110_DMSO	1
one	siCP110_DMSO	1
one	siCP110_DMSO	1
one	siCP110_DMSO	1
one	siCP110_DMSO	1
one	siCP110_DMSO	1
one	siCP110_DMSO	1
one	siCP110_DMSO	1
one	siCP110_DMSO	1
one	siCP110_DMSO	1
one	siCP110_DMSO	1
one	siCP110_DMSO	1
one	siCP110_DMSO	1
one	siCP110_DMSO	1
one	siCP110_DMSO	1
one	siCP110_DMSO	1
one	siCP110_DMSO	1
one	siCP110_DMSO	1
one	siCP110_DMSO	1
one	siCP110_DMSO	1
one	siCP110_DMSO	1
one	siCP110_DMSO	1
one	siCP110_DMSO	1
one	siCP110_DMSO	1
one	siCP110_DMSO	1
one	siCP110_DMSO	1
one	siCP110_DMSO	1
one	siCP110_DMSO	1
one	siCP110_DMSO	1
one	siCP110_DMSO	1
one	siCP110_DMSO	1
one	siCP110_DMSO	1
one	siCP110_DMSO	1
one	siCP110_DMSO	1
one	siCP110_DMSO	1
one	siCP110_DMSO	1
one	siCP110_DMSO	1
one	siCP110_DMSO	1
one	siCP110_DMSO	1
one	siCP110_DMSO	1
one	siCP110_DMSO	19
one	siCP110_DMSO	1
one	siCP110_DMSO	1
one	siCP110_DMSO	1
one	siCP110_DMSO	1
one	siCP110_DMSO	8
one	siCP110_DMSO	1
one	siCP110_DMSO	1
one	siCP110_DMSO	1
one	siCP110_DMSO	1
one	siCP110_DMSO	1
one	siCP110_DMSO	1
one	siCP110_DMSO	1
one	siCP110_DMSO	1
one	siCP110_DMSO	1
one	siCP110_DMSO	1
one	siCP110_DMSO	1
one	siCP110_DMSO	1
one	siCP110_DMSO	1
one	siCP110_DMSO	1
one	siCP110_DMSO	1
one	siCP110_DMSO	1
one	siCP110_DMSO	1
one	siCP110_DMSO	1
one	siCP110_DMSO	1
one	siCP110_DMSO	1
one	siCP110_DMSO	1
one	siCP110_DMSO	1
one	siCP110_DMSO	1
one	siCP110_DMSO	1
one	siCP110_DMSO	2
one	siCP110_DMSO	1
one	siCP110_DMSO	1
one	siCP110_DMSO	1
one	siCP110_DMSO	1
one	siCP110_DMSO	1
one	siCP110_DMSO	1
one	siCP110_DMSO	1
one	siCP110_DMSO	1
one	siCP110_DMSO	1
one	siCP110_DMSO	1
one	siCP110_DMSO	1
one	siCP110_DMSO	1
one	siCP110_DMSO	1
one	siCP110_DMSO	1
one	siCP110_DMSO	1
one	siCP110_DMSO	1
one	siCP110_DMSO	1
one	siCP110_DMSO	1
one	siCP110_DMSO	1
one	siCP110_DMSO	1
one	siCP110_DMSO	1
one	siCP110_DMSO	1
one	siCP110_DMSO	1
one	siCP110_DMSO	1
one	siCP110_DMSO	1
one	siCP110_DMSO	1
one	siCP110_DMSO	1
one	siCP110_DMSO	1
one	siCP110_DMSO	1
one	siCP110_DMSO	1
one	siCP110_DMSO	1
one	siCP110_DMSO	1
one	siCP110_DMSO	1
one	siCP110_DMSO	1
one	siCP110_DMSO	1
one	siCP110_DMSO	1
one	siCP110_DMSO	1
one	siCP110_DMSO	1
one	siCP110_DMSO	1
one	siCP110_DMSO	1
one	siCP110_DMSO	1
one	siCP110_DMSO	1
one	siCP110_DMSO	1
one	siCP110_DMSO	1
one	siCP110_DMSO	1
one	siCP110_DMSO	1
one	siCP110_DMSO	1
one	siCP110_DMSO	1
one	siCP110_DMSO	1
one	siCP110_DMSO	1
one	siCP110_DMSO	7
one	siCP110_DMSO	1
one	siCP110_DMSO	1
one	siCP110_DMSO	1
one	siCP110_DMSO	1
one	siCP110_DMSO	1
one	siCP110_DMSO	1
one	siCP110_DMSO	1
one	siCP110_DMSO	1
one	siCP110_DMSO	7
one	siCP110_DMSO	1
one	siCP110_DMSO	1
one	siCP110_DMSO	1
one	siCP110_DMSO	1
one	siCP110_DMSO	1
one	siCP110_DMSO	1
one	siCP110_DMSO	1
one	siCP110_DMSO	1
one	siCP110_DMSO	1
one	siCP110_DMSO	1
one	siCP110_DMSO	1
one	siCP110_DMSO	1
one	siCP110_DMSO	1
one	siCP110_DMSO	1
one	siCP110_DMSO	1
one	siCP110_DMSO	1
one	siCP110_DMSO	1
one	siCP110_DMSO	1
one	siCP110_DMSO	1
one	siCP110_DMSO	1
one	siCP110_DMSO	1
one	siCP110_DMSO	1
one	siCP110_DMSO	1
one	siCP110_DMSO	1
one	siCP110_DMSO	1
one	siCP110_DMSO	1
one	siCP110_DMSO	1
one	siCP110_DMSO	1
one	siCP110_DMSO	1
one	siCP110_DMSO	1
one	siCP110_DMSO	1
one	siCP110_DMSO	1
one	siCP110_DMSO	1
one	siCP110_DMSO	1
one	siCP110_DMSO	3
one	siCP110_DMSO	1
one	siCP110_DMSO	1
one	siCP110_DMSO	1
one	siCP110_DMSO	1
one	siCP110_DMSO	1
one	siCP110_DMSO	1
one	siCP110_DMSO	1
one	siCP110_DMSO	1
one	siCP110_DMSO	1
one	siCP110_DMSO	1
one	siCP110_DMSO	6
one	siCP110_DMSO	1
one	siCP110_DMSO	1
one	siCP110_DMSO	1
one	siCP110_DMSO	1
one	siCP110_DMSO	1
one	siCP110_DMSO	1
one	siCP110_DMSO	1
one	siCP110_DMSO	1
one	siCP110_DMSO	1
one	siCP110_DMSO	1
one	siCP110_DMSO	1
one	siCP110_DMSO	1
one	siCP110_DMSO	1
one	siCP110_DMSO	1
one	siCP110_DMSO	1
one	siCP110_DMSO	1
one	siCP110_DMSO	1
one	siCP110_DMSO	1
one	siCP110_DMSO	1
one	siCP110_DMSO	1
one	siCP110_DMSO	1
one	siCP110_DMSO	1
one	siCP110_DMSO	1
one	siCP110_DMSO	1
one	siCP110_DMSO	1
one	siCP110_DMSO	1
one	siCP110_DMSO	1
one	siCP110_DMSO	1
one	siCP110_DMSO	1
one	siCP110_DMSO	1
one	siCP110_DMSO	1
one	siCP110_DMSO	1
one	siCP110_DMSO	1
one	siCP110_DMSO	1
one	siCP110_DMSO	1
one	siCP110_DMSO	1
one	siCP110_DMSO	1
one	siCP110_DMSO	1
one	siCP110_DMSO	1
one	siCP110_DMSO	1
one	siCP110_DMSO	1
one	siCP110_DMSO	3
one	siCP110_DMSO	1
one	siCP110_DMSO	1
one	siCP110_DMSO	1
one	siCP110_DMSO	1
one	siCP110_DMSO	1
one	siCP110_DMSO	1
one	siCP110_DMSO	1
one	siCP110_DMSO	1
one	siCP110_DMSO	1
one	siCP110_DMSO	1
one	siCP110_DMSO	2
one	siCP110_DMSO	1
one	siCP110_DMSO	1
one	siCP110_DMSO	1
one	siCP110_DMSO	1
one	siCP110_DMSO	1
one	siCP110_DMSO	1
one	siCP110_DMSO	1
one	siCP110_DMSO	1
one	siCP110_DMSO	1
one	siCP110_DMSO	1
one	siCP110_DMSO	1
one	siCP110_DMSO	1
one	siCP110_DMSO	1
one	siCP110_DMSO	14
one	siCP110_DMSO	1
one	siCP110_DMSO	1
one	siCP110_DMSO	1
one	siCP110_DMSO	18
one	siCP110_DMSO	1
one	siCP110_DMSO	1
one	siCP110_DMSO	1
one	siCP110_DMSO	1
one	siCP110_DMSO	1
one	siCP110_DMSO	1
one	siCP110_DMSO	1
one	siCP110_DMSO	1
one	siCP110_DMSO	1
one	siCP110_DMSO	1
one	siCP110_DMSO	1
one	siCP110_DMSO	1
one	siCP110_DMSO	1
one	siCP110_DMSO	1
one	siCP110_DMSO	1
one	siCP110_DMSO	1
one	siCP110_DMSO	1
one	siCP110_DMSO	1
one	siCP110_DMSO	1
one	siCP110_DMSO	1
one	siCP110_DMSO	1
one	siCP110_DMSO	1
one	siCP110_DMSO	1
one	siCP110_DMSO	1
one	siCP110_DMSO	1
one	siCP110_DMSO	1
one	siCP110_DMSO	1
one	siCP110_DMSO	1
one	siCP110_DMSO	1
one	siCP110_DMSO	1
one	siCP110_DMSO	1
one	siCP110_DMSO	1
one	siCP110_DMSO	1
one	siCP110_DMSO	1
one	siCP110_DMSO	1
one	siCP110_DMSO	1
one	siCP110_DMSO	1
one	siCP110_DMSO	1
one	siCP110_DMSO	1
one	siCP110_DMSO	1
one	siCP110_DMSO	1
one	siCP110_DMSO	1
one	siCP110_DMSO	1
one	siCP110_DMSO	1
one	siCP110_DMSO	1
one	siCP110_DMSO	1
one	siCP110_DMSO	1
one	siCP110_DMSO	1
one	siCP110_DMSO	7
one	siCP110_DMSO	1
one	siCP110_DMSO	1
one	siCP110_DMSO	1
one	siCP110_DMSO	1
one	siCP110_DMSO	1
one	siCP110_DMSO	1
one	siCP110_DMSO	1
one	siCP110_MG132CQ	62
one	siCP110_MG132CQ	1
one	siCP110_MG132CQ	48
one	siCP110_MG132CQ	71
one	siCP110_MG132CQ	1
one	siCP110_MG132CQ	208
one	siCP110_MG132CQ	1
one	siCP110_MG132CQ	1
one	siCP110_MG132CQ	93
one	siCP110_MG132CQ	1
one	siCP110_MG132CQ	79
one	siCP110_MG132CQ	1
one	siCP110_MG132CQ	90
one	siCP110_MG132CQ	1
one	siCP110_MG132CQ	276
one	siCP110_MG132CQ	1
one	siCP110_MG132CQ	72
one	siCP110_MG132CQ	1
one	siCP110_MG132CQ	1
one	siCP110_MG132CQ	76
one	siCP110_MG132CQ	176
one	siCP110_MG132CQ	1
one	siCP110_MG132CQ	149
one	siCP110_MG132CQ	134
one	siCP110_MG132CQ	1
one	siCP110_MG132CQ	131
one	siCP110_MG132CQ	1
one	siCP110_MG132CQ	111
one	siCP110_MG132CQ	6
one	siCP110_MG132CQ	97
one	siCP110_MG132CQ	1
one	siCP110_MG132CQ	51
one	siCP110_MG132CQ	49
one	siCP110_MG132CQ	49
one	siCP110_MG132CQ	1
one	siCP110_MG132CQ	1
one	siCP110_MG132CQ	1
one	siCP110_MG132CQ	49
one	siCP110_MG132CQ	19
one	siCP110_MG132CQ	45
one	siCP110_MG132CQ	34
one	siCP110_MG132CQ	80
one	siCP110_MG132CQ	48
one	siCP110_MG132CQ	52
one	siCP110_MG132CQ	58
one	siCP110_MG132CQ	111
one	siCP110_MG132CQ	109
one	siCP110_MG132CQ	29
one	siCP110_MG132CQ	1
one	siCP110_MG132CQ	1
one	siCP110_MG132CQ	1
one	siCP110_MG132CQ	57
one	siCP110_MG132CQ	1
one	siCP110_MG132CQ	41
one	siCP110_MG132CQ	1
one	siCP110_MG132CQ	1
one	siCP110_MG132CQ	1
one	siCP110_MG132CQ	23
one	siCP110_MG132CQ	1
one	siCP110_MG132CQ	103
one	siCP110_MG132CQ	119
one	siCP110_MG132CQ	61
one	siCP110_MG132CQ	36
one	siCP110_MG132CQ	51
one	siCP110_MG132CQ	45
one	siCP110_MG132CQ	80
one	siCP110_MG132CQ	1
one	siCP110_MG132CQ	134
one	siCP110_MG132CQ	1
one	siCP110_MG132CQ	122
one	siCP110_MG132CQ	1
one	siCP110_MG132CQ	1
one	siCP110_MG132CQ	1
one	siCP110_MG132CQ	14
one	siCP110_MG132CQ	78
one	siCP110_MG132CQ	1
one	siCP110_MG132CQ	95
one	siCP110_MG132CQ	166
one	siCP110_MG132CQ	1
one	siCP110_MG132CQ	99
one	siCP110_MG132CQ	75
one	siCP110_MG132CQ	1
one	siCP110_MG132CQ	1
one	siCP110_MG132CQ	41
one	siCP110_MG132CQ	52
one	siCP110_MG132CQ	1
one	siCP110_MG132CQ	53
one	siCP110_MG132CQ	1
one	siCP110_MG132CQ	24
one	siCP110_MG132CQ	1
one	siCP110_MG132CQ	50
one	siCP110_MG132CQ	69
one	siCP110_MG132CQ	23
one	siCP110_MG132CQ	1
one	siCP110_MG132CQ	55
one	siCP110_MG132CQ	25
one	siCP110_MG132CQ	1
one	siCP110_MG132CQ	54
one	siCP110_MG132CQ	1
one	siCP110_MG132CQ	18
one	siCP110_MG132CQ	1
one	siCP110_MG132CQ	31
one	siCP110_MG132CQ	152
one	siCP110_MG132CQ	49
one	siCP110_MG132CQ	45
one	siCP110_MG132CQ	323
one	siCP110_MG132CQ	68
one	siCP110_MG132CQ	1
one	siCP110_MG132CQ	81
one	siCP110_MG132CQ	67
one	siCP110_MG132CQ	1
one	siCP110_MG132CQ	32
one	siCP110_MG132CQ	1
one	siCP110_MG132CQ	1
one	siCP110_MG132CQ	72
one	siCP110_MG132CQ	130
one	siCP110_MG132CQ	65
one	siCP110_MG132CQ	53
one	siCP110_MG132CQ	88
one	siCP110_MG132CQ	20
one	siCP110_MG132CQ	17
one	siCP110_MG132CQ	1
one	siCP110_MG132CQ	1
one	siCP110_MG132CQ	104
one	siCP110_MG132CQ	1
one	siCP110_MG132CQ	1
one	siCP110_MG132CQ	62
one	siCP110_MG132CQ	1
one	siCP110_MG132CQ	47
one	siCP110_MG132CQ	1
one	siCP110_MG132CQ	1
one	siCP110_MG132CQ	1
one	siCP110_MG132CQ	1
one	siCP110_MG132CQ	1
one	siCP110_MG132CQ	140
one	siCP110_MG132CQ	1
one	siCP110_MG132CQ	1
one	siCP110_MG132CQ	38
one	siCP110_MG132CQ	32
one	siCP110_MG132CQ	1
one	siCP110_MG132CQ	102
one	siCP110_MG132CQ	59
one	siCP110_MG132CQ	1
one	siCP110_MG132CQ	1
one	siCP110_MG132CQ	1
one	siCP110_MG132CQ	2
one	siCP110_MG132CQ	88
one	siCP110_MG132CQ	4
one	siCP110_MG132CQ	1
one	siCP110_MG132CQ	82
one	siCP110_MG132CQ	145
one	siCP110_MG132CQ	1
one	siCP110_MG132CQ	166
one	siCP110_MG132CQ	1
one	siCP110_MG132CQ	1
one	siCP110_MG132CQ	22
one	siCP110_MG132CQ	1
one	siCP110_MG132CQ	1
one	siCP110_MG132CQ	83
one	siCP110_MG132CQ	65
one	siCP110_MG132CQ	1
one	siCP110_MG132CQ	85
one	siCP110_MG132CQ	1
one	siCP110_MG132CQ	39
one	siCP110_MG132CQ	91
one	siCP110_MG132CQ	1
one	siCP110_MG132CQ	13
one	siCP110_MG132CQ	152
one	siCP110_MG132CQ	1
one	siCP110_MG132CQ	1
one	siCP110_MG132CQ	1
one	siCP110_MG132CQ	1
one	siCP110_MG132CQ	18
one	siCP110_MG132CQ	51
one	siCP110_MG132CQ	171
one	siCP110_MG132CQ	56
one	siCP110_MG132CQ	19
one	siCP110_MG132CQ	50
one	siCP110_MG132CQ	1
one	siCP110_MG132CQ	71
one	siCP110_MG132CQ	1
one	siCP110_MG132CQ	45
one	siCP110_MG132CQ	1
one	siCP110_MG132CQ	5
one	siCP110_MG132CQ	1
one	siCP110_MG132CQ	49
one	siCP110_MG132CQ	56
one	siCP110_MG132CQ	1
one	siCP110_MG132CQ	35
one	siCP110_MG132CQ	1
one	siCP110_MG132CQ	1
one	siCP110_MG132CQ	16
one	siCP110_MG132CQ	68
one	siCP110_MG132CQ	1
one	siCP110_MG132CQ	1
one	siCP110_MG132CQ	1
one	siCP110_MG132CQ	1
one	siCP110_MG132CQ	41
one	siCP110_MG132CQ	41
one	siCP110_MG132CQ	1
one	siCP110_MG132CQ	64
one	siCP110_MG132CQ	1
one	siCP110_MG132CQ	1
one	siCP110_MG132CQ	66
one	siCP110_MG132CQ	1
one	siCP110_MG132CQ	1
one	siCP110_MG132CQ	1
one	siCP110_MG132CQ	1
one	siCP110_MG132CQ	20
one	siCP110_MG132CQ	1
one	siCP110_MG132CQ	44
one	siCP110_MG132CQ	154
one	siCP110_MG132CQ	135
one	siCP110_MG132CQ	50
one	siCP110_MG132CQ	1
one	siCP110_MG132CQ	7
one	siCP110_MG132CQ	1
one	siCP110_MG132CQ	1
one	siCP110_MG132CQ	1
one	siCP110_MG132CQ	1
one	siCP110_MG132CQ	187
one	siCP110_MG132CQ	1
one	siCP110_MG132CQ	1
one	siCP110_MG132CQ	1
one	siCP110_MG132CQ	101
one	siCP110_MG132CQ	1
one	siCP110_MG132CQ	1
one	siCP110_MG132CQ	1
one	siCP110_MG132CQ	1
one	siCP110_MG132CQ	1
one	siCP110_MG132CQ	1
one	siCP110_MG132CQ	35
one	siCP110_MG132CQ	1
one	siCP110_MG132CQ	88
one	siCP110_MG132CQ	1
one	siCP110_MG132CQ	144
one	siCP110_MG132CQ	1
one	siCP110_MG132CQ	1
one	siCP110_MG132CQ	1
one	siCP110_MG132CQ	1
one	siCP110_MG132CQ	91
one	siCP110_MG132CQ	85
one	siCP110_MG132CQ	6
one	siCP110_MG132CQ	2
one	siCP110_MG132CQ	1
one	siCP110_MG132CQ	106
one	siCP110_MG132CQ	1
one	siCP110_MG132CQ	26
one	siCP110_MG132CQ	25
one	siCP110_MG132CQ	1
one	siCP110_MG132CQ	1
one	siCP110_MG132CQ	1
one	siCP110_MG132CQ	1
one	siCP110_MG132CQ	102
one	siCP110_MG132CQ	1
one	siCP110_MG132CQ	1
one	siCP110_MG132CQ	63
one	siCP110_MG132CQ	1
one	siCP110_MG132CQ	1
one	siCP110_MG132CQ	1
one	siCP110_MG132CQ	1
one	siCP110_MG132CQ	1
one	siCP110_MG132CQ	1
one	siCP110_MG132CQ	1
one	siCP110_MG132CQ	11
one	siCP110_MG132CQ	1
one	siCP110_MG132CQ	1
one	siCP110_MG132CQ	1
one	siCP110_MG132CQ	7
one	siCP110_MG132CQ	9
one	siCP110_MG132CQ	143
one	siCP110_MG132CQ	1
one	siCP110_MG132CQ	12
one	siCP110_MG132CQ	1
one	siCP110_MG132CQ	1
one	siCP110_MG132CQ	31
one	siCP110_MG132CQ	1
one	siCP110_MG132CQ	29
one	siCP110_MG132CQ	1
one	siCP110_MG132CQ	78
one	siCP110_MG132CQ	32
one	siCP110_MG132CQ	124
one	siCP110_MG132CQ	1
one	siCP110_MG132CQ	1
one	siCP110_MG132CQ	111
one	siCP110_MG132CQ	1
one	siCP110_MG132CQ	87
one	siCP110_MG132CQ	1
one	siCP110_MG132CQ	1
one	siCP110_MG132CQ	112
one	siCP110_MG132CQ	1
one	siCP110_MG132CQ	105
one	siCP110_MG132CQ	1
one	siCP110_MG132CQ	25
one	siCP110_MG132CQ	1
one	siCP110_MG132CQ	1
one	siCP110_MG132CQ	1
one	siCP110_MG132CQ	127
one	siCP110_MG132CQ	1
one	siCP110_MG132CQ	1
one	siCP110_MG132CQ	35
one	siCP110_MG132CQ	117
one	siCP110_MG132CQ	1
one	siCP110_MG132CQ	265
one	siCP110_MG132CQ	46
one	siCP110_MG132CQ	1
one	siCP110_MG132CQ	26
one	siCP110_MG132CQ	36
one	siCP110_MG132CQ	1
one	siCP110_MG132CQ	45
one	siCP110_MG132CQ	61
one	siCP110_MG132CQ	1
one	siCP110_MG132CQ	29
one	siCP110_MG132CQ	1
one	siCP110_MG132CQ	1
one	siCP110_MG132CQ	74
one	siCP110_MG132CQ	75
one	siCP110_MG132CQ	1
one	siCP110_MG132CQ	13
one	siCP110_MG132CQ	39
one	siCP110_MG132CQ	45
one	siCP110_MG132CQ	64
one	siCP110_MG132CQ	305
one	siCP110_MG132CQ	81
one	siCP110_MG132CQ	1
one	siCP110_MG132CQ	1
one	siCP110_MG132CQ	53
one	siCP110_MG132CQ	1
one	siCP110_MG132CQ	1
one	siCP110_MG132CQ	1
one	siCP110_MG132CQ	28
one	siCP110_MG132CQ	1
one	siCP110_MG132CQ	97
one	siCP110_MG132CQ	1
one	siCP110_MG132CQ	54
one	siCP110_MG132CQ	1
one	siCP110_MG132CQ	1
one	siCP110_MG132CQ	61
one	siCP110_MG132CQ	1
one	siCP110_MG132CQ	1
one	siCP110_MG132CQ	1
one	siCP110_MG132CQ	113
one	siCP110_MG132CQ	1
one	siCP110_MG132CQ	1
one	siCP110_MG132CQ	1
one	siCP110_MG132CQ	1
one	siCP110_MG132CQ	9
one	siCP110_MG132CQ	1
one	siCP110_MG132CQ	4
one	siCP110_MG132CQ	137
one	siCP110_MG132CQ	1
one	siCP110_MG132CQ	58
one	siCP110_MG132CQ	33
one	siCP110_MG132CQ	85
one	siCP110_MG132CQ	40
one	siCP110_MG132CQ	53
one	siCP110_MG132CQ	1
one	siCP110_MG132CQ	30
one	siCP110_MG132CQ	1
one	siCP110_MG132CQ	1
one	siCP110_MG132CQ	1
one	siCP110_MG132CQ	108
one	siCP110_MG132CQ	76
one	siCP110_MG132CQ	1
one	siCP110_MG132CQ	1
one	siCP110_MG132CQ	34
one	siCP110_MG132CQ	1
one	siCP110_MG132CQ	1
one	siCP110_MG132CQ	56
one	siCP110_MG132CQ	1
one	siCP110_MG132CQ	1
one	siCP110_MG132CQ	1
one	siCP110_MG132CQ	1
one	siCP110_MG132CQ	1
one	siCP110_MG132CQ	1
one	siCP110_MG132CQ	31
one	siCP110_MG132CQ	1
one	siCP110_MG132CQ	1
one	siCP110_MG132CQ	131
one	siCP110_MG132	1
one	siCP110_MG132	2
one	siCP110_MG132	20
one	siCP110_MG132	1
one	siCP110_MG132	1
one	siCP110_MG132	1
one	siCP110_MG132	18
one	siCP110_MG132	11
one	siCP110_MG132	1
one	siCP110_MG132	3
one	siCP110_MG132	17
one	siCP110_MG132	1
one	siCP110_MG132	62
one	siCP110_MG132	54
one	siCP110_MG132	40
one	siCP110_MG132	1
one	siCP110_MG132	1
one	siCP110_MG132	6
one	siCP110_MG132	24
one	siCP110_MG132	1
one	siCP110_MG132	1
one	siCP110_MG132	1
one	siCP110_MG132	1
one	siCP110_MG132	1
one	siCP110_MG132	1
one	siCP110_MG132	31
one	siCP110_MG132	7
one	siCP110_MG132	32
one	siCP110_MG132	1
one	siCP110_MG132	1
one	siCP110_MG132	1
one	siCP110_MG132	27
one	siCP110_MG132	1
one	siCP110_MG132	29
one	siCP110_MG132	10
one	siCP110_MG132	1
one	siCP110_MG132	64
one	siCP110_MG132	1
one	siCP110_MG132	45
one	siCP110_MG132	1
one	siCP110_MG132	28
one	siCP110_MG132	23
one	siCP110_MG132	1
one	siCP110_MG132	24
one	siCP110_MG132	1
one	siCP110_MG132	1
one	siCP110_MG132	63
one	siCP110_MG132	166
one	siCP110_MG132	36
one	siCP110_MG132	1
one	siCP110_MG132	1
one	siCP110_MG132	1
one	siCP110_MG132	21
one	siCP110_MG132	14
one	siCP110_MG132	203
one	siCP110_MG132	19
one	siCP110_MG132	25
one	siCP110_MG132	1
one	siCP110_MG132	26
one	siCP110_MG132	1
one	siCP110_MG132	1
one	siCP110_MG132	45
one	siCP110_MG132	1
one	siCP110_MG132	1
one	siCP110_MG132	1
one	siCP110_MG132	1
one	siCP110_MG132	30
one	siCP110_MG132	15
one	siCP110_MG132	1
one	siCP110_MG132	1
one	siCP110_MG132	67
one	siCP110_MG132	1
one	siCP110_MG132	1
one	siCP110_MG132	40
one	siCP110_MG132	1
one	siCP110_MG132	45
one	siCP110_MG132	37
one	siCP110_MG132	5
one	siCP110_MG132	29
one	siCP110_MG132	1
one	siCP110_MG132	1
one	siCP110_MG132	1
one	siCP110_MG132	1
one	siCP110_MG132	30
one	siCP110_MG132	8
one	siCP110_MG132	1
one	siCP110_MG132	7
one	siCP110_MG132	1
one	siCP110_MG132	1
one	siCP110_MG132	21
one	siCP110_MG132	20
one	siCP110_MG132	21
one	siCP110_MG132	27
one	siCP110_MG132	1
one	siCP110_MG132	1
one	siCP110_MG132	58
one	siCP110_MG132	7
one	siCP110_MG132	23
one	siCP110_MG132	26
one	siCP110_MG132	1
one	siCP110_MG132	1
one	siCP110_MG132	1
one	siCP110_MG132	1
one	siCP110_MG132	1
one	siCP110_MG132	2
one	siCP110_MG132	1
one	siCP110_MG132	1
one	siCP110_MG132	4
one	siCP110_MG132	17
one	siCP110_MG132	1
one	siCP110_MG132	4
one	siCP110_MG132	17
one	siCP110_MG132	1
one	siCP110_MG132	1
one	siCP110_MG132	1
one	siCP110_MG132	58
one	siCP110_MG132	1
one	siCP110_MG132	1
one	siCP110_MG132	1
one	siCP110_MG132	12
one	siCP110_MG132	17
one	siCP110_MG132	63
one	siCP110_MG132	138
one	siCP110_MG132	1
one	siCP110_MG132	1
one	siCP110_MG132	1
one	siCP110_MG132	1
one	siCP110_MG132	1
one	siCP110_MG132	1
one	siCP110_MG132	12
one	siCP110_MG132	2
one	siCP110_MG132	8
one	siCP110_MG132	10
one	siCP110_MG132	1
one	siCP110_MG132	1
one	siCP110_MG132	33
one	siCP110_MG132	2
one	siCP110_MG132	34
one	siCP110_MG132	41
one	siCP110_MG132	29
one	siCP110_MG132	1
one	siCP110_MG132	4
one	siCP110_MG132	6
one	siCP110_MG132	8
one	siCP110_MG132	4
one	siCP110_MG132	1
one	siCP110_MG132	15
one	siCP110_MG132	1
one	siCP110_MG132	1
one	siCP110_MG132	1
one	siCP110_MG132	1
one	siCP110_MG132	1
one	siCP110_MG132	2
one	siCP110_MG132	14
one	siCP110_MG132	20
one	siCP110_MG132	1
one	siCP110_MG132	4
one	siCP110_MG132	2
one	siCP110_MG132	3
one	siCP110_MG132	1
one	siCP110_MG132	1
one	siCP110_MG132	1
one	siCP110_MG132	1
one	siCP110_MG132	14
one	siCP110_MG132	9
one	siCP110_MG132	1
one	siCP110_MG132	1
one	siCP110_MG132	1
one	siCP110_MG132	20
one	siCP110_MG132	1
one	siCP110_MG132	35
one	siCP110_MG132	1
one	siCP110_MG132	35
one	siCP110_MG132	1
one	siCP110_MG132	67
one	siCP110_MG132	1
one	siCP110_MG132	1
one	siCP110_MG132	1
one	siCP110_MG132	1
one	siCP110_MG132	1
one	siCP110_MG132	1
one	siCP110_MG132	1
one	siCP110_MG132	1
one	siCP110_MG132	1
one	siCP110_MG132	20
one	siCP110_MG132	10
one	siCP110_MG132	1
one	siCP110_MG132	1
one	siCP110_MG132	1
one	siCP110_MG132	1
one	siCP110_MG132	1
one	siCP110_MG132	1
one	siCP110_MG132	1
one	siCP110_MG132	8
one	siCP110_MG132	1
one	siCP110_MG132	60
one	siCP110_MG132	23
one	siCP110_MG132	1
one	siCP110_MG132	1
one	siCP110_MG132	1
one	siCP110_MG132	19
one	siCP110_MG132	1
one	siCP110_MG132	1
one	siCP110_MG132	1
one	siCP110_MG132	3
one	siCP110_MG132	1
one	siCP110_MG132	1
one	siCP110_MG132	1
one	siCP110_MG132	19
one	siCP110_MG132	1
one	siCP110_MG132	1
one	siCP110_MG132	7
one	siCP110_MG132	263
one	siCP110_MG132	32
one	siCP110_MG132	2
one	siCP110_MG132	1
one	siCP110_MG132	1
one	siCP110_MG132	1
one	siCP110_MG132	1
one	siCP110_MG132	1
one	siCP110_MG132	36
one	siCP110_MG132	15
one	siCP110_MG132	1
one	siCP110_MG132	1
one	siCP110_MG132	8
one	siCP110_MG132	1
one	siCP110_MG132	1
one	siCP110_MG132	21
one	siCP110_MG132	8
one	siCP110_MG132	1
one	siCP110_MG132	62
one	siCP110_MG132	3
one	siCP110_MG132	1
one	siCP110_MG132	1
one	siCP110_MG132	9
one	siCP110_MG132	1
one	siCP110_MG132	1
one	siCP110_MG132	1
one	siCP110_MG132	21
one	siCP110_MG132	1
one	siCP110_MG132	1
one	siCP110_MG132	1
one	siCP110_MG132	56
one	siCP110_MG132	1
one	siCP110_MG132	1
one	siCP110_MG132	1
one	siCP110_MG132	5
one	siCP110_MG132	22
one	siCP110_MG132	9
one	siCP110_MG132	31
one	siCP110_MG132	2
one	siCP110_MG132	1
one	siCP110_MG132	10
one	siCP110_MG132	1
one	siCP110_MG132	1
one	siCP110_MG132	14
one	siCP110_MG132	95
one	siCP110_MG132	1
one	siCP110_MG132	12
one	siCP110_MG132	1
one	siCP110_MG132	1
one	siCP110_MG132	1
one	siCP110_MG132	1
one	siCP110_MG132	1
one	siCP110_MG132	1
one	siCP110_MG132	1
one	siCP110_MG132	7
one	siCP110_MG132	1
one	siCP110_MG132	1
one	siCP110_MG132	1
one	siCP110_MG132	2
one	siCP110_MG132	12
one	siCP110_MG132	1
one	siCP110_MG132	1
one	siCP110_MG132	22
one	siCP110_MG132	7
one	siGL2_DMSO	1
one	siGL2_DMSO	1
one	siGL2_DMSO	1
one	siGL2_DMSO	1
one	siGL2_DMSO	1
one	siGL2_DMSO	1
one	siGL2_DMSO	1
one	siGL2_DMSO	1
one	siGL2_DMSO	1
one	siGL2_DMSO	1
one	siGL2_DMSO	1
one	siGL2_DMSO	1
one	siGL2_DMSO	1
one	siGL2_DMSO	1
one	siGL2_DMSO	1
one	siGL2_DMSO	1
one	siGL2_DMSO	1
one	siGL2_DMSO	1
one	siGL2_DMSO	1
one	siGL2_DMSO	2
one	siGL2_DMSO	1
one	siGL2_DMSO	1
one	siGL2_DMSO	1
one	siGL2_DMSO	1
one	siGL2_DMSO	1
one	siGL2_DMSO	1
one	siGL2_DMSO	5
one	siGL2_DMSO	1
one	siGL2_DMSO	1
one	siGL2_DMSO	1
one	siGL2_DMSO	1
one	siGL2_DMSO	1
one	siGL2_DMSO	1
one	siGL2_DMSO	1
one	siGL2_DMSO	1
one	siGL2_DMSO	1
one	siGL2_DMSO	1
one	siGL2_DMSO	1
one	siGL2_DMSO	1
one	siGL2_DMSO	1
one	siGL2_DMSO	1
one	siGL2_DMSO	1
one	siGL2_DMSO	1
one	siGL2_DMSO	1
one	siGL2_DMSO	13
one	siGL2_DMSO	1
one	siGL2_DMSO	4
one	siGL2_DMSO	1
one	siGL2_DMSO	1
one	siGL2_DMSO	1
one	siGL2_DMSO	1
one	siGL2_DMSO	2
one	siGL2_DMSO	1
one	siGL2_DMSO	1
one	siGL2_DMSO	1
one	siGL2_DMSO	1
one	siGL2_DMSO	1
one	siGL2_DMSO	1
one	siGL2_DMSO	1
one	siGL2_DMSO	1
one	siGL2_DMSO	1
one	siGL2_DMSO	6
one	siGL2_DMSO	1
one	siGL2_DMSO	1
one	siGL2_DMSO	1
one	siGL2_DMSO	1
one	siGL2_DMSO	1
one	siGL2_DMSO	1
one	siGL2_DMSO	1
one	siGL2_DMSO	1
one	siGL2_DMSO	1
one	siGL2_DMSO	1
one	siGL2_DMSO	1
one	siGL2_DMSO	1
one	siGL2_DMSO	1
one	siGL2_DMSO	1
one	siGL2_DMSO	1
one	siGL2_DMSO	1
one	siGL2_DMSO	1
one	siGL2_DMSO	1
one	siGL2_DMSO	1
one	siGL2_DMSO	1
one	siGL2_DMSO	1
one	siGL2_DMSO	1
one	siGL2_DMSO	1
one	siGL2_DMSO	1
one	siGL2_DMSO	1
one	siGL2_DMSO	1
one	siGL2_DMSO	1
one	siGL2_DMSO	1
one	siGL2_DMSO	1
one	siGL2_DMSO	1
one	siGL2_DMSO	1
one	siGL2_DMSO	1
one	siGL2_DMSO	1
one	siGL2_DMSO	1
one	siGL2_DMSO	1
one	siGL2_DMSO	1
one	siGL2_DMSO	1
one	siGL2_DMSO	1
one	siGL2_DMSO	1
one	siGL2_DMSO	1
one	siGL2_DMSO	1
one	siGL2_DMSO	1
one	siGL2_DMSO	1
one	siGL2_DMSO	1
one	siGL2_DMSO	1
one	siGL2_DMSO	1
one	siGL2_DMSO	1
one	siGL2_DMSO	1
one	siGL2_DMSO	1
one	siGL2_DMSO	2
one	siGL2_DMSO	1
one	siGL2_DMSO	1
one	siGL2_DMSO	1
one	siGL2_DMSO	1
one	siGL2_DMSO	1
one	siGL2_DMSO	9
one	siGL2_DMSO	1
one	siGL2_DMSO	1
one	siGL2_DMSO	1
one	siGL2_DMSO	1
one	siGL2_DMSO	1
one	siGL2_DMSO	1
one	siGL2_DMSO	1
one	siGL2_DMSO	1
one	siGL2_DMSO	1
one	siGL2_DMSO	1
one	siGL2_DMSO	1
one	siGL2_DMSO	1
one	siGL2_DMSO	1
one	siGL2_DMSO	1
one	siGL2_DMSO	1
one	siGL2_DMSO	1
one	siGL2_DMSO	1
one	siGL2_DMSO	1
one	siGL2_DMSO	4
one	siGL2_DMSO	1
one	siGL2_DMSO	1
one	siGL2_DMSO	1
one	siGL2_DMSO	1
one	siGL2_DMSO	1
one	siGL2_DMSO	1
one	siGL2_DMSO	1
one	siGL2_DMSO	1
one	siGL2_DMSO	1
one	siGL2_DMSO	1
one	siGL2_DMSO	1
one	siGL2_DMSO	1
one	siGL2_DMSO	1
one	siGL2_DMSO	1
one	siGL2_DMSO	1
one	siGL2_DMSO	1
one	siGL2_DMSO	1
one	siGL2_DMSO	1
one	siGL2_DMSO	1
one	siGL2_DMSO	1
one	siGL2_DMSO	1
one	siGL2_DMSO	1
one	siGL2_DMSO	1
one	siGL2_DMSO	1
one	siGL2_DMSO	1
one	siGL2_DMSO	1
one	siGL2_DMSO	1
one	siGL2_DMSO	1
one	siGL2_DMSO	1
one	siGL2_DMSO	1
one	siGL2_DMSO	1
one	siGL2_DMSO	1
one	siGL2_DMSO	1
one	siGL2_DMSO	1
one	siGL2_DMSO	1
one	siGL2_DMSO	1
one	siGL2_DMSO	1
one	siGL2_DMSO	1
one	siGL2_DMSO	1
one	siGL2_DMSO	1
one	siGL2_DMSO	1
one	siGL2_DMSO	1
one	siGL2_DMSO	1
one	siGL2_DMSO	1
one	siGL2_DMSO	1
one	siGL2_DMSO	1
one	siGL2_DMSO	1
one	siGL2_DMSO	5
one	siGL2_DMSO	1
one	siGL2_DMSO	1
one	siGL2_DMSO	1
one	siGL2_DMSO	1
one	siGL2_DMSO	1
one	siGL2_DMSO	1
one	siGL2_DMSO	1
one	siGL2_DMSO	1
one	siGL2_DMSO	1
one	siGL2_DMSO	1
one	siGL2_DMSO	1
one	siGL2_DMSO	1
one	siGL2_DMSO	1
one	siGL2_DMSO	1
one	siGL2_DMSO	26
one	siGL2_DMSO	1
one	siGL2_DMSO	1
one	siGL2_DMSO	1
one	siGL2_DMSO	1
one	siGL2_DMSO	1
one	siGL2_DMSO	1
one	siGL2_DMSO	1
one	siGL2_DMSO	1
one	siGL2_DMSO	14
one	siGL2_DMSO	1
one	siGL2_DMSO	1
one	siGL2_DMSO	1
one	siGL2_DMSO	1
one	siGL2_DMSO	11
one	siGL2_DMSO	1
one	siGL2_DMSO	1
one	siGL2_DMSO	1
one	siGL2_DMSO	1
one	siGL2_DMSO	1
one	siGL2_DMSO	1
one	siGL2_DMSO	1
one	siGL2_DMSO	1
one	siGL2_DMSO	1
one	siGL2_DMSO	1
one	siGL2_DMSO	1
one	siGL2_DMSO	1
one	siGL2_DMSO	1
one	siGL2_DMSO	1
one	siGL2_DMSO	1
one	siGL2_DMSO	1
one	siGL2_DMSO	1
one	siGL2_DMSO	1
one	siGL2_DMSO	1
one	siGL2_DMSO	1
one	siGL2_DMSO	1
one	siGL2_DMSO	1
one	siGL2_DMSO	1
one	siGL2_DMSO	1
one	siGL2_DMSO	1
one	siGL2_DMSO	1
one	siGL2_DMSO	1
one	siGL2_DMSO	1
one	siGL2_DMSO	1
one	siGL2_DMSO	1
one	siGL2_DMSO	1
one	siGL2_DMSO	1
one	siGL2_DMSO	1
one	siGL2_DMSO	1
one	siGL2_DMSO	1
one	siGL2_DMSO	1
one	siGL2_DMSO	1
one	siGL2_DMSO	1
one	siGL2_DMSO	1
one	siGL2_DMSO	1
one	siGL2_DMSO	1
one	siGL2_DMSO	1
one	siGL2_DMSO	1
one	siGL2_DMSO	1
one	siGL2_DMSO	1
one	siGL2_DMSO	1
one	siGL2_DMSO	1
one	siGL2_DMSO	1
one	siGL2_DMSO	1
one	siGL2_DMSO	1
one	siGL2_DMSO	1
one	siGL2_DMSO	15
one	siGL2_DMSO	1
one	siGL2_DMSO	1
one	siGL2_DMSO	1
one	siGL2_DMSO	1
one	siGL2_DMSO	1
one	siGL2_DMSO	1
one	siGL2_DMSO	1
one	siGL2_DMSO	1
one	siGL2_DMSO	1
one	siGL2_DMSO	1
one	siGL2_DMSO	1
one	siGL2_DMSO	1
one	siGL2_DMSO	1
one	siGL2_DMSO	1
one	siGL2_DMSO	1
one	siGL2_DMSO	1
one	siGL2_DMSO	1
one	siGL2_DMSO	1
one	siGL2_DMSO	1
one	siGL2_DMSO	1
one	siGL2_DMSO	1
one	siGL2_DMSO	1
one	siGL2_DMSO	1
one	siGL2_DMSO	1
one	siGL2_DMSO	1
one	siGL2_DMSO	7
one	siGL2_DMSO	1
one	siGL2_DMSO	1
one	siGL2_DMSO	1
one	siGL2_DMSO	1
one	siGL2_DMSO	1
one	siGL2_DMSO	1
one	siGL2_DMSO	1
one	siGL2_DMSO	1
one	siGL2_DMSO	1
one	siGL2_DMSO	1
one	siGL2_DMSO	1
one	siGL2_DMSO	1
one	siGL2_DMSO	1
one	siGL2_DMSO	1
one	siGL2_DMSO	1
one	siGL2_DMSO	1
one	siGL2_DMSO	1
one	siGL2_DMSO	1
one	siGL2_DMSO	1
one	siGL2_DMSO	1
one	siGL2_DMSO	2
one	siGL2_DMSO	1
one	siGL2_DMSO	1
one	siGL2_DMSO	1
one	siGL2_DMSO	1
one	siGL2_DMSO	1
one	siGL2_DMSO	1
one	siGL2_DMSO	1
one	siGL2_DMSO	1
one	siGL2_DMSO	1
one	siGL2_DMSO	1
one	siGL2_DMSO	1
one	siGL2_DMSO	1
one	siGL2_DMSO	1
one	siGL2_DMSO	1
one	siGL2_DMSO	1
one	siGL2_DMSO	1
one	siGL2_DMSO	1
one	siGL2_DMSO	1
one	siGL2_DMSO	1
one	siGL2_DMSO	1
one	siGL2_DMSO	1
one	siGL2_DMSO	1
one	siGL2_DMSO	1
one	siGL2_DMSO	1
one	siGL2_DMSO	1
one	siGL2_DMSO	1
one	siGL2_DMSO	1
one	siGL2_DMSO	1
one	siGL2_DMSO	1
one	siGL2_DMSO	1
one	siGL2_DMSO	1
one	siGL2_DMSO	1
one	siGL2_DMSO	1
one	siGL2_DMSO	1
one	siGL2_DMSO	1
one	siGL2_DMSO	1
one	siGL2_DMSO	1
one	siGL2_DMSO	1
one	siGL2_DMSO	1
one	siGL2_DMSO	1
one	siGL2_DMSO	1
one	siGL2_DMSO	1
one	siGL2_DMSO	1
one	siGL2_DMSO	1
one	siGL2_DMSO	1
one	siGL2_DMSO	1
one	siGL2_DMSO	1
one	siGL2_DMSO	1
one	siGL2_DMSO	1
one	siGL2_DMSO	1
one	siGL2_DMSO	1
one	siGL2_DMSO	1
one	siGL2_DMSO	1
one	siGL2_DMSO	1
one	siGL2_DMSO	1
one	siGL2_DMSO	1
one	siGL2_DMSO	1
one	siGL2_DMSO	1
one	siGL2_DMSO	1
one	siGL2_DMSO	1
one	siGL2_DMSO	1
one	siGL2_DMSO	1
one	siGL2_DMSO	1
one	siGL2_DMSO	1
one	siGL2_DMSO	1
one	siGL2_DMSO	1
one	siGL2_DMSO	1
one	siGL2_DMSO	1
one	siGL2_MG132CQ	73
one	siGL2_MG132CQ	225
one	siGL2_MG132CQ	435
one	siGL2_MG132CQ	79
one	siGL2_MG132CQ	321
one	siGL2_MG132CQ	1
one	siGL2_MG132CQ	137
one	siGL2_MG132CQ	49
one	siGL2_MG132CQ	247
one	siGL2_MG132CQ	396
one	siGL2_MG132CQ	72
one	siGL2_MG132CQ	163
one	siGL2_MG132CQ	92
one	siGL2_MG132CQ	325
one	siGL2_MG132CQ	387
one	siGL2_MG132CQ	272
one	siGL2_MG132CQ	135
one	siGL2_MG132CQ	151
one	siGL2_MG132CQ	72
one	siGL2_MG132CQ	330
one	siGL2_MG132CQ	400
one	siGL2_MG132CQ	109
one	siGL2_MG132CQ	234
one	siGL2_MG132CQ	238
one	siGL2_MG132CQ	173
one	siGL2_MG132CQ	294
one	siGL2_MG132CQ	92
one	siGL2_MG132CQ	96
one	siGL2_MG132CQ	95
one	siGL2_MG132CQ	210
one	siGL2_MG132CQ	335
one	siGL2_MG132CQ	374
one	siGL2_MG132CQ	126
one	siGL2_MG132CQ	1
one	siGL2_MG132CQ	196
one	siGL2_MG132CQ	319
one	siGL2_MG132CQ	176
one	siGL2_MG132CQ	438
one	siGL2_MG132CQ	224
one	siGL2_MG132CQ	220
one	siGL2_MG132CQ	87
one	siGL2_MG132CQ	485
one	siGL2_MG132CQ	99
one	siGL2_MG132CQ	366
one	siGL2_MG132CQ	114
one	siGL2_MG132CQ	402
one	siGL2_MG132CQ	1
one	siGL2_MG132CQ	372
one	siGL2_MG132CQ	121
one	siGL2_MG132CQ	77
one	siGL2_MG132CQ	73
one	siGL2_MG132CQ	74
one	siGL2_MG132CQ	157
one	siGL2_MG132CQ	360
one	siGL2_MG132CQ	131
one	siGL2_MG132CQ	175
one	siGL2_MG132CQ	178
one	siGL2_MG132CQ	258
one	siGL2_MG132CQ	442
one	siGL2_MG132CQ	143
one	siGL2_MG132CQ	113
one	siGL2_MG132CQ	1
one	siGL2_MG132CQ	165
one	siGL2_MG132CQ	157
one	siGL2_MG132CQ	205
one	siGL2_MG132CQ	76
one	siGL2_MG132CQ	38
one	siGL2_MG132CQ	211
one	siGL2_MG132CQ	485
one	siGL2_MG132CQ	73
one	siGL2_MG132CQ	71
one	siGL2_MG132CQ	254
one	siGL2_MG132CQ	253
one	siGL2_MG132CQ	182
one	siGL2_MG132CQ	281
one	siGL2_MG132CQ	321
one	siGL2_MG132CQ	92
one	siGL2_MG132CQ	348
one	siGL2_MG132CQ	446
one	siGL2_MG132CQ	159
one	siGL2_MG132CQ	114
one	siGL2_MG132CQ	183
one	siGL2_MG132CQ	1
one	siGL2_MG132CQ	294
one	siGL2_MG132CQ	106
one	siGL2_MG132CQ	102
one	siGL2_MG132CQ	43
one	siGL2_MG132CQ	414
one	siGL2_MG132CQ	167
one	siGL2_MG132CQ	82
one	siGL2_MG132CQ	157
one	siGL2_MG132CQ	226
one	siGL2_MG132CQ	333
one	siGL2_MG132CQ	176
one	siGL2_MG132CQ	119
one	siGL2_MG132CQ	428
one	siGL2_MG132CQ	485
one	siGL2_MG132CQ	143
one	siGL2_MG132CQ	171
one	siGL2_MG132CQ	145
one	siGL2_MG132CQ	154
one	siGL2_MG132CQ	328
one	siGL2_MG132CQ	175
one	siGL2_MG132CQ	229
one	siGL2_MG132CQ	206
one	siGL2_MG132CQ	155
one	siGL2_MG132CQ	207
one	siGL2_MG132CQ	101
one	siGL2_MG132CQ	138
one	siGL2_MG132CQ	203
one	siGL2_MG132CQ	232
one	siGL2_MG132CQ	1
one	siGL2_MG132CQ	80
one	siGL2_MG132CQ	330
one	siGL2_MG132CQ	22
one	siGL2_MG132CQ	318
one	siGL2_MG132CQ	60
one	siGL2_MG132CQ	148
one	siGL2_MG132CQ	79
one	siGL2_MG132CQ	212
one	siGL2_MG132CQ	367
one	siGL2_MG132CQ	1
one	siGL2_MG132CQ	285
one	siGL2_MG132CQ	113
one	siGL2_MG132CQ	133
one	siGL2_MG132CQ	81
one	siGL2_MG132CQ	153
one	siGL2_MG132CQ	392
one	siGL2_MG132CQ	286
one	siGL2_MG132CQ	216
one	siGL2_MG132CQ	254
one	siGL2_MG132CQ	163
one	siGL2_MG132CQ	157
one	siGL2_MG132CQ	109
one	siGL2_MG132CQ	140
one	siGL2_MG132CQ	428
one	siGL2_MG132CQ	165
one	siGL2_MG132CQ	154
one	siGL2_MG132CQ	67
one	siGL2_MG132CQ	38
one	siGL2_MG132CQ	110
one	siGL2_MG132CQ	324
one	siGL2_MG132CQ	52
one	siGL2_MG132CQ	98
one	siGL2_MG132CQ	75
one	siGL2_MG132CQ	193
one	siGL2_MG132CQ	373
one	siGL2_MG132CQ	216
one	siGL2_MG132CQ	372
one	siGL2_MG132CQ	124
one	siGL2_MG132CQ	53
one	siGL2_MG132CQ	127
one	siGL2_MG132CQ	241
one	siGL2_MG132CQ	296
one	siGL2_MG132CQ	24
one	siGL2_MG132CQ	33
one	siGL2_MG132CQ	100
one	siGL2_MG132CQ	364
one	siGL2_MG132CQ	92
one	siGL2_MG132CQ	60
one	siGL2_MG132CQ	25
one	siGL2_MG132CQ	390
one	siGL2_MG132CQ	126
one	siGL2_MG132CQ	246
one	siGL2_MG132CQ	134
one	siGL2_MG132CQ	107
one	siGL2_MG132CQ	32
one	siGL2_MG132CQ	186
one	siGL2_MG132CQ	101
one	siGL2_MG132CQ	183
one	siGL2_MG132CQ	98
one	siGL2_MG132CQ	557
one	siGL2_MG132CQ	141
one	siGL2_MG132CQ	78
one	siGL2_MG132CQ	150
one	siGL2_MG132CQ	166
one	siGL2_MG132CQ	425
one	siGL2_MG132CQ	93
one	siGL2_MG132CQ	148
one	siGL2_MG132CQ	262
one	siGL2_MG132CQ	463
one	siGL2_MG132CQ	197
one	siGL2_MG132CQ	1
one	siGL2_MG132CQ	276
one	siGL2_MG132CQ	260
one	siGL2_MG132CQ	1
one	siGL2_MG132CQ	166
one	siGL2_MG132CQ	130
one	siGL2_MG132CQ	89
one	siGL2_MG132CQ	1
one	siGL2_MG132CQ	263
one	siGL2_MG132CQ	53
one	siGL2_MG132CQ	84
one	siGL2_MG132CQ	125
one	siGL2_MG132CQ	288
one	siGL2_MG132CQ	67
one	siGL2_MG132CQ	1
one	siGL2_MG132CQ	1
one	siGL2_MG132CQ	346
one	siGL2_MG132CQ	70
one	siGL2_MG132CQ	1
one	siGL2_MG132CQ	268
one	siGL2_MG132CQ	116
one	siGL2_MG132CQ	317
one	siGL2_MG132CQ	352
one	siGL2_MG132CQ	375
one	siGL2_MG132CQ	105
one	siGL2_MG132CQ	139
one	siGL2_MG132CQ	229
one	siGL2_MG132CQ	107
one	siGL2_MG132CQ	203
one	siGL2_MG132CQ	238
one	siGL2_MG132CQ	224
one	siGL2_MG132CQ	16
one	siGL2_MG132CQ	85
one	siGL2_MG132CQ	128
one	siGL2_MG132CQ	71
one	siGL2_MG132CQ	308
one	siGL2_MG132CQ	179
one	siGL2_MG132CQ	66
one	siGL2_MG132CQ	204
one	siGL2_MG132CQ	284
one	siGL2_MG132CQ	65
one	siGL2_MG132CQ	45
one	siGL2_MG132CQ	321
one	siGL2_MG132CQ	1
one	siGL2_MG132CQ	56
one	siGL2_MG132CQ	55
one	siGL2_MG132CQ	265
one	siGL2_MG132CQ	81
one	siGL2_MG132CQ	195
one	siGL2_MG132CQ	71
one	siGL2_MG132CQ	144
one	siGL2_MG132CQ	38
one	siGL2_MG132CQ	366
one	siGL2_MG132CQ	180
one	siGL2_MG132CQ	154
one	siGL2_MG132CQ	78
one	siGL2_MG132CQ	44
one	siGL2_MG132CQ	119
one	siGL2_MG132CQ	158
one	siGL2_MG132CQ	316
one	siGL2_MG132CQ	178
one	siGL2_MG132CQ	421
one	siGL2_MG132CQ	86
one	siGL2_MG132CQ	431
one	siGL2_MG132CQ	215
one	siGL2_MG132CQ	198
one	siGL2_MG132CQ	34
one	siGL2_MG132CQ	55
one	siGL2_MG132CQ	7
one	siGL2_MG132CQ	104
one	siGL2_MG132CQ	1
one	siGL2_MG132CQ	112
one	siGL2_MG132CQ	102
one	siGL2_MG132CQ	1
one	siGL2_MG132CQ	120
one	siGL2_MG132CQ	100
one	siGL2_MG132CQ	72
one	siGL2_MG132CQ	447
one	siGL2_MG132CQ	254
one	siGL2_MG132CQ	253
one	siGL2_MG132CQ	386
one	siGL2_MG132CQ	22
one	siGL2_MG132CQ	61
one	siGL2_MG132CQ	92
one	siGL2_MG132CQ	102
one	siGL2_MG132CQ	85
one	siGL2_MG132CQ	199
one	siGL2_MG132CQ	61
one	siGL2_MG132CQ	38
one	siGL2_MG132CQ	41
one	siGL2_MG132CQ	254
one	siGL2_MG132CQ	249
one	siGL2_MG132CQ	74
one	siGL2_MG132CQ	106
one	siGL2_MG132CQ	311
one	siGL2_MG132CQ	181
one	siGL2_MG132CQ	92
one	siGL2_MG132CQ	33
one	siGL2_MG132CQ	239
one	siGL2_MG132CQ	192
one	siGL2_MG132CQ	229
one	siGL2_MG132CQ	180
one	siGL2_MG132CQ	148
one	siGL2_MG132CQ	16
one	siGL2_MG132CQ	69
one	siGL2_MG132CQ	1
one	siGL2_MG132CQ	13
one	siGL2_MG132CQ	68
one	siGL2_MG132CQ	174
one	siGL2_MG132CQ	52
one	siGL2_MG132CQ	1
one	siGL2_MG132CQ	172
one	siGL2_MG132CQ	88
one	siGL2_MG132CQ	73
one	siGL2_MG132CQ	1
one	siGL2_MG132CQ	1
one	siGL2_MG132CQ	177
one	siGL2_MG132CQ	283
one	siGL2_MG132CQ	112
one	siGL2_MG132CQ	1
one	siGL2_MG132CQ	289
one	siGL2_MG132CQ	255
one	siGL2_MG132CQ	308
one	siGL2_MG132CQ	70
one	siGL2_MG132CQ	38
one	siGL2_MG132CQ	212
one	siGL2_MG132CQ	200
one	siGL2_MG132CQ	51
one	siGL2_MG132CQ	100
one	siGL2_MG132CQ	82
one	siGL2_MG132CQ	89
one	siGL2_MG132CQ	63
one	siGL2_MG132CQ	96
one	siGL2_MG132CQ	236
one	siGL2_MG132CQ	61
one	siGL2_MG132CQ	99
one	siGL2_MG132CQ	89
one	siGL2_MG132CQ	280
one	siGL2_MG132CQ	76
one	siGL2_MG132CQ	167
one	siGL2_MG132CQ	48
one	siGL2_MG132CQ	330
one	siGL2_MG132CQ	331
one	siGL2_MG132CQ	67
one	siGL2_MG132CQ	270
one	siGL2_MG132CQ	102
one	siGL2_MG132CQ	369
one	siGL2_MG132CQ	58
one	siGL2_MG132CQ	266
one	siGL2_MG132CQ	166
one	siGL2_MG132CQ	120
one	siGL2_MG132CQ	188
one	siGL2_MG132CQ	74
one	siGL2_MG132CQ	1
one	siGL2_MG132CQ	167
one	siGL2_MG132CQ	224
one	siGL2_MG132CQ	113
one	siGL2_MG132CQ	108
one	siGL2_MG132CQ	361
one	siGL2_MG132CQ	204
one	siGL2_MG132CQ	348
one	siGL2_MG132CQ	99
one	siGL2_MG132CQ	86
one	siGL2_MG132CQ	140
one	siGL2_MG132CQ	71
one	siGL2_MG132CQ	25
one	siGL2_MG132CQ	225
one	siGL2_MG132CQ	278
one	siGL2_MG132CQ	1
one	siGL2_MG132CQ	171
one	siGL2_MG132CQ	227
one	siGL2_MG132CQ	187
one	siGL2_MG132CQ	196
one	siGL2_MG132CQ	297
one	siGL2_MG132CQ	132
one	siGL2_MG132CQ	147
one	siGL2_MG132CQ	117
one	siGL2_MG132CQ	191
one	siGL2_MG132CQ	130
one	siGL2_MG132CQ	283
one	siGL2_MG132CQ	211
one	siGL2_MG132CQ	143
one	siGL2_MG132CQ	20
one	siGL2_MG132CQ	91
one	siGL2_MG132CQ	67
one	siGL2_MG132CQ	258
one	siGL2_MG132CQ	210
one	siGL2_MG132CQ	352
one	siGL2_MG132CQ	322
one	siGL2_MG132CQ	342
one	siGL2_MG132CQ	186
one	siGL2_MG132CQ	87
one	siGL2_MG132CQ	252
one	siGL2_MG132CQ	287
one	siGL2_MG132CQ	49
one	siGL2_MG132CQ	73
one	siGL2_MG132CQ	128
one	siGL2_MG132CQ	324
one	siGL2_MG132CQ	111
one	siGL2_MG132CQ	191
one	siGL2_MG132CQ	72
one	siGL2_MG132	72
one	siGL2_MG132	1
one	siGL2_MG132	1
one	siGL2_MG132	42
one	siGL2_MG132	76
one	siGL2_MG132	74
one	siGL2_MG132	1
one	siGL2_MG132	80
one	siGL2_MG132	210
one	siGL2_MG132	13
one	siGL2_MG132	195
one	siGL2_MG132	16
one	siGL2_MG132	45
one	siGL2_MG132	128
one	siGL2_MG132	213
one	siGL2_MG132	167
one	siGL2_MG132	88
one	siGL2_MG132	46
one	siGL2_MG132	253
one	siGL2_MG132	17
one	siGL2_MG132	109
one	siGL2_MG132	29
one	siGL2_MG132	1
one	siGL2_MG132	309
one	siGL2_MG132	77
one	siGL2_MG132	101
one	siGL2_MG132	86
one	siGL2_MG132	45
one	siGL2_MG132	1
one	siGL2_MG132	329
one	siGL2_MG132	217
one	siGL2_MG132	170
one	siGL2_MG132	122
one	siGL2_MG132	169
one	siGL2_MG132	46
one	siGL2_MG132	73
one	siGL2_MG132	98
one	siGL2_MG132	81
one	siGL2_MG132	136
one	siGL2_MG132	93
one	siGL2_MG132	104
one	siGL2_MG132	5
one	siGL2_MG132	117
one	siGL2_MG132	77
one	siGL2_MG132	134
one	siGL2_MG132	1
one	siGL2_MG132	285
one	siGL2_MG132	78
one	siGL2_MG132	25
one	siGL2_MG132	1
one	siGL2_MG132	130
one	siGL2_MG132	1
one	siGL2_MG132	404
one	siGL2_MG132	97
one	siGL2_MG132	1
one	siGL2_MG132	114
one	siGL2_MG132	151
one	siGL2_MG132	17
one	siGL2_MG132	92
one	siGL2_MG132	150
one	siGL2_MG132	87
one	siGL2_MG132	1
one	siGL2_MG132	1
one	siGL2_MG132	86
one	siGL2_MG132	1
one	siGL2_MG132	53
one	siGL2_MG132	149
one	siGL2_MG132	24
one	siGL2_MG132	104
one	siGL2_MG132	52
one	siGL2_MG132	107
one	siGL2_MG132	255
one	siGL2_MG132	79
one	siGL2_MG132	6
one	siGL2_MG132	1
one	siGL2_MG132	260
one	siGL2_MG132	255
one	siGL2_MG132	251
one	siGL2_MG132	129
one	siGL2_MG132	204
one	siGL2_MG132	77
one	siGL2_MG132	212
one	siGL2_MG132	33
one	siGL2_MG132	158
one	siGL2_MG132	1
one	siGL2_MG132	230
one	siGL2_MG132	98
one	siGL2_MG132	56
one	siGL2_MG132	1
one	siGL2_MG132	97
one	siGL2_MG132	82
one	siGL2_MG132	63
one	siGL2_MG132	137
one	siGL2_MG132	296
one	siGL2_MG132	36
one	siGL2_MG132	82
one	siGL2_MG132	1
one	siGL2_MG132	244
one	siGL2_MG132	150
one	siGL2_MG132	1
one	siGL2_MG132	4
one	siGL2_MG132	229
one	siGL2_MG132	64
one	siGL2_MG132	151
one	siGL2_MG132	71
one	siGL2_MG132	70
one	siGL2_MG132	1
one	siGL2_MG132	79
one	siGL2_MG132	61
one	siGL2_MG132	149
one	siGL2_MG132	8
one	siGL2_MG132	182
one	siGL2_MG132	206
one	siGL2_MG132	80
one	siGL2_MG132	109
one	siGL2_MG132	1
one	siGL2_MG132	88
one	siGL2_MG132	1
one	siGL2_MG132	51
one	siGL2_MG132	88
one	siGL2_MG132	269
one	siGL2_MG132	313
one	siGL2_MG132	106
one	siGL2_MG132	156
one	siGL2_MG132	209
one	siGL2_MG132	170
one	siGL2_MG132	1
one	siGL2_MG132	53
one	siGL2_MG132	77
one	siGL2_MG132	1
one	siGL2_MG132	253
one	siGL2_MG132	1
one	siGL2_MG132	165
one	siGL2_MG132	299
one	siGL2_MG132	1
one	siGL2_MG132	50
one	siGL2_MG132	45
one	siGL2_MG132	1
one	siGL2_MG132	56
one	siGL2_MG132	263
one	siGL2_MG132	72
one	siGL2_MG132	79
one	siGL2_MG132	171
one	siGL2_MG132	262
one	siGL2_MG132	79
one	siGL2_MG132	69
one	siGL2_MG132	53
one	siGL2_MG132	74
one	siGL2_MG132	219
one	siGL2_MG132	80
one	siGL2_MG132	8
one	siGL2_MG132	69
one	siGL2_MG132	146
one	siGL2_MG132	135
one	siGL2_MG132	1
one	siGL2_MG132	5
one	siGL2_MG132	16
one	siGL2_MG132	1
one	siGL2_MG132	84
one	siGL2_MG132	33
one	siGL2_MG132	27
one	siGL2_MG132	218
[truncated: 2,273 more rows]
