# Supplementary material for: Aggresome assembly at the centrosome is driven by CP110–CEP97–CEP290 and centriolar satellites
Source: Nat Cell Biol. 2022 Apr 11;24(4):483–96. doi: 10.1038/s41556-022-00869-0 (PMC9033585; doi:10.1038/s41556-022-00869-0)
Supplement: Source Data Extended Data Fig. 6 — Statistical source data. [file 41556_2022_869_MOESM23_ESM.xlsx]

## Sheet: Legend
Source Data - numerial data, cell numbers and statistical analysis

## Sheet: Extended Data Fig. 6h
100 cells per condition per rep	% Cells
	REP1	REP2	MEAN	SD
DMSO GFP	0	0	0	0
MG132 GFP	6	4	5	1.41421
DMSO CP110	21	17	19	2.82843
MG132 CP110	53	42	47.5	7.77817

## Sheet: Extended Data Fig. 6f
400 cells per condition per rep	% Cells with SA-β-gal
	FAM83				PCM1
	REP1	RPE2	MEAN	SD	REP1	REP2	MEAN	SD
p19	1	0.5	0.5	0.353553	0.5	0	0.166667	0.353553
p20	1	0.5	0.5	0.353553	1	1	0.666667	0
p21	3	1	1.33333	1.41421	2	3	1.66667	0.707107
p22	9	7	5.33333	1.41421	8	6	4.66667	1.41421
p23	20	17	12.3333	2.12132	19	16	11.6667	2.12132
p24	22	19	13.6667	2.12132	21	18	13	2.12132
